# Supplementary material for: Mechanism for microbial population collapse in a fluctuating resource environment
Source: Mol Syst Biol. 2017 Mar 20;13(3):919. doi: 10.15252/msb.20167058 (PMC5371734; doi:10.15252/msb.20167058)
Supplement: Supplementary file 3 — Table EV1 [file MSB-13-919-s003.xlsx]

## Sheet: DVU-MMP Mutations
MICROBESONLINE ID	LOCUS TAG	DESC	CHROMOSOME	POSITION	LINE	REFERENCE BASE(S)	ALTERNATIVE BASE(S)	FREQUENCY	EFFECT	IMPACT	CLASS	ALTERED CODON(S)	AA CHANGE	AA LENGTH	CODING	ORGANISM	PROG1	PROG2	PROG3	ACCESSION	GI	GENE START	GENE STOP	STRAND
533921	aIF2_alpha		NC_005791	1646544	HE2	C	T	0.5	NON_SYNONYMOUS_CODING	MODERATE	MISSENSE	Gga/Aga	G219R	265	CODING	mmp	gatk|0.5			NP_988827.1	45359270	1647198	1646401	-
206274	ApsA		NC_002937	933834	HA2	C	T	0.88	STOP_GAINED	HIGH	NONSENSE	Cag/Tag	Q72*	664	CODING	dvu	varscan|0.88	breseq|0.87	gatk|	YP_010068.1	46579260	933621	935615	+
206274	ApsA		NC_002937	933984	HA3	G	T	0.88	STOP_GAINED	HIGH	NONSENSE	Gag/Tag	E122*	664	CODING	dvu	varscan|0.88	breseq|0.86	gatk|	YP_010068.1	46579260	933621	935615	+
206274	ApsA		NC_002937	934041	US1	C	T	0.5	STOP_GAINED	HIGH	NONSENSE	Cag/Tag	Q141*	664	CODING	dvu	varscan|0.5	breseq|0.48	gatk|	YP_010068.1	46579260	933621	935615	+
206274	ApsA		NC_002937	934041	UE3	C	T	0.48	STOP_GAINED	HIGH	NONSENSE	Cag/Tag	Q141*	664	CODING	dvu	varscan|0.48	breseq|0.48	gatk|	YP_010068.1	46579260	933621	935615	+
206272	ApsB	adenylylsulfate reductase subunit beta	NC_002937	933193	HE2	TA	T	0.84	FRAME_SHIFT	HIGH		-	-40	167	CODING	dvu	varscan|0.84	gatk|	breseq|0.84	YP_010067.1	46579259	933076	933579	+
206272	ApsB	adenylylsulfate reductase subunit beta	NC_002937	933076	UE2	A	C	0.97	NON_SYNONYMOUS_START	LOW	MISSENSE	Atg/Ctg	M1L	167	CODING	dvu	varscan|0.97	breseq|0.97	gatk|	YP_010067.1	46579259	933076	933579	+
206272	ApsB	adenylylsulfate reductase subunit beta	NC_002937	933250	HE3	C	T	1	STOP_GAINED	HIGH	NONSENSE	CAG->TAG	Q59*	NA		dvu	breseq|1.0	gatk|0.5		YP_010067.1	46579259	933076	933579	+
206272	ApsB	adenylylsulfate reductase subunit beta	NC_002937	933199	HR1	C	T	0.35	STOP_GAINED	HIGH	NONSENSE	Cag/Tag	Q42*	167	CODING	dvu	varscan|0.35	breseq|0.35	gatk|	YP_010067.1	46579259	933076	933579	+
206272	ApsB	adenylylsulfate reductase subunit beta	NC_002937	933167	UR1	TC	T	0.85	FRAME_SHIFT	HIGH		-	-31	167	CODING	dvu	varscan|0.85	gatk|	breseq|0.84	YP_010067.1	46579259	933076	933579	+
206272	ApsB	adenylylsulfate reductase subunit beta	NC_002937	933091	UA3	GA	G	0.97	FRAME_SHIFT	HIGH		-	-6	167	CODING	dvu	varscan|0.97	gatk|	breseq|0.95	YP_010067.1	46579259	933076	933579	+
207835	argD	acetylornithine aminotransferase	NC_002937	2441184	UA3	T	G	0.5	NON_SYNONYMOUS_CODING	MODERATE	MISSENSE	Acc/Ccc	T183P	399	CODING	dvu	gatk|0.5			YP_011560.1	46580752	2441730	2440531	-
207835	argD	acetylornithine aminotransferase	NC_002937	2440842	UA2	T	G	0.25	NON_SYNONYMOUS_CODING	MODERATE	MISSENSE	ACC->CCC	T297P	NA		dvu	breseq|0.25			YP_011560.1	46580752	2441730	2440531	-
207835	argD	acetylornithine aminotransferase	NC_002937	2441184	UA2	T	G	0.5	NON_SYNONYMOUS_CODING	MODERATE	MISSENSE	Acc/Ccc	T183P	399	CODING	dvu	gatk|0.5			YP_011560.1	46580752	2441730	2440531	-
206530	argG		NC_002937	1201901	UE3	C	G	0.5	NON_SYNONYMOUS_CODING	MODERATE	MISSENSE	Gcc/Ccc	A25P	396	CODING	dvu	gatk|0.5			YP_010316.1	46579508	1201973	1200783	-
206322	aroC	chorismate synthase	NC_002937	985521	UA2	A	G	0.25	NON_SYNONYMOUS_CODING	MODERATE	MISSENSE	GAG->GGG	E189G	NA		dvu	breseq|0.25			YP_010115.1	46579307	984956	986020	+
206322	aroC	chorismate synthase	NC_002937	985517	US1	T	G	0.31	NON_SYNONYMOUS_CODING	MODERATE	MISSENSE	TGG->GGG	W188G	NA		dvu	breseq|0.31			YP_010115.1	46579307	984956	986020	+
206322	aroC	chorismate synthase	NC_002937	985515	UA3	C	G	0.35	NON_SYNONYMOUS_CODING	MODERATE	MISSENSE	GCG->GGG	A187G	NA		dvu	breseq|0.35			YP_010115.1	46579307	984956	986020	+
206322	aroC	chorismate synthase	NC_002937	985512	US1	A	G	0.38	NON_SYNONYMOUS_CODING	MODERATE	MISSENSE	GAG->GGG	E186G	NA		dvu	breseq|0.38			YP_010115.1	46579307	984956	986020	+
206322	aroC	chorismate synthase	NC_002937	985506	US1	T	G	0.28	NON_SYNONYMOUS_CODING	MODERATE	MISSENSE	GTG->GGG	V184G	NA		dvu	breseq|0.28			YP_010115.1	46579307	984956	986020	+
206322	aroC	chorismate synthase	NC_002937	985517	UR1	T	G	0.27	NON_SYNONYMOUS_CODING	MODERATE	MISSENSE	TGG->GGG	W188G	NA		dvu	breseq|0.27			YP_010115.1	46579307	984956	986020	+
206322	aroC	chorismate synthase	NC_002937	985497	HE2	A	C	0.28	NON_SYNONYMOUS_CODING	MODERATE	MISSENSE	GAC->GCC	D181A	NA		dvu	breseq|0.28			YP_010115.1	46579307	984956	986020	+
206322	aroC	chorismate synthase	NC_002937	985521	UE2	A	G	0.27	NON_SYNONYMOUS_CODING	MODERATE	MISSENSE	GAG->GGG	E189G	NA		dvu	breseq|0.27			YP_010115.1	46579307	984956	986020	+
206322	aroC	chorismate synthase	NC_002937	985517	UA3	T	G	0.28	NON_SYNONYMOUS_CODING	MODERATE	MISSENSE	TGG->GGG	W188G	NA		dvu	breseq|0.28			YP_010115.1	46579307	984956	986020	+
206322	aroC	chorismate synthase	NC_002937	985546	UE2	C	G	0.31	SYNONYMOUS_CODING	LOW	SILENT	GGC->GGG	G197G	NA		dvu	breseq|0.31			YP_010115.1	46579307	984956	986020	+
206322	aroC	chorismate synthase	NC_002937	985509	HR1	T	G	0.25	NON_SYNONYMOUS_CODING	MODERATE	MISSENSE	GTG->GGG	V185G	NA		dvu	breseq|0.25			YP_010115.1	46579307	984956	986020	+
206322	aroC	chorismate synthase	NC_002937	985509	UR1	T	G	0.35	NON_SYNONYMOUS_CODING	MODERATE	MISSENSE	GTG->GGG	V185G	NA		dvu	breseq|0.35			YP_010115.1	46579307	984956	986020	+
206322	aroC	chorismate synthase	NC_002937	985509	UA3	T	G	0.33	NON_SYNONYMOUS_CODING	MODERATE	MISSENSE	GTG->GGG	V185G	NA		dvu	breseq|0.33			YP_010115.1	46579307	984956	986020	+
206322	aroC	chorismate synthase	NC_002937	985512	UE2	A	G	0.36	NON_SYNONYMOUS_CODING	MODERATE	MISSENSE	GAG->GGG	E186G	NA		dvu	breseq|0.36			YP_010115.1	46579307	984956	986020	+
206322	aroC	chorismate synthase	NC_002937	985509	UE2	T	G	0.38	NON_SYNONYMOUS_CODING	MODERATE	MISSENSE	GTG->GGG	V185G	NA		dvu	breseq|0.38			YP_010115.1	46579307	984956	986020	+
206322	aroC	chorismate synthase	NC_002937	985512	UA3	A	G	0.31	NON_SYNONYMOUS_CODING	MODERATE	MISSENSE	GAG->GGG	E186G	NA		dvu	breseq|0.31			YP_010115.1	46579307	984956	986020	+
206322	aroC	chorismate synthase	NC_002937	985512	HA2	A	G	0.36	NON_SYNONYMOUS_CODING	MODERATE	MISSENSE	GAG->GGG	E186G	NA		dvu	breseq|0.36			YP_010115.1	46579307	984956	986020	+
206322	aroC	chorismate synthase	NC_002937	985512	UR1	A	G	0.34	NON_SYNONYMOUS_CODING	MODERATE	MISSENSE	GAG->GGG	E186G	NA		dvu	breseq|0.34			YP_010115.1	46579307	984956	986020	+
206322	aroC	chorismate synthase	NC_002937	985546	US1	C	G	0.25	SYNONYMOUS_CODING	LOW	SILENT	GGC->GGG	G197G	NA		dvu	breseq|0.25			YP_010115.1	46579307	984956	986020	+
206322	aroC	chorismate synthase	NC_002937	985509	US1	T	G	0.36	NON_SYNONYMOUS_CODING	MODERATE	MISSENSE	GTG->GGG	V185G	NA		dvu	breseq|0.36			YP_010115.1	46579307	984956	986020	+
206322	aroC	chorismate synthase	NC_002937	985515	US1	C	G	0.25	NON_SYNONYMOUS_CODING	MODERATE	MISSENSE	GCG->GGG	A187G	NA		dvu	breseq|0.25			YP_010115.1	46579307	984956	986020	+
206322	aroC	chorismate synthase	NC_002937	985512	HR1	A	G	0.28	NON_SYNONYMOUS_CODING	MODERATE	MISSENSE	GAG->GGG	E186G	NA		dvu	breseq|0.28			YP_010115.1	46579307	984956	986020	+
206322	aroC	chorismate synthase	NC_002937	985512	HE2	A	G	0.29	NON_SYNONYMOUS_CODING	MODERATE	MISSENSE	GAG->GGG	E186G	NA		dvu	breseq|0.29			YP_010115.1	46579307	984956	986020	+
206322	aroC	chorismate synthase	NC_002937	985517	UE2	T	G	0.25	NON_SYNONYMOUS_CODING	MODERATE	MISSENSE	TGG->GGG	W188G	NA		dvu	breseq|0.25			YP_010115.1	46579307	984956	986020	+
208894	aspS		NC_002937	3537678	UE3	T	G	0.92	NON_SYNONYMOUS_CODING	MODERATE	MISSENSE	Acc/Ccc	T578P	610	CODING	dvu	varscan|0.92			YP_012576.1	46581768	3539409	3537577	-
208054	birA	birA bifunctional protein	NC_002937	2668813	UA3	C	A	0.5	NON_SYNONYMOUS_CODING	MODERATE	MISSENSE	Ggc/Tgc	G283C	330	CODING	dvu	gatk|0.5			YP_011769.1	46580961	2669659	2668667	-
533680	cbiA	cobyrinic acid a,c_diamide synthase	NC_005791	1438687	UA2	AG	A	0.97	FRAME_SHIFT	HIGH		-	-10	349	CODING	mmp	varscan|0.97	gatk|		NP_988597.1	45359040	1438364	1438759	+
533681	cbiA	cobyrinic acid a,c_diamide synthase	NC_005791	1438687	UA2	AG	A	0.97	FRAME_SHIFT	HIGH		-	-10	349	CODING	mmp	varscan|0.97	gatk|		NP_988598.1	45359041	1438659	1439708	+
533680	cbiA	cobyrinic acid a,c_diamide synthase	NC_005791	1438687	HA3	AG	A	1	FRAME_SHIFT	HIGH		-	-10	349	CODING	mmp	varscan|1.0	gatk|	breseq|1.0	NP_988597.1	45359040	1438364	1438759	+
533681	cbiA	cobyrinic acid a,c_diamide synthase	NC_005791	1438687	HA3	AG	A	1	FRAME_SHIFT	HIGH		-	-10	349	CODING	mmp	varscan|1.0	gatk|	breseq|1.0	NP_988598.1	45359041	1438659	1439708	+
533680	cbiA	cobyrinic acid a,c_diamide synthase	NC_005791	1438687	HE2	AG	A	0.97	FRAME_SHIFT	HIGH		-	-10	349	CODING	mmp	varscan|0.97	gatk|		NP_988597.1	45359040	1438364	1438759	+
533681	cbiA	cobyrinic acid a,c_diamide synthase	NC_005791	1438687	HE2	AG	A	0.97	FRAME_SHIFT	HIGH		-	-10	349	CODING	mmp	varscan|0.97	gatk|		NP_988598.1	45359041	1438659	1439708	+
533680	cbiA	cobyrinic acid a,c_diamide synthase	NC_005791	1438687	US1	AG	A	0.97	FRAME_SHIFT	HIGH		-	-10	349	CODING	mmp	varscan|0.97	gatk|		NP_988597.1	45359040	1438364	1438759	+
533681	cbiA	cobyrinic acid a,c_diamide synthase	NC_005791	1438687	US1	AG	A	0.97	FRAME_SHIFT	HIGH		-	-10	349	CODING	mmp	varscan|0.97	gatk|		NP_988598.1	45359041	1438659	1439708	+
533680	cbiA	cobyrinic acid a,c_diamide synthase	NC_005791	1438687	HE3	AG	A	0.97	FRAME_SHIFT	HIGH		-	-10	349	CODING	mmp	varscan|0.97	gatk|		NP_988597.1	45359040	1438364	1438759	+
533681	cbiA	cobyrinic acid a,c_diamide synthase	NC_005791	1438687	HE3	AG	A	0.97	FRAME_SHIFT	HIGH		-	-10	349	CODING	mmp	varscan|0.97	gatk|		NP_988598.1	45359041	1438659	1439708	+
533680	cbiA	cobyrinic acid a,c_diamide synthase	NC_005791	1438687	HS3	AG	A	0.92	FRAME_SHIFT	HIGH		-	-10	349	CODING	mmp	varscan|0.92	gatk|	breseq|1.0	NP_988597.1	45359040	1438364	1438759	+
533681	cbiA	cobyrinic acid a,c_diamide synthase	NC_005791	1438687	HS3	AG	A	0.92	FRAME_SHIFT	HIGH		-	-10	349	CODING	mmp	varscan|0.92	gatk|	breseq|1.0	NP_988598.1	45359041	1438659	1439708	+
533680	cbiA	cobyrinic acid a,c_diamide synthase	NC_005791	1438687	UA3	AG	A	0.98	FRAME_SHIFT	HIGH		-	-10	349	CODING	mmp	varscan|0.98	gatk|	breseq|1.0	NP_988597.1	45359040	1438364	1438759	+
533681	cbiA	cobyrinic acid a,c_diamide synthase	NC_005791	1438687	UA3	AG	A	0.98	FRAME_SHIFT	HIGH		-	-10	349	CODING	mmp	varscan|0.98	gatk|	breseq|1.0	NP_988598.1	45359041	1438659	1439708	+
533680	cbiA	cobyrinic acid a,c_diamide synthase	NC_005791	1438687	HA2	AG	A	0.98	FRAME_SHIFT	HIGH		-	-10	349	CODING	mmp	varscan|0.98	gatk|	breseq|1.0	NP_988597.1	45359040	1438364	1438759	+
533681	cbiA	cobyrinic acid a,c_diamide synthase	NC_005791	1438687	HA2	AG	A	0.98	FRAME_SHIFT	HIGH		-	-10	349	CODING	mmp	varscan|0.98	gatk|	breseq|1.0	NP_988598.1	45359041	1438659	1439708	+
533680	cbiA	cobyrinic acid a,c_diamide synthase	NC_005791	1438687	UR1	AG	A	0.97	FRAME_SHIFT	HIGH		-	-10	349	CODING	mmp	varscan|0.97	gatk|		NP_988597.1	45359040	1438364	1438759	+
533681	cbiA	cobyrinic acid a,c_diamide synthase	NC_005791	1438687	UR1	AG	A	0.97	FRAME_SHIFT	HIGH		-	-10	349	CODING	mmp	varscan|0.97	gatk|		NP_988598.1	45359041	1438659	1439708	+
533680	cbiA	cobyrinic acid a,c_diamide synthase	NC_005791	1438687	UE3	AG	A	0.9	FRAME_SHIFT	HIGH		-	-10	349	CODING	mmp	varscan|0.9	gatk|		NP_988597.1	45359040	1438364	1438759	+
533681	cbiA	cobyrinic acid a,c_diamide synthase	NC_005791	1438687	UE3	AG	A	0.9	FRAME_SHIFT	HIGH		-	-10	349	CODING	mmp	varscan|0.9	gatk|		NP_988598.1	45359041	1438659	1439708	+
533680	cbiA	cobyrinic acid a,c_diamide synthase	NC_005791	1438687	UE2	AG	A	0.98	FRAME_SHIFT	HIGH		-	-10	349	CODING	mmp	varscan|0.98	gatk|	breseq|1.0	NP_988597.1	45359040	1438364	1438759	+
533681	cbiA	cobyrinic acid a,c_diamide synthase	NC_005791	1438687	UE2	AG	A	0.98	FRAME_SHIFT	HIGH		-	-10	349	CODING	mmp	varscan|0.98	gatk|	breseq|1.0	NP_988598.1	45359041	1438659	1439708	+
533680	cbiA	cobyrinic acid a,c_diamide synthase	NC_005791	1438687	HR1	AG	A	0.98	FRAME_SHIFT	HIGH		-	-10	349	CODING	mmp	varscan|0.98	gatk|	breseq|1.0	NP_988597.1	45359040	1438364	1438759	+
533681	cbiA	cobyrinic acid a,c_diamide synthase	NC_005791	1438687	HR1	AG	A	0.98	FRAME_SHIFT	HIGH		-	-10	349	CODING	mmp	varscan|0.98	gatk|	breseq|1.0	NP_988598.1	45359041	1438659	1439708	+
533423	cbiE		NC_005791	1216664	HE3	G	A	0.98	NON_SYNONYMOUS_CODING	MODERATE	MISSENSE	Gaa/Aaa	E55K	246	CODING	mmp	varscan|0.98	gatk|		NP_988347.1	45358790	1216502	1217242	+
533423	cbiE		NC_005791	1217159	US1	T	C	0.24	NON_SYNONYMOUS_CODING	MODERATE	MISSENSE	Tca/Cca	S220P	246	CODING	mmp	varscan|0.24	gatk|		NP_988347.1	45358790	1216502	1217242	+
533423	cbiE		NC_005791	1216753	UA2	G	A	0.93	NON_SYNONYMOUS_CODING	MODERATE	MISSENSE	atG/atA	M84I	246	CODING	mmp	varscan|0.93	gatk|		NP_988347.1	45358790	1216502	1217242	+
533423	cbiE		NC_005791	1216753	UE2	G	A	1	NON_SYNONYMOUS_CODING	MODERATE	MISSENSE	atG/atA	M84I	246	CODING	mmp	varscan|1.0	breseq|1.0	gatk|	NP_988347.1	45358790	1216502	1217242	+
533423	cbiE		NC_005791	1216664	UA3	G	A	0.99	NON_SYNONYMOUS_CODING	MODERATE	MISSENSE	Gaa/Aaa	E55K	246	CODING	mmp	varscan|0.99	breseq|1.0	gatk|	NP_988347.1	45358790	1216502	1217242	+
533423	cbiE		NC_005791	1217220	US1	T	A	0.68	NON_SYNONYMOUS_CODING	MODERATE	MISSENSE	cTt/cAt	L240H	246	CODING	mmp	varscan|0.68	gatk|		NP_988347.1	45358790	1216502	1217242	+
533423	cbiE		NC_005791	1217220	HA2	T	C	1	NON_SYNONYMOUS_CODING	MODERATE	MISSENSE	cTt/cCt	L240P	246	CODING	mmp	varscan|1.0	breseq|1.0	gatk|	NP_988347.1	45358790	1216502	1217242	+
206484	ccmF		NC_002937	1152563	UE3	T	G	0.5	NON_SYNONYMOUS_CODING	MODERATE	MISSENSE	cAc/cCc	H173P	631	CODING	dvu	gatk|0.5			YP_010271.1	46579463	1153080	1151185	-
207552	cheB-2	protein_glutamate methylesterase CheB	NC_002937	2162235	HA2	C	A	0.99	NON_SYNONYMOUS_CODING	MODERATE	MISSENSE	Gcc/Tcc	A360S	367	CODING	dvu	varscan|0.99	breseq|1.0	gatk|1.0	YP_011291.1	46580483	2163312	2162209	-
207552	cheB-2	protein_glutamate methylesterase CheB	NC_002937	2162235	US1	C	A	0.99	NON_SYNONYMOUS_CODING	MODERATE	MISSENSE	Gcc/Tcc	A360S	367	CODING	dvu	varscan|0.99	breseq|1.0	gatk|1.0	YP_011291.1	46580483	2163312	2162209	-
207552	cheB-2	protein_glutamate methylesterase CheB	NC_002937	2162235	HR1	C	A	1	NON_SYNONYMOUS_CODING	MODERATE	MISSENSE	Gcc/Tcc	A360S	367	CODING	dvu	varscan|1.0	gatk|1.0		YP_011291.1	46580483	2163312	2162209	-
207552	cheB-2	protein_glutamate methylesterase CheB	NC_002937	2162235	HE2	C	A	1	NON_SYNONYMOUS_CODING	MODERATE	MISSENSE	Gcc/Tcc	A360S	367	CODING	dvu	varscan|1.0	breseq|1.0	gatk|1.0	YP_011291.1	46580483	2163312	2162209	-
207552	cheB-2	protein_glutamate methylesterase CheB	NC_002937	2162235	UA2	C	A	0.98	NON_SYNONYMOUS_CODING	MODERATE	MISSENSE	Gcc/Tcc	A360S	367	CODING	dvu	varscan|0.98	gatk|1.0		YP_011291.1	46580483	2163312	2162209	-
207552	cheB-2	protein_glutamate methylesterase CheB	NC_002937	2162235	UR1	C	A	0.98	NON_SYNONYMOUS_CODING	MODERATE	MISSENSE	Gcc/Tcc	A360S	367	CODING	dvu	varscan|0.98	breseq|1.0	gatk|1.0	YP_011291.1	46580483	2163312	2162209	-
207552	cheB-2	protein_glutamate methylesterase CheB	NC_002937	2162235	HS3	C	A	1	NON_SYNONYMOUS_CODING	MODERATE	MISSENSE	Gcc/Tcc	A360S	367	CODING	dvu	varscan|1.0	breseq|1.0	gatk|1.0	YP_011291.1	46580483	2163312	2162209	-
207552	cheB-2	protein_glutamate methylesterase CheB	NC_002937	2162235	UE2	C	A	0.99	NON_SYNONYMOUS_CODING	MODERATE	MISSENSE	Gcc/Tcc	A360S	367	CODING	dvu	varscan|0.99	gatk|1.0		YP_011291.1	46580483	2163312	2162209	-
207552	cheB-2	protein_glutamate methylesterase CheB	NC_002937	2162235	HA3	C	A	0.99	NON_SYNONYMOUS_CODING	MODERATE	MISSENSE	Gcc/Tcc	A360S	367	CODING	dvu	varscan|0.99	breseq|1.0	gatk|1.0	YP_011291.1	46580483	2163312	2162209	-
207552	cheB-2	protein_glutamate methylesterase CheB	NC_002937	2162235	UA3	C	A	0.99	NON_SYNONYMOUS_CODING	MODERATE	MISSENSE	Gcc/Tcc	A360S	367	CODING	dvu	varscan|0.99	breseq|1.0	gatk|1.0	YP_011291.1	46580483	2163312	2162209	-
207552	cheB-2	protein_glutamate methylesterase CheB	NC_002937	2162235	UE3	C	A	1	NON_SYNONYMOUS_CODING	MODERATE	MISSENSE	GCC->TCC	A360S	NA		dvu	breseq|1.0	gatk|1.0		YP_011291.1	46580483	2163312	2162209	-
207552	cheB-2	protein_glutamate methylesterase CheB	NC_002937	2162235	HE3	C	A	1	NON_SYNONYMOUS_CODING	MODERATE	MISSENSE	GCC->TCC	A360S	NA		dvu	breseq|1.0	gatk|1.0		YP_011291.1	46580483	2163312	2162209	-
532514	deoA		NC_005791	324663	UE2	G	A	0.94	NON_SYNONYMOUS_CODING	MODERATE	MISSENSE	Gga/Aga	G47R	505	CODING	mmp	varscan|0.94	breseq|0.92	gatk|	NP_987447.1	45357890	324525	326042	+
532514	deoA		NC_005791	324573	UR1	G	A	0.56	NON_SYNONYMOUS_CODING	MODERATE	MISSENSE	Gcg/Acg	A17T	505	CODING	mmp	varscan|0.56	gatk|		NP_987447.1	45357890	324525	326042	+
208926	dnaA-1	chromosomal replication initiator protein DnaA	NC_002937	1350	HA2	C	A	0.95	NON_SYNONYMOUS_CODING	MODERATE	MISSENSE	gaC/gaA	D400E	437	CODING	dvu	varscan|0.95	breseq|0.94		YP_009226.1	46578418	151	1464	+
208926	dnaA-1	chromosomal replication initiator protein DnaA	NC_002937	1327	HR1	G	A	0.42	NON_SYNONYMOUS_CODING	MODERATE	MISSENSE	Ggc/Agc	G393S	437	CODING	dvu	varscan|0.42	breseq|0.47		YP_009226.1	46578418	151	1464	+
208926	dnaA-1	chromosomal replication initiator protein DnaA	NC_002937	1374	HR1	C	CA	0.38	FRAME_SHIFT	HIGH		-/A	-409?	437	CODING	dvu	varscan|0.38			YP_009226.1	46578418	151	1464	+
208926	dnaA-1	chromosomal replication initiator protein DnaA	NC_002937	1350	HA3	C	G	0.96	NON_SYNONYMOUS_CODING	MODERATE	MISSENSE	gaC/gaG	D400E	437	CODING	dvu	varscan|0.96	breseq|1.0		YP_009226.1	46578418	151	1464	+
208926	dnaA-1	chromosomal replication initiator protein DnaA	NC_002937	532	US1	GCTGCGCGCAACGGTCACCAGCGCACCTACAACCCCTTCGTA	G	0.44	FRAME_SHIFT	HIGH		-	-128	437	CODING	dvu	varscan|0.44	breseq|1.0		YP_009226.1	46578418	151	1464	+
206391	dnaB	replicative DNA helicase	NC_002937	1052602	HS3	T	G	1	SYNONYMOUS_CODING	LOW	SILENT	GGT->GGG	G29G	NA		dvu	breseq|1.0			YP_010180.1	46579372	1052516	1053997	+
207254	dnaG		NC_002937	1854205	UE3	A	C	0.5	NON_SYNONYMOUS_CODING	MODERATE	MISSENSE	gTg/gGg	V94G	572	CODING	dvu	gatk|0.5			YP_011007.1	46580199	1854485	1852767	-
532197	DP2		NC_005791	35655	HE2	G	A	0.71	NON_SYNONYMOUS_CODING	MODERATE	MISSENSE	Cct/Tct	P333S	1131	CODING	mmp	varscan|0.71	breseq|1.0	gatk|	NP_987146.1	45357589	36651	33256	-
208282	dsrC	dissimilatory sulfite reductase subunit gamma	NC_002937	2883501	HA2	G	A	1	NON_SYNONYMOUS_CODING	MODERATE	MISSENSE	Gac/Aac	D14N	105	CODING	dvu	varscan|1.0	breseq|1.0	gatk|1.0	YP_011988.1	46581180	2883462	2883779	+
208282	dsrC	dissimilatory sulfite reductase subunit gamma	NC_002937	2883693	UE3	A	C	0.99	NON_SYNONYMOUS_CODING	MODERATE	MISSENSE	Aag/Cag	K78Q	105	CODING	dvu	varscan|0.99	breseq|0.51	gatk|0.5	YP_011988.1	46581180	2883462	2883779	+
208282	dsrC	dissimilatory sulfite reductase subunit gamma	NC_002937	2883478	US1	A	G	0.5	NON_SYNONYMOUS_CODING	MODERATE	MISSENSE	tAc/tGc	Y6C	105	CODING	dvu	varscan|0.5	breseq|0.34	gatk|0.5	YP_011988.1	46581180	2883462	2883779	+
208282	dsrC	dissimilatory sulfite reductase subunit gamma	NC_002937	2883472	HE3	T	C	0.83	NON_SYNONYMOUS_CODING	MODERATE	MISSENSE	GTC->GCC	V4A	NA		dvu	breseq|0.83	gatk|0.5		YP_011988.1	46581180	2883462	2883779	+
208282	dsrC	dissimilatory sulfite reductase subunit gamma	NC_002937	2883693	UE2	A	G	0.99	NON_SYNONYMOUS_CODING	MODERATE	MISSENSE	Aag/Gag	K78E	105	CODING	dvu	varscan|0.99	gatk|1.0		YP_011988.1	46581180	2883462	2883779	+
208282	dsrC	dissimilatory sulfite reductase subunit gamma	NC_002937	2883762	UA3	C	G	0.93	NON_SYNONYMOUS_CODING	MODERATE	MISSENSE	Ccc/Gcc	P101A	105	CODING	dvu	varscan|0.93	breseq|0.94	gatk|1.0	YP_011988.1	46581180	2883462	2883779	+
208282	dsrC	dissimilatory sulfite reductase subunit gamma	NC_002937	2883694	UR1	A	T	0.99	NON_SYNONYMOUS_CODING	MODERATE	MISSENSE	aAg/aTg	K78M	105	CODING	dvu	varscan|0.99	breseq|1.0	gatk|1.0	YP_011988.1	46581180	2883462	2883779	+
208940	DVU0013	sensory box histidine kinase	NC_002937	16512	UR1	GGCT	G	1	CODON_DELETION	MODERATE		tggctg/tgg	WL17W	602	CODING	dvu	breseq|1.0			YP_009238.1	46578430	16462	18270	+
208940	DVU0013	sensory box histidine kinase	NC_002937	18108	HE3	CAAGG	C	0.73	FRAME_SHIFT	HIGH		-	-550	602	CODING	dvu	varscan|0.73	breseq|1.0		YP_009238.1	46578430	16462	18270	+
208940	DVU0013	sensory box histidine kinase	NC_002937	17430	HE2	CCGCGCCATCATGCTCGAACTGTCGGACGGG	C	0.64	CODON_DELETION	MODERATE		cgcgccatcatgctcgaactgtcggacggg/-	RAIMLELSDG324-	602	CODING	dvu	varscan|0.64	breseq|1.0		YP_009238.1	46578430	16462	18270	+
208940	DVU0013	sensory box histidine kinase	NC_002937	16511	UR1	GGCT	G	0.9	CODON_DELETION	MODERATE		tggctg/tgg	WL17W	602	CODING	dvu	varscan|0.9			YP_009238.1	46578430	16462	18270	+
208940	DVU0013	sensory box histidine kinase	NC_002937	16511	UE3	GGCT	G	0.44	CODON_DELETION	MODERATE		tggctg/tgg	WL17W	602	CODING	dvu	varscan|0.44	breseq|0.43		YP_009238.1	46578430	16462	18270	+
208940	DVU0013	sensory box histidine kinase	NC_002937	17402	HR1	A	AC	0.49	FRAME_SHIFT	HIGH		-/C	-314?	602	CODING	dvu	varscan|0.49	breseq|0.43		YP_009238.1	46578430	16462	18270	+
208940	DVU0013	sensory box histidine kinase	NC_002937	16511	US1	G	GGCT	0.47	CODON_INSERTION	MODERATE		tgg/tgGCTg	W17WL	602	CODING	dvu	varscan|0.47	breseq|1.0		YP_009238.1	46578430	16462	18270	+
408289	DVU0030		NC_002937	37344	HE3	T	C	0.5	NON_SYNONYMOUS_CODING	MODERATE	MISSENSE	tAc/tGc	Y214C	500	CODING	dvu	gatk|0.5			YP_009255.1	46578447	37984	36482	-
208960	DVU0032		NC_002937	39264	UR1	A	T	0.88	NON_SYNONYMOUS_CODING	MODERATE	MISSENSE	Aac/Tac	N35Y	111	CODING	dvu	varscan|0.88	breseq|0.88	gatk|0.5	YP_009257.1	46578449	39162	39497	+
209003	DVU0075	aminotransferase	NC_002937	92776	UR1	A	C	0.5	NON_SYNONYMOUS_CODING	MODERATE	MISSENSE	Acc/Ccc	T338P	377	CODING	dvu	gatk|0.5			YP_009300.1	46578492	91765	92898	+
209023	DVU0094	methyl_accepting chemotaxis protein	NC_002937	124843	HR1	T	G	0.29	NON_SYNONYMOUS_CODING	MODERATE	MISSENSE	GGT->GGG	G490G	NA		dvu	breseq|0.29			YP_009319.1	46578511	123374	125536	+
209023	DVU0094	methyl_accepting chemotaxis protein	NC_002937	124821	HA2	T	G	0.41	NON_SYNONYMOUS_CODING	MODERATE	MISSENSE	GTG->GGG	V483G	720		dvu	breseq|0.41	gatk|0.5		YP_009319.1	46578511	123374	125536	+
209023	DVU0094	methyl_accepting chemotaxis protein	NC_002937	124821	HS3	T	G	0.21	NON_SYNONYMOUS_CODING	MODERATE	MISSENSE	gTg/gGg	V483G	720	CODING	dvu	varscan|0.21			YP_009319.1	46578511	123374	125536	+
209023	DVU0094	methyl_accepting chemotaxis protein	NC_002937	124821	HE2	T	G	0.5	NON_SYNONYMOUS_CODING	MODERATE	MISSENSE	gTg/gGg	V483G	720	CODING	dvu	gatk|0.5			YP_009319.1	46578511	123374	125536	+
209023	DVU0094	methyl_accepting chemotaxis protein	NC_002937	124821	UE2	T	G	0.5	NON_SYNONYMOUS_CODING	MODERATE	MISSENSE	gTg/gGg	V483G	720	CODING	dvu	gatk|0.5			YP_009319.1	46578511	123374	125536	+
209023	DVU0094	methyl_accepting chemotaxis protein	NC_002937	124821	HA3	T	G	0.39	NON_SYNONYMOUS_CODING	MODERATE	MISSENSE	GTG->GGG	V483G	720		dvu	breseq|0.39			YP_009319.1	46578511	123374	125536	+
209023	DVU0094	methyl_accepting chemotaxis protein	NC_002937	124821	UA3	T	G	0.5	NON_SYNONYMOUS_CODING	MODERATE	MISSENSE	gTg/gGg	V483G	720	CODING	dvu	gatk|0.5			YP_009319.1	46578511	123374	125536	+
209023	DVU0094	methyl_accepting chemotaxis protein	NC_002937	124843	HA2	T	G	0.26	NON_SYNONYMOUS_CODING	MODERATE	MISSENSE	GGT->GGG	G490G	NA		dvu	breseq|0.26			YP_009319.1	46578511	123374	125536	+
209023	DVU0094	methyl_accepting chemotaxis protein	NC_002937	124821	UR1	T	G	0.5	NON_SYNONYMOUS_CODING	MODERATE	MISSENSE	gTg/gGg	V483G	720	CODING	dvu	gatk|0.5			YP_009319.1	46578511	123374	125536	+
209033	DVU0104	cation ABC transporter permease	NC_002937	137574	UE2	A	C	0.42	NON_SYNONYMOUS_CODING	MODERATE	MISSENSE	CAC->CCC	H160P	NA		dvu	breseq|0.42			YP_009329.1	46578521	137096	137932	+
209033	DVU0104	cation ABC transporter permease	NC_002937	137574	US1	A	C	0.39	NON_SYNONYMOUS_CODING	MODERATE	MISSENSE	CAC->CCC	H160P	NA		dvu	breseq|0.39			YP_009329.1	46578521	137096	137932	+
209033	DVU0104	cation ABC transporter permease	NC_002937	137562	UA3	C	G	0.31	NON_SYNONYMOUS_CODING	MODERATE	MISSENSE	GCG->GGG	A156G	NA		dvu	breseq|0.31			YP_009329.1	46578521	137096	137932	+
209033	DVU0104	cation ABC transporter permease	NC_002937	137574	HS3	A	C	0.31	NON_SYNONYMOUS_CODING	MODERATE	MISSENSE	CAC->CCC	H160P	NA		dvu	breseq|0.31			YP_009329.1	46578521	137096	137932	+
209033	DVU0104	cation ABC transporter permease	NC_002937	137602	US1	A	C	0.5	SYNONYMOUS_CODING	LOW	SILENT	atA/atC	I169	278	CODING	dvu	gatk|0.5			YP_009329.1	46578521	137096	137932	+
209033	DVU0104	cation ABC transporter permease	NC_002937	137562	UE2	C	G	0.28	NON_SYNONYMOUS_CODING	MODERATE	MISSENSE	GCG->GGG	A156G	NA		dvu	breseq|0.28			YP_009329.1	46578521	137096	137932	+
209033	DVU0104	cation ABC transporter permease	NC_002937	137562	UR1	C	G	0.26	NON_SYNONYMOUS_CODING	MODERATE	MISSENSE	GCG->GGG	A156G	NA		dvu	breseq|0.26			YP_009329.1	46578521	137096	137932	+
209033	DVU0104	cation ABC transporter permease	NC_002937	137574	UA3	A	C	0.34	NON_SYNONYMOUS_CODING	MODERATE	MISSENSE	CAC->CCC	H160P	NA		dvu	breseq|0.34			YP_009329.1	46578521	137096	137932	+
209033	DVU0104	cation ABC transporter permease	NC_002937	137574	UR1	A	C	0.33	NON_SYNONYMOUS_CODING	MODERATE	MISSENSE	CAC->CCC	H160P	NA		dvu	breseq|0.33			YP_009329.1	46578521	137096	137932	+
209033	DVU0104	cation ABC transporter permease	NC_002937	137574	HR1	A	C	0.26	NON_SYNONYMOUS_CODING	MODERATE	MISSENSE	CAC->CCC	H160P	NA		dvu	breseq|0.26			YP_009329.1	46578521	137096	137932	+
209033	DVU0104	cation ABC transporter permease	NC_002937	137574	HA3	A	C	0.36	NON_SYNONYMOUS_CODING	MODERATE	MISSENSE	CAC->CCC	H160P	NA		dvu	breseq|0.36			YP_009329.1	46578521	137096	137932	+
209033	DVU0104	cation ABC transporter permease	NC_002937	137562	UA2	C	G	0.28	NON_SYNONYMOUS_CODING	MODERATE	MISSENSE	GCG->GGG	A156G	NA		dvu	breseq|0.28			YP_009329.1	46578521	137096	137932	+
209049	DVU0119	sensor histidine kinase	NC_002937	154181	UE2	T	G	0.25	NON_SYNONYMOUS_CODING	MODERATE	MISSENSE	ACC->CCC	T298P	NA		dvu	breseq|0.25			YP_009344.1	46578536	155072	153408	-
209049	DVU0119	sensor histidine kinase	NC_002937	154204	UE2	A	C	0.5	NON_SYNONYMOUS_CODING	MODERATE	MISSENSE	gTc/gGc	V290G	554	CODING	dvu	gatk|0.5			YP_009344.1	46578536	155072	153408	-
209077	DVU0145	response regulator	NC_002937	180302	UA3	GAGGGCGTCGCCGCCACTCCGGGCCTCATCGACGTGGAGTCCGCGGTGGCGCAGGCGCCGTATC	G	0.29	CODON_CHANGE_PLUS_CODON_DELETION	MODERATE		ctgatacggcgcctgcgccaccgcggactccacgtcgatgaggcccggagtggcggcgacgccctc/ctc	LIRRLRHRGLHVDEARSGGDAL24L	135	CODING	dvu	varscan|0.29	gatk|	breseq|1.0	YP_009370.1	46578562	180436	180029	-
209082	DVU0150		NC_002937	183579	HR1	A	T	0.43	NON_SYNONYMOUS_CODING	MODERATE	MISSENSE	Tgg/Agg	W49R	98	CODING	dvu	varscan|0.43	gatk|		YP_009375.1	46578567	183723	183427	-
209082	DVU0150		NC_002937	183579	HA3	A	T	0.99	NON_SYNONYMOUS_CODING	MODERATE	MISSENSE	Tgg/Agg	W49R	98	CODING	dvu	varscan|0.99	breseq|1.0	gatk|	YP_009375.1	46578567	183723	183427	-
209083	DVU0151	HAMP domain/sigma_54 interaction domain_containing protein	NC_002937	184397	UE3	C	T	0.91	STOP_GAINED	HIGH	NONSENSE	Cag/Tag	Q119*	957	CODING	dvu	varscan|0.91	gatk|		YP_009376.1	46578568	184043	186916	+
209083	DVU0151	HAMP domain/sigma_54 interaction domain_containing protein	NC_002937	186351	HR1	CG	C	0.5	FRAME_SHIFT	HIGH		-	-770	957	CODING	dvu	varscan|0.5	gatk|	breseq|0.49	YP_009376.1	46578568	184043	186916	+
209101	DVU0168		NC_002937	209232	UA3	G	A	0.65	STOP_GAINED	HIGH	NONSENSE	Cag/Tag	Q11*	325	CODING	dvu	varscan|0.65	breseq|0.63	gatk|	YP_009393.1	46578585	209262	208285	-
209117	DVU0184		NC_002937	229814	UA3	A	G	0.64	NON_SYNONYMOUS_CODING	MODERATE	MISSENSE	aAa/aGa	K137R	139	CODING	dvu	varscan|0.64	breseq|0.64	gatk|	YP_009409.1	46578601	229405	229824	+
209126	DVU0193		NC_002937	239261	UE3	T	G	0.5	NON_SYNONYMOUS_CODING	MODERATE	MISSENSE	gTg/gGg	V174G	243	CODING	dvu	gatk|0.5			YP_009418.1	46578610	238741	239472	+
209130	DVU0197	lambda family phage portal protein	NC_002937	242801	HA2	A	G	0.25	NON_SYNONYMOUS_CODING	MODERATE	MISSENSE	GAG->GGG	E71G	NA		dvu	breseq|0.25			YP_009422.1	46578614	242590	244290	+
209141	DVU0208		NC_002937	250135	HE3	G	C	0.5	NON_SYNONYMOUS_CODING	MODERATE	MISSENSE	Gcc/Ccc	A81P	185	CODING	dvu	gatk|0.5			YP_009433.1	46578625	249895	250452	+
209143	DVU0210		NC_002937	251044	UE3	G	C	0.22	SYNONYMOUS_CODING	LOW	SILENT	gcG/gcC	A138	487	CODING	dvu	varscan|0.22			YP_009435.1	46578627	250631	252094	+
209143	DVU0210		NC_002937	251143	UE3	T	C	0.5	SYNONYMOUS_CODING	LOW	SILENT	cgT/cgC	R171	487	CODING	dvu	gatk|0.5			YP_009435.1	46578627	250631	252094	+
209150	DVU0217		NC_002937	257899	UE3	T	G	0.25	NON_SYNONYMOUS_CODING	MODERATE	MISSENSE	gTg/gGg	V112G	158	CODING	dvu	varscan|0.25	gatk|		YP_009442.1	46578634	257565	258041	+
209153	DVU0220	tail fiber protein	NC_002937	260079	US1	T	C	0.26	NON_SYNONYMOUS_CODING	MODERATE	MISSENSE	CTC->CCC	L114P	NA		dvu	breseq|0.26			YP_009445.1	46578637	259739	260755	+
209153	DVU0220	tail fiber protein	NC_002937	260010	US1	A	G	0.25	NON_SYNONYMOUS_CODING	MODERATE	MISSENSE	GAG->GGG	E91G	NA		dvu	breseq|0.25			YP_009445.1	46578637	259739	260755	+
209176	DVU0243		NC_002937	276003	HE3	T	G	0.5	NON_SYNONYMOUS_CODING	MODERATE	MISSENSE	gTg/gGg	V187G	222	CODING	dvu	gatk|0.5			YP_009468.1	46578660	275444	276112	+
209177	DVU0244	hypothetical protein	NC_002937	276183	UE2	C	T	0.25	NON_SYNONYMOUS_CODING	MODERATE	MISSENSE	GAC->AAC	D283N	NA		dvu	breseq|0.25			YP_009469.1	46578661	277029	276172	-
209177	DVU0244	hypothetical protein	NC_002937	276237	US1	C	G	0.3	NON_SYNONYMOUS_CODING	MODERATE	MISSENSE	GCC->CCC	A265P	NA		dvu	breseq|0.3			YP_009469.1	46578661	277029	276172	-
209198	DVU0264		NC_002937	307559	HE3	C	T	0.27	NON_SYNONYMOUS_CODING	MODERATE	MISSENSE	tGc/tAc	C61Y	439	CODING	dvu	varscan|0.27	breseq|0.28	gatk|	YP_009488.1	46578680	307740	306421	-
209205	DVU0271		NC_002937	314256	UE3	T	G	0.5	NON_SYNONYMOUS_CODING	MODERATE	MISSENSE	Tgc/Ggc	C343G	496	CODING	dvu	gatk|0.5			YP_009495.1	46578687	313230	314720	+
209228	DVU0294	glycosyl transferase group 2 family protein	NC_002937	338806	HS3	T	G	0.26	NON_SYNONYMOUS_CODING	MODERATE	MISSENSE	TGG->GGG	W209G	NA		dvu	breseq|0.26				NA	338497	340326	+
209228	DVU0294	glycosyl transferase group 2 family protein	NC_002937	338804	UA3	C	G	0.22	NON_SYNONYMOUS_CODING	MODERATE	MISSENSE	gCg/gGg	A208G	714	CODING	dvu	varscan|0.22	breseq|0.39			NA	338497	340326	+
209228	DVU0294	glycosyl transferase group 2 family protein	NC_002937	338806	UA3	T	G	0.44	NON_SYNONYMOUS_CODING	MODERATE	MISSENSE	TGG->GGG	W209G	NA		dvu	breseq|0.44				NA	338497	340326	+
209228	DVU0294	glycosyl transferase group 2 family protein	NC_002937	338804	HE2	C	G	0.29	NON_SYNONYMOUS_CODING	MODERATE	MISSENSE	GCG->GGG	A208G	NA		dvu	breseq|0.29				NA	338497	340326	+
209228	DVU0294	glycosyl transferase group 2 family protein	NC_002937	338811	UA2	T	G	0.34	NON_SYNONYMOUS_CODING	MODERATE	MISSENSE	CGT->CGG	R210R	NA		dvu	breseq|0.34				NA	338497	340326	+
209228	DVU0294	glycosyl transferase group 2 family protein	NC_002937	338809	UA3	C	G	0.31	NON_SYNONYMOUS_CODING	MODERATE	MISSENSE	CGT->GGT	R210G	NA		dvu	breseq|0.31				NA	338497	340326	+
209228	DVU0294	glycosyl transferase group 2 family protein	NC_002937	338804	UR1	C	G	0.42	NON_SYNONYMOUS_CODING	MODERATE	MISSENSE	GCG->GGG	A208G	NA		dvu	breseq|0.42				NA	338497	340326	+
209228	DVU0294	glycosyl transferase group 2 family protein	NC_002937	338806	UA2	T	G	0.5	NON_SYNONYMOUS_CODING	MODERATE	MISSENSE	Tgg/Ggg	W209G	714	CODING	dvu	gatk|0.5				NA	338497	340326	+
209228	DVU0294	glycosyl transferase group 2 family protein	NC_002937	338806	UE2	T	G	0.21	NON_SYNONYMOUS_CODING	MODERATE	MISSENSE	Tgg/Ggg	W209G	714	CODING	dvu	varscan|0.21	breseq|0.33	gatk|		NA	338497	340326	+
209228	DVU0294	glycosyl transferase group 2 family protein	NC_002937	338809	UA2	C	G	0.33	NON_SYNONYMOUS_CODING	MODERATE	MISSENSE	CGT->GGT	R210G	NA		dvu	breseq|0.33				NA	338497	340326	+
209228	DVU0294	glycosyl transferase group 2 family protein	NC_002937	338804	HA2	C	G	0.25	NON_SYNONYMOUS_CODING	MODERATE	MISSENSE	GCG->GGG	A208G	NA		dvu	breseq|0.25				NA	338497	340326	+
209228	DVU0294	glycosyl transferase group 2 family protein	NC_002937	338806	HR1	T	G	0.33	NON_SYNONYMOUS_CODING	MODERATE	MISSENSE	TGG->GGG	W209G	NA		dvu	breseq|0.33				NA	338497	340326	+
209228	DVU0294	glycosyl transferase group 2 family protein	NC_002937	338804	UA2	C	G	0.2	NON_SYNONYMOUS_CODING	MODERATE	MISSENSE	gCg/gGg	A208G	714	CODING	dvu	varscan|0.2	breseq|0.38			NA	338497	340326	+
209228	DVU0294	glycosyl transferase group 2 family protein	NC_002937	338806	HA2	T	G	0.27	NON_SYNONYMOUS_CODING	MODERATE	MISSENSE	TGG->GGG	W209G	NA		dvu	breseq|0.27				NA	338497	340326	+
209228	DVU0294	glycosyl transferase group 2 family protein	NC_002937	338806	UR1	T	G	0.28	NON_SYNONYMOUS_CODING	MODERATE	MISSENSE	TGG->GGG	W209G	NA		dvu	breseq|0.28				NA	338497	340326	+
209228	DVU0294	glycosyl transferase group 2 family protein	NC_002937	338804	US1	C	G	0.36	NON_SYNONYMOUS_CODING	MODERATE	MISSENSE	GCG->GGG	A208G	NA		dvu	breseq|0.36				NA	338497	340326	+
209245	DVU0311	flagellar assembly protein FliH	NC_002937	356388	HA2	A	C	0.25	NON_SYNONYMOUS_CODING	MODERATE	MISSENSE	GTG->GGG	V196G	NA		dvu	breseq|0.25			YP_009535.1	46578727	356974	356222	-
209328	DVU0392		NC_002937	440955	UR1	T	G	0.5	SYNONYMOUS_CODING	LOW	SILENT	ggT/ggG	G215	399	CODING	dvu	gatk|0.5			YP_009616.1	46578808	440311	441510	+
209328	DVU0392		NC_002937	440955	UA3	T	G	0.5	SYNONYMOUS_CODING	LOW	SILENT	ggT/ggG	G215	399	CODING	dvu	gatk|0.5			YP_009616.1	46578808	440311	441510	+
209328	DVU0392		NC_002937	440955	US1	T	G	0.5	SYNONYMOUS_CODING	LOW	SILENT	ggT/ggG	G215	399	CODING	dvu	gatk|0.5			YP_009616.1	46578808	440311	441510	+
209334	DVU0398		NC_002937	446024	HA3	A	G	0.93	NON_SYNONYMOUS_CODING	MODERATE	MISSENSE	cTc/cCc	L563P	608	CODING	dvu	varscan|0.93	gatk|		YP_009622.1	46578814	447711	445885	-
209372	DVU0436		NC_002937	489963	HE2	A	G	0.5	NON_SYNONYMOUS_CODING	MODERATE	MISSENSE	cAc/cGc	H40R	251	CODING	dvu	gatk|0.5				NA	489896	490600	+
209372	DVU0436		NC_002937	490134	UA2	T	A	0.75	NON_SYNONYMOUS_CODING	MODERATE	MISSENSE	cTc/cAc	L97H	251	CODING	dvu	varscan|0.75	breseq|0.75	gatk|		NA	489896	490600	+
209372	DVU0436		NC_002937	489869	UR1	T	G	0.88	NON_SYNONYMOUS_CODING	MODERATE	MISSENSE	Ttt/Gtt	F9V	251	CODING	dvu	varscan|0.88	breseq|0.89	gatk|		NA	489896	490600	+
209381	DVU0445	hypothetical protein	NC_002937	505690	UA2	G	C	0.32	SYNONYMOUS_CODING	LOW	SILENT	GGC->GGG	G68G	NA		dvu	breseq|0.32			YP_009669.1	46578861	505893	504169	-
209381	DVU0445	hypothetical protein	NC_002937	505688	HA3	T	C	0.28	NON_SYNONYMOUS_CODING	MODERATE	MISSENSE	GAG->GGG	E69G	NA		dvu	breseq|0.28			YP_009669.1	46578861	505893	504169	-
209381	DVU0445	hypothetical protein	NC_002937	505694	UA2	A	C	0.39	NON_SYNONYMOUS_CODING	MODERATE	MISSENSE	GTG->GGG	V67G	NA		dvu	breseq|0.39			YP_009669.1	46578861	505893	504169	-
209381	DVU0445	hypothetical protein	NC_002937	505694	HA3	A	C	0.32	NON_SYNONYMOUS_CODING	MODERATE	MISSENSE	GTG->GGG	V67G	NA		dvu	breseq|0.32			YP_009669.1	46578861	505893	504169	-
209381	DVU0445	hypothetical protein	NC_002937	505233	UE3	T	G	0.5	NON_SYNONYMOUS_CODING	MODERATE	MISSENSE	Acc/Ccc	T221P	574	CODING	dvu	gatk|0.5			YP_009669.1	46578861	505893	504169	-
209381	DVU0445	hypothetical protein	NC_002937	505694	HA2	A	C	0.25	NON_SYNONYMOUS_CODING	MODERATE	MISSENSE	GTG->GGG	V67G	NA		dvu	breseq|0.25			YP_009669.1	46578861	505893	504169	-
209381	DVU0445	hypothetical protein	NC_002937	505694	UE2	A	C	0.38	NON_SYNONYMOUS_CODING	MODERATE	MISSENSE	GTG->GGG	V67G	NA		dvu	breseq|0.38			YP_009669.1	46578861	505893	504169	-
209381	DVU0445	hypothetical protein	NC_002937	505694	HE2	A	C	0.39	NON_SYNONYMOUS_CODING	MODERATE	MISSENSE	GTG->GGG	V67G	NA		dvu	breseq|0.39			YP_009669.1	46578861	505893	504169	-
209381	DVU0445	hypothetical protein	NC_002937	505688	US1	T	C	0.27	NON_SYNONYMOUS_CODING	MODERATE	MISSENSE	GAG->GGG	E69G	NA		dvu	breseq|0.27			YP_009669.1	46578861	505893	504169	-
209381	DVU0445	hypothetical protein	NC_002937	505694	US1	A	C	0.28	NON_SYNONYMOUS_CODING	MODERATE	MISSENSE	GTG->GGG	V67G	NA		dvu	breseq|0.28			YP_009669.1	46578861	505893	504169	-
209381	DVU0445	hypothetical protein	NC_002937	505694	UR1	A	C	0.29	NON_SYNONYMOUS_CODING	MODERATE	MISSENSE	GTG->GGG	V67G	NA		dvu	breseq|0.29			YP_009669.1	46578861	505893	504169	-
209381	DVU0445	hypothetical protein	NC_002937	505690	UA3	G	C	0.26	SYNONYMOUS_CODING	LOW	SILENT	GGC->GGG	G68G	NA		dvu	breseq|0.26			YP_009669.1	46578861	505893	504169	-
209381	DVU0445	hypothetical protein	NC_002937	505688	UE2	T	C	0.27	NON_SYNONYMOUS_CODING	MODERATE	MISSENSE	GAG->GGG	E69G	NA		dvu	breseq|0.27			YP_009669.1	46578861	505893	504169	-
209381	DVU0445	hypothetical protein	NC_002937	505688	UA3	T	C	0.28	NON_SYNONYMOUS_CODING	MODERATE	MISSENSE	GAG->GGG	E69G	NA		dvu	breseq|0.28			YP_009669.1	46578861	505893	504169	-
209381	DVU0445	hypothetical protein	NC_002937	505694	HR1	A	C	0.31	NON_SYNONYMOUS_CODING	MODERATE	MISSENSE	GTG->GGG	V67G	NA		dvu	breseq|0.31			YP_009669.1	46578861	505893	504169	-
209381	DVU0445	hypothetical protein	NC_002937	505694	UA3	A	C	0.43	NON_SYNONYMOUS_CODING	MODERATE	MISSENSE	GTG->GGG	V67G	NA		dvu	breseq|0.43			YP_009669.1	46578861	505893	504169	-
209398	DVU0462	chorismate mutase/prephenate dehydratase	NC_002937	530126	HA3	A	C	0.3	NON_SYNONYMOUS_CODING	MODERATE	MISSENSE	ACC->CCC	T225P	NA		dvu	breseq|0.3			YP_009686.1	46578878	529454	530629	+
209398	DVU0462	chorismate mutase/prephenate dehydratase	NC_002937	530132	US1	T	C	0.25	NON_SYNONYMOUS_CODING	MODERATE	MISSENSE	TCC->CCC	S227P	NA		dvu	breseq|0.25			YP_009686.1	46578878	529454	530629	+
209410	DVU0474	ISDvu4, transposase	NC_002937	540971	HA2		ISD1 ins+_4 bp	1	ISD1_INS	HIGH		518_521/1050 nt		NA		dvu	breseq|1.0			YP_009698.1	46578890	541491	540442	-
209430	DVU0493	hypothetical protein	NC_002937	562400	UE2	CTCG	C	0.91	CODON_CHANGE_PLUS_CODON_DELETION	MODERATE		gacgag/gag	DE81E	102	CODING	dvu	varscan|0.91	gatk|		YP_009716.1	46578908	562645	562337	-
209431	DVU0494	class V aminotransferase	NC_002937	562733	UE2	A	C	0.28	NON_SYNONYMOUS_CODING	MODERATE	MISSENSE	GTG->GGG	V383G	NA		dvu	breseq|0.28			YP_009717.1	46578909	563880	562711	-
209452	DVU0514	FlgA family protein	NC_002937	587485	US1	A	G	0.25	NON_SYNONYMOUS_CODING	MODERATE	MISSENSE	GAG->GGG	E36G	NA		dvu	breseq|0.25			YP_009737.1	46578929	587379	588311	+
209525	DVU0582	sensory box histidine kinase	NC_002937	647175	HE2		del_4 bp	1	FRAME_SHIFT	HIGH		764_767/2019 nt		NA		dvu	breseq|1.0			YP_009804.1	46578996	647941	645923	-
209528	DVU0585	hypothetical protein	NC_002937	651019	UA3	G	C	0.25	NON_SYNONYMOUS_CODING	MODERATE	MISSENSE	GCG->GGG	A584G	NA		dvu	breseq|0.25			YP_009807.1	46578999	652769	650376	-
209537	DVU0593	L_lysine exporter	NC_002937	662191	HR1	C	G	0.27	STOP_LOST	HIGH	MISSENSE	TAG->TAC	*207Y	NA		dvu	breseq|0.27			YP_009815.1	46579007	662811	662191	-
209537	DVU0593	L_lysine exporter	NC_002937	662191	HE2	C	G	0.29	STOP_LOST	HIGH	MISSENSE	TAG->TAC	*207Y	NA		dvu	breseq|0.29			YP_009815.1	46579007	662811	662191	-
206067	DVU0648		NC_002937	719536	UE3	A	G	0.5	SYNONYMOUS_CODING	LOW	SILENT	tgT/tgC	C4	271	CODING	dvu	gatk|0.5			YP_009870.1	46579062	719547	718732	-
206074	DVU0653		NC_002937	725221	HE3	T	G	0.5	NON_SYNONYMOUS_CODING	MODERATE	MISSENSE	Acc/Ccc	T459P	561	CODING	dvu	gatk|0.5			YP_009875.1	46579067	726595	724910	-
206074	DVU0653		NC_002937	725221	UE3	T	G	0.5	NON_SYNONYMOUS_CODING	MODERATE	MISSENSE	Acc/Ccc	T459P	561	CODING	dvu	gatk|0.5			YP_009875.1	46579067	726595	724910	-
206093	DVU0670	exopolysaccharide production protein	NC_002937	742545	UR1		del_5 bp	1	FRAME_SHIFT	HIGH		160_164/1272 nt		NA		dvu	breseq|1.0			YP_009892.1	46579084	742386	743657	+
206093	DVU0670	exopolysaccharide production protein	NC_002937	743493	UR1	GTC	G	0.36	FRAME_SHIFT	HIGH		-	-370	423	CODING	dvu	varscan|0.36	breseq|0.34		YP_009892.1	46579084	742386	743657	+
206095	DVU0672		NC_002937	745704	HE2	A	G	0.24	SYNONYMOUS_CODING	LOW	SILENT	ttA/ttG	L31	50	CODING	dvu	varscan|0.24	gatk|		YP_009894.1	46579086	745612	745764	+
206095	DVU0672		NC_002937	745704	HS3	A	G	0.23	SYNONYMOUS_CODING	LOW	SILENT	ttA/ttG	L31	50	CODING	dvu	varscan|0.23	gatk|		YP_009894.1	46579086	745612	745764	+
206095	DVU0672		NC_002937	745704	HA2	A	G	0.25	SYNONYMOUS_CODING	LOW	SILENT	ttA/ttG	L31	50	CODING	dvu	varscan|0.25	gatk|		YP_009894.1	46579086	745612	745764	+
206095	DVU0672		NC_002937	745704	UE2	A	G	0.5	SYNONYMOUS_CODING	LOW	SILENT	ttA/ttG	L31	50	CODING	dvu	gatk|0.5			YP_009894.1	46579086	745612	745764	+
206095	DVU0672		NC_002937	745704	HA3	A	G	0.3	SYNONYMOUS_CODING	LOW	SILENT	ttA/ttG	L31	50	CODING	dvu	varscan|0.3	gatk|		YP_009894.1	46579086	745612	745764	+
206095	DVU0672		NC_002937	745704	HR1	A	G	0.5	SYNONYMOUS_CODING	LOW	SILENT	ttA/ttG	L31	50	CODING	dvu	gatk|0.5			YP_009894.1	46579086	745612	745764	+
206095	DVU0672		NC_002937	745704	US1	A	G	0.5	SYNONYMOUS_CODING	LOW	SILENT	ttA/ttG	L31	50	CODING	dvu	gatk|0.5			YP_009894.1	46579086	745612	745764	+
206095	DVU0672		NC_002937	745704	UA3	A	G	0.5	SYNONYMOUS_CODING	LOW	SILENT	ttA/ttG	L31	50	CODING	dvu	gatk|0.5			YP_009894.1	46579086	745612	745764	+
206125	DVU0700		NC_002937	776421	HE2	A	G	0.5	NON_SYNONYMOUS_CODING	MODERATE	MISSENSE	gTg/gCg	V700A	818	CODING	dvu	gatk|0.5			YP_009921.1	46579113	778519	776063	-
206138	DVU0713		NC_002937	793510	UR1	C	CTG	0.82	FRAME_SHIFT	HIGH		-/TG	-208?	301	CODING	dvu	varscan|0.82	0.78		YP_009934.1	46579126	792889	793794	+
206156	DVU0730		NC_002937	814283	HE3	T	G	0.33	NON_SYNONYMOUS_CODING	MODERATE	MISSENSE	Acc/Ccc	T245P	321	CODING	dvu	varscan|0.33			YP_009951.1	46579143	815015	814050	-
408301	DVU0797		NC_002937	883475	HE3	C	T	0.99	NON_SYNONYMOUS_CODING	MODERATE	MISSENSE	Gac/Aac	D168N	476	CODING	dvu	varscan|0.99	breseq|0.81	gatk|	YP_010018.1	46579210	883976	882546	-
408301	DVU0797		NC_002937	883298	HE2	AAGAACCGTTGTACTTGGTGCTGTC	A	0.79	CODON_DELETION	MODERATE		gacagcaccaagtacaacggttct/-	DSTKYNGS219-	476	CODING	dvu	varscan|0.79	gatk|	breseq|1.0	YP_010018.1	46579210	883976	882546	-
408301	DVU0797		NC_002937	883066	HR1	AG	A	0.5	FRAME_SHIFT	HIGH		-	-304	476	CODING	dvu	varscan|0.5	gatk|		YP_010018.1	46579210	883976	882546	-
206225	DVU0799	hypothetical protein	NC_002937	885148	HE2	A	G	1	NON_SYNONYMOUS_CODING	MODERATE	MISSENSE	cTc/cCc	L211P	466	CODING	dvu	varscan|1.0	breseq|1.0	gatk|	YP_010020.1	46579212	885779	884379	-
206225	DVU0799	hypothetical protein	NC_002937	885110	US1	A	T	0.96	NON_SYNONYMOUS_CODING	MODERATE	MISSENSE	Tgg/Agg	W224R	466	CODING	dvu	varscan|0.96	breseq|0.98	gatk|	YP_010020.1	46579212	885779	884379	-
206225	DVU0799	hypothetical protein	NC_002937	885145	HA2	TTGA	T	0.97	CODON_CHANGE_PLUS_CODON_DELETION	MODERATE		ctcaac/cac	LN211H	466	CODING	dvu	varscan|0.97	gatk|	breseq|1.0	YP_010020.1	46579212	885779	884379	-
206225	DVU0799	hypothetical protein	NC_002937	885140	UE2	A	G	1	NON_SYNONYMOUS_CODING	MODERATE	MISSENSE	Tcc/Ccc	S214P	466	CODING	dvu	varscan|1.0	gatk|		YP_010020.1	46579212	885779	884379	-
206225	DVU0799	hypothetical protein	NC_002937	885131	HA3	T	G	1	NON_SYNONYMOUS_CODING	MODERATE	MISSENSE	Acg/Ccg	T217P	466	CODING	dvu	varscan|1.0	breseq|1.0	gatk|	YP_010020.1	46579212	885779	884379	-
206225	DVU0799	hypothetical protein	NC_002937	885144	HR1	G	T	0.54	NON_SYNONYMOUS_CODING	MODERATE	MISSENSE	aaC/aaA	N212K	466	CODING	dvu	varscan|0.54	breseq|0.51	gatk|	YP_010020.1	46579212	885779	884379	-
206225	DVU0799	hypothetical protein	NC_002937	885125	HA3	A	T	1	NON_SYNONYMOUS_CODING	MODERATE	MISSENSE	Tac/Aac	Y219N	466	CODING	dvu	varscan|1.0	breseq|1.0	gatk|	YP_010020.1	46579212	885779	884379	-
206225	DVU0799	hypothetical protein	NC_002937	885056	UE3	T	G	1	NON_SYNONYMOUS_CODING	MODERATE	MISSENSE	ACC->CCC	T242P	NA		dvu	breseq|1.0	gatk|1.0		YP_010020.1	46579212	885779	884379	-
206225	DVU0799	hypothetical protein	NC_002937	885112	UA3	G	T	0.96	NON_SYNONYMOUS_CODING	MODERATE	MISSENSE	tCc/tAc	S223Y	466	CODING	dvu	varscan|0.96	breseq|0.96	gatk|	YP_010020.1	46579212	885779	884379	-
206225	DVU0799	hypothetical protein	NC_002937	885148	HE3	A	C	0.97	NON_SYNONYMOUS_CODING	MODERATE	MISSENSE	CTC->CGC	L211R	NA		dvu	breseq|0.97	gatk|1.0		YP_010020.1	46579212	885779	884379	-
206225	DVU0799	hypothetical protein	NC_002937	885616	HR1	T	G	0.6	NON_SYNONYMOUS_CODING	MODERATE	MISSENSE	gAc/gCc	D55A	466	CODING	dvu	varscan|0.6	gatk|		YP_010020.1	46579212	885779	884379	-
206225	DVU0799	hypothetical protein	NC_002937	885140	HE2	A	G	1	NON_SYNONYMOUS_CODING	MODERATE	MISSENSE	Tcc/Ccc	S214P	466	CODING	dvu	varscan|1.0	breseq|1.0	gatk|	YP_010020.1	46579212	885779	884379	-
206225	DVU0799	hypothetical protein	NC_002937	885407	UA2	G	A	0.95	STOP_GAINED	HIGH	NONSENSE	Cag/Tag	Q125*	466	CODING	dvu	varscan|0.95	breseq|0.94	gatk|	YP_010020.1	46579212	885779	884379	-
206225	DVU0799	hypothetical protein	NC_002937	885241	UE3	T	A	1	NON_SYNONYMOUS_CODING	MODERATE	MISSENSE	GAC->GTC	D180V	NA		dvu	breseq|1.0	gatk|1.0		YP_010020.1	46579212	885779	884379	-
206225	DVU0799	hypothetical protein	NC_002937	885257	HR1	C	CGGCGTCGTCGGTGGCGCT	0.32	CODON_CHANGE_PLUS_CODON_INSERTION	MODERATE		gcc/gcAGCGCCACCGACGACGCCc	A174AAPPTTP	466	CODING	dvu	varscan|0.32	gatk|		YP_010020.1	46579212	885779	884379	-
206230	DVU0804		NC_002937	890932	HA2	T	G	0.51	NON_SYNONYMOUS_CODING	MODERATE	MISSENSE	gTg/gGg	V384G	490	CODING	dvu	varscan|0.51	gatk|		YP_010025.1	46579217	889782	891254	+
206236	DVU0810	hypothetical protein	NC_002937	896726	UR1	T	G	0.27	NON_SYNONYMOUS_CODING	MODERATE	MISSENSE	Acc/Ccc	T194P	686	CODING	dvu	varscan|0.27	breseq|0.39	gatk|	YP_010031.1	46579223	897305	895245	-
206236	DVU0810	hypothetical protein	NC_002937	896726	HE2	T	G	0.21	NON_SYNONYMOUS_CODING	MODERATE	MISSENSE	Acc/Ccc	T194P	686	CODING	dvu	varscan|0.21	breseq|0.33	gatk|	YP_010031.1	46579223	897305	895245	-
206236	DVU0810	hypothetical protein	NC_002937	896726	HA2	T	G	0.29	NON_SYNONYMOUS_CODING	MODERATE	MISSENSE	ACC->CCC	T194P	NA		dvu	breseq|0.29			YP_010031.1	46579223	897305	895245	-
206236	DVU0810	hypothetical protein	NC_002937	896726	US1	T	G	0.39	NON_SYNONYMOUS_CODING	MODERATE	MISSENSE	ACC->CCC	T194P	NA		dvu	breseq|0.39			YP_010031.1	46579223	897305	895245	-
206236	DVU0810	hypothetical protein	NC_002937	896726	HR1	T	G	0.28	NON_SYNONYMOUS_CODING	MODERATE	MISSENSE	ACC->CCC	T194P	NA		dvu	breseq|0.28			YP_010031.1	46579223	897305	895245	-
206236	DVU0810	hypothetical protein	NC_002937	896726	HS3	T	G	0.38	NON_SYNONYMOUS_CODING	MODERATE	MISSENSE	ACC->CCC	T194P	NA		dvu	breseq|0.38			YP_010031.1	46579223	897305	895245	-
206236	DVU0810	hypothetical protein	NC_002937	896726	HA3	T	G	0.41	NON_SYNONYMOUS_CODING	MODERATE	MISSENSE	ACC->CCC	T194P	NA		dvu	breseq|0.41	gatk|0.5		YP_010031.1	46579223	897305	895245	-
206236	DVU0810	hypothetical protein	NC_002937	896726	UA2	T	G	0.3	NON_SYNONYMOUS_CODING	MODERATE	MISSENSE	Acc/Ccc	T194P	686	CODING	dvu	varscan|0.3	gatk|		YP_010031.1	46579223	897305	895245	-
206285	DVU0857		NC_002937	946880	HE3	T	G	0.5	NON_SYNONYMOUS_CODING	MODERATE	MISSENSE	Acc/Ccc	T355P	393	CODING	dvu	gatk|0.5			YP_010078.1	46579270	947942	946761	-
206285	DVU0857		NC_002937	946880	UE3	T	G	0.5	NON_SYNONYMOUS_CODING	MODERATE	MISSENSE	Acc/Ccc	T355P	393	CODING	dvu	gatk|0.5			YP_010078.1	46579270	947942	946761	-
206304	DVU0876		NC_002937	968220	HE2	C	T	0.88	NON_SYNONYMOUS_CODING	MODERATE	MISSENSE	Ggc/Agc	G465S	554	CODING	dvu	varscan|0.88	breseq|0.87	gatk|	YP_010097.1	46579289	969612	967948	-
206304	DVU0876	metallo_beta_lactamase	NC_002937	968220	HE3	C	T	0.75	NON_SYNONYMOUS_CODING	MODERATE	MISSENSE	GGC->AGC	G465S	NA		dvu	breseq|0.75	gatk|0.5		YP_010097.1	46579289	969612	967948	-
206304	DVU0876		NC_002937	969285	UA2	C	T	0.5	NON_SYNONYMOUS_CODING	MODERATE	MISSENSE	Gag/Aag	E110K	554	CODING	dvu	gatk|0.5			YP_010097.1	46579289	969612	967948	-
206317	DVU0889	phosphonopyruvate decarboxylase_like protein	NC_002937	981075	HA2	A	C	0.25	SYNONYMOUS_CODING	LOW	SILENT	GGT->GGG	G21G	NA		dvu	breseq|0.25			YP_010110.1	46579302	981137	979998	-
206317	DVU0889	phosphonopyruvate decarboxylase_like protein	NC_002937	981075	UR1	A	C	0.29	SYNONYMOUS_CODING	LOW	SILENT	GGT->GGG	G21G	NA		dvu	breseq|0.29			YP_010110.1	46579302	981137	979998	-
206317	DVU0889	phosphonopyruvate decarboxylase_like protein	NC_002937	981032	HR1	T	G	0.28	NON_SYNONYMOUS_CODING	MODERATE	MISSENSE	ACT->CCT	T36P	NA		dvu	breseq|0.28			YP_010110.1	46579302	981137	979998	-
206345	DVU0916		NC_002937	1010155	UA2	G	T	0.88	NON_SYNONYMOUS_CODING	MODERATE	MISSENSE	gCg/gAg	A100E	214	CODING	dvu	varscan|0.88	breseq|0.89	gatk|	YP_010137.1	46579329	1010453	1009809	-
206352	DVU0922		NC_002937	1013260	UE3	C	G	0.91	NON_SYNONYMOUS_CODING	MODERATE	MISSENSE	Gcc/Ccc	A109P	185	CODING	dvu	varscan|0.91			YP_010143.1	46579335	1013584	1013027	-
206446	DVU1012	hemolysin_type calcium_binding repeat_containing protein	NC_002937	1110396	HE3	GA	G	0.71	FRAME_SHIFT	HIGH		-	-1574	3038	CODING	dvu	varscan|0.71	gatk|	breseq|0.7	YP_010233.1	46579425	1115117	1106001	-
206446	DVU1012	hemolysin_type calcium_binding repeat_containing protein	NC_002937	1113881	HR1	AGACGGTGAGGCCGT	A	0.29	FRAME_SHIFT	HIGH		-	-408	3038	CODING	dvu	varscan|0.29	gatk|		YP_010233.1	46579425	1115117	1106001	-
206451	DVU1017	ABC transporter ATP_binding protein/permease	NC_002937	1118479	UA2	GC	G	0.89	FRAME_SHIFT	HIGH		-	-476	776	CODING	dvu	varscan|0.89	gatk|	breseq|0.93	YP_010238.1	46579430	1117054	1119384	+
206451	DVU1017	ABC transporter ATP_binding protein/permease	NC_002937	1119239	UR1		del_3 bp	1	CODON_DELETION	MODERATE		2186_2188/2331 nt		NA		dvu	breseq|1.0			YP_010238.1	46579430	1117054	1119384	+
206451	DVU1017	ABC transporter ATP_binding protein/permease	NC_002937	1119131	UE2	A	T	0.5	NON_SYNONYMOUS_CODING	MODERATE	MISSENSE	gAc/gTc	D693V	776	CODING	dvu	gatk|0.5			YP_010238.1	46579430	1117054	1119384	+
206454	DVU1020	HD domain/sensory box protein	NC_002937	1122892	UR1	T	G	0.5	NON_SYNONYMOUS_CODING	MODERATE	MISSENSE	Tgg/Ggg	W313G	701	CODING	dvu	gatk|0.5			YP_010241.1	46579433	1121956	1124061	+
206454	DVU1020	HD domain/sensory box protein	NC_002937	1122895	UE2	T	G	0.5	NON_SYNONYMOUS_CODING	MODERATE	MISSENSE	Tgg/Ggg	W314G	701	CODING	dvu	gatk|0.5			YP_010241.1	46579433	1121956	1124061	+
206454	DVU1020	HD domain/sensory box protein	NC_002937	1122895	US1	T	G	0.5	NON_SYNONYMOUS_CODING	MODERATE	MISSENSE	Tgg/Ggg	W314G	701	CODING	dvu	gatk|0.5			YP_010241.1	46579433	1121956	1124061	+
206454	DVU1020	HD domain/sensory box protein	NC_002937	1122892	US1	T	G	1	NON_SYNONYMOUS_CODING	MODERATE	MISSENSE	TGG->GGG	W313G	NA		dvu	breseq|1.0	gatk|0.5		YP_010241.1	46579433	1121956	1124061	+
206454	DVU1020	HD domain/sensory box protein	NC_002937	1122895	HR1	T	G	0.32	NON_SYNONYMOUS_CODING	MODERATE	MISSENSE	TGG->GGG	W314G	NA		dvu	breseq|0.32	gatk|0.5		YP_010241.1	46579433	1121956	1124061	+
206454	DVU1020	HD domain/sensory box protein	NC_002937	1122895	HA2	T	G	0.31	NON_SYNONYMOUS_CODING	MODERATE	MISSENSE	TGG->GGG	W314G	NA		dvu	breseq|0.31			YP_010241.1	46579433	1121956	1124061	+
206454	DVU1020	HD domain/sensory box protein	NC_002937	1122895	UR1	T	G	0.5	NON_SYNONYMOUS_CODING	MODERATE	MISSENSE	Tgg/Ggg	W314G	701	CODING	dvu	gatk|0.5			YP_010241.1	46579433	1121956	1124061	+
206454	DVU1020	HD domain/sensory box protein	NC_002937	1122892	UA2	T	G	0.5	NON_SYNONYMOUS_CODING	MODERATE	MISSENSE	Tgg/Ggg	W313G	701	CODING	dvu	gatk|0.5			YP_010241.1	46579433	1121956	1124061	+
206454	DVU1020	HD domain/sensory box protein	NC_002937	1122892	HR1	T	G	0.35	NON_SYNONYMOUS_CODING	MODERATE	MISSENSE	TGG->GGG	W313G	NA		dvu	breseq|0.35			YP_010241.1	46579433	1121956	1124061	+
206454	DVU1020	HD domain/sensory box protein	NC_002937	1122892	UA3	T	G	0.5	NON_SYNONYMOUS_CODING	MODERATE	MISSENSE	Tgg/Ggg	W313G	701	CODING	dvu	gatk|0.5			YP_010241.1	46579433	1121956	1124061	+
206454	DVU1020	HD domain/sensory box protein	NC_002937	1122892	UE2	T	G	0.26	NON_SYNONYMOUS_CODING	MODERATE	MISSENSE	Tgg/Ggg	W313G	701	CODING	dvu	varscan|0.26	gatk|		YP_010241.1	46579433	1121956	1124061	+
206454	DVU1020	HD domain/sensory box protein	NC_002937	1122895	UA2	T	G	0.5	NON_SYNONYMOUS_CODING	MODERATE	MISSENSE	Tgg/Ggg	W314G	701	CODING	dvu	gatk|0.5			YP_010241.1	46579433	1121956	1124061	+
206454	DVU1020	HD domain/sensory box protein	NC_002937	1122895	HE2	T	G	0.27	NON_SYNONYMOUS_CODING	MODERATE	MISSENSE	TGG->GGG	W314G	NA		dvu	breseq|0.27			YP_010241.1	46579433	1121956	1124061	+
206498	DVU1064	aconitate hydratase	NC_002937	1167172	US1	T	G	0.5	NON_SYNONYMOUS_CODING	MODERATE	MISSENSE	Ttc/Gtc	F409V	642	CODING	dvu	gatk|0.5			YP_010285.1	46579477	1165948	1167876	+
206498	DVU1064	aconitate hydratase	NC_002937	1167155	HR1	T	G	0.28	NON_SYNONYMOUS_CODING	MODERATE	MISSENSE	GTG->GGG	V403G	NA		dvu	breseq|0.28			YP_010285.1	46579477	1165948	1167876	+
206498	DVU1064	aconitate hydratase	NC_002937	1167172	HA2	T	G	0.5	NON_SYNONYMOUS_CODING	MODERATE	MISSENSE	Ttc/Gtc	F409V	642	CODING	dvu	gatk|0.5			YP_010285.1	46579477	1165948	1167876	+
206513	DVU1078	R3H domain_containing protein	NC_002937	1181250	HR1	CCT	C	0.56	FRAME_SHIFT	HIGH		-	-80	430	CODING	dvu	varscan|0.56	gatk|	breseq|0.52	YP_010299.1	46579491	1181012	1182304	+
206516	DVU1081	iron_sulfur cluster_binding protein	NC_002937	1185987	UA3	C	G	0.27	NON_SYNONYMOUS_CODING	MODERATE	MISSENSE	GCG->GGG	A460G	NA		dvu	breseq|0.27			YP_010302.1	46579494	1184609	1186228	+
206516	DVU1081	iron_sulfur cluster_binding protein	NC_002937	1185974	UE2	A	C	0.27	NON_SYNONYMOUS_CODING	MODERATE	MISSENSE	ACC->CCC	T456P	NA		dvu	breseq|0.27			YP_010302.1	46579494	1184609	1186228	+
206516	DVU1081	iron_sulfur cluster_binding protein	NC_002937	1186019	HR1	A	C	0.26	NON_SYNONYMOUS_CODING	MODERATE	MISSENSE	ACC->CCC	T471P	NA		dvu	breseq|0.26			YP_010302.1	46579494	1184609	1186228	+
206516	DVU1081	iron_sulfur cluster_binding protein	NC_002937	1186017	US1	T	C	0.27	NON_SYNONYMOUS_CODING	MODERATE	MISSENSE	CTC->CCC	L470P	NA		dvu	breseq|0.27			YP_010302.1	46579494	1184609	1186228	+
206516	DVU1081	iron_sulfur cluster_binding protein	NC_002937	1186019	UA3	A	C	0.5	NON_SYNONYMOUS_CODING	MODERATE	MISSENSE	Acc/Ccc	T471P	539	CODING	dvu	gatk|0.5			YP_010302.1	46579494	1184609	1186228	+
206516	DVU1081	iron_sulfur cluster_binding protein	NC_002937	1186019	HE2	A	C	0.5	NON_SYNONYMOUS_CODING	MODERATE	MISSENSE	Acc/Ccc	T471P	539	CODING	dvu	gatk|0.5			YP_010302.1	46579494	1184609	1186228	+
206516	DVU1081	iron_sulfur cluster_binding protein	NC_002937	1186019	UE2	A	C	0.48	NON_SYNONYMOUS_CODING	MODERATE	MISSENSE	ACC->CCC	T471P	NA		dvu	breseq|0.48	gatk|0.5		YP_010302.1	46579494	1184609	1186228	+
206516	DVU1081	iron_sulfur cluster_binding protein	NC_002937	1186019	HE3	A	C	0.25	NON_SYNONYMOUS_CODING	MODERATE	MISSENSE	Acc/Ccc	T471P	539	CODING	dvu	varscan|0.25			YP_010302.1	46579494	1184609	1186228	+
206516	DVU1081	iron_sulfur cluster_binding protein	NC_002937	1186017	UA3	T	C	0.25	NON_SYNONYMOUS_CODING	MODERATE	MISSENSE	CTC->CCC	L470P	NA		dvu	breseq|0.25			YP_010302.1	46579494	1184609	1186228	+
206516	DVU1081	iron_sulfur cluster_binding protein	NC_002937	1186019	UR1	A	C	0.5	NON_SYNONYMOUS_CODING	MODERATE	MISSENSE	Acc/Ccc	T471P	539	CODING	dvu	gatk|0.5			YP_010302.1	46579494	1184609	1186228	+
206516	DVU1081	iron_sulfur cluster_binding protein	NC_002937	1186019	US1	A	C	0.5	NON_SYNONYMOUS_CODING	MODERATE	MISSENSE	Acc/Ccc	T471P	539	CODING	dvu	gatk|0.5			YP_010302.1	46579494	1184609	1186228	+
206516	DVU1081	iron_sulfur cluster_binding protein	NC_002937	1186019	HA2	A	C	0.5	NON_SYNONYMOUS_CODING	MODERATE	MISSENSE	Acc/Ccc	T471P	539	CODING	dvu	gatk|0.5			YP_010302.1	46579494	1184609	1186228	+
206516	DVU1081	iron_sulfur cluster_binding protein	NC_002937	1186019	UA2	A	C	0.5	NON_SYNONYMOUS_CODING	MODERATE	MISSENSE	Acc/Ccc	T471P	539	CODING	dvu	gatk|0.5			YP_010302.1	46579494	1184609	1186228	+
206516	DVU1081	iron_sulfur cluster_binding protein	NC_002937	1186017	HA3	T	C	0.25	NON_SYNONYMOUS_CODING	MODERATE	MISSENSE	CTC->CCC	L470P	NA		dvu	breseq|0.25			YP_010302.1	46579494	1184609	1186228	+
206521	DVU1086	hypothetical protein	NC_002937	1189531	UA2	A	C	0.5	NON_SYNONYMOUS_CODING	MODERATE	MISSENSE	tAc/tCc	Y30S	249	CODING	dvu	gatk|0.5				NA	1189713	1190192	+
206521	DVU1086	hypothetical protein	NC_002937	1189531	UA3	A	C	0.5	NON_SYNONYMOUS_CODING	MODERATE	MISSENSE	tAc/tCc	Y30S	249	CODING	dvu	gatk|0.5				NA	1189713	1190192	+
206522	DVU1087	hypothetical protein	NC_002937	1191166	HA3	TC	T	0.92	FRAME_SHIFT	HIGH		-	-324	326	CODING	dvu	varscan|0.92	gatk|	breseq|1.0	YP_010308.1	46579500	1190196	1191176	+
206522	DVU1087	hypothetical protein	NC_002937	1191166	UA2	TC	T	0.9	FRAME_SHIFT	HIGH		-	-324	326	CODING	dvu	varscan|0.9	gatk|	breseq|1.0	YP_010308.1	46579500	1190196	1191176	+
206522	DVU1087	hypothetical protein	NC_002937	1191166	UA3	TC	T	0.92	FRAME_SHIFT	HIGH		-	-324	326	CODING	dvu	varscan|0.92	gatk|	breseq|1.0	YP_010308.1	46579500	1190196	1191176	+
206522	DVU1087	hypothetical protein	NC_002937	1191166	HA2	TC	T	0.93	FRAME_SHIFT	HIGH		-	-324	326	CODING	dvu	varscan|0.93	gatk|	breseq|1.0	YP_010308.1	46579500	1190196	1191176	+
206522	DVU1087	hypothetical protein	NC_002937	1191166	UE3	TC	T	0.95	FRAME_SHIFT	HIGH		-	-324	326	CODING	dvu	varscan|0.95	gatk|	breseq|1.0	YP_010308.1	46579500	1190196	1191176	+
206522	DVU1087	hypothetical protein	NC_002937	1191166	HE3	TC	T	0.97	FRAME_SHIFT	HIGH		-	-324	326	CODING	dvu	varscan|0.97	gatk|	breseq|1.0	YP_010308.1	46579500	1190196	1191176	+
206522	DVU1087	hypothetical protein	NC_002937	1191166	UR1	TC	T	0.9	FRAME_SHIFT	HIGH		-	-324	326	CODING	dvu	varscan|0.9	gatk|	breseq|1.0	YP_010308.1	46579500	1190196	1191176	+
206522	DVU1087	hypothetical protein	NC_002937	1191166	HR1	TC	T	0.91	FRAME_SHIFT	HIGH		-	-324	326	CODING	dvu	varscan|0.91	gatk|	breseq|1.0	YP_010308.1	46579500	1190196	1191176	+
206522	DVU1087	hypothetical protein	NC_002937	1191166	US1	TC	T	0.92	FRAME_SHIFT	HIGH		-	-324	326	CODING	dvu	varscan|0.92	gatk|	breseq|1.0	YP_010308.1	46579500	1190196	1191176	+
206522	DVU1087	hypothetical protein	NC_002937	1191166	HE2	TC	T	0.89	FRAME_SHIFT	HIGH		-	-324	326	CODING	dvu	varscan|0.89	gatk|	breseq|1.0	YP_010308.1	46579500	1190196	1191176	+
206522	DVU1087	hypothetical protein	NC_002937	1191166	HS3	TC	T	0.96	FRAME_SHIFT	HIGH		-	-324	326	CODING	dvu	varscan|0.96	gatk|	breseq|1.0	YP_010308.1	46579500	1190196	1191176	+
206522	DVU1087	hypothetical protein	NC_002937	1191166	UE2	TC	T	0.92	FRAME_SHIFT	HIGH		-	-324	326	CODING	dvu	varscan|0.92	gatk|	breseq|1.0	YP_010308.1	46579500	1190196	1191176	+
206527	DVU1092	sodium_dependent symporter family protein	NC_002937	1197526	HA2	T	G	0.92	NON_SYNONYMOUS_CODING	MODERATE	MISSENSE	gTc/gGc	V115G	453	CODING	dvu	varscan|0.92	breseq|0.9	gatk|	YP_010313.1	46579505	1197183	1198544	+
206527	DVU1092	sodium_dependent symporter family protein	NC_002937	1197321	UE2	CT	C	0.91	FRAME_SHIFT	HIGH		-	-47	453	CODING	dvu	varscan|0.91	gatk|	breseq|0.94	YP_010313.1	46579505	1197183	1198544	+
206527	DVU1092	sodium_dependent symporter family protein	NC_002937	1198488	UA3	TGG	T	0.91	FRAME_SHIFT	HIGH		-	-436	453	CODING	dvu	varscan|0.91	gatk|	breseq|1.0	YP_010313.1	46579505	1197183	1198544	+
206527	DVU1092	sodium_dependent symporter family protein	NC_002937	1197387	UE3	G	A	0.5	NON_SYNONYMOUS_CODING	MODERATE	MISSENSE	Ggg/Agg	G69R	453	CODING	dvu	gatk|0.5			YP_010313.1	46579505	1197183	1198544	+
206527	DVU1092	sodium_dependent symporter family protein	NC_002937	1197567	HE3	A	G	0.5	NON_SYNONYMOUS_CODING	MODERATE	MISSENSE	Acc/Gcc	T129A	453	CODING	dvu	gatk|0.5			YP_010313.1	46579505	1197183	1198544	+
206527	DVU1092	sodium_dependent symporter family protein	NC_002937	1197539	HA3	CT	C	0.8	FRAME_SHIFT	HIGH		-	-120	453	CODING	dvu	varscan|0.8	gatk|	breseq|0.79	YP_010313.1	46579505	1197183	1198544	+
206547	DVU1111	hypothetical protein	NC_002937	1217751	US1	A	C	0.26	NON_SYNONYMOUS_CODING	MODERATE	MISSENSE	GTG->GGG	V196G	NA		dvu	breseq|0.26			YP_010332.1	46579524	1218337	1216652	-
206547	DVU1111	hypothetical protein	NC_002937	1217751	UA3	A	C	0.34	NON_SYNONYMOUS_CODING	MODERATE	MISSENSE	GTG->GGG	V196G	NA		dvu	breseq|0.34			YP_010332.1	46579524	1218337	1216652	-
206547	DVU1111	hypothetical protein	NC_002937	1217751	UA2	A	C	0.29	NON_SYNONYMOUS_CODING	MODERATE	MISSENSE	GTG->GGG	V196G	NA		dvu	breseq|0.29			YP_010332.1	46579524	1218337	1216652	-
206577	DVU1141	hypothetical protein	NC_002937	1238244	UE3	A	C	0.44	NON_SYNONYMOUS_CODING	MODERATE	MISSENSE	GCT->GCG	A77A	NA		dvu	breseq|0.44	gatk|0.5		YP_010362.1	46579554	1238474	1238043	-
206609	DVU1169	methyl_accepting chemotaxis protein	NC_002937	1261423	UE2	A	C	0.27	NON_SYNONYMOUS_CODING	MODERATE	MISSENSE	GTG->GGG	V676G	NA		dvu	breseq|0.27			YP_010388.1	46579580	1263449	1261035	-
206653	DVU1214	dolichyl_phosphate_mannose_protein mannosyltransferase	NC_002937	1304112	HA3	GCAGGGCGGTTCGGCC	G	0.9	CODON_CHANGE_PLUS_CODON_DELETION	MODERATE		tggccgaaccgccctgcc/tcc	WPNRPA591S	730	CODING	dvu	varscan|0.9	gatk|	breseq|1.0		NA	1305880	1303706	-
206653	DVU1214	dolichyl_phosphate_mannose_protein mannosyltransferase	NC_002937	1305041	HR1	GACCAGCATCACGGCGAA	G	0.59	FRAME_SHIFT	HIGH		-	-281	730	CODING	dvu	varscan|0.59	gatk|			NA	1305880	1303706	-
206653	DVU1214	dolichyl_phosphate_mannose_protein mannosyltransferase	NC_002937	1304729	UR1	GA	G	0.96	FRAME_SHIFT	HIGH		-	-390	730	CODING	dvu	varscan|0.96	gatk|	breseq|0.96		NA	1305880	1303706	-
206653	DVU1214	dolichyl_phosphate_mannose_protein mannosyltransferase	NC_002937	1305310	UA2	GA	G	0.97	FRAME_SHIFT	HIGH		-	-196	730	CODING	dvu	varscan|0.97	gatk|			NA	1305880	1303706	-
206653	DVU1214	dolichyl_phosphate_mannose_protein mannosyltransferase	NC_002937	1305506	HE3	C	G	0.98	NON_SYNONYMOUS_CODING	MODERATE	MISSENSE	AAG->AAC	K131N	NA		dvu	breseq|0.98	gatk|1.0			NA	1305880	1303706	-
206654	DVU1215	PAP2 family protein	NC_002937	1305998	HE2	AT	A	0.98	FRAME_SHIFT	HIGH		-	-185	218	CODING	dvu	varscan|0.98	gatk|	breseq|1.0		NA	1306509	1305895	-
206699	DVU1260	outer membrane protein P1	NC_002937	1347496	UE3	CA	C	0.39	FRAME_SHIFT	HIGH		-	-281	427	CODING	dvu	varscan|0.39	gatk|		YP_010479.1	46579671	1346657	1347940	+
206699	DVU1260	outer membrane protein P1	NC_002937	1347013	UR1	CAT	C	0.87	FRAME_SHIFT	HIGH		-	-120	427	CODING	dvu	varscan|0.87	gatk|	breseq|0.85	YP_010479.1	46579671	1346657	1347940	+
206699	DVU1260	outer membrane protein P1	NC_002937	1347109	UE2	CA	C	0.34	FRAME_SHIFT	HIGH		-	-152	427	CODING	dvu	varscan|0.34	gatk|	breseq|0.31	YP_010479.1	46579671	1346657	1347940	+
206699	DVU1260	outer membrane protein P1	NC_002937	1346673	UA3	CA	C	0.94	FRAME_SHIFT	HIGH		-	-6	427	CODING	dvu	varscan|0.94	gatk|		YP_010479.1	46579671	1346657	1347940	+
206699	DVU1260	outer membrane protein P1	NC_002937	1347908	HA2	GT	G	0.78	FRAME_SHIFT	HIGH		-	-418	427	CODING	dvu	varscan|0.78	gatk|	breseq|0.82	YP_010479.1	46579671	1346657	1347940	+
206699	DVU1260	outer membrane protein P1	NC_002937	1347095	HE2	C	T	0.84	STOP_GAINED	HIGH	NONSENSE	Cag/Tag	Q147*	427	CODING	dvu	varscan|0.84	breseq|0.79	gatk|	YP_010479.1	46579671	1346657	1347940	+
206699	DVU1260	outer membrane protein P1	NC_002937	1346917	HE2	TA	T	0.2	FRAME_SHIFT	HIGH		-	-88	427	CODING	dvu	varscan|0.2	breseq|0.2		YP_010479.1	46579671	1346657	1347940	+
206699	DVU1260	outer membrane protein P1	NC_002937	1346657	UA2	A	C	0.75	NON_SYNONYMOUS_START	LOW	MISSENSE	Atg/Ctg	M1L	427	CODING	dvu	varscan|0.75	breseq|0.75	gatk|	YP_010479.1	46579671	1346657	1347940	+
206699	DVU1260	outer membrane protein P1	NC_002937	1347936	US1	T	C	0.52	NON_SYNONYMOUS_CODING	MODERATE	MISSENSE	tTc/tCc	F427S	427	CODING	dvu	varscan|0.52	breseq|0.51	gatk|	YP_010479.1	46579671	1346657	1347940	+
206699	DVU1260	outer membrane protein P1	NC_002937	1347432	UE2	AT	A	0.2	FRAME_SHIFT	HIGH		-	-259	427	CODING	dvu	varscan|0.2			YP_010479.1	46579671	1346657	1347940	+
206704	DVU1265	hypothetical protein	NC_002937	1353323	HR1	A	C	0.25	NON_SYNONYMOUS_CODING	MODERATE	MISSENSE	ACC->CCC	T45P	NA		dvu	breseq|0.25			YP_010484.1	46579676	1353191	1353940	+
206711	DVU1272	general secretion pathway protein E	NC_002937	1363424	UE2	A	C	0.27	NON_SYNONYMOUS_CODING	MODERATE	MISSENSE	GTG->GGG	V216G	NA		dvu	breseq|0.27			YP_010491.1	46579683	1364070	1362349	-
206711	DVU1272	general secretion pathway protein E	NC_002937	1363424	HA2	A	C	0.29	NON_SYNONYMOUS_CODING	MODERATE	MISSENSE	GTG->GGG	V216G	NA		dvu	breseq|0.29			YP_010491.1	46579683	1364070	1362349	-
206720	DVU1280		NC_002937	1373332	UE3	C	T	0.5	NON_SYNONYMOUS_CODING	MODERATE	MISSENSE	Cgc/Tgc	R171C	248	CODING	dvu	gatk|0.5			YP_010499.1	46579691	1372822	1373568	+
206791	DVU1349	geranylgeranyl diphosphate synthase	NC_002937	1426830	HR1	T	G	1	NON_SYNONYMOUS_CODING	MODERATE	MISSENSE	gTg/gGg	V41G	287	CODING	dvu	varscan|1.0	gatk|		YP_010568.1	46579760	1426709	1427572	+
206791	DVU1349	geranylgeranyl diphosphate synthase	NC_002937	1426830	UA2	T	G	0.99	NON_SYNONYMOUS_CODING	MODERATE	MISSENSE	gTg/gGg	V41G	287	CODING	dvu	varscan|0.99	gatk|		YP_010568.1	46579760	1426709	1427572	+
206791	DVU1349	geranylgeranyl diphosphate synthase	NC_002937	1426830	HA2	T	G	0.98	NON_SYNONYMOUS_CODING	MODERATE	MISSENSE	gTg/gGg	V41G	287	CODING	dvu	varscan|0.98	breseq|1.0	gatk|	YP_010568.1	46579760	1426709	1427572	+
206791	DVU1349	geranylgeranyl diphosphate synthase	NC_002937	1426830	UA3	T	G	0.99	NON_SYNONYMOUS_CODING	MODERATE	MISSENSE	gTg/gGg	V41G	287	CODING	dvu	varscan|0.99	breseq|1.0	gatk|	YP_010568.1	46579760	1426709	1427572	+
206791	DVU1349	geranylgeranyl diphosphate synthase	NC_002937	1426830	UE2	T	G	1	NON_SYNONYMOUS_CODING	MODERATE	MISSENSE	gTg/gGg	V41G	287	CODING	dvu	varscan|1.0	gatk|		YP_010568.1	46579760	1426709	1427572	+
206791	DVU1349	geranylgeranyl diphosphate synthase	NC_002937	1426830	HA3	T	G	1	NON_SYNONYMOUS_CODING	MODERATE	MISSENSE	gTg/gGg	V41G	287	CODING	dvu	varscan|1.0	breseq|1.0	gatk|	YP_010568.1	46579760	1426709	1427572	+
206791	DVU1349	geranylgeranyl diphosphate synthase	NC_002937	1426830	UR1	T	G	0.99	NON_SYNONYMOUS_CODING	MODERATE	MISSENSE	gTg/gGg	V41G	287	CODING	dvu	varscan|0.99	breseq|1.0	gatk|	YP_010568.1	46579760	1426709	1427572	+
206791	DVU1349	geranylgeranyl diphosphate synthase	NC_002937	1426830	HS3	T	G	1	NON_SYNONYMOUS_CODING	MODERATE	MISSENSE	gTg/gGg	V41G	287	CODING	dvu	varscan|1.0	breseq|1.0	gatk|	YP_010568.1	46579760	1426709	1427572	+
206791	DVU1349	geranylgeranyl diphosphate synthase	NC_002937	1426830	US1	T	G	0.99	NON_SYNONYMOUS_CODING	MODERATE	MISSENSE	gTg/gGg	V41G	287	CODING	dvu	varscan|0.99	breseq|1.0	gatk|	YP_010568.1	46579760	1426709	1427572	+
206791	DVU1349	geranylgeranyl diphosphate synthase	NC_002937	1426830	UE3	T	G	1	NON_SYNONYMOUS_CODING	MODERATE	MISSENSE	GTG->GGG	V41G	NA		dvu	breseq|1.0	gatk|1.0		YP_010568.1	46579760	1426709	1427572	+
206791	DVU1349	geranylgeranyl diphosphate synthase	NC_002937	1426830	HE2	T	G	1	NON_SYNONYMOUS_CODING	MODERATE	MISSENSE	gTg/gGg	V41G	287	CODING	dvu	varscan|1.0	breseq|1.0	gatk|	YP_010568.1	46579760	1426709	1427572	+
206791	DVU1349	geranylgeranyl diphosphate synthase	NC_002937	1426830	HE3	T	G	1	NON_SYNONYMOUS_CODING	MODERATE	MISSENSE	GTG->GGG	V41G	NA		dvu	breseq|1.0	gatk|1.0		YP_010568.1	46579760	1426709	1427572	+
408316	DVU1415	AsmA family protein	NC_002937	1489218	US1	A	G	0.33	SYNONYMOUS_CODING	LOW	SILENT	GGA->GGG	G714G	NA		dvu	breseq|0.33			YP_010634.1	46579826	1487077	1490661	+
408316	DVU1415	AsmA family protein	NC_002937	1489218	HA3	A	G	0.27	SYNONYMOUS_CODING	LOW	SILENT	GGA->GGG	G714G	NA		dvu	breseq|0.27			YP_010634.1	46579826	1487077	1490661	+
408316	DVU1415	AsmA family protein	NC_002937	1489226	UA2	A	G	0.26	NON_SYNONYMOUS_CODING	MODERATE	MISSENSE	GAG->GGG	E717G	NA		dvu	breseq|0.26			YP_010634.1	46579826	1487077	1490661	+
408316	DVU1415	AsmA family protein	NC_002937	1489226	UE2	A	G	0.25	NON_SYNONYMOUS_CODING	MODERATE	MISSENSE	GAG->GGG	E717G	NA		dvu	breseq|0.25			YP_010634.1	46579826	1487077	1490661	+
206861	DVU1418	sensory box histidine kinase	NC_002937	1491298	HE2		del_123 bp	1	LARGE_DELETION			191_313/1740 nt		NA		dvu	breseq|1.0			YP_010637.1	46579829	1491108	1492847	+
206931	DVU1483		NC_002937	1561378	UA3	C	T	0.98	NON_SYNONYMOUS_CODING	MODERATE	MISSENSE	gGg/gAg	G132E	169	CODING	dvu	varscan|0.98			YP_010702.1	46579894	1561772	1561263	-
206993	DVU1545	hemolysin_type calcium_binding repeat family protein	NC_002937	1618843	HE2	AG	A	0.46	FRAME_SHIFT	HIGH		-	-960	2414	CODING	dvu	varscan|0.46	breseq|0.39		YP_010764.1	46579956	1621721	1614477	-
207002	DVU1554		NC_002937	1632384	UE3	G	A	0.95	SYNONYMOUS_CODING	LOW	SILENT	tgC/tgT	C111	543	CODING	dvu	varscan|0.95			YP_010773.1	46579965	1632716	1631085	-
207084	DVU1632		NC_002937	1715926	HA3	T	G	0.99	NON_SYNONYMOUS_CODING	MODERATE	MISSENSE	gTc/gGc	V13G	145	CODING	dvu	varscan|0.99	breseq|1.0		YP_010851.1	46580043	1715889	1716326	+
207141	DVU1682		NC_002937	1760032	HE2	T	G	0.21	NON_SYNONYMOUS_CODING	MODERATE	MISSENSE	cAt/cCt	H301P	344	CODING	dvu	varscan|0.21	breseq|0.2		YP_010900.1	46580092	1760933	1759899	-
207142	DVU1683		NC_002937	1762040	UE3	C	A	0.5	NON_SYNONYMOUS_CODING	MODERATE	MISSENSE	aCa/aAa	T280K	578	CODING	dvu	gatk|0.5			YP_010901.1	46580093	1761202	1762938	+
207157	DVU1698	hypothetical protein	NC_002937	1773344	HS3	GA	G	0.95	FRAME_SHIFT	HIGH		-	-76	161	CODING	dvu	varscan|0.95	breseq|1.0		YP_010916.1	46580108	1773571	1773086	-
207157	DVU1698	hypothetical protein	NC_002937	1773256	HE3	G	C	1	NON_SYNONYMOUS_CODING	MODERATE	MISSENSE	Cag/Gag	Q106E	161	CODING	dvu	varscan|1.0	breseq|1.0		YP_010916.1	46580108	1773571	1773086	-
207157	DVU1698	hypothetical protein	NC_002937	1773256	UA2	G	C	1	NON_SYNONYMOUS_CODING	MODERATE	MISSENSE	Cag/Gag	Q106E	161	CODING	dvu	varscan|1.0			YP_010916.1	46580108	1773571	1773086	-
207157	DVU1698	hypothetical protein	NC_002937	1773256	HS3	G	C	1	NON_SYNONYMOUS_CODING	MODERATE	MISSENSE	Cag/Gag	Q106E	161	CODING	dvu	varscan|1.0	breseq|1.0		YP_010916.1	46580108	1773571	1773086	-
207157	DVU1698	hypothetical protein	NC_002937	1773344	US1	GA	G	0.93	FRAME_SHIFT	HIGH		-	-76	161	CODING	dvu	varscan|0.93	breseq|1.0		YP_010916.1	46580108	1773571	1773086	-
207157	DVU1698	hypothetical protein	NC_002937	1773344	HE3	GA	G	0.98	FRAME_SHIFT	HIGH		-	-76	161	CODING	dvu	varscan|0.98	breseq|1.0		YP_010916.1	46580108	1773571	1773086	-
207157	DVU1698	hypothetical protein	NC_002937	1773256	UE3	G	C	1	NON_SYNONYMOUS_CODING	MODERATE	MISSENSE	Cag/Gag	Q106E	161	CODING	dvu	varscan|1.0	breseq|1.0		YP_010916.1	46580108	1773571	1773086	-
207157	DVU1698	hypothetical protein	NC_002937	1773256	HA2	G	C	1	NON_SYNONYMOUS_CODING	MODERATE	MISSENSE	Cag/Gag	Q106E	161	CODING	dvu	varscan|1.0	breseq|1.0		YP_010916.1	46580108	1773571	1773086	-
207157	DVU1698	hypothetical protein	NC_002937	1773344	HA2	GA	G	0.97	FRAME_SHIFT	HIGH		-	-76	161	CODING	dvu	varscan|0.97			YP_010916.1	46580108	1773571	1773086	-
207157	DVU1698	hypothetical protein	NC_002937	1773256	UR1	G	C	1	NON_SYNONYMOUS_CODING	MODERATE	MISSENSE	Cag/Gag	Q106E	161	CODING	dvu	varscan|1.0	breseq|1.0		YP_010916.1	46580108	1773571	1773086	-
207157	DVU1698	hypothetical protein	NC_002937	1773344	HE2	GA	G	0.96	FRAME_SHIFT	HIGH		-	-76	161	CODING	dvu	varscan|0.96	breseq|0.95		YP_010916.1	46580108	1773571	1773086	-
207157	DVU1698	hypothetical protein	NC_002937	1773256	UE2	G	C	0.99	NON_SYNONYMOUS_CODING	MODERATE	MISSENSE	Cag/Gag	Q106E	161	CODING	dvu	varscan|0.99			YP_010916.1	46580108	1773571	1773086	-
207157	DVU1698	hypothetical protein	NC_002937	1773344	UA3	GA	G	0.9	FRAME_SHIFT	HIGH		-	-76	161	CODING	dvu	varscan|0.9	breseq|1.0		YP_010916.1	46580108	1773571	1773086	-
207157	DVU1698	hypothetical protein	NC_002937	1773344	UE3	GA	G	0.98	FRAME_SHIFT	HIGH		-	-76	161	CODING	dvu	varscan|0.98			YP_010916.1	46580108	1773571	1773086	-
207157	DVU1698	hypothetical protein	NC_002937	1773344	HR1	GA	G	0.98	FRAME_SHIFT	HIGH		-	-76	161	CODING	dvu	varscan|0.98	breseq|0.93		YP_010916.1	46580108	1773571	1773086	-
207157	DVU1698	hypothetical protein	NC_002937	1773256	UA3	G	C	0.99	NON_SYNONYMOUS_CODING	MODERATE	MISSENSE	Cag/Gag	Q106E	161	CODING	dvu	varscan|0.99	breseq|1.0		YP_010916.1	46580108	1773571	1773086	-
207157	DVU1698	hypothetical protein	NC_002937	1773256	HR1	G	C	1	NON_SYNONYMOUS_CODING	MODERATE	MISSENSE	Cag/Gag	Q106E	161	CODING	dvu	varscan|1.0			YP_010916.1	46580108	1773571	1773086	-
207157	DVU1698	hypothetical protein	NC_002937	1773256	HA3	G	C	1	NON_SYNONYMOUS_CODING	MODERATE	MISSENSE	Cag/Gag	Q106E	161	CODING	dvu	varscan|1.0	breseq|1.0		YP_010916.1	46580108	1773571	1773086	-
207157	DVU1698	hypothetical protein	NC_002937	1773344	UE2	GA	G	0.94	FRAME_SHIFT	HIGH		-	-76	161	CODING	dvu	varscan|0.94			YP_010916.1	46580108	1773571	1773086	-
207157	DVU1698	hypothetical protein	NC_002937	1773256	US1	G	C	0.99	NON_SYNONYMOUS_CODING	MODERATE	MISSENSE	Cag/Gag	Q106E	161	CODING	dvu	varscan|0.99	breseq|1.0		YP_010916.1	46580108	1773571	1773086	-
207157	DVU1698	hypothetical protein	NC_002937	1773344	HA3	GA	G	0.92	FRAME_SHIFT	HIGH		-	-76	161	CODING	dvu	varscan|0.92	gatk|1.0	breseq|1.0	YP_010916.1	46580108	1773571	1773086	-
207157	DVU1698	hypothetical protein	NC_002937	1773344	UR1	GA	G	0.94	FRAME_SHIFT	HIGH		-	-76	161	CODING	dvu	varscan|0.94	breseq|1.0		YP_010916.1	46580108	1773571	1773086	-
207157	DVU1698	hypothetical protein	NC_002937	1773344	UA2	GA	G	0.93	FRAME_SHIFT	HIGH		-	-76	161	CODING	dvu	varscan|0.93			YP_010916.1	46580108	1773571	1773086	-
207157	DVU1698	hypothetical protein	NC_002937	1773256	HE2	G	C	1	NON_SYNONYMOUS_CODING	MODERATE	MISSENSE	Cag/Gag	Q106E	161	CODING	dvu	varscan|1.0	breseq|1.0		YP_010916.1	46580108	1773571	1773086	-
207250	DVU1785		NC_002937	1848343	HE2	T	C	0.5	NON_SYNONYMOUS_CODING	MODERATE	MISSENSE	gTg/gCg	V150A	200	CODING	dvu	gatk|0.5			YP_011003.1	46580195	1847895	1848497	+
207267	DVU1802	hypothetical protein	NC_002937	1864914	UA2	G	A	0.23	NON_SYNONYMOUS_CODING	MODERATE	MISSENSE	Gcg/Acg	A146T	286	CODING	dvu	varscan|0.23			YP_011020.1	46580212	1864479	1865339	+
207267	DVU1802	hypothetical protein	NC_002937	1864914	UE2	G	A	0.5	NON_SYNONYMOUS_CODING	MODERATE	MISSENSE	Gcg/Acg	A146T	286	CODING	dvu	gatk|0.5			YP_011020.1	46580212	1864479	1865339	+
207267	DVU1802	hypothetical protein	NC_002937	1864987	HA3	G	C	0.26	NON_SYNONYMOUS_CODING	MODERATE	MISSENSE	CGC->CCC	R170P	NA		dvu	breseq|0.26			YP_011020.1	46580212	1864479	1865339	+
207298	DVU1833	phosphoenolpyruvate synthase	NC_002937	1900021	HR1	C	T	0.45	NON_SYNONYMOUS_CODING	MODERATE	MISSENSE	Gtg/Atg	V681M	1191	CODING	dvu	varscan|0.45	breseq|0.43	gatk|0.5	YP_011050.1	46580242	1902061	1898486	-
207298	DVU1833	phosphoenolpyruvate synthase	NC_002937	1899947	HE3	C	A	0.82	NON_SYNONYMOUS_CODING	MODERATE	MISSENSE	GAG->GAT	E705D	NA		dvu	breseq|0.82	gatk|0.5		YP_011050.1	46580242	1902061	1898486	-
207308	DVU1842	lipoprotein	NC_002937	1913197	UA2	T	G	1	NON_SYNONYMOUS_CODING	MODERATE	MISSENSE	Atg/Ctg	M102L	318	CODING	dvu	varscan|1.0	gatk|1.0		YP_011059.1	46580251	1913500	1912544	-
207308	DVU1842	lipoprotein	NC_002937	1913197	HE2	T	G	1	NON_SYNONYMOUS_CODING	MODERATE	MISSENSE	Atg/Ctg	M102L	318	CODING	dvu	varscan|1.0	breseq|1.0	gatk|1.0	YP_011059.1	46580251	1913500	1912544	-
207308	DVU1842	lipoprotein	NC_002937	1913197	US1	T	G	1	NON_SYNONYMOUS_CODING	MODERATE	MISSENSE	Atg/Ctg	M102L	318	CODING	dvu	varscan|1.0	breseq|1.0	gatk|1.0	YP_011059.1	46580251	1913500	1912544	-
207308	DVU1842	lipoprotein	NC_002937	1913197	UR1	T	G	1	NON_SYNONYMOUS_CODING	MODERATE	MISSENSE	Atg/Ctg	M102L	318	CODING	dvu	varscan|1.0	breseq|1.0	gatk|1.0	YP_011059.1	46580251	1913500	1912544	-
207308	DVU1842	lipoprotein	NC_002937	1913197	UA3	T	G	1	NON_SYNONYMOUS_CODING	MODERATE	MISSENSE	Atg/Ctg	M102L	318	CODING	dvu	varscan|1.0	breseq|1.0	gatk|1.0	YP_011059.1	46580251	1913500	1912544	-
207308	DVU1842	lipoprotein	NC_002937	1913197	UE2	T	G	1	NON_SYNONYMOUS_CODING	MODERATE	MISSENSE	Atg/Ctg	M102L	318	CODING	dvu	varscan|1.0	gatk|1.0		YP_011059.1	46580251	1913500	1912544	-
207308	DVU1842	lipoprotein	NC_002937	1913197	HA3	T	G	1	NON_SYNONYMOUS_CODING	MODERATE	MISSENSE	Atg/Ctg	M102L	318	CODING	dvu	varscan|1.0	breseq|1.0	gatk|1.0	YP_011059.1	46580251	1913500	1912544	-
207308	DVU1842	lipoprotein	NC_002937	1913197	HE3	T	G	1	NON_SYNONYMOUS_CODING	MODERATE	MISSENSE	ATG->CTG	M102L	NA		dvu	breseq|1.0	gatk|1.0		YP_011059.1	46580251	1913500	1912544	-
207308	DVU1842	lipoprotein	NC_002937	1913197	HA2	T	G	1	NON_SYNONYMOUS_CODING	MODERATE	MISSENSE	Atg/Ctg	M102L	318	CODING	dvu	varscan|1.0	breseq|1.0	gatk|1.0	YP_011059.1	46580251	1913500	1912544	-
207308	DVU1842	lipoprotein	NC_002937	1913197	UE3	T	G	1	NON_SYNONYMOUS_CODING	MODERATE	MISSENSE	ATG->CTG	M102L	NA		dvu	breseq|1.0	gatk|1.0		YP_011059.1	46580251	1913500	1912544	-
207308	DVU1842	lipoprotein	NC_002937	1913197	HS3	T	G	0.99	NON_SYNONYMOUS_CODING	MODERATE	MISSENSE	Atg/Ctg	M102L	318	CODING	dvu	varscan|0.99	breseq|1.0	gatk|1.0	YP_011059.1	46580251	1913500	1912544	-
207308	DVU1842	lipoprotein	NC_002937	1913197	HR1	T	G	1	NON_SYNONYMOUS_CODING	MODERATE	MISSENSE	Atg/Ctg	M102L	318	CODING	dvu	varscan|1.0	gatk|1.0		YP_011059.1	46580251	1913500	1912544	-
207328	DVU1862	diguanylate cyclase	NC_002937	1929822	UA3	G	A	0.96	STOP_GAINED	HIGH	NONSENSE	tgG/tgA	W125*	331	CODING	dvu	varscan|0.96	breseq|0.97	gatk|1.0	YP_011079.1	46580271	1929448	1930443	+
207328	DVU1862	diguanylate cyclase	NC_002937	1930190	US1	ACTGCCCGGGCGTTCCGCCCTTCCATGTCACCTTCTCCGGCGGCATCGCCACCTGTACCACCGGCGTGAC	A	0.44	CODON_DELETION	MODERATE		gactgcccgggcgttccgcccttccatgtcaccttctccggcggcatcgccacctgtaccaccggcgtgacc/gac	DCPGVPPFHVTFSGGIATCTTGVT248D	331	CODING	dvu	varscan|0.44	gatk|0.5	breseq|1.0	YP_011079.1	46580271	1929448	1930443	+
207328	DVU1862	diguanylate cyclase	NC_002937	1929794	UE3	GC	G	0.98	FRAME_SHIFT	HIGH		-	-116	331	CODING	dvu	varscan|0.98	gatk|1.0	breseq|1.0	YP_011079.1	46580271	1929448	1930443	+
207328	DVU1862	diguanylate cyclase	NC_002937	1930036	HE3	CT	C	0.95	FRAME_SHIFT	HIGH		-	-197	331	CODING	dvu	varscan|0.95	gatk|1.0	breseq|0.98	YP_011079.1	46580271	1929448	1930443	+
207328	DVU1862	diguanylate cyclase	NC_002937	1930262	HR1	GC	G	0.5	FRAME_SHIFT	HIGH		-	-272	331	CODING	dvu	varscan|0.5	gatk|0.5	breseq|0.48	YP_011079.1	46580271	1929448	1930443	+
DVU1872	DVU1872		NC_002937	1939868	UE3	C	G	0.93	NON_SYNONYMOUS_CODING	MODERATE	MISSENSE	cGc/cCc	R64P	141	CODING	dvu	varscan|0.93			NA	NA	NA	NA	NA
207343	DVU1877	polysaccharide deacetylase	NC_002937	1945255	US1	T	C	0.31	NON_SYNONYMOUS_CODING	MODERATE	MISSENSE	CTC->CCC	L107P	NA		dvu	breseq|0.31			YP_011094.1	46580286	1944936	1946036	+
207343	DVU1877	polysaccharide deacetylase	NC_002937	1945255	UE2	T	C	0.28	NON_SYNONYMOUS_CODING	MODERATE	MISSENSE	CTC->CCC	L107P	NA		dvu	breseq|0.28			YP_011094.1	46580286	1944936	1946036	+
207343	DVU1877	polysaccharide deacetylase	NC_002937	1945251	US1	A	C	0.5	NON_SYNONYMOUS_CODING	MODERATE	MISSENSE	Acc/Ccc	T106P	366	CODING	dvu	gatk|0.5			YP_011094.1	46580286	1944936	1946036	+
207343	DVU1877	polysaccharide deacetylase	NC_002937	1945251	HS3	A	C	0.5	NON_SYNONYMOUS_CODING	MODERATE	MISSENSE	Acc/Ccc	T106P	366	CODING	dvu	gatk|0.5			YP_011094.1	46580286	1944936	1946036	+
207343	DVU1877	polysaccharide deacetylase	NC_002937	1945251	UA3	A	C	0.5	NON_SYNONYMOUS_CODING	MODERATE	MISSENSE	Acc/Ccc	T106P	366	CODING	dvu	gatk|0.5			YP_011094.1	46580286	1944936	1946036	+
207343	DVU1877	polysaccharide deacetylase	NC_002937	1945251	UA2	A	C	0.5	NON_SYNONYMOUS_CODING	MODERATE	MISSENSE	Acc/Ccc	T106P	366	CODING	dvu	gatk|0.5			YP_011094.1	46580286	1944936	1946036	+
207343	DVU1877	polysaccharide deacetylase	NC_002937	1945255	UA2	T	C	0.27	NON_SYNONYMOUS_CODING	MODERATE	MISSENSE	CTC->CCC	L107P	NA		dvu	breseq|0.27			YP_011094.1	46580286	1944936	1946036	+
207343	DVU1877	polysaccharide deacetylase	NC_002937	1945251	UR1	A	C	0.5	NON_SYNONYMOUS_CODING	MODERATE	MISSENSE	Acc/Ccc	T106P	366	CODING	dvu	gatk|0.5			YP_011094.1	46580286	1944936	1946036	+
207449	DVU1978	Na+/H+ antiporter family protein	NC_002937	2053526	HA3	G	A	0.5	NON_SYNONYMOUS_CODING	MODERATE	MISSENSE	tCg/tTg	S337L	440	CODING	dvu	gatk|0.5			YP_011195.1	46580387	2054535	2053213	-
207471	DVU1999		NC_002937	2080470	US1	T	G	0.45	NON_SYNONYMOUS_CODING	MODERATE	MISSENSE	cTt/cGt	L304R	714	CODING	dvu	varscan|0.45	breseq|0.39	gatk|0.5	YP_011216.1	46580408	2079560	2081704	+
207496	DVU2023	hypothetical protein	NC_002937	2104739	UA3	G	C	1	SYNONYMOUS_CODING	LOW	SILENT	gtC/gtG	V168	179	CODING	dvu	varscan|1.0	breseq|1.0	gatk|1.0	YP_011238.1	46580430	2105242	2104703	-
207496	DVU2023	hypothetical protein	NC_002937	2104739	US1	G	C	1	SYNONYMOUS_CODING	LOW	SILENT	gtC/gtG	V168	179	CODING	dvu	varscan|1.0	breseq|1.0	gatk|1.0	YP_011238.1	46580430	2105242	2104703	-
207496	DVU2023	hypothetical protein	NC_002937	2104739	HA3	G	C	1	SYNONYMOUS_CODING	LOW	SILENT	gtC/gtG	V168	179	CODING	dvu	varscan|1.0	breseq|1.0	gatk|1.0	YP_011238.1	46580430	2105242	2104703	-
207496	DVU2023	hypothetical protein	NC_002937	2104739	HE2	G	C	1	SYNONYMOUS_CODING	LOW	SILENT	gtC/gtG	V168	179	CODING	dvu	varscan|1.0	breseq|1.0	gatk|1.0	YP_011238.1	46580430	2105242	2104703	-
207496	DVU2023	hypothetical protein	NC_002937	2104739	HA2	G	C	1	SYNONYMOUS_CODING	LOW	SILENT	gtC/gtG	V168	179	CODING	dvu	varscan|1.0	breseq|1.0	gatk|1.0	YP_011238.1	46580430	2105242	2104703	-
207496	DVU2023	hypothetical protein	NC_002937	2104739	HS3	G	C	1	SYNONYMOUS_CODING	LOW	SILENT	gtC/gtG	V168	179	CODING	dvu	varscan|1.0	breseq|1.0	gatk|1.0	YP_011238.1	46580430	2105242	2104703	-
207496	DVU2023	hypothetical protein	NC_002937	2104739	HR1	G	C	1	SYNONYMOUS_CODING	LOW	SILENT	gtC/gtG	V168	179	CODING	dvu	varscan|1.0	gatk|1.0		YP_011238.1	46580430	2105242	2104703	-
207496	DVU2023	hypothetical protein	NC_002937	2104739	UA2	G	C	1	SYNONYMOUS_CODING	LOW	SILENT	gtC/gtG	V168	179	CODING	dvu	varscan|1.0	gatk|1.0		YP_011238.1	46580430	2105242	2104703	-
207496	DVU2023	hypothetical protein	NC_002937	2104739	UE2	G	C	1	SYNONYMOUS_CODING	LOW	SILENT	gtC/gtG	V168	179	CODING	dvu	varscan|1.0	gatk|1.0		YP_011238.1	46580430	2105242	2104703	-
207496	DVU2023	hypothetical protein	NC_002937	2104739	HE3	G	C	1	SYNONYMOUS_CODING	LOW	SILENT	GTC->GTG	V168V	NA		dvu	breseq|1.0	gatk|1.0		YP_011238.1	46580430	2105242	2104703	-
207496	DVU2023	hypothetical protein	NC_002937	2104739	UE3	G	C	1	SYNONYMOUS_CODING	LOW	SILENT	GTC->GTG	V168V	NA		dvu	breseq|1.0	gatk|1.0		YP_011238.1	46580430	2105242	2104703	-
207496	DVU2023	hypothetical protein	NC_002937	2104739	UR1	G	C	1	SYNONYMOUS_CODING	LOW	SILENT	gtC/gtG	V168	179	CODING	dvu	varscan|1.0	breseq|1.0	gatk|1.0	YP_011238.1	46580430	2105242	2104703	-
207525	DVU2052		NC_002937	2129583	HE2	C	T	1	SYNONYMOUS_CODING	LOW	SILENT	ggC/ggT	G81	240	CODING	dvu	gatk|1.0			YP_011265.1	46580457	2129341	2130063	+
intergenic-461	DVU2052	[DVU2052], [DVU2053]	NC_002937	2129583	HE2		del_952 bp	1	LARGE_DELETION	HIGH				NA		dvu	breseq|1.0
207577	DVU2101	hypothetical protein	NC_002937	2193657	HS3	A	C	0.31	SYNONYMOUS_CODING	LOW	SILENT	GGT->GGG	G543G	NA		dvu	breseq|0.31			YP_011314.1	46580506	2195285	2189934	-
207577	DVU2101	hypothetical protein	NC_002937	2193647	HA2	G	C	0.27	NON_SYNONYMOUS_CODING	MODERATE	MISSENSE	CGT->GGT	R547G	NA		dvu	breseq|0.27			YP_011314.1	46580506	2195285	2189934	-
207599	DVU2122		NC_002937	2217422	HA3	T	C	0.5	NON_SYNONYMOUS_CODING	MODERATE	MISSENSE	Tcc/Ccc	S16P	477	CODING	dvu	gatk|0.5			YP_011335.1	46580527	2217377	2218810	+
408351	DVU2153	tail fiber protein	NC_002937	2253344	US1	T	C	0.31	NON_SYNONYMOUS_CODING	MODERATE	MISSENSE	GAG->GGG	E971G	NA		dvu	breseq|0.31			YP_011366.1	46580558	2256255	2252215	-
408351	DVU2153	tail fiber protein	NC_002937	2253341	HR1	T	C	0.25	NON_SYNONYMOUS_CODING	MODERATE	MISSENSE	GAG->GGG	E972G	NA		dvu	breseq|0.25			YP_011366.1	46580558	2256255	2252215	-
408351	DVU2153	tail fiber protein	NC_002937	2253377	UA2	A	C	0.25	NON_SYNONYMOUS_CODING	MODERATE	MISSENSE	GTG->GGG	V960G	NA		dvu	breseq|0.25			YP_011366.1	46580558	2256255	2252215	-
408351	DVU2153	tail fiber protein	NC_002937	2253341	UE2	T	C	0.34	NON_SYNONYMOUS_CODING	MODERATE	MISSENSE	GAG->GGG	E972G	NA		dvu	breseq|0.34			YP_011366.1	46580558	2256255	2252215	-
408351	DVU2153	tail fiber protein	NC_002937	2253321	US1	A	C	0.33	NON_SYNONYMOUS_CODING	MODERATE	MISSENSE	TGC->GGC	C979G	NA		dvu	breseq|0.33			YP_011366.1	46580558	2256255	2252215	-
207636	DVU2157		NC_002937	2259252	UE3	A	C	0.5	NON_SYNONYMOUS_CODING	MODERATE	MISSENSE	gTt/gGt	V404G	973	CODING	dvu	gatk|0.5			YP_011370.1	46580562	2260462	2257541	-
207694	DVU2210	hypothetical protein	NC_002937	2305968	UE2	T	G	0.95	NON_SYNONYMOUS_CODING	MODERATE	MISSENSE	cTt/cGt	L310R	575	CODING	dvu	varscan|0.95	breseq|0.96	gatk|1.0	YP_011423.1	46580615	2305040	2306767	+
207694	DVU2210	hypothetical protein	NC_002937	2305773	HA3	ACT	A	0.97	FRAME_SHIFT	HIGH		-	-245	575	CODING	dvu	varscan|0.97	gatk|1.0	breseq|1.0	YP_011423.1	46580615	2305040	2306767	+
207701	DVU2217	acetyltransferase	NC_002937	2312748	UA3	T	C	0.25	SYNONYMOUS_CODING	LOW	SILENT	CGA->CGG	R94R	NA		dvu	breseq|0.25			YP_011430.1	46580622	2313029	2312523	-
207738	DVU2253		NC_002937	2349370	UA2	G	T	0.92	NON_SYNONYMOUS_CODING	MODERATE	MISSENSE	gGt/gTt	G25V	60	CODING	dvu	varscan|0.92	breseq|0.93	gatk|1.0	YP_011466.1	46580658	2349297	2349479	+
207772	DVU2286		NC_002937	2379690	UE3	C	A	0.5	NON_SYNONYMOUS_CODING	MODERATE	MISSENSE	gCa/gAa	A801E	1253	CODING	dvu	gatk|0.5			YP_011499.1	46580691	2377289	2381050	+
207774	DVU2287	hydrogenase subunit CooK	NC_002937	2381877	UA3	G	C	1	STOP_LOST	HIGH	MISSENSE	tGa/tCa	*275S	321	CODING	dvu	varscan|1.0	breseq|1.0	gatk|1.0	YP_011500.1	46580692	2381054	2382019	+
207774	DVU2287	hydrogenase subunit CooK	NC_002937	2381877	HA2	G	C	1	STOP_LOST	HIGH	MISSENSE	tGa/tCa	*275S	321	CODING	dvu	varscan|1.0	breseq|1.0	gatk|1.0	YP_011500.1	46580692	2381054	2382019	+
207774	DVU2287	hydrogenase subunit CooK	NC_002937	2381877	US1	G	C	1	STOP_LOST	HIGH	MISSENSE	tGa/tCa	*275S	321	CODING	dvu	varscan|1.0	breseq|1.0	gatk|1.0	YP_011500.1	46580692	2381054	2382019	+
207774	DVU2287	hydrogenase subunit CooK	NC_002937	2381877	UA2	G	C	1	STOP_LOST	HIGH	MISSENSE	tGa/tCa	*275S	321	CODING	dvu	varscan|1.0	gatk|1.0		YP_011500.1	46580692	2381054	2382019	+
207774	DVU2287	hydrogenase subunit CooK	NC_002937	2381877	HR1	G	C	0.99	STOP_LOST	HIGH	MISSENSE	tGa/tCa	*275S	321	CODING	dvu	varscan|0.99	gatk|1.0		YP_011500.1	46580692	2381054	2382019	+
207774	DVU2287	hydrogenase subunit CooK	NC_002937	2381877	UR1	G	C	1	STOP_LOST	HIGH	MISSENSE	tGa/tCa	*275S	321	CODING	dvu	varscan|1.0	breseq|1.0	gatk|1.0	YP_011500.1	46580692	2381054	2382019	+
207774	DVU2287	hydrogenase subunit CooK	NC_002937	2381877	UE3	G	C	1	STOP_LOST	HIGH	MISSENSE	TGA->TCA	*275S	NA		dvu	breseq|1.0	gatk|1.0		YP_011500.1	46580692	2381054	2382019	+
207774	DVU2287	hydrogenase subunit CooK	NC_002937	2381877	HA3	G	C	1	STOP_LOST	HIGH	MISSENSE	tGa/tCa	*275S	321	CODING	dvu	varscan|1.0	breseq|1.0	gatk|1.0	YP_011500.1	46580692	2381054	2382019	+
207774	DVU2287	hydrogenase subunit CooK	NC_002937	2381877	HE3	G	C	1	STOP_LOST	HIGH	MISSENSE	TGA->TCA	*275S	NA		dvu	breseq|1.0	gatk|1.0		YP_011500.1	46580692	2381054	2382019	+
207774	DVU2287	hydrogenase subunit CooK	NC_002937	2381877	HS3	G	C	1	STOP_LOST	HIGH	MISSENSE	tGa/tCa	*275S	321	CODING	dvu	varscan|1.0	breseq|1.0	gatk|1.0	YP_011500.1	46580692	2381054	2382019	+
207774	DVU2287	hydrogenase subunit CooK	NC_002937	2381877	UE2	G	C	1	STOP_LOST	HIGH	MISSENSE	tGa/tCa	*275S	321	CODING	dvu	varscan|1.0	gatk|1.0		YP_011500.1	46580692	2381054	2382019	+
207774	DVU2287	hydrogenase subunit CooK	NC_002937	2381877	HE2	G	C	1	STOP_LOST	HIGH	MISSENSE	tGa/tCa	*275S	321	CODING	dvu	varscan|1.0	breseq|1.0	gatk|1.0	YP_011500.1	46580692	2381054	2382019	+
207785	DVU2298		NC_002937	2392396	HE3	A	C	0.5	NON_SYNONYMOUS_CODING	MODERATE	MISSENSE	gTc/gGc	V201G	283	CODING	dvu	gatk|0.5			YP_011511.1	46580703	2392997	2392146	-
207790	DVU2303		NC_002937	2396758	US1	A	C	0.5	SYNONYMOUS_CODING	LOW	SILENT	acA/acC	T8	475	CODING	dvu	gatk|0.5			YP_011516.1	46580708	2396735	2398162	+
207790	DVU2303		NC_002937	2396758	UA3	A	C	0.5	SYNONYMOUS_CODING	LOW	SILENT	acA/acC	T8	475	CODING	dvu	gatk|0.5			YP_011516.1	46580708	2396735	2398162	+
207790	DVU2303		NC_002937	2396758	UE2	A	C	0.5	SYNONYMOUS_CODING	LOW	SILENT	acA/acC	T8	475	CODING	dvu	gatk|0.5			YP_011516.1	46580708	2396735	2398162	+
207790	DVU2303		NC_002937	2396758	UR1	A	C	0.5	SYNONYMOUS_CODING	LOW	SILENT	acA/acC	T8	475	CODING	dvu	gatk|0.5			YP_011516.1	46580708	2396735	2398162	+
207792	DVU2305		NC_002937	2398965	US1	G	A	0.4	NON_SYNONYMOUS_CODING	MODERATE	MISSENSE	gGc/gAc	G159D	209	CODING	dvu	varscan|0.4	breseq|0.39	gatk|0.5	YP_011518.1	46580710	2398490	2399119	+
207792	DVU2305		NC_002937	2398566	UA2	C	T	0.88	NON_SYNONYMOUS_CODING	MODERATE	MISSENSE	gCg/gTg	A26V	209	CODING	dvu	varscan|0.88	gatk|1.0		YP_011518.1	46580710	2398490	2399119	+
207792	DVU2305		NC_002937	2399037	HE2	T	C	0.5	NON_SYNONYMOUS_CODING	MODERATE	MISSENSE	gTg/gCg	V183A	209	CODING	dvu	gatk|0.5			YP_011518.1	46580710	2398490	2399119	+
207811	DVU2324	copper_translocating P_type ATPase	NC_002937	2420926	UE2	A	C	0.5	NON_SYNONYMOUS_CODING	MODERATE	MISSENSE	gTg/gGg	V477G	905	CODING	dvu	gatk|0.5			YP_011537.1	46580729	2422355	2419638	-
207811	DVU2324	copper_translocating P_type ATPase	NC_002937	2420926	UA3	A	C	0.5	NON_SYNONYMOUS_CODING	MODERATE	MISSENSE	gTg/gGg	V477G	905	CODING	dvu	gatk|0.5			YP_011537.1	46580729	2422355	2419638	-
207837	DVU2349		NC_002937	2443462	HE3	A	T	0.5	NON_SYNONYMOUS_CODING	MODERATE	MISSENSE	cAc/cTc	H278L	855	CODING	dvu	gatk|0.5			YP_011562.1	46580754	2442630	2445197	+
207837	DVU2349		NC_002937	2444266	HR1	A	C	0.61	NON_SYNONYMOUS_CODING	MODERATE	MISSENSE	gAc/gCc	D546A	855	CODING	dvu	varscan|0.61	gatk|0.5		YP_011562.1	46580754	2442630	2445197	+
207844	DVU2356	hypothetical protein	NC_002937	2453842	UE2	T	G	0.5	NON_SYNONYMOUS_CODING	MODERATE	MISSENSE	cTg/cGg	L189R	475	CODING	dvu	gatk|0.5			YP_011569.1	46580761	2453277	2454704	+
207844	DVU2356	hypothetical protein	NC_002937	2453848	UA3	A	C	0.5	NON_SYNONYMOUS_CODING	MODERATE	MISSENSE	gAc/gCc	D191A	475	CODING	dvu	gatk|0.5			YP_011569.1	46580761	2453277	2454704	+
207844	DVU2356	hypothetical protein	NC_002937	2453848	UA2	A	C	0.5	NON_SYNONYMOUS_CODING	MODERATE	MISSENSE	gAc/gCc	D191A	475	CODING	dvu	gatk|0.5			YP_011569.1	46580761	2453277	2454704	+
207844	DVU2356	hypothetical protein	NC_002937	2453842	UA2	T	G	0.5	NON_SYNONYMOUS_CODING	MODERATE	MISSENSE	cTg/cGg	L189R	475	CODING	dvu	gatk|0.5			YP_011569.1	46580761	2453277	2454704	+
207844	DVU2356	hypothetical protein	NC_002937	2453837	UE2	A	C	0.5	SYNONYMOUS_CODING	LOW	SILENT	acA/acC	T187	475	CODING	dvu	gatk|0.5			YP_011569.1	46580761	2453277	2454704	+
207844	DVU2356	hypothetical protein	NC_002937	2453848	UE2	A	C	0.5	NON_SYNONYMOUS_CODING	MODERATE	MISSENSE	gAc/gCc	D191A	475	CODING	dvu	gatk|0.5			YP_011569.1	46580761	2453277	2454704	+
207870	DVU2382		NC_002937	2481754	UE2	A	C	0.5	NON_SYNONYMOUS_CODING	MODERATE	MISSENSE	cAc/cCc	H241P	454	CODING	dvu	gatk|0.5			YP_011595.1	46580787	2481033	2482397	+
207874	DVU2386		NC_002937	2488354	HE3	A	C	0.96	NON_SYNONYMOUS_CODING	MODERATE	MISSENSE	Acc/Ccc	T70P	343	CODING	dvu	varscan|0.96	gatk|0.5		YP_011599.1	46580791	2488147	2489178	+
207885	DVU2394	sigma_54 dependent transcriptional regulator/response regulator	NC_002937	2497255	UR1	TC	T	0.96	FRAME_SHIFT	HIGH		-	-368	463	CODING	dvu	varscan|0.96	gatk|1.0	breseq|0.95	YP_011607.1	46580799	2498357	2496966	-
207885	DVU2394	sigma_54 dependent transcriptional regulator/response regulator	NC_002937	2497715	HE3	A	C	0.28	NON_SYNONYMOUS_CODING	MODERATE	MISSENSE	TTC->GTC	F215V	NA		dvu	breseq|0.28	gatk|0.5		YP_011607.1	46580799	2498357	2496966	-
207885	DVU2394	sigma_54 dependent transcriptional regulator/response regulator	NC_002937	2497258	US1	AGCACGTTGCGCAATTCAC	A	0.49	CODON_CHANGE_PLUS_CODON_DELETION	MODERATE		cgtgaattgcgcaacgtgctt/ctt	RELRNVL361L	463	CODING	dvu	varscan|0.49	gatk|0.5	breseq|1.0	YP_011607.1	46580799	2498357	2496966	-
207885	DVU2394	sigma_54 dependent transcriptional regulator/response regulator	NC_002937	2497060	UE3	TC	T	0.49	FRAME_SHIFT	HIGH		-	-433	463	CODING	dvu	varscan|0.49	gatk|0.5	breseq|0.47	YP_011607.1	46580799	2498357	2496966	-
207885	DVU2394	sigma_54 dependent transcriptional regulator/response regulator	NC_002937	2497015	UA2	A	C	0.9	NON_SYNONYMOUS_CODING	MODERATE	MISSENSE	aTc/aGc	I448S	463	CODING	dvu	varscan|0.9	breseq|0.91	gatk|1.0	YP_011607.1	46580799	2498357	2496966	-
207885	DVU2394	sigma_54 dependent transcriptional regulator/response regulator	NC_002937	2497354	HA2		ISD1 ins+_4 bp	0.92	ISD1_INS	HIGH		1001_1004/1392 nt		NA		dvu	breseq|0.92			YP_011607.1	46580799	2498357	2496966	-
207885	DVU2394	sigma_54 dependent transcriptional regulator/response regulator	NC_002937	2497998	HR1	A	C	0.48	STOP_GAINED	HIGH	NONSENSE	taT/taG	Y120*	463	CODING	dvu	varscan|0.48	gatk|0.5		YP_011607.1	46580799	2498357	2496966	-
207885	DVU2394	sigma_54 dependent transcriptional regulator/response regulator	NC_002937	2497733	UA3	ACT	A	0.94	FRAME_SHIFT	HIGH		-	-208	463	CODING	dvu	varscan|0.94	gatk|1.0	breseq|1.0	YP_011607.1	46580799	2498357	2496966	-
207885	DVU2394	sigma_54 dependent transcriptional regulator/response regulator	NC_002937	2497102	US1	G	T	0.39	STOP_GAINED	HIGH	NONSENSE	tCg/tAg	S419*	463	CODING	dvu	varscan|0.39	breseq|0.39	gatk|0.5	YP_011607.1	46580799	2498357	2496966	-
207885	DVU2394	sigma_54 dependent transcriptional regulator/response regulator	NC_002937	2497231	HA3	T	TTC	0.92	FRAME_SHIFT	HIGH		-/GA	-376?	463	CODING	dvu	varscan|0.92	gatk|1.0	breseq|1.0	YP_011607.1	46580799	2498357	2496966	-
207886	DVU2395	sensor histidine kinase	NC_002937	2498704	HE2	GT	G	0.36	FRAME_SHIFT	HIGH		-	-305	418	CODING	dvu	varscan|0.36	gatk|0.5	breseq|0.37	YP_011608.2	304569720	2499619	2498363	-
207886	DVU2395	sensor histidine kinase	NC_002937	2499532	UE3	G	A	0.51	STOP_GAINED	HIGH	NONSENSE	CAA->TAA	Q30*	NA		dvu	breseq|0.51	gatk|0.5		YP_011608.2	304569720	2499619	2498363	-
207886	DVU2395	sensor histidine kinase	NC_002937	2499090	UE2	AC	A	0.94	FRAME_SHIFT	HIGH		-	-177	418	CODING	dvu	varscan|0.94	gatk|1.0	breseq|0.93	YP_011608.2	304569720	2499619	2498363	-
207887	DVU2396		NC_002937	2500271	HE3	G	A	0.93	NON_SYNONYMOUS_CODING	MODERATE	MISSENSE	Cgg/Tgg	R165W	380	CODING	dvu	varscan|0.93	gatk|0.5		YP_011609.1	46580801	2500763	2499621	-
207891	DVU2400		NC_002937	2504418	US1	T	G	0.38	NON_SYNONYMOUS_CODING	MODERATE	MISSENSE	Acc/Ccc	T166P	360	CODING	dvu	varscan|0.38	breseq|0.36	gatk|0.5	YP_011613.1	46580805	2504913	2503831	-
207904	DVU2413	radical SAM domain_containing protein	NC_002937	2519437	HR1	G	C	0.31	NON_SYNONYMOUS_CODING	MODERATE	MISSENSE	GCC->CCC	A282P	NA		dvu	breseq|0.31			YP_011626.1	46580818	2518594	2520636	+
207904	DVU2413	radical SAM domain_containing protein	NC_002937	2519442	UR1	G	C	0.28	NON_SYNONYMOUS_CODING	MODERATE	MISSENSE	CCG->CCC	P283P	NA		dvu	breseq|0.28			YP_011626.1	46580818	2518594	2520636	+
207904	DVU2413	radical SAM domain_containing protein	NC_002937	2519437	UR1	G	C	0.27	NON_SYNONYMOUS_CODING	MODERATE	MISSENSE	GCC->CCC	A282P	NA		dvu	breseq|0.27			YP_011626.1	46580818	2518594	2520636	+
207904	DVU2413	radical SAM domain_containing protein	NC_002937	2519437	UA2	G	C	0.31	NON_SYNONYMOUS_CODING	MODERATE	MISSENSE	GCC->CCC	A282P	NA		dvu	breseq|0.31			YP_011626.1	46580818	2518594	2520636	+
207909	DVU2418		NC_002937	2526178	UE2	A	C	0.5	NON_SYNONYMOUS_CODING	MODERATE	MISSENSE	Tcg/Gcg	S28A	140	CODING	dvu	gatk|0.5			YP_011631.1	46580823	2526259	2525837	-
207929	DVU2437		NC_002937	2541306	UA2	A	C	0.5	NON_SYNONYMOUS_CODING	MODERATE	MISSENSE	gTg/gGg	V340G	406	CODING	dvu	gatk|0.5			YP_011650.1	46580842	2542324	2541104	-
207944	DVU2451	L_lactate permease	NC_002937	2556376	UA3	G	A	0.62	NON_SYNONYMOUS_CODING	MODERATE	MISSENSE	gCg/gTg	A131V	570	CODING	dvu	varscan|0.62	breseq|0.63	gatk|0.5	YP_011663.1	46580855	2556767	2555055	-
207944	DVU2451	L_lactate permease	NC_002937	2555869	HA3	C	A	1	NON_SYNONYMOUS_CODING	MODERATE	MISSENSE	tGg/tTg	W300L	570	CODING	dvu	varscan|1.0	breseq|1.0	gatk|1.0	YP_011663.1	46580855	2556767	2555055	-
207944	DVU2451	L_lactate permease	NC_002937	2555704	UE3	A	T	0.5	NON_SYNONYMOUS_CODING	MODERATE	MISSENSE	aTc/aAc	I355N	570	CODING	dvu	gatk|0.5			YP_011663.1	46580855	2556767	2555055	-
207944	DVU2451	L_lactate permease	NC_002937	2555222	HR1	TG	T	0.57	FRAME_SHIFT	HIGH		-	-515	570	CODING	dvu	varscan|0.57	gatk|0.5	breseq|0.52	YP_011663.1	46580855	2556767	2555055	-
207944	DVU2451	L_lactate permease	NC_002937	2555116	US1	CCA	C	0.39	FRAME_SHIFT	HIGH		-	-550	570	CODING	dvu	varscan|0.39	gatk|0.5	breseq|0.32	YP_011663.1	46580855	2556767	2555055	-
207944	DVU2451	L_lactate permease	NC_002937	2556470	HE3	G	A	0.5	STOP_GAINED	HIGH	NONSENSE	Cga/Tga	R100*	570	CODING	dvu	gatk|0.5			YP_011663.1	46580855	2556767	2555055	-
207944	DVU2451	L_lactate permease	NC_002937	2555119	UA2	TAG	T	0.71	FRAME_SHIFT	HIGH		-	-549	570	CODING	dvu	varscan|0.71	gatk|0.5		YP_011663.1	46580855	2556767	2555055	-
207958	DVU2464		NC_002937	2570540	US1	C	G	0.64	NON_SYNONYMOUS_CODING	MODERATE	MISSENSE	Ctt/Gtt	L124V	527	CODING	dvu	varscan|0.64	breseq|0.61	gatk|0.5	YP_011676.1	46580868	2570171	2571754	+
208029	DVU2532	MerR family transcriptional regulator	NC_002937	2643716	UE2	A	G	0.31	NON_SYNONYMOUS_CODING	MODERATE	MISSENSE	TCC->CCC	S127P	NA		dvu	breseq|0.31			YP_011744.1	46580936	2644094	2643711	-
208029	DVU2532	MerR family transcriptional regulator	NC_002937	2643766	US1	C	G	0.27	NON_SYNONYMOUS_CODING	MODERATE	MISSENSE	CGC->CCC	R110P	NA		dvu	breseq|0.27			YP_011744.1	46580936	2644094	2643711	-
208029	DVU2532	MerR family transcriptional regulator	NC_002937	2643716	US1	A	G	0.33	NON_SYNONYMOUS_CODING	MODERATE	MISSENSE	TCC->CCC	S127P	NA		dvu	breseq|0.33			YP_011744.1	46580936	2644094	2643711	-
208029	DVU2532	MerR family transcriptional regulator	NC_002937	2643751	HA3	T	C	0.3	NON_SYNONYMOUS_CODING	MODERATE	MISSENSE	GAG->GGG	E115G	NA		dvu	breseq|0.3			YP_011744.1	46580936	2644094	2643711	-
208029	DVU2532	MerR family transcriptional regulator	NC_002937	2643751	UA3	T	C	0.28	NON_SYNONYMOUS_CODING	MODERATE	MISSENSE	GAG->GGG	E115G	NA		dvu	breseq|0.28			YP_011744.1	46580936	2644094	2643711	-
208029	DVU2532	MerR family transcriptional regulator	NC_002937	2643751	UA2	T	C	0.27	NON_SYNONYMOUS_CODING	MODERATE	MISSENSE	GAG->GGG	E115G	NA		dvu	breseq|0.27			YP_011744.1	46580936	2644094	2643711	-
208029	DVU2532	MerR family transcriptional regulator	NC_002937	2643751	US1	T	C	0.43	NON_SYNONYMOUS_CODING	MODERATE	MISSENSE	GAG->GGG	E115G	NA		dvu	breseq|0.43			YP_011744.1	46580936	2644094	2643711	-
208029	DVU2532	MerR family transcriptional regulator	NC_002937	2643772	US1	A	C	0.42	NON_SYNONYMOUS_CODING	MODERATE	MISSENSE	GTC->GGC	V108G	NA		dvu	breseq|0.42			YP_011744.1	46580936	2644094	2643711	-
208029	DVU2532	MerR family transcriptional regulator	NC_002937	2643716	UR1	A	G	0.25	NON_SYNONYMOUS_CODING	MODERATE	MISSENSE	TCC->CCC	S127P	NA		dvu	breseq|0.25			YP_011744.1	46580936	2644094	2643711	-
208040	DVU2543		NC_002937	2655098	UE3	C	T	0.5	NON_SYNONYMOUS_CODING	MODERATE	MISSENSE	gCc/gTc	A412V	566	CODING	dvu	gatk|0.5			YP_011755.3	304569724	2653864	2655564	+
208041	DVU2544		NC_002937	2655818	HR1	G	A	0.41	NON_SYNONYMOUS_CODING	MODERATE	MISSENSE	Gaa/Aaa	E66K	271	CODING	dvu	varscan|0.41	breseq|0.38	gatk|0.5	YP_011756.1	46580948	2655623	2656438	+
208059	DVU2562	acyl carrier protein	NC_002937	2674249	HS3	T	G	0.25	NON_SYNONYMOUS_CODING	MODERATE	MISSENSE	GTG->GGG	V97G	NA		dvu	breseq|0.25			YP_011774.1	46580966	2673960	2674367	+
208059	DVU2562	acyl carrier protein	NC_002937	2674283	UE2	A	C	0.26	SYNONYMOUS_CODING	LOW	SILENT	GCA->GCC	A108A	NA		dvu	breseq|0.26			YP_011774.1	46580966	2673960	2674367	+
208059	DVU2562	acyl carrier protein	NC_002937	2674249	HA3	T	G	0.32	NON_SYNONYMOUS_CODING	MODERATE	MISSENSE	GTG->GGG	V97G	NA		dvu	breseq|0.32			YP_011774.1	46580966	2673960	2674367	+
208059	DVU2562	acyl carrier protein	NC_002937	2674249	UR1	T	G	0.3	NON_SYNONYMOUS_CODING	MODERATE	MISSENSE	GTG->GGG	V97G	NA		dvu	breseq|0.3			YP_011774.1	46580966	2673960	2674367	+
208059	DVU2562	acyl carrier protein	NC_002937	2674281	UA2	G	C	0.35	NON_SYNONYMOUS_CODING	MODERATE	MISSENSE	GCA->CCA	A108P	NA		dvu	breseq|0.35			YP_011774.1	46580966	2673960	2674367	+
208086	DVU2587	sensor histidine kinase	NC_002937	2712129	HA2		del_3 bp	1	CODON_DELETION	MODERATE		134_136/1386 nt		NA		dvu	breseq|1.0			YP_011799.1	46580991	2712264	2710879	-
DVU2594	DVU2594	hypothetical protein	NC_002937	2717101	UA2	G	C	0.28	SYNONYMOUS_CODING	LOW	SILENT	CCG->CCC	P65P	NA		dvu	breseq|0.28			NA	NA	NA	NA	NA
DVU2594	DVU2594	hypothetical protein	NC_002937	2717101	UR1	G	C	0.29	SYNONYMOUS_CODING	LOW	SILENT	CCG->CCC	P65P	NA		dvu	breseq|0.29			NA	NA	NA	NA	NA
208101	DVU2602		NC_002937	2722995	UE3	A	C	0.5	SYNONYMOUS_CODING	LOW	SILENT	ggT/ggG	G75	227	CODING	dvu	gatk|0.5			YP_011814.1	46581006	2723219	2722536	-
208101	DVU2602		NC_002937	2722995	HE3	A	C	0.5	SYNONYMOUS_CODING	LOW	SILENT	ggT/ggG	G75	227	CODING	dvu	gatk|0.5			YP_011814.1	46581006	2723219	2722536	-
208122	DVU2623		NC_002937	2743162	UR1	A	C	0.5	NON_SYNONYMOUS_CODING	MODERATE	MISSENSE	Acc/Ccc	T33P	115	CODING	dvu	gatk|0.5			YP_011835.1	46581027	2743066	2743413	+
208151	DVU2652		NC_002937	2767053	UE3	T	C	0.5	NON_SYNONYMOUS_CODING	MODERATE	MISSENSE	gAc/gGc	D118G	193	CODING	dvu	gatk|0.5			YP_011864.1	46581056	2767405	2766824	-
208151	DVU2652		NC_002937	2767075	HA3	A	G	0.27	NON_SYNONYMOUS_CODING	MODERATE	MISSENSE	Tgg/Cgg	W111R	193	CODING	dvu	varscan|0.27	breseq|0.21	gatk|0.5	YP_011864.1	46581056	2767405	2766824	-
208163	DVU2664	phosphate ABC transporter ATP_binding protein	NC_002937	2775672	HE3	C	G	1	NON_SYNONYMOUS_CODING	MODERATE	MISSENSE	GCA->CCA	A200P	NA		dvu	breseq|1.0	gatk|1.0		YP_011876.1	46581068	2776269	2775403	-
208163	DVU2664	phosphate ABC transporter ATP_binding protein	NC_002937	2775672	UR1	C	G	0.99	NON_SYNONYMOUS_CODING	MODERATE	MISSENSE	Gca/Cca	A200P	288	CODING	dvu	varscan|0.99	breseq|1.0	gatk|1.0	YP_011876.1	46581068	2776269	2775403	-
208163	DVU2664	phosphate ABC transporter ATP_binding protein	NC_002937	2775672	US1	C	G	1	NON_SYNONYMOUS_CODING	MODERATE	MISSENSE	Gca/Cca	A200P	288	CODING	dvu	varscan|1.0	breseq|1.0	gatk|1.0	YP_011876.1	46581068	2776269	2775403	-
208163	DVU2664	phosphate ABC transporter ATP_binding protein	NC_002937	2775672	HR1	C	G	1	NON_SYNONYMOUS_CODING	MODERATE	MISSENSE	Gca/Cca	A200P	288	CODING	dvu	varscan|1.0	gatk|1.0		YP_011876.1	46581068	2776269	2775403	-
208163	DVU2664	phosphate ABC transporter ATP_binding protein	NC_002937	2775672	UE3	C	G	1	NON_SYNONYMOUS_CODING	MODERATE	MISSENSE	GCA->CCA	A200P	NA		dvu	breseq|1.0	gatk|1.0		YP_011876.1	46581068	2776269	2775403	-
208163	DVU2664	phosphate ABC transporter ATP_binding protein	NC_002937	2775672	UA3	C	G	0.99	NON_SYNONYMOUS_CODING	MODERATE	MISSENSE	Gca/Cca	A200P	288	CODING	dvu	varscan|0.99	breseq|1.0	gatk|1.0	YP_011876.1	46581068	2776269	2775403	-
208163	DVU2664	phosphate ABC transporter ATP_binding protein	NC_002937	2775672	HA2	C	G	1	NON_SYNONYMOUS_CODING	MODERATE	MISSENSE	Gca/Cca	A200P	288	CODING	dvu	varscan|1.0	breseq|1.0	gatk|1.0	YP_011876.1	46581068	2776269	2775403	-
208163	DVU2664	phosphate ABC transporter ATP_binding protein	NC_002937	2775672	HS3	C	G	1	NON_SYNONYMOUS_CODING	MODERATE	MISSENSE	Gca/Cca	A200P	288	CODING	dvu	varscan|1.0	breseq|1.0	gatk|1.0	YP_011876.1	46581068	2776269	2775403	-
208163	DVU2664	phosphate ABC transporter ATP_binding protein	NC_002937	2775672	HA3	C	G	1	NON_SYNONYMOUS_CODING	MODERATE	MISSENSE	Gca/Cca	A200P	288	CODING	dvu	varscan|1.0	breseq|1.0	gatk|1.0	YP_011876.1	46581068	2776269	2775403	-
208163	DVU2664	phosphate ABC transporter ATP_binding protein	NC_002937	2775672	UE2	C	G	1	NON_SYNONYMOUS_CODING	MODERATE	MISSENSE	Gca/Cca	A200P	288	CODING	dvu	varscan|1.0	gatk|1.0		YP_011876.1	46581068	2776269	2775403	-
208163	DVU2664	phosphate ABC transporter ATP_binding protein	NC_002937	2775672	HE2	C	G	1	NON_SYNONYMOUS_CODING	MODERATE	MISSENSE	Gca/Cca	A200P	288	CODING	dvu	varscan|1.0	breseq|1.0	gatk|1.0	YP_011876.1	46581068	2776269	2775403	-
208163	DVU2664	phosphate ABC transporter ATP_binding protein	NC_002937	2775672	UA2	C	G	1	NON_SYNONYMOUS_CODING	MODERATE	MISSENSE	Gca/Cca	A200P	288	CODING	dvu	varscan|1.0	gatk|1.0		YP_011876.1	46581068	2776269	2775403	-
208172	DVU2673		NC_002937	2785358	UE3	G	T	0.5	NON_SYNONYMOUS_CODING	MODERATE	MISSENSE	Gcg/Tcg	A266S	389	CODING	dvu	gatk|0.5			YP_011885.1	46581077	2784563	2785732	+
208172	DVU2673		NC_002937	2785358	HE3	G	T	0.5	NON_SYNONYMOUS_CODING	MODERATE	MISSENSE	Gcg/Tcg	A266S	389	CODING	dvu	gatk|0.5			YP_011885.1	46581077	2784563	2785732	+
208207	DVU2706		NC_002937	2812979	UE3	A	C	0.89	NON_SYNONYMOUS_CODING	MODERATE	MISSENSE	cAc/cCc	H158P	572	CODING	dvu	varscan|0.89			YP_011918.1	46581110	2812507	2814225	+
208226	DVU2722	hypothetical protein	NC_002937	2826971	US1	A	C	0.26	NON_SYNONYMOUS_CODING	MODERATE	MISSENSE	ACC->CCC	T323P	NA		dvu	breseq|0.26			YP_011934.1	46581126	2826005	2827345	+
208253	DVU2747		NC_002937	2854000	HR1	T	G	0.49	NON_SYNONYMOUS_CODING	MODERATE	MISSENSE	cTt/cGt	L517R	1014	CODING	dvu	varscan|0.49	breseq|0.49	gatk|0.5	YP_011959.1	46581151	2852451	2855495	+
208262	DVU2756	radical SAM domain_containing protein	NC_002937	2864923	UR1	G	C	0.27	NON_SYNONYMOUS_CODING	MODERATE	MISSENSE	CGC->CCC	R24P	NA		dvu	breseq|0.27			YP_011968.1	46581160	2864853	2865971	+
208262	DVU2756	radical SAM domain_containing protein	NC_002937	2864926	UR1	T	C	0.25	NON_SYNONYMOUS_CODING	MODERATE	MISSENSE	CTG->CCG	L25P	NA		dvu	breseq|0.25			YP_011968.1	46581160	2864853	2865971	+
208262	DVU2756	radical SAM domain_containing protein	NC_002937	2864926	US1	T	C	0.3	NON_SYNONYMOUS_CODING	MODERATE	MISSENSE	CTG->CCG	L25P	NA		dvu	breseq|0.3			YP_011968.1	46581160	2864853	2865971	+
208274	DVU2768		NC_002937	2875971	UE3	A	C	0.5	NON_SYNONYMOUS_CODING	MODERATE	MISSENSE	Acc/Ccc	T224P	298	CODING	dvu	gatk|0.5			YP_011980.1	46581172	2875302	2876198	+
208274	DVU2768		NC_002937	2875971	HE3	A	C	0.5	NON_SYNONYMOUS_CODING	MODERATE	MISSENSE	Acc/Ccc	T224P	298	CODING	dvu	gatk|0.5			YP_011980.1	46581172	2875302	2876198	+
208290	DVU2784		NC_002937	2889389	UE3	C	T	0.5	NON_SYNONYMOUS_CODING	MODERATE	MISSENSE	cGc/cAc	R334H	341	CODING	dvu	gatk|0.5			YP_011996.1	46581188	2890389	2889364	-
208299	DVU2793	electron transport complex protein RnfD	NC_002937	2896035	US1	G	C	0.33	SYNONYMOUS_CODING	LOW	SILENT	CCG->CCC	P16P	NA		dvu	breseq|0.33			YP_012005.1	46581197	2895988	2896944	+
208299	DVU2793	electron transport complex protein RnfD	NC_002937	2896035	UR1	G	C	0.26	SYNONYMOUS_CODING	LOW	SILENT	CCG->CCC	P16P	NA		dvu	breseq|0.26			YP_012005.1	46581197	2895988	2896944	+
208306	DVU2800		NC_002937	2902346	UE3	A	C	0.5	NON_SYNONYMOUS_CODING	MODERATE	MISSENSE	Tgc/Ggc	C277G	633	CODING	dvu	gatk|0.5			YP_012012.1	46581204	2903174	2901273	-
208309	DVU2801	hypothetical protein	NC_002937	2903839	US1	A	G	0.35	SYNONYMOUS_CODING	LOW	SILENT	GGA->GGG	G161G	NA		dvu	breseq|0.35				NA	2903426	2904691	+
208309	DVU2801	hypothetical protein	NC_002937	2903839	UE2	A	G	0.29	SYNONYMOUS_CODING	LOW	SILENT	GGA->GGG	G161G	NA		dvu	breseq|0.29				NA	2903426	2904691	+
208309	DVU2801	hypothetical protein	NC_002937	2903839	HS3	A	G	0.3	SYNONYMOUS_CODING	LOW	SILENT	GGA->GGG	G161G	NA		dvu	breseq|0.3				NA	2903426	2904691	+
208312	DVU2804	metallo_beta_lactamase	NC_002937	2907882	US1	AGCCCGTGAGAT	A	0.38	FRAME_SHIFT	HIGH		-	-182	385	CODING	dvu	varscan|0.38	gatk|0.5	breseq|1.0	YP_012016.1	46581208	2907340	2908497	+
208361	DVU2852		NC_002937	2952986	HE3	A	C	0.29	NON_SYNONYMOUS_CODING	MODERATE	MISSENSE	gTg/gGg	V112G	158	CODING	dvu	varscan|0.29			YP_012064.1	46581256	2953320	2952844	-
208363	DVU2854	tail protein	NC_002937	2954114	UA3		del_207 bp	1	LARGE_DELETION	HIGH		776_982/1134 nt		NA		dvu	breseq|1.0			YP_012066.1	46581258	2955095	2953962	-
208364	DVU2855		NC_002937	2956036	UA2	T	G	0.5	NON_SYNONYMOUS_CODING	MODERATE	MISSENSE	Acc/Ccc	T128P	399	CODING	dvu	gatk|0.5			YP_012067.1	46581259	2956417	2955218	-
208364	DVU2855		NC_002937	2956036	UE2	T	G	0.5	NON_SYNONYMOUS_CODING	MODERATE	MISSENSE	Acc/Ccc	T128P	399	CODING	dvu	gatk|0.5			YP_012067.1	46581259	2956417	2955218	-
208368	DVU2859		NC_002937	2959742	UE3	G	A	0.5	SYNONYMOUS_CODING	LOW	SILENT	cgC/cgT	R171	487	CODING	dvu	gatk|0.5			YP_012071.1	46581263	2960254	2958791	-
208403	DVU2894		NC_002937	2991428	UR1	GC	G	0.96	FRAME_SHIFT	HIGH		-	-250	349	CODING	dvu	varscan|0.96	gatk|1.0		YP_012106.1	46581298	2990682	2991731	+
208403	DVU2894		NC_002937	2991175	UE2	T	TC	0.93	FRAME_SHIFT	HIGH		-/C	-165?	349	CODING	dvu	varscan|0.93	gatk|1.0		YP_012106.1	46581298	2990682	2991731	+
208403	DVU2894		NC_002937	2990916	HE2	G	T	1	NON_SYNONYMOUS_CODING	MODERATE	MISSENSE	Ggc/Tgc	G79C	349	CODING	dvu	varscan|1.0	breseq|1.0	gatk|1.0	YP_012106.1	46581298	2990682	2991731	+
208403	DVU2894		NC_002937	2991030	HA2	C	T	0.99	STOP_GAINED	HIGH	NONSENSE	Cag/Tag	Q117*	349	CODING	dvu	varscan|0.99	breseq|1.0	gatk|1.0	YP_012106.1	46581298	2990682	2991731	+
208403	DVU2894		NC_002937	2991635	HR1	CA	C	0.57	FRAME_SHIFT	HIGH		-	-319	349	CODING	dvu	varscan|0.57	gatk|0.5		YP_012106.1	46581298	2990682	2991731	+
208405	DVU2896		NC_002937	2992072	HE3	A	C	0.5	SYNONYMOUS_CODING	LOW	SILENT	acA/acC	T10	1076	CODING	dvu	gatk|0.5			YP_012108.1	46581300	2992043	2995273	+
208451	DVU2941	hypothetical protein	NC_002937	3045738	HA2		del_48 bp	1	LARGE_DELETION	HIGH		217_264/300 nt		NA		dvu	breseq|1.0			YP_012153.1	46581345	3045522	3045821	+
208465	DVU2954		NC_002937	3063723	UA2	A	C	0.5	NON_SYNONYMOUS_CODING	MODERATE	MISSENSE	cAc/cCc	H554P	559	CODING	dvu	gatk|0.5			YP_012165.1	46581357	3062063	3063742	+
DVU2955	DVU2955	hypothetical protein	NC_002937	3064064	UR1	C	G	0.99	SYNONYMOUS_CODING	LOW	SILENT	gcG/gcC	A8	47	CODING	dvu	varscan|0.99	gatk|1.0	breseq|1.0	NA	NA	NA	NA	NA
DVU2955	DVU2955	hypothetical protein	NC_002937	3064064	US1	C	G	0.99	SYNONYMOUS_CODING	LOW	SILENT	gcG/gcC	A8	47	CODING	dvu	varscan|0.99	gatk|1.0	breseq|1.0	NA	NA	NA	NA	NA
DVU2955	DVU2955	hypothetical protein	NC_002937	3064064	HS3	C	G	1	SYNONYMOUS_CODING	LOW	SILENT	gcG/gcC	A8	47	CODING	dvu	varscan|1.0	gatk|1.0	breseq|1.0	NA	NA	NA	NA	NA
DVU2955	DVU2955	hypothetical protein	NC_002937	3064064	HE3	C	G	1	SYNONYMOUS_CODING	LOW	SILENT	gcG/gcC	A8	47	CODING	dvu	gatk|1.0	breseq|1.0		NA	NA	NA	NA	NA
DVU2955	DVU2955	hypothetical protein	NC_002937	3064064	HR1	C	G	1	SYNONYMOUS_CODING	LOW	SILENT	gcG/gcC	A8	47	CODING	dvu	varscan|1.0	gatk|1.0		NA	NA	NA	NA	NA
DVU2955	DVU2955	hypothetical protein	NC_002937	3064064	UA2	C	G	1	SYNONYMOUS_CODING	LOW	SILENT	gcG/gcC	A8	47	CODING	dvu	varscan|1.0	gatk|1.0		NA	NA	NA	NA	NA
DVU2955	DVU2955	hypothetical protein	NC_002937	3064065	HE3	G	C	1	NON_SYNONYMOUS_CODING	MODERATE	MISSENSE	gCg/gGg	A8G	47	CODING	dvu	gatk|1.0			NA	NA	NA	NA	NA
DVU2955	DVU2955	hypothetical protein	NC_002937	3064065	UA2	G	C	0.99	NON_SYNONYMOUS_CODING	MODERATE	MISSENSE	gCg/gGg	A8G	47	CODING	dvu	varscan|0.99	gatk|1.0		NA	NA	NA	NA	NA
DVU2955	DVU2955	hypothetical protein	NC_002937	3064064	HE2	C	G	1	SYNONYMOUS_CODING	LOW	SILENT	gcG/gcC	A8	47	CODING	dvu	varscan|1.0	gatk|1.0	breseq|1.0	NA	NA	NA	NA	NA
DVU2955	DVU2955	hypothetical protein	NC_002937	3064064	HA3	C	G	1	SYNONYMOUS_CODING	LOW	SILENT	gcG/gcC	A8	47	CODING	dvu	varscan|1.0	gatk|1.0	breseq|1.0	NA	NA	NA	NA	NA
DVU2955	DVU2955	hypothetical protein	NC_002937	3064065	US1	G	C	0.98	NON_SYNONYMOUS_CODING	MODERATE	MISSENSE	gCg/gGg	A8G	47	CODING	dvu	varscan|0.98	gatk|1.0		NA	NA	NA	NA	NA
DVU2955	DVU2955	hypothetical protein	NC_002937	3064064	UE3	C	G	1	SYNONYMOUS_CODING	LOW	SILENT	gcG/gcC	A8	47	CODING	dvu	gatk|1.0	breseq|1.0		NA	NA	NA	NA	NA
DVU2955	DVU2955	hypothetical protein	NC_002937	3064065	HA2	G	C	1	NON_SYNONYMOUS_CODING	MODERATE	MISSENSE	gCg/gGg	A8G	47	CODING	dvu	varscan|1.0	gatk|1.0		NA	NA	NA	NA	NA
DVU2955	DVU2955	hypothetical protein	NC_002937	3064065	HR1	G	C	0.98	NON_SYNONYMOUS_CODING	MODERATE	MISSENSE	gCg/gGg	A8G	47	CODING	dvu	varscan|0.98	gatk|1.0		NA	NA	NA	NA	NA
DVU2955	DVU2955	hypothetical protein	NC_002937	3064065	UE2	G	C	0.99	NON_SYNONYMOUS_CODING	MODERATE	MISSENSE	gCg/gGg	A8G	47	CODING	dvu	varscan|0.99	gatk|1.0		NA	NA	NA	NA	NA
DVU2955	DVU2955	hypothetical protein	NC_002937	3064065	UE3	G	C	1	NON_SYNONYMOUS_CODING	MODERATE	MISSENSE	gCg/gGg	A8G	47	CODING	dvu	gatk|1.0			NA	NA	NA	NA	NA
DVU2955	DVU2955	hypothetical protein	NC_002937	3064064	UE2	C	G	1	SYNONYMOUS_CODING	LOW	SILENT	gcG/gcC	A8	47	CODING	dvu	varscan|1.0	gatk|1.0		NA	NA	NA	NA	NA
DVU2955	DVU2955	hypothetical protein	NC_002937	3064064	HA2	C	G	0.99	SYNONYMOUS_CODING	LOW	SILENT	gcG/gcC	A8	47	CODING	dvu	varscan|0.99	gatk|1.0	breseq|1.0	NA	NA	NA	NA	NA
DVU2955	DVU2955	hypothetical protein	NC_002937	3064064	UA3	C	G	0.99	SYNONYMOUS_CODING	LOW	SILENT	gcG/gcC	A8	47	CODING	dvu	varscan|0.99	gatk|1.0	breseq|1.0	NA	NA	NA	NA	NA
DVU2955	DVU2955	hypothetical protein	NC_002937	3064065	UA3	G	C	1	NON_SYNONYMOUS_CODING	MODERATE	MISSENSE	gCg/gGg	A8G	47	CODING	dvu	varscan|1.0	gatk|1.0		NA	NA	NA	NA	NA
DVU2955	DVU2955	hypothetical protein	NC_002937	3064065	UR1	G	C	1	NON_SYNONYMOUS_CODING	MODERATE	MISSENSE	gCg/gGg	A8G	47	CODING	dvu	varscan|1.0	gatk|1.0		NA	NA	NA	NA	NA
DVU2955	DVU2955	hypothetical protein	NC_002937	3064065	HS3	G	C	0.96	NON_SYNONYMOUS_CODING	MODERATE	MISSENSE	gCg/gGg	A8G	47	CODING	dvu	varscan|0.96	gatk|1.0		NA	NA	NA	NA	NA
DVU2955	DVU2955	hypothetical protein	NC_002937	3064065	HE2	G	C	1	NON_SYNONYMOUS_CODING	MODERATE	MISSENSE	gCg/gGg	A8G	47	CODING	dvu	varscan|1.0	gatk|1.0		NA	NA	NA	NA	NA
DVU2955	DVU2955	hypothetical protein	NC_002937	3064065	HA3	G	C	1	NON_SYNONYMOUS_CODING	MODERATE	MISSENSE	gCg/gGg	A8G	47	CODING	dvu	varscan|1.0	gatk|1.0		NA	NA	NA	NA	NA
208514	DVU3001	hypothetical protein	NC_002937	3112640	UA2	T	G	0.5	NON_SYNONYMOUS_CODING	MODERATE	MISSENSE	gAc/gCc	D82A	265	CODING	dvu	gatk|0.5			YP_012212.1	46581404	3112884	3112087	-
208514	DVU3001	hypothetical protein	NC_002937	3112640	UA3	T	G	0.5	NON_SYNONYMOUS_CODING	MODERATE	MISSENSE	gAc/gCc	D82A	265	CODING	dvu	gatk|0.5			YP_012212.1	46581404	3112884	3112087	-
208514	DVU3001	hypothetical protein	NC_002937	3112637	US1	A	G	0.25	NON_SYNONYMOUS_CODING	MODERATE	MISSENSE	CTC->CCC	L83P	NA		dvu	breseq|0.25			YP_012212.1	46581404	3112884	3112087	-
208521	DVU3008	NeuB family protein	NC_002937	3121760	HR1	G	C	0.25	NON_SYNONYMOUS_CODING	MODERATE	MISSENSE	GCC->CCC	A291P	NA		dvu	breseq|0.25			YP_012219.1	46581411	3120890	3121966	+
208521	DVU3008	NeuB family protein	NC_002937	3121766	HA3	A	C	0.31	NON_SYNONYMOUS_CODING	MODERATE	MISSENSE	ACC->CCC	T293P	NA		dvu	breseq|0.31			YP_012219.1	46581411	3120890	3121966	+
208521	DVU3008	NeuB family protein	NC_002937	3121766	HA2	A	C	0.3	NON_SYNONYMOUS_CODING	MODERATE	MISSENSE	ACC->CCC	T293P	NA		dvu	breseq|0.3			YP_012219.1	46581411	3120890	3121966	+
208521	DVU3008	NeuB family protein	NC_002937	3121764	US1	G	C	0.25	NON_SYNONYMOUS_CODING	MODERATE	MISSENSE	CGC->CCC	R292P	NA		dvu	breseq|0.25			YP_012219.1	46581411	3120890	3121966	+
208536	DVU3022	sensory box histidine kinase/response regulator	NC_002937	3140576	HS3	TCA	T	0.97	FRAME_SHIFT	HIGH		-	-687	1139	CODING	dvu	varscan|0.97	gatk|1.0	breseq|1.0	YP_012233.1	46581425	3138517	3141936	+
208536	DVU3022	sensory box histidine kinase/response regulator	NC_002937	3140578	HE2		del_1 bp	1	FRAME_SHIFT	HIGH		2062/3420 nt		NA		dvu	breseq|1.0			YP_012233.1	46581425	3138517	3141936	+
208536	DVU3022	sensory box histidine kinase/response regulator	NC_002937	3140594	HA3	G	GGA	0.94	FRAME_SHIFT	HIGH		-/GA	-693?	1139	CODING	dvu	varscan|0.94	gatk|1.0	breseq|0.94	YP_012233.1	46581425	3138517	3141936	+
208536	DVU3022	sensory box histidine kinase/response regulator	NC_002937	3140576	UE3	TCA	T	0.92	FRAME_SHIFT	HIGH		-	-687	1139	CODING	dvu	varscan|0.92	gatk|1.0		YP_012233.1	46581425	3138517	3141936	+
208536	DVU3022	sensory box histidine kinase/response regulator	NC_002937	3140594	HE2	G	GGA	0.89	FRAME_SHIFT	HIGH		-/GA	-693?	1139	CODING	dvu	varscan|0.89	gatk|1.0	breseq|0.88	YP_012233.1	46581425	3138517	3141936	+
208536	DVU3022	sensory box histidine kinase/response regulator	NC_002937	3140578	UA2	A	G	0.56	NON_SYNONYMOUS_CODING	MODERATE	MISSENSE	Acg/Gcg	T688A	1139	CODING	dvu	varscan|0.56	breseq|0.98		YP_012233.1	46581425	3138517	3141936	+
208536	DVU3022	sensory box histidine kinase/response regulator	NC_002937	3140576	US1	TCA	T	0.93	FRAME_SHIFT	HIGH		-	-687	1139	CODING	dvu	varscan|0.93	gatk|1.0	breseq|1.0	YP_012233.1	46581425	3138517	3141936	+
208536	DVU3022	sensory box histidine kinase/response regulator	NC_002937	3140576	HA3	TCA	T	0.99	FRAME_SHIFT	HIGH		-	-687	1139	CODING	dvu	varscan|0.99	gatk|1.0	breseq|1.0	YP_012233.1	46581425	3138517	3141936	+
208536	DVU3022	sensory box histidine kinase/response regulator	NC_002937	3140594	UE2	G	GGA	0.94	FRAME_SHIFT	HIGH		-/GA	-693?	1139	CODING	dvu	varscan|0.94	gatk|1.0	breseq|0.94	YP_012233.1	46581425	3138517	3141936	+
208536	DVU3022	sensory box histidine kinase/response regulator	NC_002937	3140594	HR1	G	GGA	0.95	FRAME_SHIFT	HIGH		-/GA	-693?	1139	CODING	dvu	varscan|0.95	gatk|1.0	breseq|0.97	YP_012233.1	46581425	3138517	3141936	+
208536	DVU3022	sensory box histidine kinase/response regulator	NC_002937	3140594	HA2	G	GGA	0.92	FRAME_SHIFT	HIGH		-/GA	-693?	1139	CODING	dvu	varscan|0.92	gatk|1.0	breseq|0.9	YP_012233.1	46581425	3138517	3141936	+
208536	DVU3022	sensory box histidine kinase/response regulator	NC_002937	3140594	UR1	G	GGA	0.91	FRAME_SHIFT	HIGH		-/GA	-693?	1139	CODING	dvu	varscan|0.91	gatk|1.0	breseq|1.0	YP_012233.1	46581425	3138517	3141936	+
208536	DVU3022	sensory box histidine kinase/response regulator	NC_002937	3140594	UE3	G	GGA	0.91	FRAME_SHIFT	HIGH		-/GA	-693?	1139	CODING	dvu	varscan|0.91	gatk|1.0	breseq|1.0	YP_012233.1	46581425	3138517	3141936	+
208536	DVU3022	sensory box histidine kinase/response regulator	NC_002937	3140576	UR1	TCA	T	0.96	FRAME_SHIFT	HIGH		-	-687	1139	CODING	dvu	varscan|0.96	gatk|1.0	breseq|1.0	YP_012233.1	46581425	3138517	3141936	+
208536	DVU3022	sensory box histidine kinase/response regulator	NC_002937	3140576	HA2	TCA	T	0.97	FRAME_SHIFT	HIGH		-	-687	1139	CODING	dvu	varscan|0.97	gatk|1.0	breseq|1.0	YP_012233.1	46581425	3138517	3141936	+
208536	DVU3022	sensory box histidine kinase/response regulator	NC_002937	3140576	UA2	TCA	T	0.95	FRAME_SHIFT	HIGH		-	-687	1139	CODING	dvu	varscan|0.95	gatk|1.0		YP_012233.1	46581425	3138517	3141936	+
208536	DVU3022	sensory box histidine kinase/response regulator	NC_002937	3140594	HS3	G	GGA	0.91	FRAME_SHIFT	HIGH		-/GA	-693?	1139	CODING	dvu	varscan|0.91	gatk|1.0	breseq|0.93	YP_012233.1	46581425	3138517	3141936	+
208536	DVU3022	sensory box histidine kinase/response regulator	NC_002937	3140576	UE2	TCA	T	0.96	FRAME_SHIFT	HIGH		-	-687	1139	CODING	dvu	varscan|0.96	gatk|1.0		YP_012233.1	46581425	3138517	3141936	+
208536	DVU3022	sensory box histidine kinase/response regulator	NC_002937	3140578	UR1	A	G	0.55	NON_SYNONYMOUS_CODING	MODERATE	MISSENSE	Acg/Gcg	T688A	1139	CODING	dvu	varscan|0.55	breseq|0.97		YP_012233.1	46581425	3138517	3141936	+
208536	DVU3022	sensory box histidine kinase/response regulator	NC_002937	3140576	HR1	TCA	T	0.98	FRAME_SHIFT	HIGH		-	-687	1139	CODING	dvu	varscan|0.98	gatk|1.0		YP_012233.1	46581425	3138517	3141936	+
208536	DVU3022	sensory box histidine kinase/response regulator	NC_002937	3140576	HE3	TCA	T	0.94	FRAME_SHIFT	HIGH		-	-687	1139	CODING	dvu	varscan|0.94	gatk|1.0	breseq|1.0	YP_012233.1	46581425	3138517	3141936	+
208536	DVU3022	sensory box histidine kinase/response regulator	NC_002937	3140594	HE3	G	GGA	0.88	FRAME_SHIFT	HIGH		-/GA	-693?	1139	CODING	dvu	varscan|0.88	gatk|1.0	breseq|1.0	YP_012233.1	46581425	3138517	3141936	+
208536	DVU3022	sensory box histidine kinase/response regulator	NC_002937	3140594	UA2	G	GGA	0.92	FRAME_SHIFT	HIGH		-/GA	-693?	1139	CODING	dvu	varscan|0.92	gatk|1.0		YP_012233.1	46581425	3138517	3141936	+
208536	DVU3022	sensory box histidine kinase/response regulator	NC_002937	3140594	US1	G	GGA	0.94	FRAME_SHIFT	HIGH		-/GA	-693?	1139	CODING	dvu	varscan|0.94	gatk|1.0	breseq|1.0	YP_012233.1	46581425	3138517	3141936	+
208536	DVU3022	sensory box histidine kinase/response regulator	NC_002937	3140594	UA3	G	GGA	0.9	FRAME_SHIFT	HIGH		-/GA	-693?	1139	CODING	dvu	varscan|0.9	gatk|1.0	breseq|1.0	YP_012233.1	46581425	3138517	3141936	+
208536	DVU3022	sensory box histidine kinase/response regulator	NC_002937	3140578	UE3	A	T	0.83	NON_SYNONYMOUS_CODING	MODERATE	MISSENSE	Acg/Tcg	T688S	1139	CODING	dvu	varscan|0.83	breseq|1.0		YP_012233.1	46581425	3138517	3141936	+
208536	DVU3022	sensory box histidine kinase/response regulator	NC_002937	3140576	UA3	TCA	T	0.97	FRAME_SHIFT	HIGH		-	-687	1139	CODING	dvu	varscan|0.97	gatk|1.0	breseq|1.0	YP_012233.1	46581425	3138517	3141936	+
208536	DVU3022	sensory box histidine kinase/response regulator	NC_002937	3140576	HE2	TCA	T	0.97	FRAME_SHIFT	HIGH		-	-687	1139	CODING	dvu	varscan|0.97	gatk|1.0		YP_012233.1	46581425	3138517	3141936	+
208537	DVU3023	sigma_54 dependent DNA_binding response regulator	NC_002937	3142198	HA2	A	G	1	NON_SYNONYMOUS_CODING	MODERATE	MISSENSE	gAt/gGt	D89G	474	CODING	dvu	varscan|1.0	breseq|1.0	gatk|1.0	YP_012234.1	46581426	3141933	3143357	+
208537	DVU3023	sigma_54 dependent DNA_binding response regulator	NC_002937	3142198	UR1	A	G	1	NON_SYNONYMOUS_CODING	MODERATE	MISSENSE	gAt/gGt	D89G	474	CODING	dvu	varscan|1.0	breseq|1.0	gatk|1.0	YP_012234.1	46581426	3141933	3143357	+
208537	DVU3023	sigma_54 dependent DNA_binding response regulator	NC_002937	3142198	HR1	A	G	1	NON_SYNONYMOUS_CODING	MODERATE	MISSENSE	gAt/gGt	D89G	474	CODING	dvu	varscan|1.0	gatk|1.0		YP_012234.1	46581426	3141933	3143357	+
208537	DVU3023	sigma_54 dependent DNA_binding response regulator	NC_002937	3142198	HE3	A	G	1	NON_SYNONYMOUS_CODING	MODERATE	MISSENSE	GAT->GGT	D89G	NA		dvu	breseq|1.0	gatk|1.0		YP_012234.1	46581426	3141933	3143357	+
208537	DVU3023	sigma_54 dependent DNA_binding response regulator	NC_002937	3142198	UA3	A	G	1	NON_SYNONYMOUS_CODING	MODERATE	MISSENSE	gAt/gGt	D89G	474	CODING	dvu	varscan|1.0	breseq|1.0	gatk|1.0	YP_012234.1	46581426	3141933	3143357	+
208537	DVU3023	sigma_54 dependent DNA_binding response regulator	NC_002937	3142198	UE2	A	G	1	NON_SYNONYMOUS_CODING	MODERATE	MISSENSE	gAt/gGt	D89G	474	CODING	dvu	varscan|1.0	gatk|1.0		YP_012234.1	46581426	3141933	3143357	+
208537	DVU3023	sigma_54 dependent DNA_binding response regulator	NC_002937	3142198	UE3	A	G	1	NON_SYNONYMOUS_CODING	MODERATE	MISSENSE	GAT->GGT	D89G	NA		dvu	breseq|1.0	gatk|1.0		YP_012234.1	46581426	3141933	3143357	+
208537	DVU3023	sigma_54 dependent DNA_binding response regulator	NC_002937	3142198	US1	A	G	1	NON_SYNONYMOUS_CODING	MODERATE	MISSENSE	gAt/gGt	D89G	474	CODING	dvu	varscan|1.0	breseq|1.0	gatk|1.0	YP_012234.1	46581426	3141933	3143357	+
208537	DVU3023	sigma_54 dependent DNA_binding response regulator	NC_002937	3142198	UA2	A	G	1	NON_SYNONYMOUS_CODING	MODERATE	MISSENSE	gAt/gGt	D89G	474	CODING	dvu	varscan|1.0	gatk|1.0		YP_012234.1	46581426	3141933	3143357	+
208537	DVU3023	sigma_54 dependent DNA_binding response regulator	NC_002937	3142198	HA3	A	G	1	NON_SYNONYMOUS_CODING	MODERATE	MISSENSE	gAt/gGt	D89G	474	CODING	dvu	varscan|1.0	breseq|1.0	gatk|1.0	YP_012234.1	46581426	3141933	3143357	+
208537	DVU3023	sigma_54 dependent DNA_binding response regulator	NC_002937	3142198	HE2	A	G	1	NON_SYNONYMOUS_CODING	MODERATE	MISSENSE	gAt/gGt	D89G	474	CODING	dvu	varscan|1.0	breseq|1.0	gatk|1.0	YP_012234.1	46581426	3141933	3143357	+
208537	DVU3023	sigma_54 dependent DNA_binding response regulator	NC_002937	3142198	HS3	A	G	1	NON_SYNONYMOUS_CODING	MODERATE	MISSENSE	gAt/gGt	D89G	474	CODING	dvu	varscan|1.0	breseq|1.0	gatk|1.0	YP_012234.1	46581426	3141933	3143357	+
408362	DVU3069	hypothetical protein	NC_002937	3209665	UR1	C	G	0.26	SYNONYMOUS_CODING	LOW	SILENT	CCG->CCC	P79P	NA		dvu	breseq|0.26			YP_012280.1	46581472	3209901	3208579	-
408362	DVU3069	hypothetical protein	NC_002937	3209665	US1	C	G	0.27	SYNONYMOUS_CODING	LOW	SILENT	CCG->CCC	P79P	NA		dvu	breseq|0.27			YP_012280.1	46581472	3209901	3208579	-
408362	DVU3069	hypothetical protein	NC_002937	3209665	UE2	C	G	0.25	SYNONYMOUS_CODING	LOW	SILENT	CCG->CCC	P79P	NA		dvu	breseq|0.25			YP_012280.1	46581472	3209901	3208579	-
208587	DVU3071	oxidoreductase	NC_002937	3213404	HS3	T	G	0.28	NON_SYNONYMOUS_CODING	MODERATE	MISSENSE	ACC->CCC	T190P	NA		dvu	breseq|0.28			YP_012282.1	46581474	3213971	3210408	-
208587	DVU3071	oxidoreductase	NC_002937	3213404	US1	T	G	0.29	NON_SYNONYMOUS_CODING	MODERATE	MISSENSE	ACC->CCC	T190P	NA		dvu	breseq|0.29			YP_012282.1	46581474	3213971	3210408	-
208587	DVU3071	oxidoreductase	NC_002937	3213438	US1	A	G	0.3	SYNONYMOUS_CODING	LOW	SILENT	GTT->GTC	V178V	NA		dvu	breseq|0.3			YP_012282.1	46581474	3213971	3210408	-
208587	DVU3071	oxidoreductase	NC_002937	3213404	HA3	T	G	0.34	NON_SYNONYMOUS_CODING	MODERATE	MISSENSE	ACC->CCC	T190P	NA		dvu	breseq|0.34			YP_012282.1	46581474	3213971	3210408	-
208587	DVU3071	oxidoreductase	NC_002937	3213438	UA3	A	G	0.3	SYNONYMOUS_CODING	LOW	SILENT	GTT->GTC	V178V	NA		dvu	breseq|0.3			YP_012282.1	46581474	3213971	3210408	-
DVU3105	DVU3105		NC_002937	3252386	UE3	G	A	0.5	NON_SYNONYMOUS_CODING	MODERATE	MISSENSE	cGg/cAg	R2Q	41	CODING	dvu	gatk|0.5			NA	NA	NA	NA	NA
208648	DVU3129	hypothetical protein	NC_002937	3276860	HE2	G	GC	1	FRAME_SHIFT	HIGH		-/C	-25?	55	CODING	dvu	gatk|1.0	breseq|0.91		YP_012339.1	46581531	3276789	3276956	+
208648	DVU3129	hypothetical protein	NC_002937	3276860	HS3	G	GC	0.85	FRAME_SHIFT	HIGH		-/C	-25?	55	CODING	dvu	varscan|0.85	gatk|1.0	breseq|0.86	YP_012339.1	46581531	3276789	3276956	+
208648	DVU3129	hypothetical protein	NC_002937	3276860	UE2	G	GC	1	FRAME_SHIFT	HIGH		-/C	-25?	55	CODING	dvu	gatk|1.0			YP_012339.1	46581531	3276789	3276956	+
208648	DVU3129	hypothetical protein	NC_002937	3276860	UE3	G	GC	0.93	FRAME_SHIFT	HIGH		-/C	-25?	55	CODING	dvu	varscan|0.93	gatk|1.0	breseq|0.99	YP_012339.1	46581531	3276789	3276956	+
208648	DVU3129	hypothetical protein	NC_002937	3276860	UR1	G	GC	1	FRAME_SHIFT	HIGH		-/C	-25?	55	CODING	dvu	gatk|1.0			YP_012339.1	46581531	3276789	3276956	+
208648	DVU3129	hypothetical protein	NC_002937	3276860	UA3	G	GC	0.93	FRAME_SHIFT	HIGH		-/C	-25?	55	CODING	dvu	varscan|0.93	gatk|1.0	breseq|0.95	YP_012339.1	46581531	3276789	3276956	+
208648	DVU3129	hypothetical protein	NC_002937	3276860	HR1	G	GC	0.89	FRAME_SHIFT	HIGH		-/C	-25?	55	CODING	dvu	varscan|0.89	gatk|1.0		YP_012339.1	46581531	3276789	3276956	+
208648	DVU3129	hypothetical protein	NC_002937	3276860	HE3	G	GC	1	FRAME_SHIFT	HIGH		-/C	-25?	55	CODING	dvu	gatk|1.0			YP_012339.1	46581531	3276789	3276956	+
208648	DVU3129	hypothetical protein	NC_002937	3276860	HA3	G	GC	1	FRAME_SHIFT	HIGH		-/C	-25?	55	CODING	dvu	gatk|1.0	breseq|1.0		YP_012339.1	46581531	3276789	3276956	+
208648	DVU3129	hypothetical protein	NC_002937	3276860	UA2	G	GC	1	FRAME_SHIFT	HIGH		-/C	-25?	55	CODING	dvu	gatk|1.0			YP_012339.1	46581531	3276789	3276956	+
208648	DVU3129	hypothetical protein	NC_002937	3276860	HA2	G	GC	0.95	FRAME_SHIFT	HIGH		-/C	-25?	55	CODING	dvu	varscan|0.95	gatk|1.0	breseq|0.92	YP_012339.1	46581531	3276789	3276956	+
208648	DVU3129	hypothetical protein	NC_002937	3276860	US1	G	GC	1	FRAME_SHIFT	HIGH		-/C	-25?	55	CODING	dvu	gatk|1.0	breseq|0.93		YP_012339.1	46581531	3276789	3276956	+
208650	DVU3131		NC_002937	3278218	HE3	C	G	0.5	NON_SYNONYMOUS_CODING	MODERATE	MISSENSE	Cga/Gga	R266G	315	CODING	dvu	gatk|0.5			YP_012341.1	46581533	3277423	3278370	+
208661	DVU3142	sigma_54 dependent transcriptional regulator	NC_002937	3290682	UE2	T	C	0.25	SYNONYMOUS_CODING	LOW	SILENT	GGA->GGG	G380G	NA		dvu	breseq|0.25			YP_012352.1	46581544	3291821	3290118	-
208661	DVU3142	sigma_54 dependent transcriptional regulator	NC_002937	3290679	UE2	A	C	0.5	SYNONYMOUS_CODING	LOW	SILENT	ggT/ggG	G381	567	CODING	dvu	gatk|0.5			YP_012352.1	46581544	3291821	3290118	-
208697	DVU3176	UDP_glucose/GDP_mannose dehydrogenase	NC_002937	3332401	HA2	T	G	0.3	NON_SYNONYMOUS_CODING	MODERATE	MISSENSE	GTG->GGG	V49G	NA		dvu	breseq|0.3			YP_012386.1	46581578	3332256	3333578	+
408363	DVU3227	flagellar basal body_associated protein	NC_002937	3396192	HA3	C	CG	1	FRAME_SHIFT	HIGH		-/C	-50?	227	CODING	dvu	varscan|1.0	gatk|1.0	breseq|1.0	YP_012437.2	304569738	3396341	3395658	-
208762	DVU3239		NC_002937	3410739	HE2	A	C	1	NON_SYNONYMOUS_CODING	MODERATE	MISSENSE	cTg/cGg	L41R	221	CODING	dvu	varscan|1.0	breseq|1.0	gatk|1.0	YP_012449.1	46581641	3410860	3410195	-
208849	DVU3323	ABC transporter permease	NC_002937	3500054	UE2	T	C	0.32	SYNONYMOUS_CODING	LOW	SILENT	CCT->CCC	P125P	NA		dvu	breseq|0.32			YP_012531.1	46581723	3499680	3501146	+
208849	DVU3323	ABC transporter permease	NC_002937	3500054	US1	T	C	0.28	SYNONYMOUS_CODING	LOW	SILENT	CCT->CCC	P125P	NA		dvu	breseq|0.28			YP_012531.1	46581723	3499680	3501146	+
208849	DVU3323	ABC transporter permease	NC_002937	3500054	UA2	T	C	0.25	SYNONYMOUS_CODING	LOW	SILENT	CCT->CCC	P125P	NA		dvu	breseq|0.25			YP_012531.1	46581723	3499680	3501146	+
208849	DVU3323		NC_002937	3500060	US1	A	C	0.5	SYNONYMOUS_CODING	LOW	SILENT	gcA/gcC	A127	488	CODING	dvu	gatk|0.5			YP_012531.1	46581723	3499680	3501146	+
208849	DVU3323	ABC transporter permease	NC_002937	3500054	UA3	T	C	0.27	SYNONYMOUS_CODING	LOW	SILENT	CCT->CCC	P125P	NA		dvu	breseq|0.27			YP_012531.1	46581723	3499680	3501146	+
208849	DVU3323	ABC transporter permease	NC_002937	3500060	UA3	A	C	0.32	SYNONYMOUS_CODING	LOW	SILENT	GCA->GCC	A127A	NA		dvu	breseq|0.32			YP_012531.1	46581723	3499680	3501146	+
208904	DVU3376		NC_002937	3549107	UA2	CTG	C	0.87	FRAME_SHIFT	HIGH		-	-315	524	CODING	dvu	varscan|0.87	gatk|0.5		YP_012585.1	46581777	3550052	3548478	-
208907	DVU3379	ribonucleotide_diphosphate reductase subunit alpha	NC_002937	3551523	UA2	T	C	0.27	NON_SYNONYMOUS_CODING	MODERATE	MISSENSE	GAG->GGG	E763G	NA		dvu	breseq|0.27	gatk|0.5		YP_012588.1	46581780	3553810	3551477	-
208907	DVU3379	ribonucleotide_diphosphate reductase subunit alpha	NC_002937	3551523	US1	T	C	0.34	NON_SYNONYMOUS_CODING	MODERATE	MISSENSE	GAG->GGG	E763G	NA		dvu	breseq|0.34			YP_012588.1	46581780	3553810	3551477	-
208907	DVU3379	ribonucleotide_diphosphate reductase subunit alpha	NC_002937	3551523	HS3	T	C	0.27	NON_SYNONYMOUS_CODING	MODERATE	MISSENSE	GAG->GGG	E763G	NA		dvu	breseq|0.27			YP_012588.1	46581780	3553810	3551477	-
209719	DVUA0003		NC_005863	3461	US1	A	G	0.5	SYNONYMOUS_CODING	LOW	SILENT	tcA/tcG	S574	1131	CODING	dvu	gatk|0.5			YP_009043.1	46562242	1740	5135	+
209698	DVUA0025		NC_005863	30836	HE3	G	GA	1	FRAME_SHIFT	HIGH		-/T	-135?	153	CODING	dvu	gatk|1.0			YP_009065.1	46562222	31241	30780	-
209698	DVUA0025		NC_005863	30836	UE2	G	GA	0.96	FRAME_SHIFT	HIGH		-/T	-135?	153	CODING	dvu	varscan|0.96	gatk|		YP_009065.1	46562222	31241	30780	-
209698	DVUA0025		NC_005863	30836	UA2	G	GA	0.93	FRAME_SHIFT	HIGH		-/T	-135?	153	CODING	dvu	varscan|0.93	gatk|		YP_009065.1	46562222	31241	30780	-
209698	DVUA0025		NC_005863	30836	UR1	G	GA	0.92	FRAME_SHIFT	HIGH		-/T	-135?	153	CODING	dvu	varscan|0.92	gatk|		YP_009065.1	46562222	31241	30780	-
209698	DVUA0025		NC_005863	30836	HS3	G	GA	1	FRAME_SHIFT	HIGH		-/T	-135?	153	CODING	dvu	gatk|1.0			YP_009065.1	46562222	31241	30780	-
209698	DVUA0025		NC_005863	30836	UA3	G	GA	0.95	FRAME_SHIFT	HIGH		-/T	-135?	153	CODING	dvu	varscan|0.95	gatk|		YP_009065.1	46562222	31241	30780	-
209698	DVUA0025		NC_005863	30836	HA2	G	GA	0.94	FRAME_SHIFT	HIGH		-/T	-135?	153	CODING	dvu	varscan|0.94			YP_009065.1	46562222	31241	30780	-
209698	DVUA0025		NC_005863	30836	UE3	G	GA	0.98	FRAME_SHIFT	HIGH		-/T	-135?	153	CODING	dvu	varscan|0.98	gatk|		YP_009065.1	46562222	31241	30780	-
209698	DVUA0025		NC_005863	30836	HR1	G	GA	0.96	FRAME_SHIFT	HIGH		-/T	-135?	153	CODING	dvu	varscan|0.96	gatk|		YP_009065.1	46562222	31241	30780	-
209698	DVUA0025		NC_005863	30836	HA3	G	GA	0.93	FRAME_SHIFT	HIGH		-/T	-135?	153	CODING	dvu	varscan|0.93	gatk|		YP_009065.1	46562222	31241	30780	-
209691	DVUA0031		NC_005863	34848	US1	C	A	0.5	NON_SYNONYMOUS_CODING	MODERATE	MISSENSE	Gtc/Ttc	V246F	288	CODING	dvu	gatk|0.5			YP_009071.1	46562216	35583	34717	-
209688	DVUA0034		NC_005863	38290	HE2	T	A	1	NON_SYNONYMOUS_CODING	MODERATE	MISSENSE	cAc/cTc	H645L	989	CODING	dvu	gatk|1.0			YP_009074.1	46562213	40223	37254	-
209668	DVUA0055		NC_005863	67639	HS3	T	C	0.5	NON_SYNONYMOUS_CODING	MODERATE	MISSENSE	gTg/gCg	V224A	317	CODING	dvu	gatk|0.5			YP_009095.1	46562197	66969	67922	+
209665	DVUA0058		NC_005863	71458	UE3	T	G	0.94	NON_SYNONYMOUS_CODING	MODERATE	MISSENSE	gTg/gGg	V434G	911	CODING	dvu	varscan|0.94			YP_009098.1	46562194	70158	72893	+
209662	DVUA0060		NC_005863	75708	US1	C	A	0.5	STOP_GAINED	HIGH	NONSENSE	tCa/tAa	S419*	461	CODING	dvu	gatk|0.5			YP_009100.1	46562192	74453	75838	+
209652	DVUA0069		NC_005863	91526	US1	A	G	0.5	NON_SYNONYMOUS_CODING	MODERATE	MISSENSE	tTg/tCg	L168S	385	CODING	dvu	gatk|0.5			YP_009109.1	46562183	92028	90871	-
209647	DVUA0073		NC_005863	99977	HR1	GCGTAGTGGAACGGCTTGACGC	G	0.83	CODON_CHANGE_PLUS_CODON_DELETION	MODERATE		ggcgtcaagccgttccactacgcc/gcc	GVKPFHYA173A	889	CODING	dvu	varscan|0.83	gatk|		YP_009113.1	46562179	100515	97846	-
209647	DVUA0073		NC_005863	99998	UA2	C	G	0.51	NON_SYNONYMOUS_CODING	MODERATE	MISSENSE	gGc/gCc	G173A	889	CODING	dvu	varscan|0.51			YP_009113.1	46562179	100515	97846	-
209647	DVUA0073		NC_005863	99998	UR1	C	G	0.63	NON_SYNONYMOUS_CODING	MODERATE	MISSENSE	gGc/gCc	G173A	889	CODING	dvu	varscan|0.63			YP_009113.1	46562179	100515	97846	-
209647	DVUA0073		NC_005863	99977	HA2	GCGTAGTGGAACGGCTTGACGC	G	0.83	CODON_CHANGE_PLUS_CODON_DELETION	MODERATE		ggcgtcaagccgttccactacgcc/gcc	GVKPFHYA173A	889	CODING	dvu	varscan|0.83	gatk|		YP_009113.1	46562179	100515	97846	-
209647	DVUA0073		NC_005863	99977	UA2	GCGTAGTGGAACGGCTTGACGC	G	0.75	CODON_CHANGE_PLUS_CODON_DELETION	MODERATE		ggcgtcaagccgttccactacgcc/gcc	GVKPFHYA173A	889	CODING	dvu	varscan|0.75	gatk|		YP_009113.1	46562179	100515	97846	-
209647	DVUA0073		NC_005863	99977	HE3	GCGTAGTGGAACGGCTTGACGC	G	1	CODON_CHANGE_PLUS_CODON_DELETION	MODERATE		ggcgtcaagccgttccactacgcc/gcc	GVKPFHYA173A	889	CODING	dvu	gatk|1.0			YP_009113.1	46562179	100515	97846	-
209647	DVUA0073		NC_005863	99977	UA3	GCGTAGTGGAACGGCTTGACGC	G	0.79	CODON_CHANGE_PLUS_CODON_DELETION	MODERATE		ggcgtcaagccgttccactacgcc/gcc	GVKPFHYA173A	889	CODING	dvu	varscan|0.79	gatk|		YP_009113.1	46562179	100515	97846	-
209647	DVUA0073		NC_005863	99998	UA3	C	G	0.44	NON_SYNONYMOUS_CODING	MODERATE	MISSENSE	gGc/gCc	G173A	889	CODING	dvu	varscan|0.44			YP_009113.1	46562179	100515	97846	-
209647	DVUA0073		NC_005863	99977	HA3	GCGTAGTGGAACGGCTTGACGC	G	0.76	CODON_CHANGE_PLUS_CODON_DELETION	MODERATE		ggcgtcaagccgttccactacgcc/gcc	GVKPFHYA173A	889	CODING	dvu	varscan|0.76	gatk|		YP_009113.1	46562179	100515	97846	-
209647	DVUA0073		NC_005863	99977	UE3	GCGTAGTGGAACGGCTTGACGC	G	0.51	CODON_CHANGE_PLUS_CODON_DELETION	MODERATE		ggcgtcaagccgttccactacgcc/gcc	GVKPFHYA173A	889	CODING	dvu	varscan|0.51	gatk|		YP_009113.1	46562179	100515	97846	-
209647	DVUA0073		NC_005863	99977	UR1	GCGTAGTGGAACGGCTTGACGC	G	0.76	CODON_CHANGE_PLUS_CODON_DELETION	MODERATE		ggcgtcaagccgttccactacgcc/gcc	GVKPFHYA173A	889	CODING	dvu	varscan|0.76	gatk|		YP_009113.1	46562179	100515	97846	-
209647	DVUA0073		NC_005863	99977	UE2	GCGTAGTGGAACGGCTTGACGC	G	0.81	CODON_CHANGE_PLUS_CODON_DELETION	MODERATE		ggcgtcaagccgttccactacgcc/gcc	GVKPFHYA173A	889	CODING	dvu	varscan|0.81	gatk|		YP_009113.1	46562179	100515	97846	-
209643	DVUA0076		NC_005863	103063	US1	A	G	0.5	NON_SYNONYMOUS_CODING	MODERATE	MISSENSE	cTc/cCc	L379P	464	CODING	dvu	gatk|0.5			YP_009116.1	46562176	104198	102804	-
209639	DVUA0081		NC_005863	108028	US1	G	T	0.5	NON_SYNONYMOUS_CODING	MODERATE	MISSENSE	tGc/tTc	C261F	704	CODING	dvu	gatk|0.5			YP_009121.1	46562174	107247	109361	+
209639	DVUA0081		NC_005863	107477	US1	T	C	0.5	SYNONYMOUS_CODING	LOW	SILENT	ggT/ggC	G77	704	CODING	dvu	gatk|0.5			YP_009121.1	46562174	107247	109361	+
408380	DVUA0088		NC_005863	120645	US1	C	A	0.5	NON_SYNONYMOUS_CODING	MODERATE	MISSENSE	cGg/cTg	R51L	339	CODING	dvu	gatk|0.5			YP_009128.1	46562263	120796	119777	-
209630	DVUA0090	hypothetical protein	NC_005863	123189	UA2	A	C	0.32	NON_SYNONYMOUS_CODING	MODERATE	MISSENSE	CAC->CCC	H235P	NA		dvu	breseq|0.32			YP_009130.1	46562166	122486	123358	+
209630	DVUA0090	hypothetical protein	NC_005863	123181	UA2	C	T	0.5	SYNONYMOUS_CODING	LOW	SILENT	ttC/ttT	F232	290	CODING	dvu	gatk|0.5			YP_009130.1	46562166	122486	123358	+
209624	DVUA0097		NC_005863	131024	US1	C	T	0.5	SYNONYMOUS_CODING	LOW	SILENT	aaC/aaT	N106	499	CODING	dvu	gatk|0.5			YP_009137.1	46562160	130707	132206	+
209735	DVUA0138		NC_005863	180699	US1	C	A	0.5	NON_SYNONYMOUS_CODING	MODERATE	MISSENSE	gGc/gTc	G268V	694	CODING	dvu	gatk|0.5			YP_009178.1	46562256	181501	179417	-
209735	DVUA0138		NC_005863	179854	HS3	G	T	0.5	NON_SYNONYMOUS_CODING	MODERATE	MISSENSE	Ccc/Acc	P550T	694	CODING	dvu	gatk|0.5			YP_009178.1	46562256	181501	179417	-
209606	escJ		NC_005863	155429	UA2	A	C	0.5	NON_SYNONYMOUS_CODING	MODERATE	MISSENSE	Acc/Ccc	T154P	271	CODING	dvu	gatk|0.5			YP_009157.1	46562142	154970	155785	+
208755	flhB	flagellar biosynthesis protein FlhB	NC_002937	3402340	UA2	GA	G	0.88	FRAME_SHIFT	HIGH		-	-139	357	CODING	dvu	varscan|0.88	gatk|0.5	breseq|0.89	YP_012443.1	46581635	3402755	3401682	-
209620	flhB	flagellar biosynthesis protein FlhB	NC_002937	3402340	UA2	GA	G	0.88	FRAME_SHIFT	HIGH		-	-139	357	CODING	dvu	varscan|0.88	gatk|0.5	breseq|0.89	YP_009141.1	46562156	138927	137887	-
206724	galU	UTP_glucose_1_phosphate uridylyltransferase	NC_002937	1376400	HR1	T	G	0.39	NON_SYNONYMOUS_CODING	MODERATE	MISSENSE	gTc/gGc	V160G	292	CODING	dvu	varscan|0.39	gatk|		YP_010502.1	46579694	1375922	1376800	+
206724	galU	UTP_glucose_1_phosphate uridylyltransferase	NC_002937	1375964	UA2	T	A	0.92	NON_SYNONYMOUS_CODING	MODERATE	MISSENSE	Tgg/Agg	W15R	292	CODING	dvu	varscan|0.92	breseq|0.92	gatk|	YP_010502.1	46579694	1375922	1376800	+
206724	galU	UTP_glucose_1_phosphate uridylyltransferase	NC_002937	1375964	HE2	T	A	0.5	NON_SYNONYMOUS_CODING	MODERATE	MISSENSE	Tgg/Agg	W15R	292	CODING	dvu	varscan|0.5	breseq|0.5	gatk|	YP_010502.1	46579694	1375922	1376800	+
206724	galU	UTP_glucose_1_phosphate uridylyltransferase	NC_002937	1376015	UA3	C	T	0.97	NON_SYNONYMOUS_CODING	MODERATE	MISSENSE	Ccg/Tcg	P32S	292	CODING	dvu	varscan|0.97	breseq|0.97	gatk|	YP_010502.1	46579694	1375922	1376800	+
206724	galU	UTP_glucose_1_phosphate uridylyltransferase	NC_002937	1376015	HA3	C	T	0.95	NON_SYNONYMOUS_CODING	MODERATE	MISSENSE	Ccg/Tcg	P32S	292	CODING	dvu	varscan|0.95	gatk|		YP_010502.1	46579694	1375922	1376800	+
206724	galU	UTP_glucose_1_phosphate uridylyltransferase	NC_002937	1376082	HE2	T	C	0.39	NON_SYNONYMOUS_CODING	MODERATE	MISSENSE	gTc/gCc	V54A	292	CODING	dvu	varscan|0.39	breseq|0.39	gatk|	YP_010502.1	46579694	1375922	1376800	+
206724	galU	UTP_glucose_1_phosphate uridylyltransferase	NC_002937	1375983	US1	C	T	0.41	NON_SYNONYMOUS_CODING	MODERATE	MISSENSE	cCg/cTg	P21L	292	CODING	dvu	varscan|0.41	breseq|0.43	gatk|	YP_010502.1	46579694	1375922	1376800	+
206724	galU	UTP_glucose_1_phosphate uridylyltransferase	NC_002937	1376015	UE3	C	T	0.54	NON_SYNONYMOUS_CODING	MODERATE	MISSENSE	CCG->TCG	P32S	NA		dvu	breseq|0.54	gatk|0.5		YP_010502.1	46579694	1375922	1376800	+
208675	glmS		NC_002937	3311634	HE2	C	T	0.79	SYNONYMOUS_CODING	LOW	SILENT	gcC/gcT	A8	607	CODING	dvu	varscan|0.79	breseq|0.82	gatk|0.5	YP_012366.1	46581558	3311611	3313434	+
533893	glmS		NC_005791	1622118	UR1	C	T	0.4	NON_SYNONYMOUS_CODING	MODERATE	MISSENSE	cCa/cTa	P327L	602	CODING	mmp	varscan|0.4			NP_988800.1	45359243	1621139	1622947	+
207152	gltX-1	glutamyl_tRNA synthetase	NC_002937	1769688	HR1	T	G	0.33	NON_SYNONYMOUS_CODING	MODERATE	MISSENSE	ACG->CCG	T300P	NA		dvu	breseq|0.33			YP_010911.1	46580103	1770585	1769611	-
207152	gltX-1	glutamyl_tRNA synthetase	NC_002937	1769658	HA2	T	G	0.29	NON_SYNONYMOUS_CODING	MODERATE	MISSENSE	ACG->CCG	T310P	NA		dvu	breseq|0.29			YP_010911.1	46580103	1770585	1769611	-
207152	gltX-1	glutamyl_tRNA synthetase	NC_002937	1769665	HR1	T	G	0.31	NON_SYNONYMOUS_CODING	MODERATE	MISSENSE	CCA->CCC	P307P	NA		dvu	breseq|0.31			YP_010911.1	46580103	1770585	1769611	-
207152	gltX-1	glutamyl_tRNA synthetase	NC_002937	1770503	UE3	G	C	0.5	NON_SYNONYMOUS_CODING	MODERATE	MISSENSE	gCc/gGc	A28G	324	CODING	dvu	gatk|0.5			YP_010911.1	46580103	1770585	1769611	-
208049	gltX-2		NC_002937	2663879	UA3	A	C	0.5	NON_SYNONYMOUS_CODING	MODERATE	MISSENSE	gTg/gGg	V391G	463	CODING	dvu	gatk|0.5			YP_011764.1	46580956	2665050	2663659	-
207365	glyS		NC_002937	1971179	UA3	A	C	0.5	NON_SYNONYMOUS_CODING	MODERATE	MISSENSE	Tgt/Ggt	C463G	696	CODING	dvu	gatk|0.5			YP_011114.1	46580306	1972565	1970475	-
207355	gmhA		NC_002937	1962038	HE3	C	A	0.5	NON_SYNONYMOUS_CODING	MODERATE	MISSENSE	Ctc/Atc	L191I	208	CODING	dvu	gatk|0.5			YP_011106.1	46580298	1961468	1962094	+
207070	gpmA	phosphoglyceromutase	NC_002937	3040975	HA2	A	C	0.31	NON_SYNONYMOUS_CODING	MODERATE	MISSENSE	ACC->CCC	T208P	NA		dvu	breseq|0.31			YP_010838.1	46580030	1703251	1704786	+
208931	gyrA	DNA gyrase subunit A	NC_002937	5565	HR1	G	A	0.99	NON_SYNONYMOUS_CODING	MODERATE	MISSENSE	Gac/Aac	D102N	856	CODING	dvu	varscan|0.99			YP_009229.1	46578421	5262	7832	+
208931	gyrA	DNA gyrase subunit A	NC_002937	5565	HA3	G	A	1	NON_SYNONYMOUS_CODING	MODERATE	MISSENSE	Gac/Aac	D102N	856	CODING	dvu	varscan|1.0	breseq|1.0		YP_009229.1	46578421	5262	7832	+
208931	gyrA	DNA gyrase subunit A	NC_002937	5565	UE2	G	A	1	NON_SYNONYMOUS_CODING	MODERATE	MISSENSE	Gac/Aac	D102N	856	CODING	dvu	varscan|1.0			YP_009229.1	46578421	5262	7832	+
208931	gyrA	DNA gyrase subunit A	NC_002937	5565	UR1	G	A	0.99	NON_SYNONYMOUS_CODING	MODERATE	MISSENSE	Gac/Aac	D102N	856	CODING	dvu	varscan|0.99	breseq|1.0		YP_009229.1	46578421	5262	7832	+
208931	gyrA	DNA gyrase subunit A	NC_002937	5565	HA2	G	A	1	NON_SYNONYMOUS_CODING	MODERATE	MISSENSE	Gac/Aac	D102N	856	CODING	dvu	varscan|1.0	breseq|1.0		YP_009229.1	46578421	5262	7832	+
208931	gyrA	DNA gyrase subunit A	NC_002937	5565	UE3	G	A	1	NON_SYNONYMOUS_CODING	MODERATE	MISSENSE	Gac/Aac	D102N	856	CODING	dvu	breseq|1.0	gatk|1.0		YP_009229.1	46578421	5262	7832	+
206223	hisD		NC_002937	882395	HA3	G	A	0.98	NON_SYNONYMOUS_CODING	MODERATE	MISSENSE	Ctc/Ttc	L8F	436	CODING	dvu	varscan|0.98	breseq|1.0	gatk|	YP_010017.1	46579209	882416	881106	-
206318	hom	homoserine dehydrogenase	NC_002937	981451	US1	T	G	0.26	NON_SYNONYMOUS_CODING	MODERATE	MISSENSE	ACC->CCC	T320P	NA		dvu	breseq|0.26			YP_010111.1	46579303	982408	981134	-
206318	hom	homoserine dehydrogenase	NC_002937	981451	UA2	T	G	0.29	NON_SYNONYMOUS_CODING	MODERATE	MISSENSE	ACC->CCC	T320P	NA		dvu	breseq|0.29			YP_010111.1	46579303	982408	981134	-
209259	hypD		NC_002937	368587	US1	T	G	0.5	NON_SYNONYMOUS_CODING	MODERATE	MISSENSE	gTc/gGc	V219G	365	CODING	dvu	gatk|0.5			YP_009549.1	46578741	367932	369029	+
207138	idi	isopentenyl_diphosphate delta_isomerase	NC_002937	1758009	HE2	T	TA	0.86	FRAME_SHIFT	HIGH		-/A	-146?	178	CODING	dvu	varscan|0.86	breseq|0.85		YP_010897.1	46580089	1757573	1758109	+
208900	ilvD		NC_002937	3546007	UA3	T	G	0.5	NON_SYNONYMOUS_CODING	MODERATE	MISSENSE	Acc/Ccc	T217P	554	CODING	dvu	gatk|0.5			YP_012582.1	46581774	3546655	3544991	-
intergenic-1	Intergenic	hypothetical protein/tyrosyl_tRNA synthetase	NC_005791	263092	UR1		27 bp x 2	1	DUPLICATION	MODIFIER		duplication		NA		mmp	breseq|1.0
intergenic-2	Intergenic	TOBE domain_containing protein/hypothetical protein	NC_005791	620644	HA2		34 bp x 2	1	DUPLICATION	MODIFIER		duplication		NA		mmp	breseq|1.0
intergenic-3	Intergenic		NC_005791	1165	HA3	A	G	0.55	INTERGENIC	MODIFIER				NA		mmp	varscan|0.55
intergenic-4	Intergenic		NC_005791	1181	HA3	G	A	0.57	INTERGENIC	MODIFIER				NA		mmp	varscan|0.57
intergenic-5	Intergenic		NC_005791	1207	HA3	A	G	0.56	INTERGENIC	MODIFIER				NA		mmp	varscan|0.56
intergenic-6	Intergenic		NC_005791	1210	HA3	G	C	0.54	INTERGENIC	MODIFIER				NA		mmp	varscan|0.54
intergenic-7	Intergenic		NC_005791	1211	HA3	G	C	0.57	INTERGENIC	MODIFIER				NA		mmp	varscan|0.57
intergenic-8	Intergenic		NC_005791	1223	HA3	C	G	0.52	INTERGENIC	MODIFIER				NA		mmp	varscan|0.52
intergenic-9	Intergenic		NC_005791	1224	HA3	C	G	0.53	INTERGENIC	MODIFIER				NA		mmp	varscan|0.53
intergenic-10	Intergenic		NC_005791	2034	HA3	G	C	0.54	INTERGENIC	MODIFIER				NA		mmp	varscan|0.54
intergenic-11	Intergenic		NC_005791	2318	HA3	T	A	0.55	INTERGENIC	MODIFIER				NA		mmp	varscan|0.55
intergenic-12	Intergenic		NC_005791	2322	HA3	G	A	0.59	INTERGENIC	MODIFIER				NA		mmp	varscan|0.59
intergenic-13	Intergenic		NC_005791	2324	HA3	C	T	0.58	INTERGENIC	MODIFIER				NA		mmp	varscan|0.58
intergenic-14	Intergenic		NC_005791	2326	HA3	C	T	0.58	INTERGENIC	MODIFIER				NA		mmp	varscan|0.58
intergenic-15	Intergenic		NC_005791	3490	HA3	G	A	0.39	INTERGENIC	MODIFIER				NA		mmp	varscan|0.39
intergenic-16	Intergenic		NC_005791	3961	HA3	C	T	0.55	INTERGENIC	MODIFIER				NA		mmp	varscan|0.55
intergenic-17	Intergenic		NC_005791	3967	HA3	C	T	0.54	INTERGENIC	MODIFIER				NA		mmp	varscan|0.54
intergenic-18	Intergenic		NC_005791	3972	HA3	A	G	0.55	INTERGENIC	MODIFIER				NA		mmp	varscan|0.55
intergenic-19	Intergenic		NC_005791	3981	HA3	T	C	0.56	INTERGENIC	MODIFIER				NA		mmp	varscan|0.56
intergenic-20	Intergenic		NC_005791	6206	HA3	A	G	0.69	INTERGENIC	MODIFIER				NA		mmp	varscan|0.69
intergenic-21	Intergenic		NC_005791	6222	HA3	G	A	0.68	INTERGENIC	MODIFIER				NA		mmp	varscan|0.68
intergenic-22	Intergenic		NC_005791	6248	HA3	A	G	0.6	INTERGENIC	MODIFIER				NA		mmp	varscan|0.6
intergenic-23	Intergenic		NC_005791	6251	HA3	G	C	0.59	INTERGENIC	MODIFIER				NA		mmp	varscan|0.59
intergenic-24	Intergenic		NC_005791	6252	HA3	G	C	0.63	INTERGENIC	MODIFIER				NA		mmp	varscan|0.63
intergenic-25	Intergenic		NC_005791	6264	HA3	C	G	0.61	INTERGENIC	MODIFIER				NA		mmp	varscan|0.61
intergenic-26	Intergenic		NC_005791	6265	HA3	C	G	0.59	INTERGENIC	MODIFIER				NA		mmp	varscan|0.59
intergenic-27	Intergenic		NC_005791	7075	HA3	G	C	0.58	INTERGENIC	MODIFIER				NA		mmp	varscan|0.58
intergenic-28	Intergenic		NC_005791	7359	HA3	T	A	0.49	INTERGENIC	MODIFIER				NA		mmp	varscan|0.49
intergenic-29	Intergenic		NC_005791	7363	HA3	G	A	0.51	INTERGENIC	MODIFIER				NA		mmp	varscan|0.51
intergenic-30	Intergenic		NC_005791	7365	HA3	C	T	0.49	INTERGENIC	MODIFIER				NA		mmp	varscan|0.49
intergenic-31	Intergenic		NC_005791	7367	HA3	C	T	0.51	INTERGENIC	MODIFIER				NA		mmp	varscan|0.51
intergenic-32	Intergenic		NC_005791	8531	HA3	G	A	0.27	INTERGENIC	MODIFIER				NA		mmp	varscan|0.27
intergenic-33	Intergenic		NC_005791	9002	HA3	C	T	0.56	INTERGENIC	MODIFIER				NA		mmp	varscan|0.56
intergenic-34	Intergenic		NC_005791	9008	HA3	C	T	0.59	INTERGENIC	MODIFIER				NA		mmp	varscan|0.59
intergenic-35	Intergenic		NC_005791	9013	HA3	A	G	0.6	INTERGENIC	MODIFIER				NA		mmp	varscan|0.6
intergenic-36	Intergenic		NC_005791	9022	HA3	T	C	0.62	INTERGENIC	MODIFIER				NA		mmp	varscan|0.62
intergenic-37	Intergenic		NC_005791	26056	UA3	C	A	0.5	INTERGENIC	MODIFIER				NA		mmp	gatk|0.5
intergenic-38	Intergenic		NC_005791	26056	US1	C	A	0.5	INTERGENIC	MODIFIER				NA		mmp	gatk|0.5
intergenic-39	Intergenic		NC_005791	38216	HA3	A	G	0.56	INTERGENIC	MODIFIER				NA		mmp	varscan|0.56
intergenic-40	Intergenic		NC_005791	38232	HA3	G	A	0.58	INTERGENIC	MODIFIER				NA		mmp	varscan|0.58
intergenic-41	Intergenic		NC_005791	38258	HA3	A	G	0.59	INTERGENIC	MODIFIER				NA		mmp	varscan|0.59
intergenic-42	Intergenic		NC_005791	38261	HA3	G	C	0.56	INTERGENIC	MODIFIER				NA		mmp	varscan|0.56
intergenic-43	Intergenic		NC_005791	38262	HA3	G	C	0.58	INTERGENIC	MODIFIER				NA		mmp	varscan|0.58
intergenic-44	Intergenic		NC_005791	38274	HA3	C	G	0.53	INTERGENIC	MODIFIER				NA		mmp	varscan|0.53
intergenic-45	Intergenic		NC_005791	38275	HA3	C	G	0.56	INTERGENIC	MODIFIER				NA		mmp	varscan|0.56
intergenic-46	Intergenic		NC_005791	39085	HA3	G	C	0.55	INTERGENIC	MODIFIER				NA		mmp	varscan|0.55
intergenic-47	Intergenic		NC_005791	39369	HA3	T	A	0.56	INTERGENIC	MODIFIER				NA		mmp	varscan|0.56
intergenic-48	Intergenic		NC_005791	39373	HA3	G	A	0.58	INTERGENIC	MODIFIER				NA		mmp	varscan|0.58
intergenic-49	Intergenic		NC_005791	39375	HA3	C	T	0.58	INTERGENIC	MODIFIER				NA		mmp	varscan|0.58
intergenic-50	Intergenic		NC_005791	39377	HA3	C	T	0.59	INTERGENIC	MODIFIER				NA		mmp	varscan|0.59
intergenic-51	Intergenic		NC_005791	40622	HA3	G	A	0.4	INTERGENIC	MODIFIER				NA		mmp	varscan|0.4
intergenic-52	Intergenic		NC_005791	40622	HR1	G	A	0.48	INTERGENIC	MODIFIER				NA		mmp	varscan|0.48
intergenic-53	Intergenic		NC_005791	41093	UE2	C	T	0.28	INTERGENIC	MODIFIER				NA		mmp	varscan|0.28
intergenic-54	Intergenic		NC_005791	41093	HR1	C	T	0.31	INTERGENIC	MODIFIER				NA		mmp	varscan|0.31
intergenic-55	Intergenic		NC_005791	41093	HS3	C	T	0.46	INTERGENIC	MODIFIER				NA		mmp	varscan|0.46
intergenic-56	Intergenic		NC_005791	41093	HA3	C	T	0.59	INTERGENIC	MODIFIER				NA		mmp	varscan|0.59
intergenic-57	Intergenic		NC_005791	41099	UA3	C	T	0.23	INTERGENIC	MODIFIER				NA		mmp	varscan|0.23
intergenic-58	Intergenic		NC_005791	41099	HR1	C	T	0.32	INTERGENIC	MODIFIER				NA		mmp	varscan|0.32
intergenic-59	Intergenic		NC_005791	41099	UE2	C	T	0.36	INTERGENIC	MODIFIER				NA		mmp	varscan|0.36
intergenic-60	Intergenic		NC_005791	41099	HS3	C	T	0.49	INTERGENIC	MODIFIER				NA		mmp	varscan|0.49
intergenic-61	Intergenic		NC_005791	41099	HA3	C	T	0.6	INTERGENIC	MODIFIER				NA		mmp	varscan|0.6
intergenic-62	Intergenic		NC_005791	41104	HA2	A	G	0.21	INTERGENIC	MODIFIER				NA		mmp	varscan|0.21
intergenic-63	Intergenic		NC_005791	41104	UA3	A	G	0.24	INTERGENIC	MODIFIER				NA		mmp	varscan|0.24
intergenic-64	Intergenic		NC_005791	41104	HR1	A	G	0.3	INTERGENIC	MODIFIER				NA		mmp	varscan|0.3
intergenic-65	Intergenic		NC_005791	41104	UE2	A	G	0.38	INTERGENIC	MODIFIER				NA		mmp	varscan|0.38
intergenic-66	Intergenic		NC_005791	41104	HS3	A	G	0.49	INTERGENIC	MODIFIER				NA		mmp	varscan|0.49
intergenic-67	Intergenic		NC_005791	41104	HA3	A	G	0.6	INTERGENIC	MODIFIER				NA		mmp	varscan|0.6
intergenic-68	Intergenic		NC_005791	41113	HE2	T	C	0.21	INTERGENIC	MODIFIER				NA		mmp	varscan|0.21
intergenic-69	Intergenic		NC_005791	41113	HR1	T	C	0.32	INTERGENIC	MODIFIER				NA		mmp	varscan|0.32
intergenic-70	Intergenic		NC_005791	41113	UA3	T	C	0.33	INTERGENIC	MODIFIER				NA		mmp	varscan|0.33
intergenic-71	Intergenic		NC_005791	41113	UE2	T	C	0.42	INTERGENIC	MODIFIER				NA		mmp	varscan|0.42
intergenic-72	Intergenic		NC_005791	41113	HS3	T	C	0.55	INTERGENIC	MODIFIER				NA		mmp	varscan|0.55
intergenic-73	Intergenic		NC_005791	41113	HA3	T	C	0.6	INTERGENIC	MODIFIER				NA		mmp	varscan|0.6
intergenic-74	Intergenic		NC_002937	42867	UA2	A	AG	0.9	INTERGENIC	MODIFIER				NA		dvu	varscan|0.9	gatk|
intergenic-75	Intergenic		NC_002937	42867	UA3	A	AG	0.91	INTERGENIC	MODIFIER				NA		dvu	varscan|0.91	gatk|	breseq|1.0
intergenic-76	Intergenic		NC_002937	42867	UE2	A	AG	0.91	INTERGENIC	MODIFIER				NA		dvu	varscan|0.91	gatk|
intergenic-77	Intergenic		NC_002937	42867	US1	A	AG	0.94	INTERGENIC	MODIFIER				NA		dvu	varscan|0.94	gatk|	breseq|1.0
intergenic-78	Intergenic		NC_002937	42867	UR1	A	AG	0.95	INTERGENIC	MODIFIER				NA		dvu	varscan|0.95	gatk|	breseq|0.93
intergenic-79	Intergenic		NC_002937	42867	HA2	A	AG	0.95	INTERGENIC	MODIFIER				NA		dvu	varscan|0.95	gatk|	breseq|0.96
intergenic-80	Intergenic		NC_002937	42867	HE2	A	AG	0.96	INTERGENIC	MODIFIER				NA		dvu	varscan|0.96	gatk|
intergenic-81	Intergenic		NC_002937	42867	HR1	A	AG	0.96	INTERGENIC	MODIFIER				NA		dvu	varscan|0.96	gatk|
intergenic-82	Intergenic		NC_002937	42867	HS3	A	AG	0.98	INTERGENIC	MODIFIER				NA		dvu	varscan|0.98	gatk|	breseq|0.95
intergenic-83	Intergenic		NC_002937	42867	UE3	A	AG	0.98	INTERGENIC	MODIFIER				NA		dvu	varscan|0.98	gatk|	breseq|1.0
intergenic-84	Intergenic		NC_002937	42867	HE3	A	AG	0.98	INTERGENIC	MODIFIER				NA		dvu	varscan|0.98	gatk|
intergenic-85	Intergenic		NC_005863	49089	HE3	G	C	1	INTERGENIC	MODIFIER				NA		dvu	gatk|1.0
intergenic-86	Intergenic		NC_005863	49089	HS3	G	C	1	INTERGENIC	MODIFIER				NA		dvu	gatk|1.0
intergenic-87	Intergenic		NC_005863	49089	UE3	G	C	1	INTERGENIC	MODIFIER				NA		dvu	gatk|1.0
intergenic-88	Intergenic		NC_005863	49089	US1	G	C	1	INTERGENIC	MODIFIER				NA		dvu	gatk|1.0
intergenic-89	Intergenic		NC_005863	49089	UR1	G	C	0.99	INTERGENIC	MODIFIER				NA		dvu	varscan|0.99	gatk|
intergenic-90	Intergenic		NC_005863	49089	HA2	G	C	1	INTERGENIC	MODIFIER				NA		dvu	varscan|1.0	gatk|
intergenic-91	Intergenic		NC_005863	49089	HA3	G	C	1	INTERGENIC	MODIFIER				NA		dvu	varscan|1.0	gatk|
intergenic-92	Intergenic		NC_005863	49089	HR1	G	C	1	INTERGENIC	MODIFIER				NA		dvu	varscan|1.0	gatk|
intergenic-93	Intergenic		NC_005863	49089	UA2	G	C	1	INTERGENIC	MODIFIER				NA		dvu	varscan|1.0	gatk|
intergenic-94	Intergenic		NC_005863	49089	UA3	G	C	1	INTERGENIC	MODIFIER				NA		dvu	varscan|1.0	gatk|
intergenic-95	Intergenic		NC_005863	49089	UE2	G	C	1	INTERGENIC	MODIFIER				NA		dvu	varscan|1.0	gatk|
intergenic-96	Intergenic		NC_005863	121163	US1	A	G	0.5	INTERGENIC	MODIFIER				NA		dvu	gatk|0.5
intergenic-97	Intergenic		NC_005863	177415	UE3	T	G	0.5	INTERGENIC	MODIFIER				NA		dvu	gatk|0.5
intergenic-98	Intergenic		NC_005791	183119	HE2	T	TG	0.96	INTERGENIC	MODIFIER				NA		mmp	varscan|0.96	gatk|	breseq|1.0
intergenic-99	Intergenic		NC_002937	183798	UE3	A	C	0.5	INTERGENIC	MODIFIER				NA		dvu	gatk|0.5
intergenic-100	Intergenic		NC_002937	184033	UE3	TG	T	0.22	INTERGENIC	MODIFIER				NA		dvu	varscan|0.22		breseq|0.23
intergenic-101	Intergenic		NC_002937	184033	UA3	TG	T	0.34	INTERGENIC	MODIFIER				NA		dvu	varscan|0.34	gatk|	breseq|0.32
intergenic-102	Intergenic		NC_002937	184033	US1	TG	T	0.51	INTERGENIC	MODIFIER				NA		dvu	varscan|0.51	gatk|	breseq|0.52
intergenic-103	Intergenic		NC_002937	184033	HA2	TG	T	0.92	INTERGENIC	MODIFIER				NA		dvu	varscan|0.92	gatk|	breseq|1.0
intergenic-104	Intergenic		NC_005863	186927	HE2	C	A	1	INTERGENIC	MODIFIER				NA		dvu	gatk|1.0
intergenic-105	Intergenic		NC_002937	211389	US1	T	TA	0.81	INTERGENIC	MODIFIER				NA		dvu	varscan|0.81	gatk|	breseq|1.0
intergenic-106	Intergenic		NC_002937	211389	HA2	T	TA	0.88	INTERGENIC	MODIFIER				NA		dvu	varscan|0.88	gatk|	breseq|1.0
intergenic-107	Intergenic		NC_002937	211389	HE2	T	TA	0.88	INTERGENIC	MODIFIER				NA		dvu	varscan|0.88	gatk|	breseq|1.0
intergenic-108	Intergenic		NC_002937	211389	UA3	T	TA	0.88	INTERGENIC	MODIFIER				NA		dvu	varscan|0.88	gatk|	breseq|1.0
intergenic-109	Intergenic		NC_002937	211389	HA3	T	TA	0.89	INTERGENIC	MODIFIER				NA		dvu	varscan|0.89	gatk|	breseq|1.0
intergenic-110	Intergenic		NC_002937	211389	UE2	T	TA	0.89	INTERGENIC	MODIFIER				NA		dvu	varscan|0.89
intergenic-111	Intergenic		NC_002937	211389	HR1	T	TA	0.9	INTERGENIC	MODIFIER				NA		dvu	varscan|0.9	gatk|
intergenic-112	Intergenic		NC_002937	211389	HS3	T	TA	0.92	INTERGENIC	MODIFIER				NA		dvu	varscan|0.92	gatk|	breseq|1.0
intergenic-113	Intergenic		NC_002937	211389	UR1	T	TA	0.92	INTERGENIC	MODIFIER				NA		dvu	varscan|0.92	gatk|	breseq|1.0
intergenic-114	Intergenic		NC_002937	211389	UA2	T	TA	0.92	INTERGENIC	MODIFIER				NA		dvu	varscan|0.92	gatk|
intergenic-115	Intergenic		NC_002937	211389	UE3	T	TA	0.92	INTERGENIC	MODIFIER				NA		dvu	varscan|0.92	gatk|
intergenic-116	Intergenic		NC_002937	211389	HE3	T	TA	0.96	INTERGENIC	MODIFIER				NA		dvu	varscan|0.96	gatk|	breseq|1.0
intergenic-117	Intergenic		NC_002937	282993	UE3	G	A	0.5	INTERGENIC	MODIFIER				NA		dvu	gatk|0.5
intergenic-118	Intergenic		NC_002937	295261	HE2	T	C	0.27	INTERGENIC	MODIFIER				NA		dvu	varscan|0.27	gatk|
intergenic-119	Intergenic		NC_002937	321435	UE3	A	G	0.5	INTERGENIC	MODIFIER				NA		dvu	gatk|0.5
intergenic-120	Intergenic		NC_002937	400795	UA2	T	G	0.5	INTERGENIC	MODIFIER				NA		dvu	gatk|0.5
intergenic-121	Intergenic		NC_002937	408156	HR1	A	C	0.5	INTERGENIC	MODIFIER				NA		dvu	gatk|0.5
intergenic-122	Intergenic	HesB_like domain_containing protein/acetolactate synthase catalytic subunit	NC_002937	408875	UR1	A	C	0.26	INTERGENIC	MODIFIER		181/_516		NA		dvu	breseq|0.26
intergenic-123	Intergenic		NC_002937	408888	HA2	G	C	0.5	INTERGENIC	MODIFIER				NA		dvu	gatk|0.5
intergenic-124	Intergenic		NC_002937	408888	UE2	GC	G	0.24	INTERGENIC	MODIFIER				NA		dvu	varscan|0.24	breseq|0.21
intergenic-125	Intergenic	HesB_like domain_containing protein/acetolactate synthase catalytic subunit	NC_002937	408890	UE3		del_1 bp	0.26	INTERGENIC	MODIFIER		196/_501		NA		dvu	breseq|0.26
intergenic-126	Intergenic		NC_005791	420410	UE2	A	G	1	INTERGENIC	MODIFIER				NA		mmp	varscan|1.0	breseq|1.0	gatk|
intergenic-127	Intergenic		NC_005791	447015	UE2	G	A	0.91	INTERGENIC	MODIFIER				NA		mmp	varscan|0.91	breseq|0.92	gatk|
intergenic-128	Intergenic	hypothetical protein/hypothetical protein	NC_005791	458045	UA3		del_11 bp	1	INTERGENIC	MODIFIER		1/263		NA		mmp	breseq|1.0
intergenic-129	Intergenic		NC_002937	489733	UE3	G	GA	0.38	INTERGENIC	MODIFIER				NA		dvu	varscan|0.38	gatk|
intergenic-130	Intergenic		NC_002937	495942	UE3	C	T	0.5	INTERGENIC	MODIFIER				NA		dvu	gatk|0.5
intergenic-131	Intergenic		NC_002937	495942	US1	C	T	0.27	INTERGENIC	MODIFIER				NA		dvu	varscan|0.27	breseq|0.29	gatk|
intergenic-132	Intergenic		NC_002937	495942	HR1	C	T	0.55	INTERGENIC	MODIFIER				NA		dvu	varscan|0.55	gatk|
intergenic-133	Intergenic	hypothetical protein/class V aminotransferase	NC_002937	562688	US1	G	T	0.31	INTERGENIC	MODIFIER		_43/+23		NA		dvu	breseq|0.31
intergenic-134	Intergenic	DNA polymerase I/hypothetical protein	NC_002937	568352	HA2	C	G	0.29	INTERGENIC	MODIFIER		_25/+82		NA		dvu	breseq|0.29
intergenic-135	Intergenic	DNA polymerase I/hypothetical protein	NC_002937	568352	US1	C	G	0.29	INTERGENIC	MODIFIER		_25/+82		NA		dvu	breseq|0.29
intergenic-136	Intergenic	DNA polymerase I/hypothetical protein	NC_002937	568352	HS3	C	G	0.37	INTERGENIC	MODIFIER		_25/+82		NA		dvu	breseq|0.37
intergenic-137	Intergenic	DNA polymerase I/hypothetical protein	NC_002937	568356	UA2	C	G	0.25	INTERGENIC	MODIFIER		_29/+78		NA		dvu	breseq|0.25
intergenic-138	Intergenic	DNA polymerase I/hypothetical protein	NC_002937	568356	UR1	C	G	0.26	INTERGENIC	MODIFIER		_29/+78		NA		dvu	breseq|0.26
intergenic-139	Intergenic	DNA polymerase I/hypothetical protein	NC_002937	568356	US1	C	G	0.3	INTERGENIC	MODIFIER		_29/+78		NA		dvu	breseq|0.3
intergenic-140	Intergenic		NC_005791	646987	US1	T	G	0.97	INTERGENIC	MODIFIER				NA		mmp	varscan|0.97	gatk|
intergenic-141	Intergenic	hypothetical protein/hypothetical protein	NC_005791	647027	UE3	A	C	1	INTERGENIC	MODIFIER		54/_22		NA		mmp	breseq|1.0	gatk|1.0
intergenic-142	Intergenic	chemotaxis protein CheW/L_lysine exporter	NC_002937	662145	UR1	T	C	0.27	INTERGENIC	MODIFIER		314/46		NA		dvu	breseq|0.27
intergenic-143	Intergenic	chemotaxis protein CheW/L_lysine exporter	NC_002937	662145	HR1	T	C	0.29	INTERGENIC	MODIFIER		314/46		NA		dvu	breseq|0.29
intergenic-144	Intergenic	chemotaxis protein CheW/L_lysine exporter	NC_002937	662157	UA2	C	T	0.25	INTERGENIC	MODIFIER		326/34		NA		dvu	breseq|0.25
intergenic-145	Intergenic	chemotaxis protein CheW/L_lysine exporter	NC_002937	662157	UE2	C	T	0.28	INTERGENIC	MODIFIER		326/34		NA		dvu	breseq|0.28
intergenic-146	Intergenic	chemotaxis protein CheW/L_lysine exporter	NC_002937	662160	HR1	G	C	0.26	INTERGENIC	MODIFIER		329/31		NA		dvu	breseq|0.26
intergenic-147	Intergenic	chemotaxis protein CheW/L_lysine exporter	NC_002937	662160	HE2	G	C	0.29	INTERGENIC	MODIFIER		329/31		NA		dvu	breseq|0.29
intergenic-148	Intergenic	chemotaxis protein CheW/L_lysine exporter	NC_002937	662160	UA2	G	C	0.29	INTERGENIC	MODIFIER		329/31		NA		dvu	breseq|0.29
intergenic-149	Intergenic	chemotaxis protein CheW/L_lysine exporter	NC_002937	662160	HS3	G	C	0.31	INTERGENIC	MODIFIER		329/31		NA		dvu	breseq|0.31
intergenic-150	Intergenic	chemotaxis protein CheW/L_lysine exporter	NC_002937	662178	HA2	T	G	0.41	INTERGENIC	MODIFIER		347/13		NA		dvu	breseq|0.41
intergenic-151	Intergenic		NC_005791	684127	UA2	T	TA	0.89	INTERGENIC	MODIFIER				NA		mmp	varscan|0.89	gatk|
intergenic-152	Intergenic	methyl_accepting chemotaxis protein/precorrin_2 C(20)_methyltransferase	NC_002937	716874	HE3	T	A	1	INTERGENIC	MODIFIER		16/194		NA		dvu	breseq|1.0	gatk|1.0
intergenic-153	Intergenic	methyl_accepting chemotaxis protein/precorrin_2 C(20)_methyltransferase	NC_002937	716874	UE3	T	A	1	INTERGENIC	MODIFIER		16/194		NA		dvu	breseq|1.0	gatk|1.0
intergenic-154	Intergenic		NC_002937	716874	HA2	T	A	0.99	INTERGENIC	MODIFIER				NA		dvu	varscan|0.99	breseq|1.0	gatk|
intergenic-155	Intergenic		NC_002937	716874	HS3	T	A	0.99	INTERGENIC	MODIFIER				NA		dvu	varscan|0.99	breseq|1.0	gatk|
intergenic-156	Intergenic		NC_002937	716874	UR1	T	A	0.99	INTERGENIC	MODIFIER				NA		dvu	varscan|0.99	breseq|1.0	gatk|
intergenic-157	Intergenic		NC_002937	716874	US1	T	A	0.99	INTERGENIC	MODIFIER				NA		dvu	varscan|0.99	breseq|1.0	gatk|
intergenic-158	Intergenic		NC_002937	716874	HA3	T	A	1	INTERGENIC	MODIFIER				NA		dvu	varscan|1.0	breseq|1.0	gatk|
intergenic-159	Intergenic		NC_002937	716874	HE2	T	A	1	INTERGENIC	MODIFIER				NA		dvu	varscan|1.0	breseq|1.0	gatk|
intergenic-160	Intergenic		NC_002937	716874	UA3	T	A	1	INTERGENIC	MODIFIER				NA		dvu	varscan|1.0	breseq|1.0	gatk|
intergenic-161	Intergenic		NC_002937	716874	HR1	T	A	1	INTERGENIC	MODIFIER				NA		dvu	varscan|1.0	gatk|
intergenic-162	Intergenic		NC_002937	716874	UA2	T	A	1	INTERGENIC	MODIFIER				NA		dvu	varscan|1.0	gatk|
intergenic-163	Intergenic		NC_002937	716874	UE2	T	A	1	INTERGENIC	MODIFIER				NA		dvu	varscan|1.0	gatk|
intergenic-164	Intergenic	ABC transporter periplasmic substrate_binding protein/ABC transporter permease	NC_002937	835507	UA3	C	G	0.26	INTERGENIC	MODIFIER		279/_132		NA		dvu	breseq|0.26
intergenic-165	Intergenic		NC_002937	882511	UE2	GC	G	0.9	INTERGENIC	MODIFIER				NA		dvu	varscan|0.9	gatk|
intergenic-166	Intergenic		NC_002937	882511	UA2	GC	G	0.93	INTERGENIC	MODIFIER				NA		dvu	varscan|0.93	gatk|
intergenic-167	Intergenic		NC_002937	882511	HA3	GC	G	0.94	INTERGENIC	MODIFIER				NA		dvu	varscan|0.94	gatk|	breseq|1.0
intergenic-168	Intergenic		NC_002937	882511	HE2	GC	G	0.94	INTERGENIC	MODIFIER				NA		dvu	varscan|0.94	gatk|	breseq|1.0
intergenic-169	Intergenic		NC_002937	882511	HS3	GC	G	0.94	INTERGENIC	MODIFIER				NA		dvu	varscan|0.94	gatk|	breseq|1.0
intergenic-170	Intergenic		NC_002937	882511	UR1	GC	G	0.94	INTERGENIC	MODIFIER				NA		dvu	varscan|0.94	gatk|	breseq|1.0
intergenic-171	Intergenic		NC_002937	882511	HE3	GC	G	0.94	INTERGENIC	MODIFIER				NA		dvu	varscan|0.94	gatk|
intergenic-172	Intergenic		NC_002937	882511	UA3	GC	G	0.95	INTERGENIC	MODIFIER				NA		dvu	varscan|0.95	gatk|	breseq|0.98
intergenic-173	Intergenic		NC_002937	882511	HA2	GC	G	0.95	INTERGENIC	MODIFIER				NA		dvu	varscan|0.95	gatk|	breseq|1.0
intergenic-174	Intergenic		NC_002937	882511	UE3	GC	G	0.95	INTERGENIC	MODIFIER				NA		dvu	varscan|0.95	gatk|
intergenic-175	Intergenic		NC_002937	882511	US1	GC	G	0.96	INTERGENIC	MODIFIER				NA		dvu	varscan|0.96	gatk|	breseq|1.0
intergenic-176	Intergenic		NC_002937	882511	HR1	GC	G	0.98	INTERGENIC	MODIFIER				NA		dvu	varscan|0.98	gatk|
intergenic-177	Intergenic		NC_002937	933049	HA3	A	G	0.5	INTERGENIC	MODIFIER				NA		dvu	gatk|0.5
intergenic-178	Intergenic	hypothetical protein/elongation factor G	NC_002937	971346	UE2	G	T	0.33	INTERGENIC	MODIFIER		_265/+125		NA		dvu	breseq|0.33	gatk|0.5
intergenic-179	Intergenic		NC_002937	971346	UA3	G	T	0.5	INTERGENIC	MODIFIER				NA		dvu	gatk|0.5
intergenic-180	Intergenic	hypothetical protein/elongation factor G	NC_002937	971351	HR1	G	C	0.29	INTERGENIC	MODIFIER		_270/+120		NA		dvu	breseq|0.29
intergenic-181	Intergenic	hypothetical protein/elongation factor G	NC_002937	971351	HS3	G	C	0.3	INTERGENIC	MODIFIER		_270/+120		NA		dvu	breseq|0.3
intergenic-182	Intergenic	hypothetical protein/elongation factor G	NC_002937	971353	UR1	A	C	0.37	INTERGENIC	MODIFIER		_272/+118		NA		dvu	breseq|0.37
intergenic-183	Intergenic	hypothetical protein/elongation factor G	NC_002937	971353	UE2	A	C	0.49	INTERGENIC	MODIFIER		_272/+118		NA		dvu	breseq|0.49
intergenic-184	Intergenic	hypothetical protein/elongation factor G	NC_002937	971359	HA2	G	C	0.33	INTERGENIC	MODIFIER		_278/+112		NA		dvu	breseq|0.33
intergenic-185	Intergenic	hypothetical protein/elongation factor G	NC_002937	971359	HE2	G	C	0.35	INTERGENIC	MODIFIER		_278/+112		NA		dvu	breseq|0.35
intergenic-186	Intergenic	hypothetical protein/elongation factor G	NC_002937	971359	UA2	G	C	0.38	INTERGENIC	MODIFIER		_278/+112		NA		dvu	breseq|0.38
intergenic-187	Intergenic	hypothetical protein/elongation factor G	NC_002937	971359	UA3	G	C	0.4	INTERGENIC	MODIFIER		_278/+112		NA		dvu	breseq|0.4
intergenic-188	Intergenic	hypothetical protein/elongation factor G	NC_002937	971359	US1	G	C	0.49	INTERGENIC	MODIFIER		_278/+112		NA		dvu	breseq|0.49
intergenic-189	Intergenic	hypothetical protein/elongation factor G	NC_002937	971359	HS3	G	C	0.5	INTERGENIC	MODIFIER		_278/+112		NA		dvu	breseq|0.5
intergenic-190	Intergenic	hypothetical protein/elongation factor G	NC_002937	971359	UR1	G	C	0.51	INTERGENIC	MODIFIER		_278/+112		NA		dvu	breseq|0.51
intergenic-191	Intergenic	hypothetical protein/elongation factor G	NC_002937	971364	UR1	G	C	0.26	INTERGENIC	MODIFIER		_283/+107		NA		dvu	breseq|0.26
intergenic-192	Intergenic	hypothetical protein/elongation factor G	NC_002937	971364	HE2	G	C	0.28	INTERGENIC	MODIFIER		_283/+107		NA		dvu	breseq|0.28
intergenic-193	Intergenic	hypothetical protein/elongation factor G	NC_002937	971364	US1	G	C	0.34	INTERGENIC	MODIFIER		_283/+107		NA		dvu	breseq|0.34
intergenic-194	Intergenic	hypothetical protein/elongation factor G	NC_002937	971364	UA2	G	C	0.47	INTERGENIC	MODIFIER		_283/+107		NA		dvu	breseq|0.47
intergenic-195	Intergenic	hypothetical protein/elongation factor G	NC_002937	971386	HA3	G	C	0.25	INTERGENIC	MODIFIER		_305/+85		NA		dvu	breseq|0.25
intergenic-196	Intergenic	23S rRNA (uracil_5_)_methyltransferase RumA/glucose_1_phosphate thymidylyltransferase	NC_002937	1016274	US1	A	G	0.25	INTERGENIC	MODIFIER		_348/+95		NA		dvu	breseq|0.25
intergenic-197	Intergenic	23S rRNA (uracil_5_)_methyltransferase RumA/glucose_1_phosphate thymidylyltransferase	NC_002937	1016274	UE2	A	G	0.29	INTERGENIC	MODIFIER		_348/+95		NA		dvu	breseq|0.29
intergenic-198	Intergenic	23S rRNA (uracil_5_)_methyltransferase RumA/glucose_1_phosphate thymidylyltransferase	NC_002937	1016274	UA2	A	G	0.36	INTERGENIC	MODIFIER		_348/+95		NA		dvu	breseq|0.36
intergenic-199	Intergenic		NC_002937	1016278	HE3	A	C	0.39	INTERGENIC	MODIFIER				NA		dvu	varscan|0.39
intergenic-200	Intergenic	hypothetical protein/hypothetical protein	NC_002937	1037173	UA2	C	G	0.32	INTERGENIC	MODIFIER		13/_41		NA		dvu	breseq|0.32	gatk|0.5
intergenic-201	Intergenic	hypothetical protein/hypothetical protein	NC_002937	1037173	HA3	C	G	0.33	INTERGENIC	MODIFIER		13/_41		NA		dvu	breseq|0.33
intergenic-202	Intergenic	hypothetical protein/hypothetical protein	NC_002937	1037173	HE2	C	G	0.37	INTERGENIC	MODIFIER		13/_41		NA		dvu	breseq|0.37
intergenic-203	Intergenic	hypothetical protein/hypothetical protein	NC_002937	1037173	HS3	C	G	0.4	INTERGENIC	MODIFIER		13/_41		NA		dvu	breseq|0.4
intergenic-204	Intergenic		NC_002937	1037173	UE3	C	G	0.5	INTERGENIC	MODIFIER				NA		dvu	gatk|0.5
intergenic-205	Intergenic		NC_002937	1037173	UR1	C	G	0.23	INTERGENIC	MODIFIER				NA		dvu	varscan|0.23	breseq|0.27	gatk|
intergenic-206	Intergenic		NC_002937	1037173	US1	C	G	0.28	INTERGENIC	MODIFIER				NA		dvu	varscan|0.28	breseq|0.39	gatk|
intergenic-207	Intergenic		NC_002937	1037173	UA3	C	G	0.28	INTERGENIC	MODIFIER				NA		dvu	varscan|0.28	gatk|
intergenic-208	Intergenic		NC_002937	1037173	UE2	C	G	0.33	INTERGENIC	MODIFIER				NA		dvu	varscan|0.33	breseq|0.52	gatk|
intergenic-209	Intergenic		NC_002937	1037173	HE3	C	G	0.75	INTERGENIC	MODIFIER				NA		dvu	varscan|0.75	gatk|
intergenic-210	Intergenic	hypothetical protein/hypothetical protein	NC_002937	1037179	HE2	C	G	0.31	INTERGENIC	MODIFIER		19/_35		NA		dvu	breseq|0.31
intergenic-211	Intergenic	hypothetical protein/hypothetical protein	NC_002937	1037184	UE2	G	C	0.33	INTERGENIC	MODIFIER		24/_30		NA		dvu	breseq|0.33
intergenic-212	Intergenic	hypothetical protein/7_cyano_7_deazaguanine reductase	NC_002937	1058886	HA2	T	G	0.34	INTERGENIC	MODIFIER		_310/+39		NA		dvu	breseq|0.34
intergenic-213	Intergenic	hypothetical protein/7_cyano_7_deazaguanine reductase	NC_002937	1058886	HS3	T	G	0.44	INTERGENIC	MODIFIER		_310/+39		NA		dvu	breseq|0.44
intergenic-214	Intergenic	hypothetical protein/7_cyano_7_deazaguanine reductase	NC_002937	1058886	US1	T	G	1	INTERGENIC	MODIFIER		_310/+39		NA		dvu	breseq|1.0
intergenic-215	Intergenic		NC_002937	1058886	UA2	T	G	0.5	INTERGENIC	MODIFIER				NA		dvu	gatk|0.5
intergenic-216	Intergenic		NC_002937	1058886	UA3	T	G	0.5	INTERGENIC	MODIFIER				NA		dvu	gatk|0.5
intergenic-217	Intergenic	hypothetical protein/7_cyano_7_deazaguanine reductase	NC_002937	1058892	HS3	T	G	1	INTERGENIC	MODIFIER		_316/+33		NA		dvu	breseq|1.0	gatk|0.5
intergenic-218	Intergenic	hypothetical protein/7_cyano_7_deazaguanine reductase	NC_002937	1058892	UA3	T	G	1	INTERGENIC	MODIFIER		_316/+33		NA		dvu	breseq|1.0	gatk|0.5
intergenic-219	Intergenic	hypothetical protein/7_cyano_7_deazaguanine reductase	NC_002937	1058892	UR1	T	G	1	INTERGENIC	MODIFIER		_316/+33		NA		dvu	breseq|1.0	gatk|0.5
intergenic-220	Intergenic	hypothetical protein/7_cyano_7_deazaguanine reductase	NC_002937	1058892	HA2	T	G	1	INTERGENIC	MODIFIER		_316/+33		NA		dvu	breseq|1.0
intergenic-221	Intergenic	hypothetical protein/7_cyano_7_deazaguanine reductase	NC_002937	1058892	US1	T	G	1	INTERGENIC	MODIFIER		_316/+33		NA		dvu	breseq|1.0
intergenic-222	Intergenic		NC_002937	1058892	HR1	T	G	0.5	INTERGENIC	MODIFIER				NA		dvu	gatk|0.5
intergenic-223	Intergenic		NC_002937	1058892	UA2	T	G	0.5	INTERGENIC	MODIFIER				NA		dvu	gatk|0.5
intergenic-224	Intergenic	hypothetical protein/7_cyano_7_deazaguanine reductase	NC_002937	1058894	HS3	C	G	0.25	INTERGENIC	MODIFIER		_318/+31		NA		dvu	breseq|0.25
intergenic-225	Intergenic		NC_002937	1137017	UE3	T	G	0.5	INTERGENIC	MODIFIER				NA		dvu	gatk|0.5
intergenic-226	Intergenic		NC_002937	1137017	HE3	T	G	0.97	INTERGENIC	MODIFIER				NA		dvu	varscan|0.97	gatk|
intergenic-227	Intergenic		NC_002937	1144620	US1	G	GC	0.92	INTERGENIC	MODIFIER				NA		dvu	varscan|0.92	gatk|	breseq|1.0
intergenic-228	Intergenic		NC_002937	1144620	UE2	G	GC	0.93	INTERGENIC	MODIFIER				NA		dvu	varscan|0.93	gatk|
intergenic-229	Intergenic		NC_002937	1144620	HA2	G	GC	0.94	INTERGENIC	MODIFIER				NA		dvu	varscan|0.94	gatk|
intergenic-230	Intergenic		NC_002937	1144620	UA2	G	GC	0.94	INTERGENIC	MODIFIER				NA		dvu	varscan|0.94	gatk|
intergenic-231	Intergenic		NC_002937	1144620	UA3	G	GC	0.95	INTERGENIC	MODIFIER				NA		dvu	varscan|0.95	gatk|	breseq|1.0
intergenic-232	Intergenic		NC_002937	1144620	UR1	G	GC	0.95	INTERGENIC	MODIFIER				NA		dvu	varscan|0.95	gatk|
intergenic-233	Intergenic		NC_002937	1144620	HR1	G	GC	0.96	INTERGENIC	MODIFIER				NA		dvu	varscan|0.96	gatk|
intergenic-234	Intergenic		NC_002937	1144620	HE2	G	GC	0.97	INTERGENIC	MODIFIER				NA		dvu	varscan|0.97	gatk|	breseq|0.95
intergenic-235	Intergenic		NC_002937	1144620	HS3	G	GC	0.97	INTERGENIC	MODIFIER				NA		dvu	varscan|0.97	gatk|	breseq|1.0
intergenic-236	Intergenic		NC_002937	1144620	UE3	G	GC	0.97	INTERGENIC	MODIFIER				NA		dvu	varscan|0.97	gatk|	breseq|1.0
intergenic-237	Intergenic		NC_002937	1144620	HE3	G	GC	0.98	INTERGENIC	MODIFIER				NA		dvu	varscan|0.98	gatk|
intergenic-238	Intergenic		NC_002937	1144620	HA3	G	GC	1	INTERGENIC	MODIFIER				NA		dvu	varscan|1.0	gatk|	breseq|0.96
intergenic-239	Intergenic	transcriptional regulator/aconitate hydratase	NC_002937	1165717	HA2	C	G	0.26	INTERGENIC	MODIFIER		117/_231		NA		dvu	breseq|0.26
intergenic-240	Intergenic	transcriptional regulator/aconitate hydratase	NC_002937	1165717	HE2	C	G	0.28	INTERGENIC	MODIFIER		117/_231		NA		dvu	breseq|0.28
intergenic-241	Intergenic	transcriptional regulator/aconitate hydratase	NC_002937	1165722	UA3	C	G	0.25	INTERGENIC	MODIFIER		122/_226		NA		dvu	breseq|0.25
intergenic-242	Intergenic	transcriptional regulator/aconitate hydratase	NC_002937	1165728	HE2	A	G	0.28	INTERGENIC	MODIFIER		128/_220		NA		dvu	breseq|0.28
intergenic-243	Intergenic	transcriptional regulator/aconitate hydratase	NC_002937	1165738	HR1	C	G	0.29	INTERGENIC	MODIFIER		138/_210		NA		dvu	breseq|0.29
intergenic-244	Intergenic	transcriptional regulator/aconitate hydratase	NC_002937	1165740	HE2	T	G	0.28	INTERGENIC	MODIFIER		140/_208		NA		dvu	breseq|0.28
intergenic-245	Intergenic	transcriptional regulator/aconitate hydratase	NC_002937	1165740	UA2	T	G	0.36	INTERGENIC	MODIFIER		140/_208		NA		dvu	breseq|0.36
intergenic-246	Intergenic	transcriptional regulator/aconitate hydratase	NC_002937	1165753	HA2	T	G	0.45	INTERGENIC	MODIFIER		153/_195		NA		dvu	breseq|0.45
intergenic-247	Intergenic	transcriptional regulator/aconitate hydratase	NC_002937	1165758	HA2	A	C	0.44	INTERGENIC	MODIFIER		158/_190		NA		dvu	breseq|0.44
intergenic-248	Intergenic		NC_002937	1186251	HE3	T	G	0.5	INTERGENIC	MODIFIER				NA		dvu	gatk|0.5
intergenic-249	Intergenic	cytidine/deoxycytidylate deaminase/serine hydroxymethyltransferase	NC_002937	1294299	US1	C	T	0.25	INTERGENIC	MODIFIER		_20/+46		NA		dvu	breseq|0.25
intergenic-250	Intergenic		NC_002937	1294317	UR1	C	G	0.21	INTERGENIC	MODIFIER				NA		dvu	varscan|0.21
intergenic-251	Intergenic	cytidine/deoxycytidylate deaminase/serine hydroxymethyltransferase	NC_002937	1294321	HE2	C	A	0.27	INTERGENIC	MODIFIER		_42/+24		NA		dvu	breseq|0.27
intergenic-252	Intergenic	cytidine/deoxycytidylate deaminase/serine hydroxymethyltransferase	NC_002937	1294334	HS3	G	C	0.25	INTERGENIC	MODIFIER		_55/+11		NA		dvu	breseq|0.25
intergenic-253	Intergenic		NC_002937	1313341	UR1	G	GC	0.93	INTERGENIC	MODIFIER				NA		dvu	varscan|0.93	gatk|
intergenic-254	Intergenic		NC_002937	1313341	UE3	G	GC	0.94	INTERGENIC	MODIFIER				NA		dvu	varscan|0.94	gatk|
intergenic-255	Intergenic		NC_002937	1313341	UA2	G	GC	0.95	INTERGENIC	MODIFIER				NA		dvu	varscan|0.95	gatk|
intergenic-256	Intergenic		NC_002937	1313341	UA3	G	GC	0.96	INTERGENIC	MODIFIER				NA		dvu	varscan|0.96	gatk|
intergenic-257	Intergenic		NC_002937	1313341	UE2	G	GC	0.96	INTERGENIC	MODIFIER				NA		dvu	varscan|0.96	gatk|
intergenic-258	Intergenic		NC_002937	1313341	HE3	G	GC	0.97	INTERGENIC	MODIFIER				NA		dvu	varscan|0.97	gatk|	breseq|1.0
intergenic-259	Intergenic		NC_002937	1313341	HA2	G	GC	0.98	INTERGENIC	MODIFIER				NA		dvu	varscan|0.98	gatk|	breseq|1.0
intergenic-260	Intergenic		NC_002937	1313341	HA3	G	GC	0.98	INTERGENIC	MODIFIER				NA		dvu	varscan|0.98	gatk|	breseq|1.0
intergenic-261	Intergenic		NC_002937	1313341	HE2	G	GC	0.99	INTERGENIC	MODIFIER				NA		dvu	varscan|0.99	gatk|	breseq|1.0
intergenic-262	Intergenic		NC_002937	1313341	US1	G	GC	0.99	INTERGENIC	MODIFIER				NA		dvu	varscan|0.99	gatk|	breseq|1.0
intergenic-263	Intergenic		NC_002937	1313341	HR1	G	GC	0.99	INTERGENIC	MODIFIER				NA		dvu	varscan|0.99	gatk|
intergenic-264	Intergenic		NC_002937	1313341	HS3	G	GC	1	INTERGENIC	MODIFIER				NA		dvu	varscan|1.0	gatk|	breseq|1.0
intergenic-265	Intergenic		NC_002937	1346473	HE3	A	C	0.92	INTERGENIC	MODIFIER				NA		dvu	varscan|0.92	gatk|
intergenic-266	Intergenic		NC_005791	1352968	HR1	G	A	0.5	INTERGENIC	MODIFIER				NA		mmp	gatk|0.5
intergenic-267	Intergenic	hypothetical protein/monovalent cation/H+ antiporter subunit E	NC_005791	1429948	UE3	A	C	1	INTERGENIC	MODIFIER		_8/+47		NA		mmp	breseq|1.0	gatk|1.0
intergenic-268	Intergenic		NC_005791	1429948	US1	A	C	0.98	INTERGENIC	MODIFIER				NA		mmp	varscan|0.98	breseq|1.0	gatk|
intergenic-269	Intergenic		NC_005791	1495457	UA3	GA	G	0.91	INTERGENIC	MODIFIER				NA		mmp	varscan|0.91	breseq|1.0
intergenic-270	Intergenic		NC_005791	1495457	UE3	GA	G	0.91	INTERGENIC	MODIFIER				NA		mmp	varscan|0.91
intergenic-271	Intergenic		NC_005791	1495457	HA3	GA	G	0.92	INTERGENIC	MODIFIER				NA		mmp	varscan|0.92	breseq|1.0
intergenic-272	Intergenic		NC_005791	1495457	HE3	GA	G	0.93	INTERGENIC	MODIFIER				NA		mmp	varscan|0.93	breseq|1.0
intergenic-273	Intergenic		NC_005791	1495457	UE2	GA	G	0.94	INTERGENIC	MODIFIER				NA		mmp	varscan|0.94	breseq|1.0
intergenic-274	Intergenic		NC_005791	1495457	HS3	GA	G	0.95	INTERGENIC	MODIFIER				NA		mmp	varscan|0.95	breseq|1.0
intergenic-275	Intergenic		NC_005791	1495457	HA2	GA	G	0.95	INTERGENIC	MODIFIER				NA		mmp	varscan|0.95	gatk|
intergenic-276	Intergenic		NC_005791	1495457	US1	GA	G	0.95	INTERGENIC	MODIFIER				NA		mmp	varscan|0.95
intergenic-277	Intergenic		NC_005791	1495457	UR1	GA	G	0.96	INTERGENIC	MODIFIER				NA		mmp	varscan|0.96
intergenic-278	Intergenic		NC_005791	1495457	HE2	GA	G	0.97	INTERGENIC	MODIFIER				NA		mmp	varscan|0.97	breseq|1.0
intergenic-279	Intergenic		NC_005791	1495457	UA2	GA	G	0.97	INTERGENIC	MODIFIER				NA		mmp	varscan|0.97
intergenic-280	Intergenic		NC_005791	1495457	HR1	GA	G	1	INTERGENIC	MODIFIER				NA		mmp	varscan|1.0	breseq|1.0
intergenic-281	Intergenic		NC_002937	1574807	UE3	T	G	0.5	INTERGENIC	MODIFIER				NA		dvu	gatk|0.5
intergenic-282	Intergenic		NC_002937	1705665	HE2	A	G	0.23	INTERGENIC	MODIFIER				NA		dvu	varscan|0.23	breseq|0.22
intergenic-283	Intergenic	hypothetical protein/hypothetical protein	NC_002937	1806301	HA2	T	C	0.25	INTERGENIC	MODIFIER		18/89		NA		dvu	breseq|0.25
intergenic-284	Intergenic	hypothetical protein/hypothetical protein	NC_002937	1806326	HA3	T	C	0.28	INTERGENIC	MODIFIER		43/64		NA		dvu	breseq|0.28
intergenic-285	Intergenic		NC_002937	1812256	HE2	T	C	0.23	INTERGENIC	MODIFIER				NA		dvu	varscan|0.23	breseq|0.23
intergenic-286	Intergenic		NC_002937	1897096	HA3	C	CT	0.91	INTERGENIC	MODIFIER				NA		dvu	varscan|0.91	gatk|1.0	breseq|1.0
intergenic-287	Intergenic		NC_002937	1897096	UE2	C	CT	0.92	INTERGENIC	MODIFIER				NA		dvu	varscan|0.92	gatk|1.0
intergenic-288	Intergenic		NC_002937	1897096	HS3	C	CT	0.94	INTERGENIC	MODIFIER				NA		dvu	varscan|0.94	gatk|1.0	breseq|1.0
intergenic-289	Intergenic		NC_002937	1897096	UA3	C	CT	0.95	INTERGENIC	MODIFIER				NA		dvu	varscan|0.95	gatk|1.0	breseq|1.0
intergenic-290	Intergenic		NC_002937	1897096	UR1	C	CT	0.95	INTERGENIC	MODIFIER				NA		dvu	varscan|0.95	gatk|1.0	breseq|1.0
intergenic-291	Intergenic		NC_002937	1897096	HA2	C	CT	0.96	INTERGENIC	MODIFIER				NA		dvu	varscan|0.96	gatk|1.0	breseq|0.92
intergenic-292	Intergenic		NC_002937	1897096	UA2	C	CT	0.96	INTERGENIC	MODIFIER				NA		dvu	varscan|0.96	gatk|1.0	breseq|0.98
intergenic-293	Intergenic		NC_002937	1897096	UE3	C	CT	0.96	INTERGENIC	MODIFIER				NA		dvu	varscan|0.96	gatk|1.0	breseq|1.0
intergenic-294	Intergenic		NC_002937	1897096	HE3	C	CT	0.97	INTERGENIC	MODIFIER				NA		dvu	varscan|0.97	gatk|1.0	breseq|0.99
intergenic-295	Intergenic		NC_002937	1897096	HE2	C	CT	0.97	INTERGENIC	MODIFIER				NA		dvu	varscan|0.97	gatk|1.0	breseq|1.0
intergenic-296	Intergenic		NC_002937	1897096	HR1	C	CT	0.97	INTERGENIC	MODIFIER				NA		dvu	varscan|0.97	gatk|1.0
intergenic-297	Intergenic		NC_002937	1897096	US1	C	CT	0.98	INTERGENIC	MODIFIER				NA		dvu	varscan|0.98	gatk|1.0	breseq|1.0
intergenic-298	Intergenic		NC_002937	2053158	UA3	AT	A	0.94	INTERGENIC	MODIFIER				NA		dvu	varscan|0.94	gatk|1.0	breseq|0.96
intergenic-299	Intergenic		NC_002937	2083305	HA3	A	AC	0.88	INTERGENIC	MODIFIER				NA		dvu	varscan|0.88	gatk|1.0	breseq|0.91
intergenic-300	Intergenic		NC_002937	2083305	HE2	A	AC	0.9	INTERGENIC	MODIFIER				NA		dvu	varscan|0.9	gatk|1.0	breseq|1.0
intergenic-301	Intergenic		NC_002937	2083305	HA2	A	AC	0.91	INTERGENIC	MODIFIER				NA		dvu	varscan|0.91	gatk|1.0	breseq|0.93
intergenic-302	Intergenic		NC_002937	2083305	HR1	A	AC	0.92	INTERGENIC	MODIFIER				NA		dvu	varscan|0.92	gatk|1.0	breseq|0.95
intergenic-303	Intergenic		NC_002937	2083305	UE3	A	AC	0.92	INTERGENIC	MODIFIER				NA		dvu	varscan|0.92	gatk|1.0	breseq|1.0
intergenic-304	Intergenic		NC_002937	2083305	UR1	A	AC	0.92	INTERGENIC	MODIFIER				NA		dvu	varscan|0.92	gatk|1.0	breseq|1.0
intergenic-305	Intergenic		NC_002937	2083305	UA2	A	AC	0.92	INTERGENIC	MODIFIER				NA		dvu	varscan|0.92	gatk|1.0
intergenic-306	Intergenic		NC_002937	2083305	UE2	A	AC	0.92	INTERGENIC	MODIFIER				NA		dvu	varscan|0.92	gatk|1.0
intergenic-307	Intergenic		NC_002937	2083305	UA3	A	AC	0.93	INTERGENIC	MODIFIER				NA		dvu	varscan|0.93	gatk|1.0	breseq|1.0
intergenic-308	Intergenic		NC_002937	2083305	US1	A	AC	0.93	INTERGENIC	MODIFIER				NA		dvu	varscan|0.93	gatk|1.0	breseq|1.0
intergenic-309	Intergenic		NC_002937	2083305	HE3	A	AC	0.95	INTERGENIC	MODIFIER				NA		dvu	varscan|0.95	gatk|1.0	breseq|1.0
intergenic-310	Intergenic		NC_002937	2083305	HS3	A	AC	0.96	INTERGENIC	MODIFIER				NA		dvu	varscan|0.96	gatk|1.0	breseq|0.93
intergenic-311	Intergenic	hypothetical protein/hypothetical protein	NC_002937	2152885	HS3	G	C	0.25	INTERGENIC	MODIFIER		_134/_217		NA		dvu	breseq|0.25
intergenic-312	Intergenic	hypothetical protein/hypothetical protein	NC_002937	2152885	HR1	G	C	0.26	INTERGENIC	MODIFIER		_134/_217		NA		dvu	breseq|0.26
intergenic-313	Intergenic	hypothetical protein/hypothetical protein	NC_002937	2152914	HE2	T	C	0.29	INTERGENIC	MODIFIER		_163/_188		NA		dvu	breseq|0.29
intergenic-314	Intergenic	hypothetical protein/hypothetical protein	NC_002937	2152957	HS3	G	C	0.25	INTERGENIC	MODIFIER		_206/_145		NA		dvu	breseq|0.25
intergenic-315	Intergenic	hypothetical protein/hypothetical protein	NC_002937	2152957	US1	G	C	0.26	INTERGENIC	MODIFIER		_206/_145		NA		dvu	breseq|0.26
intergenic-316	Intergenic	hypothetical protein/hypothetical protein	NC_002937	2152957	UR1	G	C	0.27	INTERGENIC	MODIFIER		_206/_145		NA		dvu	breseq|0.27
intergenic-317	Intergenic	hypothetical protein/hypothetical protein	NC_002937	2152957	HE2	G	C	0.28	INTERGENIC	MODIFIER		_206/_145		NA		dvu	breseq|0.28
intergenic-318	Intergenic	hypothetical protein/hypothetical protein	NC_002937	2152962	UE2	T	C	0.26	INTERGENIC	MODIFIER		_211/_140		NA		dvu	breseq|0.26
intergenic-319	Intergenic	hypothetical protein/hypothetical protein	NC_002937	2152962	HS3	T	C	0.27	INTERGENIC	MODIFIER		_211/_140		NA		dvu	breseq|0.27
intergenic-320	Intergenic	hypothetical protein/hypothetical protein	NC_002937	2152962	HR1	T	C	0.28	INTERGENIC	MODIFIER		_211/_140		NA		dvu	breseq|0.28
intergenic-321	Intergenic	hypothetical protein/hypothetical protein	NC_002937	2152962	US1	T	C	0.28	INTERGENIC	MODIFIER		_211/_140		NA		dvu	breseq|0.28
intergenic-322	Intergenic		NC_002937	2260601	HE3	A	C	0.5	INTERGENIC	MODIFIER				NA		dvu	gatk|0.5
intergenic-323	Intergenic		NC_002937	2260601	UE3	A	C	0.5	INTERGENIC	MODIFIER				NA		dvu	gatk|0.5
intergenic-324	Intergenic		NC_002937	2285990	HE3	C	A	0.5	INTERGENIC	MODIFIER				NA		dvu	gatk|0.5
intergenic-325	Intergenic	chromosomal replication initiator protein DnaA/hypothetical protein	NC_002937	2349273	HE3	C	T	0.74	INTERGENIC	MODIFIER		_81/_24		NA		dvu	breseq|0.74	gatk|0.5
intergenic-326	Intergenic		NC_002937	2376839	HE2	C	T	0.87	INTERGENIC	MODIFIER				NA		dvu	varscan|0.87	breseq|0.88	gatk|0.5
intergenic-327	Intergenic		NC_002937	2376840	HE3	G	A	0.76	INTERGENIC	MODIFIER				NA		dvu	varscan|0.76	breseq|0.77	gatk|0.5
intergenic-328	Intergenic		NC_002937	2376840	UE2	G	A	0.92	INTERGENIC	MODIFIER				NA		dvu	varscan|0.92	breseq|0.93	gatk|1.0
intergenic-329	Intergenic		NC_002937	2376850	US1	C	T	0.41	INTERGENIC	MODIFIER				NA		dvu	varscan|0.41	breseq|0.45	gatk|0.5
intergenic-330	Intergenic		NC_002937	2435399	UA2	T	C	0.5	INTERGENIC	MODIFIER				NA		dvu	gatk|0.5
intergenic-331	Intergenic		NC_002937	2435399	UA3	T	C	0.5	INTERGENIC	MODIFIER				NA		dvu	gatk|0.5
intergenic-332	Intergenic		NC_002937	2435399	UE2	T	C	0.5	INTERGENIC	MODIFIER				NA		dvu	gatk|0.5
intergenic-333	Intergenic		NC_002937	2435399	UR1	T	C	0.5	INTERGENIC	MODIFIER				NA		dvu	gatk|0.5
intergenic-334	Intergenic		NC_002937	2435399	US1	T	C	0.5	INTERGENIC	MODIFIER				NA		dvu	gatk|0.5
intergenic-335	Intergenic	HhH_GPD family DNA repair protein/50S ribosomal protein L11 methyltransferase	NC_002937	2435406	UA3	A	C	0.35	INTERGENIC	MODIFIER		_234/+16		NA		dvu	breseq|0.35
intergenic-336	Intergenic	HhH_GPD family DNA repair protein/50S ribosomal protein L11 methyltransferase	NC_002937	2435406	US1	A	C	0.47	INTERGENIC	MODIFIER		_234/+16		NA		dvu	breseq|0.47
intergenic-337	Intergenic		NC_002937	2435406	HS3	A	C	0.5	INTERGENIC	MODIFIER				NA		dvu	gatk|0.5
intergenic-338	Intergenic		NC_002937	2435406	UA2	A	C	0.21	INTERGENIC	MODIFIER				NA		dvu	varscan|0.21	breseq|0.38	gatk|0.5
intergenic-339	Intergenic		NC_002937	2435406	UE2	A	C	0.21	INTERGENIC	MODIFIER				NA		dvu	varscan|0.21	breseq|0.45	gatk|0.5
intergenic-340	Intergenic		NC_002937	2435406	UR1	A	C	0.3	INTERGENIC	MODIFIER				NA		dvu	varscan|0.3	breseq|0.42	gatk|0.5
intergenic-341	Intergenic	HhH_GPD family DNA repair protein/50S ribosomal protein L11 methyltransferase	NC_002937	2435408	UA3	G	C	0.27	INTERGENIC	MODIFIER		_236/+14		NA		dvu	breseq|0.27
intergenic-342	Intergenic	HhH_GPD family DNA repair protein/50S ribosomal protein L11 methyltransferase	NC_002937	2435408	UR1	G	C	0.3	INTERGENIC	MODIFIER		_236/+14		NA		dvu	breseq|0.3
intergenic-343	Intergenic	HhH_GPD family DNA repair protein/50S ribosomal protein L11 methyltransferase	NC_002937	2435408	UE2	G	C	0.39	INTERGENIC	MODIFIER		_236/+14		NA		dvu	breseq|0.39
intergenic-344	Intergenic	hypothetical protein/hypothetical protein	NC_002937	2502193	HE3	G	C	1	INTERGENIC	MODIFIER		_198/+9		NA		dvu	breseq|1.0	gatk|1.0
intergenic-345	Intergenic	hypothetical protein/hypothetical protein	NC_002937	2502193	UE3	G	C	1	INTERGENIC	MODIFIER		_198/+9		NA		dvu	breseq|1.0	gatk|1.0
intergenic-346	Intergenic		NC_002937	2502193	HS3	G	C	0.99	INTERGENIC	MODIFIER				NA		dvu	varscan|0.99	breseq|1.0	gatk|1.0
intergenic-347	Intergenic		NC_002937	2502193	US1	G	C	0.99	INTERGENIC	MODIFIER				NA		dvu	varscan|0.99	breseq|1.0	gatk|1.0
intergenic-348	Intergenic		NC_002937	2502193	HA2	G	C	1	INTERGENIC	MODIFIER				NA		dvu	varscan|1.0	breseq|1.0	gatk|1.0
intergenic-349	Intergenic		NC_002937	2502193	HA3	G	C	1	INTERGENIC	MODIFIER				NA		dvu	varscan|1.0	breseq|1.0	gatk|1.0
intergenic-350	Intergenic		NC_002937	2502193	HE2	G	C	1	INTERGENIC	MODIFIER				NA		dvu	varscan|1.0	breseq|1.0	gatk|1.0
intergenic-351	Intergenic		NC_002937	2502193	UA3	G	C	1	INTERGENIC	MODIFIER				NA		dvu	varscan|1.0	breseq|1.0	gatk|1.0
intergenic-352	Intergenic		NC_002937	2502193	UR1	G	C	1	INTERGENIC	MODIFIER				NA		dvu	varscan|1.0	breseq|1.0	gatk|1.0
intergenic-353	Intergenic		NC_002937	2502193	HR1	G	C	1	INTERGENIC	MODIFIER				NA		dvu	varscan|1.0	gatk|1.0
intergenic-354	Intergenic		NC_002937	2502193	UA2	G	C	1	INTERGENIC	MODIFIER				NA		dvu	varscan|1.0	gatk|1.0
intergenic-355	Intergenic		NC_002937	2502193	UE2	G	C	1	INTERGENIC	MODIFIER				NA		dvu	varscan|1.0	gatk|1.0
intergenic-356	Intergenic	ABC transporter permease/RND family efflux transporter MFP subunit	NC_002937	2542981	UE2	C	G	0.25	INTERGENIC	MODIFIER		_657/+1703		NA		dvu	breseq|0.25
intergenic-357	Intergenic	ABC transporter permease/RND family efflux transporter MFP subunit	NC_002937	2542981	HA3	C	G	0.26	INTERGENIC	MODIFIER		_657/+1703		NA		dvu	breseq|0.26
intergenic-358	Intergenic	ABC transporter permease/RND family efflux transporter MFP subunit	NC_002937	2542983	UR1	A	G	0.26	INTERGENIC	MODIFIER		_659/+1701		NA		dvu	breseq|0.26
intergenic-359	Intergenic	ABC transporter permease/RND family efflux transporter MFP subunit	NC_002937	2542992	US1	A	C	0.29	INTERGENIC	MODIFIER		_668/+1692		NA		dvu	breseq|0.29
intergenic-360	Intergenic	ABC transporter permease/RND family efflux transporter MFP subunit	NC_002937	2542992	UR1	A	C	0.3	INTERGENIC	MODIFIER		_668/+1692		NA		dvu	breseq|0.3
intergenic-361	Intergenic	RND family efflux transporter MFP subunit/hypothetical protein	NC_002937	2546327	HA2	A	C	0.28	INTERGENIC	MODIFIER		_408/+64		NA		dvu	breseq|0.28
intergenic-362	Intergenic		NC_002937	2557157	HA2	G	GA	0.42	INTERGENIC	MODIFIER				NA		dvu	varscan|0.42	gatk|0.5	breseq|0.4
intergenic-363	Intergenic		NC_002937	2694697	HA2	C	G	0.25	INTERGENIC	MODIFIER				NA		dvu	varscan|0.25
intergenic-364	Intergenic		NC_002937	2876475	UE2	A	C	0.5	INTERGENIC	MODIFIER				NA		dvu	gatk|0.5
intergenic-365	Intergenic	hypothetical protein/dissimilatory sulfite reductase subunit gamma	NC_002937	2883455	UE3	G	A	0.48	INTERGENIC	MODIFIER		_348/_7		NA		dvu	breseq|0.48	gatk|0.5
intergenic-366	Intergenic		NC_002937	2887546	UE2	G	A	0.2	INTERGENIC	MODIFIER				NA		dvu	varscan|0.2	gatk|0.5
intergenic-367	Intergenic		NC_002937	2982788	HA2	G	GCC	0.89	INTERGENIC	MODIFIER				NA		dvu	varscan|0.89	gatk|1.0	breseq|1.0
intergenic-368	Intergenic		NC_002937	2982788	UA2	G	GCC	0.9	INTERGENIC	MODIFIER				NA		dvu	varscan|0.9	gatk|1.0
intergenic-369	Intergenic		NC_002937	2982788	US1	G	GCC	0.91	INTERGENIC	MODIFIER				NA		dvu	varscan|0.91	gatk|1.0	breseq|1.0
intergenic-370	Intergenic		NC_002937	2982788	HA3	G	GCC	0.92	INTERGENIC	MODIFIER				NA		dvu	varscan|0.92	gatk|1.0	breseq|0.9
intergenic-371	Intergenic		NC_002937	2982788	HR1	G	GCC	0.93	INTERGENIC	MODIFIER				NA		dvu	varscan|0.93	gatk|1.0
intergenic-372	Intergenic		NC_002937	2982788	HE3	G	GCC	0.94	INTERGENIC	MODIFIER				NA		dvu	varscan|0.94	gatk|1.0	breseq|0.94
intergenic-373	Intergenic		NC_002937	2982788	UE3	G	GCC	0.94	INTERGENIC	MODIFIER				NA		dvu	varscan|0.94	gatk|1.0	breseq|0.94
intergenic-374	Intergenic		NC_002937	2982788	UA3	G	GCC	0.94	INTERGENIC	MODIFIER				NA		dvu	varscan|0.94	gatk|1.0	breseq|1.0
intergenic-375	Intergenic		NC_002937	2982788	UR1	G	GCC	0.94	INTERGENIC	MODIFIER				NA		dvu	varscan|0.94	gatk|1.0	breseq|1.0
intergenic-376	Intergenic		NC_002937	2982788	UE2	G	GCC	0.94	INTERGENIC	MODIFIER				NA		dvu	varscan|0.94	gatk|1.0
intergenic-377	Intergenic		NC_002937	2982788	HE2	G	GCC	0.95	INTERGENIC	MODIFIER				NA		dvu	varscan|0.95	gatk|1.0	breseq|0.91
intergenic-378	Intergenic		NC_002937	2982788	HS3	G	GCC	0.95	INTERGENIC	MODIFIER				NA		dvu	varscan|0.95	gatk|1.0	breseq|0.91
intergenic-379	Intergenic		NC_002937	3056212	HE3	A	AG	0.93	INTERGENIC	MODIFIER				NA		dvu	varscan|0.93	gatk|1.0	breseq|1.0
intergenic-380	Intergenic		NC_002937	3056212	US1	A	AG	0.95	INTERGENIC	MODIFIER				NA		dvu	varscan|0.95	gatk|1.0
intergenic-381	Intergenic		NC_002937	3056212	UA3	A	AG	0.96	INTERGENIC	MODIFIER				NA		dvu	varscan|0.96	gatk|1.0	breseq|1.0
intergenic-382	Intergenic		NC_002937	3056212	UR1	A	AG	0.97	INTERGENIC	MODIFIER				NA		dvu	varscan|0.97	gatk|1.0	breseq|0.97
intergenic-383	Intergenic		NC_002937	3056212	UA2	A	AG	0.97	INTERGENIC	MODIFIER				NA		dvu	varscan|0.97	gatk|1.0	breseq|0.98
intergenic-384	Intergenic		NC_002937	3056212	UE3	A	AG	0.97	INTERGENIC	MODIFIER				NA		dvu	varscan|0.97	gatk|1.0	breseq|1.0
intergenic-385	Intergenic		NC_002937	3056212	HA2	A	AG	0.98	INTERGENIC	MODIFIER				NA		dvu	varscan|0.98	gatk|1.0	breseq|1.0
intergenic-386	Intergenic		NC_002937	3056212	HS3	A	AG	0.98	INTERGENIC	MODIFIER				NA		dvu	varscan|0.98	gatk|1.0	breseq|1.0
intergenic-387	Intergenic		NC_002937	3056212	UE2	A	AG	0.98	INTERGENIC	MODIFIER				NA		dvu	varscan|0.98	gatk|1.0
intergenic-388	Intergenic		NC_002937	3056212	HA3	A	AG	0.99	INTERGENIC	MODIFIER				NA		dvu	varscan|0.99	gatk|1.0	breseq|1.0
intergenic-389	Intergenic		NC_002937	3056212	HR1	A	AG	0.99	INTERGENIC	MODIFIER				NA		dvu	varscan|0.99	gatk|1.0
intergenic-390	Intergenic		NC_002937	3056212	HE2	A	AG	1	INTERGENIC	MODIFIER				NA		dvu	varscan|1.0	gatk|1.0	breseq|1.0
intergenic-391	Intergenic	diguanylate cyclase/hypothetical protein	NC_002937	3063915	UA2	A	G	0.25	INTERGENIC	MODIFIER		173/29		NA		dvu	breseq|0.25
intergenic-392	Intergenic	hypothetical protein/sigma_54 dependent transcriptional regulator	NC_002937	3066926	HR1		ins+_C	0.35	INTERGENIC	MODIFIER		53/_32		NA		dvu	breseq|0.35
intergenic-393	Intergenic	hypothetical protein/sigma_54 dependent transcriptional regulator	NC_002937	3066926	HR1		ins+_G	0.35	INTERGENIC	MODIFIER		53/_32		NA		dvu	breseq|0.35
intergenic-394	Intergenic	hypothetical protein/sigma_54 dependent transcriptional regulator	NC_002937	3066926	HR1		ins+_A	0.38	INTERGENIC	MODIFIER		53/_32		NA		dvu	breseq|0.38
intergenic-395	Intergenic	hypothetical protein/sigma_54 dependent transcriptional regulator	NC_002937	3066926	HA3	C	CACG	0.86	INTERGENIC	MODIFIER				NA		dvu	varscan|0.86	gatk|1.0	breseq|1.0
intergenic-396	Intergenic	hypothetical protein/sigma_54 dependent transcriptional regulator	NC_002937	3066926	HE2	C	CACG	0.88	INTERGENIC	MODIFIER				NA		dvu	varscan|0.88	gatk|1.0	breseq|1.0
intergenic-397	Intergenic	hypothetical protein/sigma_54 dependent transcriptional regulator	NC_002937	3066926	UA3	C	CACG	0.88	INTERGENIC	MODIFIER				NA		dvu	varscan|0.88	gatk|1.0	breseq|1.0
intergenic-398	Intergenic	hypothetical protein/sigma_54 dependent transcriptional regulator	NC_002937	3066926	UE3	C	CACG	0.89	INTERGENIC	MODIFIER				NA		dvu	varscan|0.89	gatk|1.0	breseq|0.99
intergenic-399	Intergenic	hypothetical protein/sigma_54 dependent transcriptional regulator	NC_002937	3066926	UR1	C	CACG	0.89	INTERGENIC	MODIFIER				NA		dvu	varscan|0.89	gatk|1.0	breseq|1.0
intergenic-400	Intergenic	hypothetical protein/sigma_54 dependent transcriptional regulator	NC_002937	3066926	UA2	C	CACG	0.9	INTERGENIC	MODIFIER				NA		dvu	varscan|0.9	gatk|1.0
intergenic-401	Intergenic	hypothetical protein/sigma_54 dependent transcriptional regulator	NC_002937	3066926	US1	C	CACG	0.91	INTERGENIC	MODIFIER				NA		dvu	varscan|0.91	gatk|1.0	breseq|1.0
intergenic-402	Intergenic	hypothetical protein/sigma_54 dependent transcriptional regulator	NC_002937	3066926	HA2	C	CACG	0.92	INTERGENIC	MODIFIER				NA		dvu	varscan|0.92	gatk|1.0	breseq|1.0
intergenic-403	Intergenic	hypothetical protein/sigma_54 dependent transcriptional regulator	NC_002937	3066926	HR1	C	CACG	0.92	INTERGENIC	MODIFIER				NA		dvu	varscan|0.92	gatk|1.0
intergenic-404	Intergenic	hypothetical protein/sigma_54 dependent transcriptional regulator	NC_002937	3066926	HS3	C	CACG	0.93	INTERGENIC	MODIFIER				NA		dvu	varscan|0.93	gatk|1.0	breseq|1.0
intergenic-405	Intergenic	hypothetical protein/sigma_54 dependent transcriptional regulator	NC_002937	3066926	UE2	C	CACG	0.94	INTERGENIC	MODIFIER				NA		dvu	varscan|0.94	gatk|1.0
intergenic-406	Intergenic	hypothetical protein/sigma_54 dependent transcriptional regulator	NC_002937	3066926	HE3	C	CACG	0.96	INTERGENIC	MODIFIER				NA		dvu	varscan|0.96	gatk|1.0
intergenic-407	Intergenic		NC_002937	3235714	HE3	C	A	0.5	INTERGENIC	MODIFIER				NA		dvu	gatk|0.5
intergenic-408	Intergenic		NC_002937	3235714	UE3	C	A	0.5	INTERGENIC	MODIFIER				NA		dvu	gatk|0.5
intergenic-409	Intergenic		NC_002937	3251231	HE2	T	C	0.21	INTERGENIC	MODIFIER				NA		dvu	varscan|0.21
intergenic-410	Intergenic		NC_002937	3251231	HA3	T	C	0.28	INTERGENIC	MODIFIER				NA		dvu	varscan|0.28
intergenic-411	Intergenic		NC_002937	3251237	HE2	T	C	0.22	INTERGENIC	MODIFIER				NA		dvu	varscan|0.22
intergenic-412	Intergenic		NC_002937	3251237	HA3	T	C	0.32	INTERGENIC	MODIFIER				NA		dvu	varscan|0.32
intergenic-413	Intergenic		NC_002937	3251242	HE2	G	A	0.23	INTERGENIC	MODIFIER				NA		dvu	varscan|0.23
intergenic-414	Intergenic		NC_002937	3251242	HA3	G	A	0.32	INTERGENIC	MODIFIER				NA		dvu	varscan|0.32
intergenic-415	Intergenic		NC_002937	3251251	HE2	C	T	0.24	INTERGENIC	MODIFIER				NA		dvu	varscan|0.24
intergenic-416	Intergenic		NC_002937	3251251	HA3	C	T	0.31	INTERGENIC	MODIFIER				NA		dvu	varscan|0.31
intergenic-417	Intergenic		NC_002937	3254670	UA2	G	C	0.5	INTERGENIC	MODIFIER				NA		dvu	gatk|0.5
intergenic-418	Intergenic		NC_002937	3254670	UA3	G	C	0.5	INTERGENIC	MODIFIER				NA		dvu	gatk|0.5
intergenic-419	Intergenic		NC_002937	3254670	UR1	G	C	0.5	INTERGENIC	MODIFIER				NA		dvu	gatk|0.5
intergenic-420	Intergenic		NC_002937	3254670	US1	G	C	0.5	INTERGENIC	MODIFIER				NA		dvu	gatk|0.5
intergenic-421	Intergenic	recombination protein RecR/hypothetical protein	NC_002937	3363659	UA3	C	G	0.26	INTERGENIC	MODIFIER		249/_154		NA		dvu	breseq|0.26
intergenic-422	Intergenic	recombination protein RecR/hypothetical protein	NC_002937	3363659	HA3	C	G	0.29	INTERGENIC	MODIFIER		249/_154		NA		dvu	breseq|0.29
intergenic-423	Intergenic	recombination protein RecR/hypothetical protein	NC_002937	3363659	HR1	C	G	0.35	INTERGENIC	MODIFIER		249/_154		NA		dvu	breseq|0.35
intergenic-424	Intergenic	recombination protein RecR/hypothetical protein	NC_002937	3363662	HE2	C	G	0.25	INTERGENIC	MODIFIER		252/_151		NA		dvu	breseq|0.25
intergenic-425	Intergenic	recombination protein RecR/hypothetical protein	NC_002937	3363662	UA2	C	G	0.27	INTERGENIC	MODIFIER		252/_151		NA		dvu	breseq|0.27
intergenic-426	Intergenic	recombination protein RecR/hypothetical protein	NC_002937	3363662	US1	C	G	0.27	INTERGENIC	MODIFIER		252/_151		NA		dvu	breseq|0.27
intergenic-427	Intergenic	recombination protein RecR/hypothetical protein	NC_002937	3363662	HA3	C	G	0.29	INTERGENIC	MODIFIER		252/_151		NA		dvu	breseq|0.29
intergenic-428	Intergenic	recombination protein RecR/hypothetical protein	NC_002937	3363662	UA3	C	G	0.32	INTERGENIC	MODIFIER		252/_151		NA		dvu	breseq|0.32
intergenic-429	Intergenic	recombination protein RecR/hypothetical protein	NC_002937	3363662	HR1	C	G	0.35	INTERGENIC	MODIFIER		252/_151		NA		dvu	breseq|0.35
intergenic-430	Intergenic	recombination protein RecR/hypothetical protein	NC_002937	3363667	UA2	A	G	0.26	INTERGENIC	MODIFIER		257/_146		NA		dvu	breseq|0.26
intergenic-431	Intergenic	recombination protein RecR/hypothetical protein	NC_002937	3363667	HA2	A	G	0.47	INTERGENIC	MODIFIER		257/_146		NA		dvu	breseq|0.47
intergenic-432	Intergenic		NC_002937	3363667	HA3	A	G	0.5	INTERGENIC	MODIFIER				NA		dvu	gatk|0.5
intergenic-433	Intergenic	recombination protein RecR/hypothetical protein	NC_002937	3363673	HR1	G	C	0.39	INTERGENIC	MODIFIER		263/_140		NA		dvu	breseq|0.39
intergenic-434	Intergenic	recombination protein RecR/hypothetical protein	NC_002937	3363673	US1	G	C	0.39	INTERGENIC	MODIFIER		263/_140		NA		dvu	breseq|0.39
intergenic-435	Intergenic	recombination protein RecR/hypothetical protein	NC_002937	3363697	US1	G	C	0.25	INTERGENIC	MODIFIER		287/_116		NA		dvu	breseq|0.25
intergenic-436	Intergenic		NC_002937	3455727	UR1	C	CT	0.88	INTERGENIC	MODIFIER				NA		dvu	varscan|0.88	gatk|1.0	breseq|1.0
intergenic-437	Intergenic		NC_002937	3455727	UA3	C	CT	0.89	INTERGENIC	MODIFIER				NA		dvu	varscan|0.89	gatk|1.0	breseq|1.0
intergenic-438	Intergenic		NC_002937	3455727	HR1	C	CT	0.91	INTERGENIC	MODIFIER				NA		dvu	varscan|0.91	gatk|1.0
intergenic-439	Intergenic		NC_002937	3455727	UE2	C	CT	0.91	INTERGENIC	MODIFIER				NA		dvu	varscan|0.91	gatk|1.0
intergenic-440	Intergenic		NC_002937	3455727	HA2	C	CT	0.93	INTERGENIC	MODIFIER				NA		dvu	varscan|0.93	gatk|1.0	breseq|1.0
intergenic-441	Intergenic		NC_002937	3455727	HS3	C	CT	0.93	INTERGENIC	MODIFIER				NA		dvu	varscan|0.93	gatk|1.0	breseq|1.0
intergenic-442	Intergenic		NC_002937	3455727	UA2	C	CT	0.93	INTERGENIC	MODIFIER				NA		dvu	varscan|0.93	gatk|1.0
intergenic-443	Intergenic		NC_002937	3455727	HE3	C	CT	0.94	INTERGENIC	MODIFIER				NA		dvu	varscan|0.94	gatk|1.0	breseq|0.99
intergenic-444	Intergenic		NC_002937	3455727	HA3	C	CT	0.94	INTERGENIC	MODIFIER				NA		dvu	varscan|0.94	gatk|1.0	breseq|1.0
intergenic-445	Intergenic		NC_002937	3455727	HE2	C	CT	0.95	INTERGENIC	MODIFIER				NA		dvu	varscan|0.95	gatk|1.0	breseq|1.0
intergenic-446	Intergenic		NC_002937	3455727	US1	C	CT	0.95	INTERGENIC	MODIFIER				NA		dvu	varscan|0.95	gatk|1.0	breseq|1.0
intergenic-447	Intergenic		NC_002937	3455727	UE3	C	CT	0.97	INTERGENIC	MODIFIER				NA		dvu	varscan|0.97	gatk|1.0	breseq|1.0
intergenic-448	Intergenic		NC_002937	3457155	HE2	G	GCGC	0.92	INTERGENIC	MODIFIER				NA		dvu	varscan|0.92	gatk|1.0	breseq|1.0
intergenic-449	Intergenic		NC_002937	3457155	UA2	G	GCGC	0.93	INTERGENIC	MODIFIER				NA		dvu	varscan|0.93	gatk|1.0
intergenic-450	Intergenic		NC_002937	3457155	UE3	G	GCGC	0.95	INTERGENIC	MODIFIER				NA		dvu	varscan|0.95	gatk|1.0	breseq|1.0
intergenic-451	Intergenic		NC_002937	3457155	HR1	G	GCGC	0.95	INTERGENIC	MODIFIER				NA		dvu	varscan|0.95	gatk|1.0
intergenic-452	Intergenic		NC_002937	3457155	UA3	G	GCGC	0.96	INTERGENIC	MODIFIER				NA		dvu	varscan|0.96	gatk|1.0	breseq|1.0
intergenic-453	Intergenic		NC_002937	3457155	UR1	G	GCGC	0.96	INTERGENIC	MODIFIER				NA		dvu	varscan|0.96	gatk|1.0	breseq|1.0
intergenic-454	Intergenic		NC_002937	3457155	UE2	G	GCGC	0.97	INTERGENIC	MODIFIER				NA		dvu	varscan|0.97	gatk|1.0
intergenic-455	Intergenic		NC_002937	3457155	HA3	G	GCGC	0.98	INTERGENIC	MODIFIER				NA		dvu	varscan|0.98	gatk|1.0	breseq|1.0
intergenic-456	Intergenic		NC_002937	3457155	HS3	G	GCGC	0.98	INTERGENIC	MODIFIER				NA		dvu	varscan|0.98	gatk|1.0	breseq|1.0
intergenic-457	Intergenic		NC_002937	3457155	US1	G	GCGC	0.98	INTERGENIC	MODIFIER				NA		dvu	varscan|0.98	gatk|1.0	breseq|1.0
intergenic-458	Intergenic		NC_002937	3457155	HE3	G	GCGC	0.99	INTERGENIC	MODIFIER				NA		dvu	varscan|0.99	gatk|1.0	breseq|1.0
intergenic-459	Intergenic		NC_002937	3457155	HA2	G	GCGC	1	INTERGENIC	MODIFIER				NA		dvu	varscan|1.0	gatk|1.0	breseq|1.0
intergenic-460	Intergenic		NC_002937	3506983	UE2	A	C	0.5	INTERGENIC	MODIFIER				NA		dvu	gatk|0.5
208865	kdpA		NC_002937	3515215	HE2	A	C	0.5	SYNONYMOUS_CODING	LOW	SILENT	ggT/ggG	G239	569	CODING	dvu	gatk|0.5			YP_012547.1	46581739	3515931	3514222	-
208865	kdpA		NC_002937	3515215	HR1	A	C	0.5	SYNONYMOUS_CODING	LOW	SILENT	ggT/ggG	G239	569	CODING	dvu	gatk|0.5			YP_012547.1	46581739	3515931	3514222	-
208865	kdpA		NC_002937	3515215	UA2	A	C	0.5	SYNONYMOUS_CODING	LOW	SILENT	ggT/ggG	G239	569	CODING	dvu	gatk|0.5			YP_012547.1	46581739	3515931	3514222	-
208865	kdpA		NC_002937	3515215	UE2	A	C	0.5	SYNONYMOUS_CODING	LOW	SILENT	ggT/ggG	G239	569	CODING	dvu	gatk|0.5			YP_012547.1	46581739	3515931	3514222	-
208865	kdpA		NC_002937	3515215	UR1	A	C	0.5	SYNONYMOUS_CODING	LOW	SILENT	ggT/ggG	G239	569	CODING	dvu	gatk|0.5			YP_012547.1	46581739	3515931	3514222	-
208865	kdpA		NC_002937	3515215	UA3	A	C	0.5	SYNONYMOUS_CODING	LOW	SILENT	ggT/ggG	G239	569	CODING	dvu	gatk|0.5			YP_012547.1	46581739	3515931	3514222	-
208865	kdpA		NC_002937	3515215	HA2	A	C	0.5	SYNONYMOUS_CODING	LOW	SILENT	ggT/ggG	G239	569	CODING	dvu	gatk|0.5			YP_012547.1	46581739	3515931	3514222	-
208865	kdpA		NC_002937	3515215	US1	A	C	0.5	SYNONYMOUS_CODING	LOW	SILENT	ggT/ggG	G239	569	CODING	dvu	gatk|0.5			YP_012547.1	46581739	3515931	3514222	-
532890	leuS	leucyl_tRNA synthetase	NC_005791	687745	UR1	A	G	1	NON_SYNONYMOUS_CODING	MODERATE	MISSENSE	Att/Gtt	I387V	955	CODING	mmp	varscan|1.0	breseq|1.0	gatk|	NP_987817.1	45358260	686587	689454	+
532890	leuS	leucyl_tRNA synthetase	NC_005791	687745	US1	A	G	1	NON_SYNONYMOUS_CODING	MODERATE	MISSENSE	Att/Gtt	I387V	955	CODING	mmp	varscan|1.0	breseq|1.0	gatk|	NP_987817.1	45358260	686587	689454	+
532890	leuS	leucyl_tRNA synthetase	NC_005791	687745	UE2	A	G	0.98	NON_SYNONYMOUS_CODING	MODERATE	MISSENSE	Att/Gtt	I387V	955	CODING	mmp	varscan|0.98	breseq|1.0	gatk|	NP_987817.1	45358260	686587	689454	+
532890	leuS	leucyl_tRNA synthetase	NC_005791	687745	HE3	A	G	1	NON_SYNONYMOUS_CODING	MODERATE	MISSENSE	ATT->GTT	I387V	NA		mmp	breseq|1.0	gatk|1.0		NP_987817.1	45358260	686587	689454	+
532890	leuS	leucyl_tRNA synthetase	NC_005791	687745	HE2	A	G	1	NON_SYNONYMOUS_CODING	MODERATE	MISSENSE	Att/Gtt	I387V	955	CODING	mmp	varscan|1.0	breseq|1.0	gatk|	NP_987817.1	45358260	686587	689454	+
532890	leuS	leucyl_tRNA synthetase	NC_005791	687745	HS3	A	G	1	NON_SYNONYMOUS_CODING	MODERATE	MISSENSE	Att/Gtt	I387V	955	CODING	mmp	varscan|1.0	breseq|1.0	gatk|	NP_987817.1	45358260	686587	689454	+
532890	leuS	leucyl_tRNA synthetase	NC_005791	687745	HA2	A	G	1	NON_SYNONYMOUS_CODING	MODERATE	MISSENSE	Att/Gtt	I387V	955	CODING	mmp	varscan|1.0	breseq|1.0	gatk|	NP_987817.1	45358260	686587	689454	+
532890	leuS	leucyl_tRNA synthetase	NC_005791	687745	HA3	A	G	1	NON_SYNONYMOUS_CODING	MODERATE	MISSENSE	Att/Gtt	I387V	955	CODING	mmp	varscan|1.0	breseq|1.0	gatk|	NP_987817.1	45358260	686587	689454	+
532890	leuS	leucyl_tRNA synthetase	NC_005791	687745	UE3	A	G	1	NON_SYNONYMOUS_CODING	MODERATE	MISSENSE	ATT->GTT	I387V	NA		mmp	breseq|1.0	gatk|1.0		NP_987817.1	45358260	686587	689454	+
532890	leuS	leucyl_tRNA synthetase	NC_005791	687745	UA2	A	G	1	NON_SYNONYMOUS_CODING	MODERATE	MISSENSE	Att/Gtt	I387V	955	CODING	mmp	varscan|1.0	breseq|1.0	gatk|	NP_987817.1	45358260	686587	689454	+
532890	leuS	leucyl_tRNA synthetase	NC_005791	687745	UA3	A	G	1	NON_SYNONYMOUS_CODING	MODERATE	MISSENSE	Att/Gtt	I387V	955	CODING	mmp	varscan|1.0	breseq|1.0	gatk|	NP_987817.1	45358260	686587	689454	+
532890	leuS	leucyl_tRNA synthetase	NC_005791	687745	HR1	A	G	1	NON_SYNONYMOUS_CODING	MODERATE	MISSENSE	Att/Gtt	I387V	955	CODING	mmp	varscan|1.0	breseq|1.0	gatk|	NP_987817.1	45358260	686587	689454	+
533382	lon		NC_005791	1169640	HA2	G	A	0.99	NON_SYNONYMOUS_CODING	MODERATE	MISSENSE	Gca/Aca	A352T	692	CODING	mmp	varscan|0.99	breseq|1.0	gatk|	NP_988306.1	45358749	1168587	1170665	+
207963	lpxK		NC_002937	2576518	US1	T	C	0.5	NON_SYNONYMOUS_CODING	MODERATE	MISSENSE	gAg/gGg	E182G	354	CODING	dvu	gatk|0.5			YP_011680.1	46580872	2577062	2575998	-
209541	lytS	regulatory protein LytS	NC_002937	666665	HE2	C	T	0.83	NON_SYNONYMOUS_CODING	MODERATE	MISSENSE	gCc/gTc	A432V	571	CODING	dvu	varscan|0.83	breseq|0.85	gatk|	YP_009819.1	46579011	665371	667086	+
209541	lytS	regulatory protein LytS	NC_002937	666460	HA2	C	T	0.85	NON_SYNONYMOUS_CODING	MODERATE	MISSENSE	Cgg/Tgg	R364W	571	CODING	dvu	varscan|0.85	breseq|0.85	gatk|	YP_009819.1	46579011	665371	667086	+
209541	lytS	regulatory protein LytS	NC_002937	666321	UA3	A	C	0.95	NON_SYNONYMOUS_CODING	MODERATE	MISSENSE	aaA/aaC	K317N	571	CODING	dvu	varscan|0.95	breseq|0.96	gatk|	YP_009819.1	46579011	665371	667086	+
209541	lytS	regulatory protein LytS	NC_002937	666161	UE3	A	C	0.51	NON_SYNONYMOUS_CODING	MODERATE	MISSENSE	CAT->CCT	H264P	NA		dvu	breseq|0.51	gatk|0.5		YP_009819.1	46579011	665371	667086	+
209541	lytS	regulatory protein LytS	NC_002937	666460	HE3	C	T	0.5	NON_SYNONYMOUS_CODING	MODERATE	MISSENSE	Cgg/Tgg	R364W	571	CODING	dvu	gatk|0.5			YP_009819.1	46579011	665371	667086	+
209541	lytS	regulatory protein LytS	NC_002937	666373	HS3	A	G	0.31	NON_SYNONYMOUS_CODING	MODERATE	MISSENSE	Aag/Gag	K335E	571	CODING	dvu	varscan|0.31	breseq|0.3	gatk|	YP_009819.1	46579011	665371	667086	+
532209	MMP0033		NC_005791	51226	HA3	C	T	1	NON_SYNONYMOUS_CODING	MODERATE	MISSENSE	cCa/cTa	P236L	408	CODING	mmp	varscan|1.0	breseq|1.0	gatk|	NP_987153.1	45357596	50520	51746	+
532209	MMP0033		NC_005791	50814	UE2	G	A	1	NON_SYNONYMOUS_CODING	MODERATE	MISSENSE	Gcc/Acc	A99T	408	CODING	mmp	varscan|1.0	breseq|1.0	gatk|	NP_987153.1	45357596	50520	51746	+
532225	MMP0049		NC_005791	66091	HA3	C	A	0.88	SYNONYMOUS_CODING	LOW	SILENT	acC/acA	T75	151	CODING	mmp	varscan|0.88	breseq|0.87	gatk|	NP_987169.1	45357612	65867	66322	+
532297	MMP0111		NC_005791	120330	HE2	C	T	0.5	NON_SYNONYMOUS_CODING	MODERATE	MISSENSE	Gaa/Aaa	E69K	179	CODING	mmp	gatk|0.5			NP_987231.1	45357674	120534	119995	-
532297	MMP0111		NC_005791	120330	UE2	C	T	0.37	NON_SYNONYMOUS_CODING	MODERATE	MISSENSE	Gaa/Aaa	E69K	179	CODING	mmp	varscan|0.37	gatk|		NP_987231.1	45357674	120534	119995	-
532297	MMP0111		NC_005791	120330	HR1	C	T	0.49	NON_SYNONYMOUS_CODING	MODERATE	MISSENSE	Gaa/Aaa	E69K	179	CODING	mmp	varscan|0.49	gatk|		NP_987231.1	45357674	120534	119995	-
532297	MMP0111		NC_005791	120330	UA3	C	T	0.2	NON_SYNONYMOUS_CODING	MODERATE	MISSENSE	Gaa/Aaa	E69K	179	CODING	mmp	varscan|0.2	gatk|		NP_987231.1	45357674	120534	119995	-
532297	MMP0111		NC_005791	120330	HA3	C	T	0.52	NON_SYNONYMOUS_CODING	MODERATE	MISSENSE	Gaa/Aaa	E69K	179	CODING	mmp	varscan|0.52	gatk|		NP_987231.1	45357674	120534	119995	-
532297	MMP0111		NC_005791	120330	HA2	C	T	0.25	NON_SYNONYMOUS_CODING	MODERATE	MISSENSE	Gaa/Aaa	E69K	179	CODING	mmp	varscan|0.25	gatk|		NP_987231.1	45357674	120534	119995	-
532297	MMP0111		NC_005791	120330	HS3	C	T	0.55	NON_SYNONYMOUS_CODING	MODERATE	MISSENSE	Gaa/Aaa	E69K	179	CODING	mmp	varscan|0.55	gatk|		NP_987231.1	45357674	120534	119995	-
532352	MMP0166	MATE family drug/sodium antiporter	NC_005791	174739	UR1	CT	C	0.93	FRAME_SHIFT	HIGH		-	-364	460	CODING	mmp	varscan|0.93	gatk|	breseq|1.0	NP_987286.1	45357729	175830	174448	-
532352	MMP0166	MATE family drug/sodium antiporter	NC_005791	174739	UE3	CT	C	0.2	FRAME_SHIFT	HIGH		-	-364	460	CODING	mmp	varscan|0.2			NP_987286.1	45357729	175830	174448	-
532353	MMP0167	ABC transporter ATP_binding protein	NC_005791	176655	HR1	GTATA	G	0.81	FRAME_SHIFT	HIGH		-	-47	322	CODING	mmp	varscan|0.81	gatk|	breseq|1.0	NP_987287.1	45357730	176799	175831	-
532358	MMP0172	hypothetical protein	NC_005791	180289	UA3	C	CA	0.27	FRAME_SHIFT	HIGH		-/T	-42?	94	CODING	mmp	varscan|0.27	gatk|	breseq|0.28	NP_987292.1	45357735	180415	180131	-
532396	MMP0209	hypothetical protein	NC_005791	216837	UE3	TC	T	0.97	FRAME_SHIFT	HIGH		-	-92	184	CODING	mmp	varscan|0.97	gatk|	breseq|1.0	NP_987329.1	45357772	217113	216559	-
532396	MMP0209		NC_005791	216934	UA3	T	A	0.9	NON_SYNONYMOUS_CODING	MODERATE	MISSENSE	aaA/aaT	K60N	184	CODING	mmp	varscan|0.9	breseq|0.9	gatk|	NP_987329.1	45357772	217113	216559	-
532396	MMP0209		NC_005791	217112	HE3	A	C	0.99	START_LOST	HIGH	MISSENSE	aTg/aGg	M1R	184	CODING	mmp	varscan|0.99	gatk|		NP_987329.1	45357772	217113	216559	-
532421	MMP0234	hypothetical protein	NC_005791	241892	HA3	A	T	1	STOP_GAINED	HIGH	NONSENSE	Aag/Tag	K136*	382	CODING	mmp	varscan|1.0	breseq|1.0	gatk|	NP_987354.1	45357797	241487	242635	+
532421	MMP0234	hypothetical protein	NC_005791	241892	HE2		TG	1	FRAME_SHIFT	HIGH		406_407/1149 nt		NA		mmp	breseq|1.0			NP_987354.1	45357797	241487	242635	+
532421	MMP0234	hypothetical protein	NC_005791	241892	HE2	A	T	1	STOP_GAINED	HIGH	NONSENSE	Aag/Tag	K136*	382	CODING	mmp	varscan|1.0	gatk|		NP_987354.1	45357797	241487	242635	+
532421	MMP0234	hypothetical protein	NC_005791	241892	HE3	A	T	1	STOP_GAINED	HIGH	NONSENSE	AAG->TAG	K136*	NA		mmp	breseq|1.0	gatk|1.0		NP_987354.1	45357797	241487	242635	+
532421	MMP0234	hypothetical protein	NC_005791	241892	UA3	A	T	1	STOP_GAINED	HIGH	NONSENSE	AAG->TAG	K136*	NA		mmp	breseq|1.0	gatk|1.0		NP_987354.1	45357797	241487	242635	+
532421	MMP0234	hypothetical protein	NC_005791	241892	UE3	A	T	1	STOP_GAINED	HIGH	NONSENSE	AAG->TAG	K136*	NA		mmp	breseq|1.0	gatk|1.0		NP_987354.1	45357797	241487	242635	+
532421	MMP0234	hypothetical protein	NC_005791	241893	HE3	A	G	0.93	NON_SYNONYMOUS_CODING	MODERATE	MISSENSE	aAg/aGg	K136R	382	CODING	mmp	varscan|0.93	gatk|		NP_987354.1	45357797	241487	242635	+
532421	MMP0234	hypothetical protein	NC_005791	241892	US1	A	T	1	STOP_GAINED	HIGH	NONSENSE	AAG->TAG	K136*	NA		mmp	breseq|1.0	gatk|1.0		NP_987354.1	45357797	241487	242635	+
532421	MMP0234	hypothetical protein	NC_005791	241892	HA2	A	T	1	STOP_GAINED	HIGH	NONSENSE	Aag/Tag	K136*	382	CODING	mmp	varscan|1.0	breseq|1.0	gatk|	NP_987354.1	45357797	241487	242635	+
532421	MMP0234	hypothetical protein	NC_005791	241892	UE2	A	T	1	STOP_GAINED	HIGH	NONSENSE	Aag/Tag	K136*	382	CODING	mmp	varscan|1.0	breseq|1.0	gatk|	NP_987354.1	45357797	241487	242635	+
532421	MMP0234	hypothetical protein	NC_005791	241892	UA2	A	T	1	STOP_GAINED	HIGH	NONSENSE	Aag/Tag	K136*	382	CODING	mmp	varscan|1.0	breseq|1.0	gatk|	NP_987354.1	45357797	241487	242635	+
532421	MMP0234	hypothetical protein	NC_005791	241892	HR1	A	T	1	STOP_GAINED	HIGH	NONSENSE	Aag/Tag	K136*	382	CODING	mmp	varscan|1.0	breseq|1.0	gatk|	NP_987354.1	45357797	241487	242635	+
532421	MMP0234	hypothetical protein	NC_005791	241893	HE2	A	G	1	NON_SYNONYMOUS_CODING	MODERATE	MISSENSE	aAg/aGg	K136R	382	CODING	mmp	varscan|1.0	gatk|		NP_987354.1	45357797	241487	242635	+
532421	MMP0234	hypothetical protein	NC_005791	241892	HS3	A	T	1	STOP_GAINED	HIGH	NONSENSE	Aag/Tag	K136*	382	CODING	mmp	varscan|1.0	breseq|1.0	gatk|	NP_987354.1	45357797	241487	242635	+
532421	MMP0234	hypothetical protein	NC_005791	241892	UR1	A	T	1	STOP_GAINED	HIGH	NONSENSE	AAG->TAG	K136*	NA		mmp	breseq|1.0	gatk|1.0		NP_987354.1	45357797	241487	242635	+
532522	MMP0335	hypothetical protein	NC_005791	332700	UR1	T	TA	0.93	FRAME_SHIFT	HIGH		-/A	-124?	137	CODING	mmp	varscan|0.93	gatk|		NP_987455.1	45357898	332330	332743	+
532522	MMP0335	hypothetical protein	NC_005791	332698	UA2	CT	C	0.92	FRAME_SHIFT	HIGH		-	-124	137	CODING	mmp	varscan|0.92	gatk|		NP_987455.1	45357898	332330	332743	+
532522	MMP0335	hypothetical protein	NC_005791	332631	UE3	TATTG	T	0.92	FRAME_SHIFT	HIGH		-	-101	137	CODING	mmp	varscan|0.92	gatk|	breseq|1.0	NP_987455.1	45357898	332330	332743	+
532522	MMP0335	hypothetical protein	NC_005791	332698	US1	CT	C	0.98	FRAME_SHIFT	HIGH		-	-124	137	CODING	mmp	varscan|0.98	gatk|	breseq|1.0	NP_987455.1	45357898	332330	332743	+
532547	MMP0357		NC_005791	354197	HE3	AT	A	0.55	FRAME_SHIFT	HIGH		-	-197	357	CODING	mmp	varscan|0.55	gatk|		NP_987477.1	45357920	354788	353715	-
532557	MMP0367		NC_005791	364143	UR1	A	C	0.46	SYNONYMOUS_CODING	LOW	SILENT	gcA/gcC	A19	83	CODING	mmp	varscan|0.46	gatk|		NP_987487.1	45357930	364087	364338	+
532568	MMP0378		NC_005791	375056	HA3	T	C	1	SYNONYMOUS_CODING	LOW	SILENT	tcA/tcG	S367	427	CODING	mmp	varscan|1.0	breseq|1.0	gatk|	NP_987498.1	45357941	376156	374873	-
532611	MMP0419	sodium:neurotransmitter symporter	NC_005791	421798	HE3	G	A	0.91	NON_SYNONYMOUS_CODING	MODERATE	MISSENSE	Gga/Aga	G445R	503	CODING	mmp	varscan|0.91			NP_987539.1	45357982	420466	421977	+
532611	MMP0419	sodium:neurotransmitter symporter	NC_005791	421018	HS3	CT	C	0.64	FRAME_SHIFT	HIGH		-	-185	503	CODING	mmp	varscan|0.64	gatk|	breseq|0.68	NP_987539.1	45357982	420466	421977	+
532611	MMP0419	sodium:neurotransmitter symporter	NC_005791	420656	UR1	G	A	0.97	NON_SYNONYMOUS_CODING	MODERATE	MISSENSE	gGg/gAg	G64E	503	CODING	mmp	varscan|0.97	gatk|		NP_987539.1	45357982	420466	421977	+
532611	MMP0419	sodium:neurotransmitter symporter	NC_005791	420683	UA3	T	C	1	NON_SYNONYMOUS_CODING	MODERATE	MISSENSE	cTg/cCg	L73P	503	CODING	mmp	varscan|1.0	breseq|1.0	gatk|	NP_987539.1	45357982	420466	421977	+
532611	MMP0419	sodium:neurotransmitter symporter	NC_005791	420538	HR1	AAT	A	0.98	FRAME_SHIFT	HIGH		-	-25	503	CODING	mmp	varscan|0.98	gatk|	breseq|1.0	NP_987539.1	45357982	420466	421977	+
532611	MMP0419	sodium:neurotransmitter symporter	NC_005791	421400	UA2	G	A	0.95	NON_SYNONYMOUS_CODING	MODERATE	MISSENSE	gGt/gAt	G312D	503	CODING	mmp	varscan|0.95	gatk|		NP_987539.1	45357982	420466	421977	+
532611	MMP0419	sodium:neurotransmitter symporter	NC_005791	421445	UE3	C	T	1	NON_SYNONYMOUS_CODING	MODERATE	MISSENSE	GCA->GTA	A327V	NA		mmp	breseq|1.0	gatk|1.0		NP_987539.1	45357982	420466	421977	+
532611	MMP0419	sodium:neurotransmitter symporter	NC_005791	421197	HA2	C	A	1	STOP_GAINED	HIGH	NONSENSE	taC/taA	Y244*	503	CODING	mmp	varscan|1.0	breseq|1.0	gatk|	NP_987539.1	45357982	420466	421977	+
532611	MMP0419	sodium:neurotransmitter symporter	NC_005791	421297	HA3	G	A	0.85	NON_SYNONYMOUS_CODING	MODERATE	MISSENSE	Gga/Aga	G278R	503	CODING	mmp	varscan|0.85	breseq|0.86	gatk|	NP_987539.1	45357982	420466	421977	+
532611	MMP0419	sodium:neurotransmitter symporter	NC_005791	421200	US1	AC	A	0.96	FRAME_SHIFT	HIGH		-	-246	503	CODING	mmp	varscan|0.96	gatk|		NP_987539.1	45357982	420466	421977	+
532611	MMP0419	sodium:neurotransmitter symporter	NC_005791	421502	HE3	A	G	0.5	NON_SYNONYMOUS_CODING	MODERATE	MISSENSE	aAg/aGg	K346R	503	CODING	mmp	gatk|0.5			NP_987539.1	45357982	420466	421977	+
532611	MMP0419	sodium:neurotransmitter symporter	NC_005791	421203	HE2	TA	T	0.98	FRAME_SHIFT	HIGH		-	-247	503	CODING	mmp	varscan|0.98	gatk|	breseq|1.0	NP_987539.1	45357982	420466	421977	+
532677	MMP0484		NC_005791	481132	UR1	G	A	0.52	NON_SYNONYMOUS_CODING	MODERATE	MISSENSE	Ccc/Tcc	P29S	566	CODING	mmp	varscan|0.52	breseq|1.0	gatk|	NP_987604.1	45358047	481216	479516	-
532887	MMP0694		NC_005791	683884	HE3	T	C	0.5	NON_SYNONYMOUS_CODING	MODERATE	MISSENSE	Aga/Gga	R57G	635	CODING	mmp	gatk|0.5			NP_987814.1	45358257	684052	682145	-
532887	MMP0694		NC_005791	682398	HE2	G	A	0.99	NON_SYNONYMOUS_CODING	MODERATE	MISSENSE	cCa/cTa	P552L	635	CODING	mmp	varscan|0.99	breseq|1.0	gatk|	NP_987814.1	45358257	684052	682145	-
532942	MMP0748		NC_005791	740330	UA2	A	T	0.5	NON_SYNONYMOUS_CODING	MODERATE	MISSENSE	gTa/gAa	V373E	668	CODING	mmp	gatk|0.5			NP_987868.1	45358311	741447	739441	-
533027	MMP0832		NC_005791	827039	UR1	G	T	0.7	NON_SYNONYMOUS_CODING	MODERATE	MISSENSE	Gat/Tat	D332Y	592	CODING	mmp	varscan|0.7	gatk|		NP_987952.1	45358395	826046	827824	+
533030	MMP0835	hypothetical protein	NC_005791	830411	HA2	TG	T	0.35	FRAME_SHIFT	HIGH		-	-205	434	CODING	mmp	varscan|0.35	gatk|	breseq|0.36	NP_987955.1	45358398	831026	829722	-
533030	MMP0835	hypothetical protein	NC_005791	830724	HA2		104 bp x 2	1	DUPLICATION	HIGH		duplication		NA		mmp	breseq|1.0			NP_987955.1	45358398	831026	829722	-
533134	MMP0939		NC_005791	926993	HE3	G	C	0.5	NON_SYNONYMOUS_CODING	MODERATE	MISSENSE	Cgt/Ggt	R22G	225	CODING	mmp	gatk|0.5			NP_988059.1	45358502	927056	926379	-
533156	MMP0961	hypothetical protein	NC_005791	950751	UE3	G	A	1	NON_SYNONYMOUS_CODING	MODERATE	MISSENSE	GGT->AGT	G381S	NA		mmp	breseq|1.0	gatk|1.0		NP_988081.1	45358524	949611	951110	+
533273	MMP1077		NC_005791	1067296	UR1	A	C	0.5	NON_SYNONYMOUS_CODING	MODERATE	MISSENSE	Tgg/Ggg	W405G	447	CODING	mmp	gatk|0.5			NP_988197.1	45358640	1068508	1067165	-
533273	MMP1077		NC_005791	1067566	HR1	G	A	1	NON_SYNONYMOUS_CODING	MODERATE	MISSENSE	Cct/Tct	P315S	447	CODING	mmp	varscan|1.0	breseq|1.0	gatk|	NP_988197.1	45358640	1068508	1067165	-
533286	MMP1090		NC_005791	1082867	UA2	G	A	0.5	NON_SYNONYMOUS_CODING	MODERATE	MISSENSE	tCa/tTa	S196L	306	CODING	mmp	gatk|0.5			NP_988210.1	45358653	1083453	1082533	-
533365	MMP1169	SufBD protein	NC_005791	1153734	US1	G	GAT	0.95	FRAME_SHIFT	HIGH		-/AT	-401?	418	CODING	mmp	varscan|0.95	gatk|	breseq|1.0	NP_988289.1	45358732	1152534	1153790	+
533365	MMP1169	SufBD protein	NC_005791	1153734	UA2	G	GAT	0.85	FRAME_SHIFT	HIGH		-/AT	-401?	418	CODING	mmp	varscan|0.85	gatk|	breseq|1.0	NP_988289.1	45358732	1152534	1153790	+
533365	MMP1169	SufBD protein	NC_005791	1153734	HS3	G	GAT	0.83	FRAME_SHIFT	HIGH		-/AT	-401?	418	CODING	mmp	varscan|0.83	gatk|	breseq|1.0	NP_988289.1	45358732	1152534	1153790	+
533365	MMP1169	SufBD protein	NC_005791	1153734	UE3	G	GAT	0.89	FRAME_SHIFT	HIGH		-/AT	-401?	418	CODING	mmp	varscan|0.89	gatk|	breseq|1.0	NP_988289.1	45358732	1152534	1153790	+
533365	MMP1169	SufBD protein	NC_005791	1153734	UE2	G	GAT	0.91	FRAME_SHIFT	HIGH		-/AT	-401?	418	CODING	mmp	varscan|0.91	gatk|	breseq|1.0	NP_988289.1	45358732	1152534	1153790	+
533365	MMP1169	SufBD protein	NC_005791	1153734	HE3	G	GAT	0.92	FRAME_SHIFT	HIGH		-/AT	-401?	418	CODING	mmp	varscan|0.92	gatk|	breseq|1.0	NP_988289.1	45358732	1152534	1153790	+
533365	MMP1169	SufBD protein	NC_005791	1153734	UA3	G	GAT	0.93	FRAME_SHIFT	HIGH		-/AT	-401?	418	CODING	mmp	varscan|0.93	gatk|	breseq|1.0	NP_988289.1	45358732	1152534	1153790	+
533365	MMP1169	SufBD protein	NC_005791	1153734	HE2	G	GAT	0.9	FRAME_SHIFT	HIGH		-/AT	-401?	418	CODING	mmp	varscan|0.9	gatk|	breseq|1.0	NP_988289.1	45358732	1152534	1153790	+
533365	MMP1169	SufBD protein	NC_005791	1153734	HA2	G	GAT	0.94	FRAME_SHIFT	HIGH		-/AT	-401?	418	CODING	mmp	varscan|0.94	gatk|	breseq|1.0	NP_988289.1	45358732	1152534	1153790	+
533365	MMP1169	SufBD protein	NC_005791	1153734	HR1	G	GAT	0.96	FRAME_SHIFT	HIGH		-/AT	-401?	418	CODING	mmp	varscan|0.96	gatk|	breseq|1.0	NP_988289.1	45358732	1152534	1153790	+
533365	MMP1169	SufBD protein	NC_005791	1153734	HA3	G	GAT	1	FRAME_SHIFT	HIGH		-/AT	-401?	418	CODING	mmp	varscan|1.0	gatk|	breseq|1.0	NP_988289.1	45358732	1152534	1153790	+
533365	MMP1169	SufBD protein	NC_005791	1153734	UR1	G	GAT	0.93	FRAME_SHIFT	HIGH		-/AT	-401?	418	CODING	mmp	varscan|0.93	gatk|	breseq|1.0	NP_988289.1	45358732	1152534	1153790	+
533366	MMP1170		NC_005791	1154314	HA3	T	C	1	NON_SYNONYMOUS_CODING	MODERATE	MISSENSE	Tgg/Cgg	W136R	230	CODING	mmp	varscan|1.0	breseq|1.0	gatk|	NP_988290.1	45358733	1153909	1154601	+
533376	MMP1180		NC_005791	1163787	UR1	G	A	0.97	SYNONYMOUS_CODING	LOW	SILENT	tcG/tcA	S473	585	CODING	mmp	varscan|0.97	breseq|1.0	gatk|	NP_988300.1	45358743	1162369	1164126	+
533390	MMP1194	triple helix repeat_containing collagen	NC_005791	1180973	UA2		del_135 bp	1	LARGE_DELETION			433_567/2049 nt		NA		mmp	breseq|1.0			NP_988314.1	45358757	1180541	1182589	+
533422	MMP1226	geranylgeranyl reductase	NC_005791	1216346	HR1	AT	A	0.68	FRAME_SHIFT	HIGH		-	-53	385	CODING	mmp	varscan|0.68	gatk|	breseq|0.7	NP_988346.1	45358789	1216503	1215346	-
533428	MMP1232		NC_005791	1220286	US1	T	G	0.68	NON_SYNONYMOUS_CODING	MODERATE	MISSENSE	Att/Ctt	I179L	296	CODING	mmp	varscan|0.68	gatk|		NP_988352.1	45358795	1220820	1219930	-
533502	MMP1303	sensory transduction histidine kinase	NC_005791	1289826	UA3	TA	T	0.96	FRAME_SHIFT	HIGH		-	-270	639	CODING	mmp	varscan|0.96	gatk|		NP_988423.1	45358866	1290634	1288715	-
533502	MMP1303	sensory transduction histidine kinase	NC_005791	1290301	UR1	C	CA	0.89	FRAME_SHIFT	HIGH		-/T	-111?	639	CODING	mmp	varscan|0.89	gatk|		NP_988423.1	45358866	1290634	1288715	-
533502	MMP1303	sensory transduction histidine kinase	NC_005791	1290301	HR1	C	CA	0.85	FRAME_SHIFT	HIGH		-/T	-111?	639	CODING	mmp	varscan|0.85	gatk|	breseq|0.86	NP_988423.1	45358866	1290634	1288715	-
533502	MMP1303	sensory transduction histidine kinase	NC_005791	1290301	US1	C	CA	0.9	FRAME_SHIFT	HIGH		-/T	-111?	639	CODING	mmp	varscan|0.9	gatk|		NP_988423.1	45358866	1290634	1288715	-
533502	MMP1303	sensory transduction histidine kinase	NC_005791	1290301	UA2	CA	C	0.89	FRAME_SHIFT	HIGH		-	-111	639	CODING	mmp	varscan|0.89	gatk|		NP_988423.1	45358866	1290634	1288715	-
533513	MMP1314	phosphoesterase domain_containing protein	NC_005791	1298610	UE3	T	TC	0.6	FRAME_SHIFT	HIGH		-/G	-729?	761	CODING	mmp	varscan|0.6	gatk|	breseq|1.0	NP_988434.1	45358877	1300796	1298511	-
533640	MMP1438	hypothetical protein	NC_005791	1409764	UA3		del_105 bp	1	LARGE_DELETION			601_705/1164 nt		NA		mmp	breseq|1.0			NP_988558.1	45359001	1409164	1410327	+
533701	MMP1498		NC_005791	1459224	UA2	C	T	0.89	STOP_GAINED	HIGH	NONSENSE	Cag/Tag	Q74*	260	CODING	mmp	varscan|0.89	gatk|		NP_988618.1	45359061	1459005	1459787	+
533715	MMP1511	amino acid carrier protein	NC_005791	1469436	UA3	AGCT	A	0.28	CODON_CHANGE_PLUS_CODON_DELETION	MODERATE		gcagct/gct	AA287A	453	CODING	mmp	varscan|0.28	gatk|	breseq|1.0	NP_988631.1	45359074	1470299	1468938	-
533715	MMP1511	amino acid carrier protein	NC_005791	1469090	HE2	C	T	1	NON_SYNONYMOUS_CODING	MODERATE	MISSENSE	Gca/Aca	A404T	453	CODING	mmp	varscan|1.0	breseq|1.0	gatk|	NP_988631.1	45359074	1470299	1468938	-
533715	MMP1511	amino acid carrier protein	NC_005791	1469341	UR1	A	G	0.47	NON_SYNONYMOUS_CODING	MODERATE	MISSENSE	tTa/tCa	L320S	453	CODING	mmp	varscan|0.47	gatk|		NP_988631.1	45359074	1470299	1468938	-
533715	MMP1511	amino acid carrier protein	NC_005791	1469864	UA3		105 bp x 2	1	DUPLICATION			duplication		NA		mmp	breseq|1.0			NP_988631.1	45359074	1470299	1468938	-
533715	MMP1511	amino acid carrier protein	NC_005791	1469894	UA2	A	G	0.95	NON_SYNONYMOUS_CODING	MODERATE	MISSENSE	Ttc/Ctc	F136L	453	CODING	mmp	varscan|0.95	gatk|		NP_988631.1	45359074	1470299	1468938	-
533715	MMP1511	amino acid carrier protein	NC_005791	1470016	UE2	G	A	0.97	NON_SYNONYMOUS_CODING	MODERATE	MISSENSE	gCa/gTa	A95V	453	CODING	mmp	varscan|0.97	breseq|1.0	gatk|	NP_988631.1	45359074	1470299	1468938	-
533715	MMP1511	amino acid carrier protein	NC_005791	1470016	HA2	G	A	0.97	NON_SYNONYMOUS_CODING	MODERATE	MISSENSE	gCa/gTa	A95V	453	CODING	mmp	varscan|0.97	gatk|		NP_988631.1	45359074	1470299	1468938	-
533715	MMP1511	amino acid carrier protein	NC_005791	1470227	HA3	C	T	0.95	NON_SYNONYMOUS_CODING	MODERATE	MISSENSE	Ggt/Agt	G25S	453	CODING	mmp	varscan|0.95	breseq|0.93	gatk|	NP_988631.1	45359074	1470299	1468938	-
533715	MMP1511	amino acid carrier protein	NC_005791	1469741	UA3	AT	A	0.52	FRAME_SHIFT	HIGH		-	-186	453	CODING	mmp	varscan|0.52	gatk|	breseq|0.53	NP_988631.1	45359074	1470299	1468938	-
533715	MMP1511	amino acid carrier protein	NC_005791	1469741	UE3	AT	A	0.98	FRAME_SHIFT	HIGH		-	-186	453	CODING	mmp	varscan|0.98	gatk|	breseq|1.0	NP_988631.1	45359074	1470299	1468938	-
533715	MMP1511	amino acid carrier protein	NC_005791	1469090	UR1	C	T	0.26	NON_SYNONYMOUS_CODING	MODERATE	MISSENSE	Gca/Aca	A404T	453	CODING	mmp	varscan|0.26	gatk|		NP_988631.1	45359074	1470299	1468938	-
533715	MMP1511	amino acid carrier protein	NC_005791	1469497	HE3	A	AC	0.68	FRAME_SHIFT	HIGH		-/G	-268?	453	CODING	mmp	varscan|0.68	gatk|		NP_988631.1	45359074	1470299	1468938	-
533715	MMP1511	amino acid carrier protein	NC_005791	1469827	HE3	C	T	0.5	NON_SYNONYMOUS_CODING	MODERATE	MISSENSE	gGt/gAt	G158D	453	CODING	mmp	gatk|0.5			NP_988631.1	45359074	1470299	1468938	-
533715	MMP1511	amino acid carrier protein	NC_005791	1469063	UR1	C	T	0.5	NON_SYNONYMOUS_CODING	MODERATE	MISSENSE	Gca/Aca	A413T	453	CODING	mmp	gatk|0.5			NP_988631.1	45359074	1470299	1468938	-
533818	MMP1611		NC_005791	1558340	HE2	C	A	0.99	NON_SYNONYMOUS_CODING	MODERATE	MISSENSE	Ggg/Tgg	G113W	250	CODING	mmp	varscan|0.99	breseq|1.0		NP_988731.1	45359174	1558676	1557924	-
533818	MMP1611		NC_005791	1558438	UR1	G	A	0.24	NON_SYNONYMOUS_CODING	MODERATE	MISSENSE	cCg/cTg	P80L	250	CODING	mmp	varscan|0.24			NP_988731.1	45359174	1558676	1557924	-
533818	MMP1611		NC_005791	1558534	UR1	A	G	0.5	NON_SYNONYMOUS_CODING	MODERATE	MISSENSE	cTt/cCt	L48P	250	CODING	mmp	gatk|0.5			NP_988731.1	45359174	1558676	1557924	-
533932	MMP1718	hypothetical protein	NC_005791	1654605	HE3	A	AT	0.7	FRAME_SHIFT	HIGH		-/A	-26?	110	CODING	mmp	varscan|0.7			NP_988838.1	45359281	1654681	1654349	-
533932	MMP1718	hypothetical protein	NC_005791	1654605	HA3	A	AT	0.94	FRAME_SHIFT	HIGH		-/A	-26?	110	CODING	mmp	varscan|0.94	breseq|1.0		NP_988838.1	45359281	1654681	1654349	-
533932	MMP1718	hypothetical protein	NC_005791	1654605	HE3	AT	A	0.5	FRAME_SHIFT	HIGH		-/A	-25?	110	CODING	mmp	gatk|0.5			NP_988838.1	45359281	1654681	1654349	-
533932	MMP1718	hypothetical protein	NC_005791	1654605	HE3	AT	ATT	0.5	FRAME_SHIFT	HIGH		-/A	-25?	110	CODING	mmp	gatk|0.5			NP_988838.1	45359281	1654681	1654349	-
533932	MMP1718	hypothetical protein	NC_005791	1654605	HR1	AT	A	0.88	FRAME_SHIFT	HIGH		-	-26	110	CODING	mmp	varscan|0.88	breseq|1.0		NP_988838.1	45359281	1654681	1654349	-
533932	MMP1718	hypothetical protein	NC_005791	1654605	UA2	AT	A	0.88	FRAME_SHIFT	HIGH		-	-26	110	CODING	mmp	varscan|0.88			NP_988838.1	45359281	1654681	1654349	-
533932	MMP1718	hypothetical protein	NC_005791	1654605	HE2	AT	A	0.92	FRAME_SHIFT	HIGH		-	-26	110	CODING	mmp	varscan|0.92			NP_988838.1	45359281	1654681	1654349	-
533932	MMP1718	hypothetical protein	NC_005791	1654605	UE3	AT	A	0.87	FRAME_SHIFT	HIGH		-	-26	110	CODING	mmp	varscan|0.87			NP_988838.1	45359281	1654681	1654349	-
533932	MMP1718	hypothetical protein	NC_005791	1654605	UA3	AT	A	0.95	FRAME_SHIFT	HIGH		-	-26	110	CODING	mmp	varscan|0.95	breseq|1.0		NP_988838.1	45359281	1654681	1654349	-
533932	MMP1718	hypothetical protein	NC_005791	1654605	UE2	AT	A	0.96	FRAME_SHIFT	HIGH		-	-26	110	CODING	mmp	varscan|0.96	breseq|1.0		NP_988838.1	45359281	1654681	1654349	-
533932	MMP1718	hypothetical protein	NC_005791	1654605	UR1	AT	A	0.94	FRAME_SHIFT	HIGH		-	-26	110	CODING	mmp	varscan|0.94			NP_988838.1	45359281	1654681	1654349	-
533932	MMP1718	hypothetical protein	NC_005791	1654639	HA2	T	C	0.99	NON_SYNONYMOUS_CODING	MODERATE	MISSENSE	Agg/Ggg	R15G	110	CODING	mmp	varscan|0.99	breseq|1.0		NP_988838.1	45359281	1654681	1654349	-
533932	MMP1718	hypothetical protein	NC_005791	1654587	US1	T	A	0.97	NON_SYNONYMOUS_CODING	MODERATE	MISSENSE	gAt/gTt	D32V	110	CODING	mmp	varscan|0.97			NP_988838.1	45359281	1654681	1654349	-
533934	MMP1720		NC_005791	1659186	US1	G	A	0.97	NON_SYNONYMOUS_CODING	MODERATE	MISSENSE	Gga/Aga	G502R	598	CODING	mmp	varscan|0.97			NP_988840.1	45359283	1657683	1659479	+
207107	mutS		NC_002937	1730452	HE2	C	T	0.5	START_LOST	HIGH	MISSENSE	atG/atA	M1I	905	CODING	dvu	gatk|0.5			YP_010867.1	46580059	1730454	1727737	-
209708	nifH		NC_005863	18971	UE2	A	T	0.5	NON_SYNONYMOUS_CODING	MODERATE	MISSENSE	aTc/aAc	I247N	277	CODING	dvu	gatk|0.5			YP_009055.1	46562231	19710	18877	-
209712	nifK		NC_005863	14992	HA3	A	G	0.99	NON_SYNONYMOUS_CODING	MODERATE	MISSENSE	Tac/Cac	Y399H	461	CODING	dvu	varscan|0.99			YP_009051.1	46562235	16186	14801	-
209712	nifK		NC_005863	14992	US1	A	G	0.5	NON_SYNONYMOUS_CODING	MODERATE	MISSENSE	Tac/Cac	Y399H	461	CODING	dvu	gatk|0.5			YP_009051.1	46562235	16186	14801	-
207800	pgl		NC_002937	2406776	UE2	CT	C	0.96	FRAME_SHIFT	HIGH		-	-55	249	CODING	dvu	varscan|0.96	gatk|1.0		YP_011526.1	46580718	2406614	2407363	+
207800	pgl		NC_002937	2406638	UE3	CT	C	0.4	FRAME_SHIFT	HIGH		-	-9	249	CODING	dvu	varscan|0.4	gatk|0.5		YP_011526.1	46580718	2406614	2407363	+
533451	pheT		NC_005791	1239652	HA2	T	C	0.99	SYNONYMOUS_CODING	LOW	SILENT	ccT/ccC	P534	554	CODING	mmp	varscan|0.99	breseq|1.0	gatk|	NP_988375.1	45358818	1238051	1239715	+
209433	polA	DNA polymerase I	NC_002937	565591	UA2	A	G	0.29	NON_SYNONYMOUS_CODING	MODERATE	MISSENSE	TCC->CCC	S913P	NA		dvu	breseq|0.29			YP_009719.1	46578911	568327	565280	-
207327	prfB		NC_002937	1929351	HE3	G	T	0.5	NON_SYNONYMOUS_CODING	MODERATE	MISSENSE	Gtg/Ttg	V334L	371	CODING	dvu	gatk|0.5			YP_011078.1	46580270	1928351	1929467	+
207327	prfB		NC_002937	1929351	UE3	G	T	0.37	NON_SYNONYMOUS_CODING	MODERATE	MISSENSE	Gtg/Ttg	V334L	371	CODING	dvu	varscan|0.37	gatk|0.5		YP_011078.1	46580270	1928351	1929467	+
208502	pspF		NC_002937	3096357	UR1	A	C	0.5	NON_SYNONYMOUS_CODING	MODERATE	MISSENSE	Acc/Ccc	T286P	381	CODING	dvu	gatk|0.5			YP_012200.1	46581392	3095502	3096647	+
208845	putA	proline dehydrogenase/delta_1_pyrroline_5_carboxylate dehydrogenase	NC_002937	3496880	UA2	A	C	0.28	NON_SYNONYMOUS_CODING	MODERATE	MISSENSE	ACC->CCC	T529P	NA		dvu	breseq|0.28			YP_012527.1	46581719	3495296	3498316	+
208845	putA	proline dehydrogenase/delta_1_pyrroline_5_carboxylate dehydrogenase	NC_002937	3496880	UE2	A	C	0.34	NON_SYNONYMOUS_CODING	MODERATE	MISSENSE	ACC->CCC	T529P	NA		dvu	breseq|0.34			YP_012527.1	46581719	3495296	3498316	+
533088	pyrG		NC_005791	885600	US1	A	T	0.5	NON_SYNONYMOUS_CODING	MODERATE	MISSENSE	ttA/ttT	L14F	533	CODING	mmp	gatk|0.5			NP_988013.1	45358456	885559	887160	+
207917	rarD		NC_002937	2531496	UE3	T	C	0.89	SYNONYMOUS_CODING	LOW	SILENT	ggA/ggG	G13	295	CODING	dvu	varscan|0.89			YP_011638.1	46580830	2531534	2530647	-
532366	ribC		NC_005791	190769	HE3	C	A	0.21	NON_SYNONYMOUS_CODING	MODERATE	MISSENSE	Gcg/Tcg	A115S	156	CODING	mmp	varscan|0.21			NP_987300.1	45357743	191111	190641	-
533565	rpoA1		NC_005791	1343575	US1	A	T	1	NON_SYNONYMOUS_CODING	MODERATE	MISSENSE	Att/Ttt	I265F	889	CODING	mmp	gatk|1.0			NP_988483.1	45358926	1342783	1345452	+
533565	rpoA1		NC_005791	1343762	HE2	C	T	1	NON_SYNONYMOUS_CODING	MODERATE	MISSENSE	aCt/aTt	T327I	889	CODING	mmp	varscan|1.0	breseq|1.0	gatk|	NP_988483.1	45358926	1342783	1345452	+
533564	rpoB1	DNA_directed RNA polymerase subunit B'	NC_005791	1342456	HE3	G	A	0.99	NON_SYNONYMOUS_CODING	MODERATE	MISSENSE	Gtg/Atg	V521M	611	CODING	mmp	varscan|0.99	gatk|		NP_988482.1	45358925	1340896	1342731	+
533564	rpoB1	DNA_directed RNA polymerase subunit B'	NC_005791	1342343	UR1	T	TTGC	0.9	CODON_INSERTION	MODERATE		gtt/gtTGCt	V483VA	611	CODING	mmp	varscan|0.9	gatk|	breseq|1.0	NP_988482.1	45358925	1340896	1342731	+
533564	rpoB1	DNA_directed RNA polymerase subunit B'	NC_005791	1342412	HA3	G	T	0.93	NON_SYNONYMOUS_CODING	MODERATE	MISSENSE	aGa/aTa	R506I	611	CODING	mmp	varscan|0.93	breseq|0.92	gatk|	NP_988482.1	45358925	1340896	1342731	+
533564	rpoB1	DNA_directed RNA polymerase subunit B'	NC_005791	1341830	HA2	T	G	1	NON_SYNONYMOUS_CODING	MODERATE	MISSENSE	cTt/cGt	L312R	611	CODING	mmp	varscan|1.0	breseq|1.0	gatk|	NP_988482.1	45358925	1340896	1342731	+
533563	rpoB2		NC_005791	1339953	HE2	G	A	0.57	NON_SYNONYMOUS_CODING	MODERATE	MISSENSE	Gaa/Aaa	E201K	499	CODING	mmp	varscan|0.57	gatk|		NP_988481.1	45358924	1339353	1340852	+
533563	rpoB2		NC_005791	1340302	UA3	G	T	0.91	NON_SYNONYMOUS_CODING	MODERATE	MISSENSE	gGa/gTa	G317V	499	CODING	mmp	varscan|0.91	breseq|0.91	gatk|	NP_988481.1	45358924	1339353	1340852	+
207253	rpoD		NC_002937	1851531	UR1	G	A	0.84	NON_SYNONYMOUS_CODING	MODERATE	MISSENSE	gCc/gTc	A415V	590	CODING	dvu	varscan|0.84	breseq|0.85		YP_011006.1	46580198	1852774	1851002	-
206914	rpsA		NC_002937	1551144	HE3	C	T	0.5	NON_SYNONYMOUS_CODING	MODERATE	MISSENSE	Gaa/Aaa	E4K	487	CODING	dvu	gatk|0.5			YP_010688.1	46579880	1551153	1549690	-
208669	rpsA		NC_002937	1551144	HE3	C	T	0.5	NON_SYNONYMOUS_CODING	MODERATE	MISSENSE	Gaa/Aaa	E4K	487	CODING	dvu	gatk|0.5			YP_012360.1	46581552	3303332	3301599	-
207740	ruvB		NC_002937	2351035	HE3	A	C	0.41	SYNONYMOUS_CODING	LOW	SILENT	ggT/ggG	G65	320	CODING	dvu	varscan|0.41			YP_011468.1	46580660	2351229	2350267	-
206736	sat	sulfate adenylyltransferase	NC_002937	1388854	UA3	TG	T	0.95	FRAME_SHIFT	HIGH		-	-47	427	CODING	dvu	varscan|0.95	gatk|	breseq|0.96	YP_010514.1	46579706	1388995	1387712	-
206736	sat	sulfate adenylyltransferase	NC_002937	1388403	UE3	A	C	0.33	NON_SYNONYMOUS_CODING	MODERATE	MISSENSE	ATG->AGG	M198R	NA		dvu	breseq|0.33	gatk|0.5		YP_010514.1	46579706	1388995	1387712	-
206736	sat	sulfate adenylyltransferase	NC_002937	1388343	US1	G	T	0.6	STOP_GAINED	HIGH	NONSENSE	tCg/tAg	S218*	427	CODING	dvu	varscan|0.6	breseq|0.59	gatk|	YP_010514.1	46579706	1388995	1387712	-
206736	sat	sulfate adenylyltransferase	NC_002937	1388169	HA2	A	AG	0.89	FRAME_SHIFT	HIGH		-/C	-276?	427	CODING	dvu	varscan|0.89	gatk|	breseq|0.88	YP_010514.1	46579706	1388995	1387712	-
206736	sat	sulfate adenylyltransferase	NC_002937	1388650	HR1	G	GC	0.34	FRAME_SHIFT	HIGH		-/G	-115?	427	CODING	dvu	varscan|0.34	gatk|		YP_010514.1	46579706	1388995	1387712	-
206736	sat	sulfate adenylyltransferase	NC_002937	1388970	HA3	C	CA	0.91	FRAME_SHIFT	HIGH		-/T	-9?	427	CODING	dvu	varscan|0.91	gatk|	breseq|0.94	YP_010514.1	46579706	1388995	1387712	-
533795	serA		NC_005791	1538034	UA2	G	A	0.94	SYNONYMOUS_CODING	LOW	SILENT	gcC/gcT	A14	523	CODING	mmp	varscan|0.94			NP_988708.1	45359151	1538075	1536504	-
533301	sucC		NC_005791	1097144	HR1	C	T	0.83	SYNONYMOUS_CODING	LOW	SILENT	ggC/ggT	G258	362	CODING	mmp	varscan|0.83	breseq|0.81	gatk|	NP_988225.1	45358668	1096371	1097459	+
207614	sucCD	succinyl_CoA synthase subunit beta	NC_002937	2234338	UA3	T	G	0.36	NON_SYNONYMOUS_CODING	MODERATE	MISSENSE	CAC->CCC	H388P	NA		dvu	breseq|0.36			YP_011350.1	46580542	2235500	2233371	-
207614	sucCD	succinyl_CoA synthase subunit beta	NC_002937	2234392	UE2	T	G	0.24	NON_SYNONYMOUS_CODING	MODERATE	MISSENSE	CAC->CCC	H370P	NA		dvu	breseq|0.24	gatk|0.5		YP_011350.1	46580542	2235500	2233371	-
207614	sucCD	succinyl_CoA synthase subunit beta	NC_002937	2234338	HR1	T	G	0.38	NON_SYNONYMOUS_CODING	MODERATE	MISSENSE	CAC->CCC	H388P	NA		dvu	breseq|0.38			YP_011350.1	46580542	2235500	2233371	-
207614	sucCD	succinyl_CoA synthase subunit beta	NC_002937	2234392	UR1	T	G	0.26	NON_SYNONYMOUS_CODING	MODERATE	MISSENSE	CAC->CCC	H370P	NA		dvu	breseq|0.26			YP_011350.1	46580542	2235500	2233371	-
207614	sucCD	succinyl_CoA synthase subunit beta	NC_002937	2234392	UA2	T	G	0.25	NON_SYNONYMOUS_CODING	MODERATE	MISSENSE	CAC->CCC	H370P	NA		dvu	breseq|0.25			YP_011350.1	46580542	2235500	2233371	-
207614	sucCD	succinyl_CoA synthase subunit beta	NC_002937	2234338	UR1	T	G	0.36	NON_SYNONYMOUS_CODING	MODERATE	MISSENSE	CAC->CCC	H388P	NA		dvu	breseq|0.36			YP_011350.1	46580542	2235500	2233371	-
207614	sucCD	succinyl_CoA synthase subunit beta	NC_002937	2234338	UE2	T	G	0.27	NON_SYNONYMOUS_CODING	MODERATE	MISSENSE	CAC->CCC	H388P	NA		dvu	breseq|0.27			YP_011350.1	46580542	2235500	2233371	-
207614	sucCD	succinyl_CoA synthase subunit beta	NC_002937	2234392	US1	T	G	0.31	NON_SYNONYMOUS_CODING	MODERATE	MISSENSE	CAC->CCC	H370P	NA		dvu	breseq|0.31			YP_011350.1	46580542	2235500	2233371	-
207614	sucCD	succinyl_CoA synthase subunit beta	NC_002937	2234338	UA2	T	G	0.44	NON_SYNONYMOUS_CODING	MODERATE	MISSENSE	CAC->CCC	H388P	NA		dvu	breseq|0.44			YP_011350.1	46580542	2235500	2233371	-
207619	surE		NC_002937	2240034	HR1	A	C	0.5	NON_SYNONYMOUS_CODING	MODERATE	MISSENSE	tAc/tCc	Y165S	250	CODING	dvu	gatk|0.5			YP_011355.1	46580547	2239541	2240293	+
532444	tbp		NC_005791	259300	HR1	T	C	0.96	NON_SYNONYMOUS_CODING	MODERATE	MISSENSE	aAt/aGt	N62S	181	CODING	mmp	varscan|0.96	breseq|1.0	gatk|	NP_987377.1	45357820	259484	258939	-
532217	tfb		NC_005791	59382	HE3	T	A	0.93	NON_SYNONYMOUS_CODING	MODERATE	MISSENSE	agA/agT	R81S	339	CODING	mmp	varscan|0.93	gatk|		NP_987161.1	45357604	59624	58605	-
532482	thrB		NC_005791	295416	UR1	C	T	0.54	NON_SYNONYMOUS_CODING	MODERATE	MISSENSE	cCt/cTt	P55L	301	CODING	mmp	varscan|0.54	gatk|		NP_987415.1	45357858	295253	296158	+
533581	thyA		NC_005791	973056	HA3	T	G	0.97	SYNONYMOUS_CODING	LOW	SILENT	ccA/ccC	P121	291	CODING	mmp	varscan|0.97	breseq|1.0	gatk|	NP_988499.1	45358942	1359732	1359094	-
533181	thyA		NC_005791	973056	HA3	T	G	0.97	SYNONYMOUS_CODING	LOW	SILENT	ccA/ccC	P121	291	CODING	mmp	varscan|0.97	breseq|1.0	gatk|	NP_988106.1	45358549	973418	972543	-
209407	trpA	tryptophan synthase subunit alpha	NC_002937	539283	UE2	T	G	0.5	NON_SYNONYMOUS_CODING	MODERATE	MISSENSE	Tgc/Ggc	C127G	257	CODING	dvu	gatk|0.5			YP_009695.1	46578887	538905	539678	+
209407	trpA	tryptophan synthase subunit alpha	NC_002937	539283	UR1	T	G	0.21	NON_SYNONYMOUS_CODING	MODERATE	MISSENSE	Tgc/Ggc	C127G	257	CODING	dvu	varscan|0.21	gatk|		YP_009695.1	46578887	538905	539678	+
209407	trpA	tryptophan synthase subunit alpha	NC_002937	539283	US1	T	G	0.5	NON_SYNONYMOUS_CODING	MODERATE	MISSENSE	Tgc/Ggc	C127G	257	CODING	dvu	gatk|0.5			YP_009695.1	46578887	538905	539678	+
209407	trpA	tryptophan synthase subunit alpha	NC_002937	539283	UA2	T	G	0.5	NON_SYNONYMOUS_CODING	MODERATE	MISSENSE	Tgc/Ggc	C127G	257	CODING	dvu	gatk|0.5			YP_009695.1	46578887	538905	539678	+
209407	trpA	tryptophan synthase subunit alpha	NC_002937	539283	UA3	T	G	0.5	NON_SYNONYMOUS_CODING	MODERATE	MISSENSE	Tgc/Ggc	C127G	257	CODING	dvu	gatk|0.5			YP_009695.1	46578887	538905	539678	+
209403	trpD	anthranilate phosphoribosyltransferase	NC_002937	535380	US1	T	G	0.31	NON_SYNONYMOUS_CODING	MODERATE	MISSENSE	GTG->GGG	V108G	NA		dvu	breseq|0.31			YP_009691.1	46578883	535058	536056	+
533200	trpG		NC_005791	989485	UR1	T	C	0.58	SYNONYMOUS_CODING	LOW	SILENT	ggA/ggG	G93	198	CODING	mmp	varscan|0.58	gatk|		NP_988125.1	45358568	989763	989167	-
532898	wbpI		NC_005791	696182	HA3	T	C	1	NON_SYNONYMOUS_CODING	MODERATE	MISSENSE	Acg/Gcg	T97A	366	CODING	mmp	varscan|1.0	breseq|1.0	gatk|	NP_987825.1	45358268	696470	695370	-

## Sheet: Legend
Table EV1: Mutations accumulated in genome of Dv and Mm during experimental evolution of Syntrophy
Sequence alignments and variant discovery were performed with breseq (Deatherage & Barrick, 2014) and Genome Analysis Toolkit (GATK) pipeline (DePristo et al, 2011). The variant discovery pipeline also included Varscan (Koboldt et al, 2012). Resulting variants were annotated using SnpEff tools
