# Supplementary material for: Mechanism for microbial population collapse in a fluctuating resource environment
Source: Mol Syst Biol. 2017 Mar 20;13(3):919. doi: 10.15252/msb.20167058 (PMC5371734; doi:10.15252/msb.20167058)
Supplement: Supplementary file 4 — Table EV2 [file MSB-13-919-s004.xlsx]

## Sheet: Mutations Functional Enrichment
Category	Term	Count	%	PValue	Genes	List Total	Pop Hits	Pop Total	Fold Enrichment	Bonferroni	Benjamini	FDR	Enrichment.Cluster	Enrichment.Score		Notes:
SP_PIR_KEYWORDS	transmembrane	18	10.0559	0.00243532	4934123, 4935843, 4931508, 4928242, 4931537, 4928201, 4935849, 4935477, 4928260, 4926160, 4933916, 4930510, 4928576, 4932585, 4935409, 4935057, 4934108, 4933580	179	423	9497	2.2577	0.0951353	0.0951353	2.21889	1	2.48		In order to determine gene enrichment for different annotation terms, DAVID Functional Analysis Tool was used. Genes that accumulated mutations during co-culture evolution were used as input. This tool uses Fisher Exact Test to determine gene enrichment in annotation terms. Nature Protocols 2009; 4(1):44 & Nucleic Acids Res. 2009;37(1):1
GOTERM_CC_FAT	GO:0016021~integral to membrane	27	15.0838	0.0037689	4931034, 4928417, 4935843, 4928242, 4931508, 4934656, 4928201, 4932835, 4935849, 4928260, 4935488, 4933916, 4930510, 4932585, 4935057, 4935409, 4926324, 4933580, 4935227, 4934123, 4927068, 4931537, 4935477, 4926160, 4928576, 4934843, 4934108	33	731	1272	1.4237	0.0727393	0.0727393	2.833	1	2.48
GOTERM_CC_FAT	GO:0031224~intrinsic to membrane	27	15.0838	0.00397097	4931034, 4928417, 4935843, 4928242, 4931508, 4934656, 4928201, 4932835, 4935849, 4928260, 4935488, 4933916, 4930510, 4932585, 4935057, 4935409, 4926324, 4933580, 4935227, 4934123, 4927068, 4931537, 4935477, 4926160, 4928576, 4934843, 4934108	33	733	1272	1.41982	0.0764935	0.0390075	2.98289	1	2.48
GOTERM_BP_FAT	GO:0051252~regulation of RNA metabolic process	19	10.6145	0.00361292	4931034, 4934259, 4929067, 4929830, 4926816, 4930991, 4934955, 4931969, 4934959, 4928544, 4935582, 4935477, 4935488, 4933095, 4931774, 4934794, 4929986, 4931649, 4934179	54	655	3650	1.9607	0.363921	0.202455	4.0992	2	1.91
GOTERM_BP_FAT	GO:0006355~regulation of transcription, DNA-dependent	19	10.6145	0.00361292	4931034, 4934259, 4929067, 4929830, 4926816, 4930991, 4934955, 4931969, 4934959, 4928544, 4935582, 4935477, 4935488, 4933095, 4931774, 4934794, 4929986, 4931649, 4934179	54	655	3650	1.9607	0.363921	0.202455	4.0992	2	1.91		Similar annotations were further clustered together by using Functional Annotation Clustering Tool from DAVID. Degree of similarity between terms is measured by using the same techniques of Kappa Statistics. Clustering is performed by using fuzzy heuristic clustering.
GOTERM_BP_FAT	GO:0045449~regulation of transcription	19	10.6145	0.0063181	4931034, 4934259, 4929067, 4929830, 4926816, 4930991, 4934955, 4931969, 4934959, 4928544, 4935582, 4935477, 4935488, 4933095, 4931774, 4934794, 4929986, 4931649, 4934179	54	689	3650	1.86395	0.547183	0.232095	7.06733	2	1.91
GOTERM_BP_1	GO:0065007~biological regulation	27	15.0838	0.010179	4931034, 4934259, 4933353, 4928544, 4935582, 4935488, 4931802, 4935409, 4926324, 4931649, 4933580, 4934179, 4929067, 4929830, 4926816, 4930991, 4934955, 4931969, 4931537, 4935072, 4934959, 4935477, 4933095, 4934843, 4931774, 4934794, 4929986	75	1038	4554	1.57942	0.0691139	0.0691139	5.13784	2	1.91
GOTERM_MF_FAT	GO:0030528~transcription regulator activity	15	8.37989	0.0557021	4934259, 4929067, 4929830, 4926816, 4930991, 4931969, 4934959, 4928544, 4929091, 4935582, 4933095, 4931774, 4934794, 4929986, 4934179	73	535	4316	1.65766	0.998274	0.411484	47.7236	2	1.91
																pValue: Modified Fisher Exact p-value: Smaller is better. Only terms with p-values smaller than 0.05 were included.
GOTERM_MF_FAT	GO:0005524~ATP binding	27	15.0838	0.00851066	4928417, 4928242, 4933353, 4932835, 4928544, 4933066, 4935409, 4933580, 4934431, 4929067, 4934492, 4929830, 4930991, 4934955, 4931969, 4931537, 4935072, 4934959, 4935477, 4935459, 4926160, 4934188, 4929133, 4931774, 4929986, 4934108, 4932314	73	1000	4316	1.59633	0.612766	0.211152	9.21973	3	1.57
GOTERM_MF_FAT	GO:0032559~adenyl ribonucleotide binding	27	15.0838	0.00922463	4928417, 4928242, 4933353, 4932835, 4928544, 4933066, 4935409, 4933580, 4934431, 4929067, 4934492, 4929830, 4930991, 4934955, 4931969, 4931537, 4935072, 4934959, 4935477, 4935459, 4926160, 4934188, 4929133, 4931774, 4929986, 4934108, 4932314	73	1006	4316	1.58681	0.642524	0.185953	9.9568	3	1.57
GOTERM_MF_FAT	GO:0030554~adenyl nucleotide binding	28	15.6425	0.0155652	4927780, 4928417, 4928242, 4933353, 4932835, 4928544, 4933066, 4935409, 4933580, 4934431, 4929067, 4934492, 4929830, 4930991, 4934955, 4931969, 4931537, 4935072, 4934959, 4935477, 4935459, 4926160, 4934188, 4929133, 4931774, 4929986, 4934108, 4932314	73	1100	4316	1.50496	0.824712	0.220234	16.2671	3	1.57		Enrichment.Score: The geometric mean of member's p-values in a given Enrichment Cluster. Higher values are better. Only clusters with score bigger than 1.0 were included.
GOTERM_MF_FAT	GO:0001883~purine nucleoside binding	28	15.6425	0.0155652	4927780, 4928417, 4928242, 4933353, 4932835, 4928544, 4933066, 4935409, 4933580, 4934431, 4929067, 4934492, 4929830, 4930991, 4934955, 4931969, 4931537, 4935072, 4934959, 4935477, 4935459, 4926160, 4934188, 4929133, 4931774, 4929986, 4934108, 4932314	73	1100	4316	1.50496	0.824712	0.220234	16.2671	3	1.57
GOTERM_MF_FAT	GO:0001882~nucleoside binding	28	15.6425	0.0167156	4927780, 4928417, 4928242, 4933353, 4932835, 4928544, 4933066, 4935409, 4933580, 4934431, 4929067, 4934492, 4929830, 4930991, 4934955, 4931969, 4931537, 4935072, 4934959, 4935477, 4935459, 4926160, 4934188, 4929133, 4931774, 4929986, 4934108, 4932314	73	1106	4316	1.49679	0.846047	0.20855	17.3678	3	1.57
GOTERM_MF_FAT	GO:0032553~ribonucleotide binding	27	15.0838	0.0209412	4928417, 4928242, 4933353, 4932835, 4928544, 4933066, 4935409, 4933580, 4934431, 4929067, 4934492, 4929830, 4930991, 4934955, 4931969, 4931537, 4935072, 4934959, 4935477, 4935459, 4926160, 4934188, 4929133, 4931774, 4929986, 4934108, 4932314	73	1072	4316	1.48911	0.90455	0.229733	21.2987	3	1.57
GOTERM_MF_FAT	GO:0032555~purine ribonucleotide binding	27	15.0838	0.0209412	4928417, 4928242, 4933353, 4932835, 4928544, 4933066, 4935409, 4933580, 4934431, 4929067, 4934492, 4929830, 4930991, 4934955, 4931969, 4931537, 4935072, 4934959, 4935477, 4935459, 4926160, 4934188, 4929133, 4931774, 4929986, 4934108, 4932314	73	1072	4316	1.48911	0.90455	0.229733	21.2987	3	1.57
GOTERM_MF_FAT	GO:0000166~nucleotide binding	31	17.3184	0.0210622	4927780, 4928417, 4934535, 4928242, 4933353, 4932835, 4935173, 4928544, 4933066, 4935409, 4933580, 4934431, 4929830, 4929067, 4934492, 4926816, 4930991, 4934955, 4931969, 4931537, 4935072, 4934959, 4935477, 4935459, 4926160, 4934188, 4929133, 4931774, 4929986, 4934108, 4932314	73	1289	4316	1.42189	0.905851	0.210446	21.4087	3	1.57
GOTERM_MF_FAT	GO:0017076~purine nucleotide binding	28	15.6425	0.0324877	4927780, 4928417, 4928242, 4933353, 4932835, 4928544, 4933066, 4935409, 4933580, 4934431, 4929067, 4934492, 4929830, 4930991, 4934955, 4931969, 4931537, 4935072, 4934959, 4935477, 4935459, 4926160, 4934188, 4929133, 4931774, 4929986, 4934108, 4932314	73	1166	4316	1.41977	0.974422	0.283426	31.1866	3	1.57
EC_NUMBER	2.7.13.3	7	3.91061	0.00136089	4935477, 4935409, 4933353, 4931537, 4933580, 4935072, 4934959	13	170	1417	4.48824	0.00948743	0.00948743	0.699605	4	1.51
GOTERM_MF_FAT	GO:0004673~protein histidine kinase activity	12	6.70391	0.00608312	4935477, 4931034, 4935488, 4931774, 4935409, 4931969, 4933353, 4931537, 4933580, 4932835, 4935072, 4934959	73	280	4316	2.53386	0.492007	0.492007	6.67233	4	1.51
GOTERM_MF_FAT	GO:0000155~two-component sensor activity	12	6.70391	0.00608312	4935477, 4931034, 4935488, 4931774, 4935409, 4931969, 4933353, 4931537, 4933580, 4932835, 4935072, 4934959	73	280	4316	2.53386	0.492007	0.492007	6.67233	4	1.51
GOTERM_MF_FAT	GO:0016775~phosphotransferase activity, nitrogenous group as acceptor	12	6.70391	0.00711827	4935477, 4931034, 4935488, 4931774, 4935409, 4931969, 4933353, 4931537, 4933580, 4932835, 4935072, 4934959	73	286	4316	2.4807	0.547494	0.327314	7.76645	4	1.51
GOTERM_MF_FAT	GO:0004672~protein kinase activity	12	6.70391	0.00788229	4935477, 4931034, 4935488, 4931774, 4935409, 4931969, 4933353, 4931537, 4933580, 4932835, 4935072, 4934959	73	290	4316	2.44648	0.584553	0.253829	8.56649	4	1.51
BLOCKS	IPB003594:ATP-binding region, ATPase-like	8	4.46927	0.0114289	4935477, 4931774, 4935409, 4933353, 4931537, 4933580, 4932835, 4935072	78	48	1450	3.09829	0.596703	0.596703	11.4761	4	1.51
BLOCKS	IPB004358:Bacterial sensor protein C-terminal signature	7	3.91061	0.011453	4935477, 4931774, 4935409, 4933353, 4931537, 4933580, 4935072	78	37	1450	3.51698	0.597478	0.365554	11.4989	4	1.51
GOTERM_BP_FAT	GO:0006793~phosphorus metabolic process	11	6.14525	0.0121806	4935477, 4932922, 4930510, 4934188, 4931774, 4935409, 4933353, 4931537, 4933580, 4935072, 4934959	54	310	3650	2.39845	0.78388	0.318174	13.2138	4	1.51
GOTERM_BP_FAT	GO:0006796~phosphate metabolic process	11	6.14525	0.0121806	4935477, 4932922, 4930510, 4934188, 4931774, 4935409, 4933353, 4931537, 4933580, 4935072, 4934959	54	310	3650	2.39845	0.78388	0.318174	13.2138	4	1.51
PFAM	PF00512:His Kinase A	6	3.35196	0.0173192	4935477, 4935409, 4933353, 4931537, 4933580, 4935072	136	78	6967	3.94061	0.986869	0.88541	20.2822	4	1.51
GOTERM_BP_FAT	GO:0016310~phosphorylation	10	5.58659	0.0206631	4935477, 4930510, 4934188, 4931774, 4935409, 4933353, 4931537, 4933580, 4935072, 4934959	54	287	3650	2.35514	0.926461	0.406661	21.4515	4	1.51
GOTERM_BP_FAT	GO:0018106~peptidyl-histidine phosphorylation	8	4.46927	0.0234837	4935477, 4931774, 4935409, 4933353, 4931537, 4933580, 4935072, 4934959	54	199	3650	2.71729	0.948721	0.390478	24.0282	4	1.51
GOTERM_BP_FAT	GO:0018202~peptidyl-histidine modification	8	4.46927	0.0234837	4935477, 4931774, 4935409, 4933353, 4931537, 4933580, 4935072, 4934959	54	199	3650	2.71729	0.948721	0.390478	24.0282	4	1.51
PFAM	PF02518:Histidine kinase-, DNA gyrase B-, and HSP90-like ATPase	7	3.91061	0.0247746	4935477, 4935409, 4933353, 4931537, 4933580, 4932835, 4935072	136	116	6967	3.09134	0.998014	0.78889	27.7825	4	1.51
GOTERM_BP_FAT	GO:0006468~protein amino acid phosphorylation	8	4.46927	0.0252607	4935477, 4931774, 4935409, 4933353, 4931537, 4933580, 4935072, 4934959	54	202	3650	2.67693	0.959162	0.366743	25.6116	4	1.51
BLOCKS	IPB003661:Histidine kinase A, N-terminal	6	3.35196	0.0343851	4935477, 4935409, 4933353, 4931537, 4933580, 4935072	78	35	1450	3.18681	0.936975	0.602042	30.9997	4	1.51
SP_PIR_KEYWORDS	phosphoprotein	9	5.02793	0.0359954	4935477, 4926160, 4928242, 4935409, 4933353, 4931537, 4933580, 4935072, 4934959	179	202	9497	2.36388	0.777544	0.528348	28.635	4	1.51
PFAM	PF00672:HAMP domain	7	3.91061	0.00319026	4935477, 4931034, 4935488, 4935409, 4926324, 4931537, 4933580	136	75	6967	4.78127	0.547266	0.547266	4.06107	5	1.39
INTERPRO	IPR003660:HAMP linker domain	7	3.91061	0.0503756	4935477, 4931034, 4935488, 4935409, 4926324, 4931537, 4933580	140	139	7253	2.60899	0.999993	0.99731	48.4289	5	1.39
GOTERM_MF_FAT	GO:0008134~transcription factor binding	7	3.91061	0.0112742	4928544, 4929830, 4929067, 4930991, 4929986, 4934955, 4931969	73	114	4316	3.63038	0.715934	0.189219	12.0425	6	1.36
INTERPRO	IPR002078:RNA polymerase sigma factor 54, interaction	7	3.91061	0.0219299	4928544, 4929830, 4929067, 4930991, 4929986, 4934955, 4931969	140	114	7253	3.18114	0.993767	0.993767	24.7295	6	1.36
PFAM	PF00158:Sigma54_activat	7	3.91061	0.0229693	4928544, 4929830, 4929067, 4930991, 4929986, 4934955, 4931969	136	114	6967	3.14558	0.996858	0.853531	26.0286	6	1.36
PROSITE	PS00688:SIGMA54_INTERACT_3	7	3.91061	0.0328412	4928544, 4929830, 4929067, 4930991, 4929986, 4934955, 4931969	73	114	3385	2.84727	0.97285	0.97285	31.3398	6	1.36
PROSITE	PS00676:SIGMA54_INTERACT_2	7	3.91061	0.0328412	4928544, 4929830, 4929067, 4930991, 4929986, 4934955, 4931969	73	114	3385	2.84727	0.97285	0.97285	31.3398	6	1.36
PROSITE	PS00675:SIGMA54_INTERACT_1	7	3.91061	0.0328412	4928544, 4929830, 4929067, 4930991, 4929986, 4934955, 4931969	73	114	3385	2.84727	0.97285	0.97285	31.3398	6	1.36

## Sheet: Legend
Table EV2: Functional enrichment of mutations across several ontologies
In order to determine gene enrichment for different annotation terms, DAVID Functional Analysis Tool was used. Genes that accumulated mutations during co-culture evolution were used as input. This tool uses Fisher Exact Test to determine gene enrichment in annotation terms. Nature Protocols 2009; 4(1):44 & Nucleic Acids Res. 2009;37(1):1
Similar annotations were further clustered together by using Functional Annotation Clustering Tool from DAVID. Degree of similarity between terms is measured by using the same techniques of Kappa Statistics. Clustering is performed by using fuzzy heuristic clustering.
pValue: Modified Fisher Exact p-value: Smaller is better. Only terms with p-values smaller than 0.05 were included.
Enrichment.Score: The geometric mean of member's p-values in a given Enrichment Cluster. Higher values are better. Only clusters with score bigger than 1.0 were included.
