# Supplementary material for: Mechanism for microbial population collapse in a fluctuating resource environment
Source: Mol Syst Biol. 2017 Mar 20;13(3):919. doi: 10.15252/msb.20167058 (PMC5371734; doi:10.15252/msb.20167058)
Supplement: Supplementary file 5 — Table EV3 [file MSB-13-919-s005.xlsx]

## Sheet: EGRIN Final Summary
Module					Motif 1		Motif 2		EGRIN		GO Term Enrichment (p-value <0.05
Name	Number	Genes	Score	Residual	Motif 1 consensus	Motif 1 e.value	Motif 2 consensus	Motif 2 e.value	Regulators	Regulator.Weights	Biological.Process	Cellular.Component	Molecular.Function
module_0001	1	13	-53.8298	0.406303	CCgGATGC	3100	TGATGGTTCGaaTCaTGTgTT	11000	Oxygen:cooA knockout:DVU2886:DVU2114:DVUA0151:DVU2989:DVU1142:DVU1063:DVU0597 knockout:DVU0269:DVU0110:DVU0569:DVU2588	-0.92:-0.22:-0.2:-0.16:0.14:-0.14:-0.13:0.13:0.12:0.12:-0.11:-0.11:0.1	mismatch repair		double-stranded DNA binding:mismatched DNA binding:structure-specific DNA binding
module_0002	2	11	-54.9965	0.4229	ACAAAaAT	120	TTCATgCAtCACCcT	7800	DVU1754:DVU1156:DVU2832:DVU1517	0.27:0.24:0.19:0.12			exonuclease activity:nuclease activity
module_0003	3	15	-59.3532	0.40236	AATnGaTCaCnGAAAGAAAGA	480	tCgaGcgtGAaCCCcACGCC	2300	DVU3111:DVU1745:DVU3142:DVU3066:DVU0529:DVU1561:DVU1402	0.4:0.37:0.31:0.27:0.24:0.15:0.11	chromate transport:cell cycle:aminoglycan biosynthetic process:glycosaminoglycan biosynthetic process:peptidoglycan biosynthetic process	nucleus:intracellular membrane-bounded organelle:membrane-bounded organelle	chromate transmembrane transporter activ...:inorganic anion transmembrane transporte...
module_0004	4	20	-42.339	0.451203	AAatGcAggAA	3.1	tGCAaggGgGCAa	2600	DVU0813:DVU0744:DVU2547:DVU0596:DVU1730:DVU3111	0.31:0.19:0.18:0.14:0.13:0.1	L-serine metabolic process:serine family amino acid biosynthetic pr...:sulfur amino acid biosynthetic process:sulfur amino acid metabolic process:serine family amino acid metabolic proce...	cysteine synthase complex:endoplasmic reticulum:endomembrane system	adenyl-nucleotide exchange factor activi...:protein disulfide isomerase activity:cysteine synthase activity:dihydroorotate dehydrogenase activity:dihydroorotate oxidase activity
module_0008	8	20	-54.7142	0.448829	AAAattTcacaaTcttctTaCAAT	1.8e-10	AtATCAaaaTaAAanTtCAAACA	2.7e-10	DVU2836:DVU1760:DVU1142:DVU1331:DVU1572:DVU2532	0.27:0.17:-0.13:0.11:0.11:0.1	protein dephosphorylation:dephosphorylation:cellular protein modification process:protein modification process		protein tyrosine phosphatase activity:arsenate reductase (glutaredoxin) activi...:chloramphenicol O-acetyltransferase acti...:arsenate reductase activity:oxidoreductase activity, acting on phosp...
module_0009	9	25	-33.509	0.469305	agcgGGCATgG	12000	TcCTGAaAacC	13000	DVUA0143:DVU1518:DVU1340:DVU1561:DVU2588	-0.15:-0.13:0.12:-0.11:-0.1	amino acid transport:amino acid transmembrane transport:tryptophanyl-tRNA aminoacylation:toxin biosynthetic process:toxin metabolic process		hydrolase activity, acting on carbon-nit...:amino acid transmembrane transporter act...:enoyl-[acyl-carrier-protein] reductase (...:enoyl-[acyl-carrier-protein] reductase (...:histidinol-phosphate transaminase activi...
module_0010	10	25	-36.0095	0.477096	TgTCAAGa	3.1	TAtgAaCGnAngTT	1500	DVU0063:DVU2111:DVU2547:DVU1547:DVU0118	0.46:0.3:-0.29:-0.28:-0.19	biosynthetic process:gene expression:cellular component disassembly:macromolecular complex disassembly:protein complex disassembly	intracellular:small ribosomal subunit:cytoplasm:ribosomal subunit:intracellular organelle part	translation factor activity, nucleic aci...:RNA binding:GTP binding:guanyl nucleotide binding:guanyl ribonucleotide binding
module_0011	11	27	-37.3768	0.48692	TTTTCttGctATAaT	0.1	ATgAaaATAcT	3700	DVU0309	-0.12	cellular response to stimulus:response to stimulus:regulation of cellular process:regulation of biological process:biological regulation	membrane	signal transducer activity:molecular transducer activity:farnesyltranstransferase activity:protoheme IX farnesyltransferase activit...:transferase activity, transferring alkyl...
module_0014	14	30	-31.7444	0.496331	aCACcGGCcGCACaaCgGgaGACt	150	CATcCAaGAnGatA	1300	DVU0854:DVU1083	0.15:-0.11	organonitrogen compound catabolic proces...:purine nucleobase catabolic process:adenine catabolic process:antibiotic metabolic process:antibiotic biosynthetic process	magnesium-dependent protein serine/threo...:protein serine/threonine phosphatase com...:myosin phosphatase complex:phosphatase complex:tricarboxylic acid cycle enzyme complex	adenine deaminase activity:aconitate hydratase activity:protein serine/threonine phosphatase act...:calcium-dependent protein serine/threoni...:magnesium-dependent protein serine/threo...
module_0015	15	19	-31.8281	0.498352	cAtacccaAAcAtAacggcaA	3200	ACGgnCCGtTCCTGC	17000	DVU3142:DVU2547:DVU2086	0.26:0.24:0.21	cellular response to stimulus:malate metabolic process:nitrogen compound metabolic process:response to stimulus:cellular aromatic compound metabolic pro...	imidazoleglycerol-phosphate synthase com...	imidazoleglycerol-phosphate synthase act...:UDP-N-acetylmuramate dehydrogenase activ...:phosphorelay response regulator activity:receptor signaling protein activity:signal transducer activity
module_0016	16	23	-36.8154	0.475783	GgAaAGAcAT	0.46	tTATCAtGccacaCaTCAAG	120	DVU2532:DVU1754:DVU1517	0.31:-0.29:-0.15	lysine biosynthetic process via diaminop...:diaminopimelate metabolic process:lysine metabolic process:lysine biosynthetic process:proteolysis	endopeptidase Clp complex:intracellular part:cytoplasm	peptidase activity, acting on L-amino ac...:metalloendopeptidase activity:peptidase activity:2-amino-4-hydroxy-6-hydroxymethyldihydro...:carboxypeptidase activity
module_0018	18	20	-45.3649	0.440239	TTgaagacCAaAAaaAGAaAG	1.5	TAAAGTaTACA	16000	DVU2195:DVU2547:DVU1156:DVU1402:DVU2532	-0.26:-0.23:-0.19:-0.13:0.11	gene expression:primary metabolic process:cellular process:cellular metabolic process:threonyl-tRNA aminoacylation	cytoplasm:intracellular part:macromolecular complex:intracellular:cell	isomerase activity:nucleic acid binding:threonine-tRNA ligase activity:ribonucleoprotein complex binding:ribosome binding
module_0019	19	14	-45.2059	0.440995	atgCCtcATcggCAaGacgC	1400	AAAaTACACAT	17000	DVU1063:DVU1561:DVU3142:DVU0539	0.16:0.15:0.15:0.11	chemotaxis:taxis:response to external stimulus:response to chemical:locomotion		shikimate kinase activity:phosphotransferase activity, alcohol gro...:kinase activity:sugar:proton symporter activity:cation:sugar symporter activity
module_0020	20	17	-62.6377	0.46055	aaatttcTgTAtttAaTTTgA	0.003	ATCaTaTACTcAACgccTTC	1	DVU1063:DVU1517:DVUA0151:DVU1754:DVU2832	0.2:0.18:0.17:0.14:0.11	DNA packaging:DNA conformation change		1-aminocyclopropane-1-carboxylate deamin...:D-cysteine desulfhydrase activity:carbon-sulfur lyase activity:deaminase activity:helicase activity
module_0021	21	10	-91.0572	0.320596	TGtgcAttTCTgtTGAaAt	94	AaAaCgTaAcA	18000	DVU2832:DVU1063:DVU2114:DVU1517:DVU0269:DVU1156:DVU1518:DVU1949	0.27:0.25:-0.21:0.2:0.18:0.12:0.11:-0.11	peptidoglycan turnover:peptidoglycan metabolic process:aminoglycan metabolic process:glycosaminoglycan metabolic process:DNA integration	outer membrane	hydrolase activity, hydrolyzing O-glycos...:hydrolase activity, acting on glycosyl b...
module_0022	22	26	-44.7161	0.477557	GCaTgcttcTTGCaT	0.00014	aAggGgGgGGaTGaCGnCTCTCc	8.7	DVU0606:DVU0063	-0.14:-0.11	locomotion:cell adhesion:nodulation:biological adhesion:symbiosis, encompassing mutualism throug...	organelle:organelle part:bacterial-type flagellum filament:bacterial-type flagellum basal body, rod:bacterial-type flagellum basal body	structural molecule activity:motor activity:asparagine synthase (glutamine-hydrolyzi...
module_0023	23	27	-40.4034	0.470647	ATGTGCTGCGGGG	17	CaCatGaCACaGCCG	6.5	DVU1561:DVU3095:DVU0596:DVU0057	-0.14:-0.14:-0.14:-0.1	DNA repair:cellular response to DNA damage stimulus:cellular response to stress:isoleucyl-tRNA aminoacylation:high-affinity iron ion transmembrane tra...	DNA polymerase III complex:DNA polymerase complex:intracellular membrane-bounded organelle:membrane-bounded organelle:endoplasmic reticulum	adenosine kinase activity:isoleucine-tRNA ligase activity:polyol transmembrane transporter activit...:glycerol-3-phosphate transmembrane trans...:glycerol-3-phosphate-transporting ATPase...
module_0024	24	14	-70.0464	0.378826	TTtcGcTAacC	1700	GTCTTTTTgC	11000	DVU0597 knockout:DVU0525:DVU3142:DVU2114:DVU1083:Co-culture Ancestor:DVU0679:DVU2359:DVU3111:DVU2588:DVU1964:DVU1547	0.29:0.21:0.2:-0.19:0.18:0.14:0.13:-0.13:0.12:0.11:-0.11:0.1
module_0029	29	23	-35.2347	0.497881	aCaccGAAgaGAAna	0.67	AaCaTAAAgTATA	32000	DVU1949:DVU0682:Salt-Stress Ancestor:DVU2547:DVU1759:DVU3255:DVU2195	0.23:0.22:-0.2:-0.19:0.17:0.12:-0.11	DNA topological change:DNA conformation change:organic substance metabolic process:translational elongation:tRNA aminoacylation for protein translat...	intracellular part:chromosome:cytoplasm:intracellular:phosphoribosylaminoimidazole carboxylase...	DNA topoisomerase type II (ATP-hydrolyzi...:DNA topoisomerase II activity:DNA topoisomerase activity:DNA-dependent ATPase activity:catalytic activity
module_0032	32	17	-55.5076	0.430506	ATATGGTGCtTGcctCAAATGCAA	5.7	tTGcCccGaCGGAgATGAtG	59	DVU0804:DVU2832:DVU0653:DVU0749:DVU2114:DVU2567:DVU0679	0.18:0.17:-0.15:0.13:-0.13:0.12:0.11	organic acid biosynthetic process:carboxylic acid biosynthetic process:lipoate metabolic process:lipoate biosynthetic process:chromate transport		chorismate synthase activity:homoserine dehydrogenase activity:orotidine-5'-phosphate decarboxylase act...:5'-3' exonuclease activity:chromate transmembrane transporter activ...
module_0033	33	29	-32.475	0.490651	ATAGGATAtTTCTT	510	TTGtCcTTTagCtTgGggtGTgT	230	DVU1063:DVU2633:DVUA0143:DVUA0024:DVU3023	-0.15:0.15:-0.14:-0.14:0.12	pyridoxine metabolic process:pyridoxine biosynthetic process:vitamin B6 metabolic process:vitamin B6 biosynthetic process:organic hydroxy compound biosynthetic pr...	integral component of plasma membrane:intrinsic component of plasma membrane:membrane	transferase activity, transferring alkyl...:endopeptidase activity:hydroxymethylbilane synthase activity:peptidase activity, acting on L-amino ac...:cysteine-type endopeptidase activity
module_0034	34	21	-64.7281	0.438101	AcaTTGAaAATCaTaaTCAATA	1.4e-15	ACACCAAtAtgCCGcgACATG	0.15	DVU0942:DVU0653:DVU0679:DVU0118:DVU3080:DVU0525:Carbon Monoxide:DVU3313:DVU1744	-0.69:-0.26:-0.22:0.22:0.21:0.15:0.13:0.11:0.11	metal ion transport:cation transport:ion transport:microtubule-based process:ferrous iron transport	cytoskeleton:microtubule:microtubule cytoskeleton:cytoskeletal part	iron ion binding:8-amino-7-oxononanoate synthase activity:transition metal ion transmembrane trans...:ion binding:cation transmembrane transporter activit...
module_0036	36	16	-56.0129	0.394583	GGaCATGnCGc	28	CcTTgCCgGangCGT	1500	DVU0110:DVU2588:DVU3142:DVU2547:DVU1759	-0.18:0.17:0.17:0.16:-0.13	glycerol-3-phosphate metabolic process:alditol phosphate metabolic process:phosphate-containing compound metabolic ...:phosphorus metabolic process	glycerol-3-phosphate dehydrogenase compl...	serine-glyoxylate transaminase activity:glycerol-3-phosphate dehydrogenase activ...:monooxygenase activity:oxidoreductase activity, acting on the C...:phosphorelay response regulator activity
module_0038	38	13	-56.8427	0.392007	TCCGAtGaCGAAGg	47	gCCGGTGC	21000	DVU2114:DVU3142:DVU2832	-0.31:0.29:0.12	regulation of nitrogen utilization:nitrogen utilization		nutrient reservoir activity:enzyme regulator activity
module_0039	39	11	-77.0093	0.345651	AaTCtTAAttA	1700	AaaAncctGAaCaCTctanT	3000	DVU3255:DVU2832:DVU3142:DVU3381:DVU1561	-0.23:0.2:0.18:0.18:0.12			formamidase activity:amidase activity:hydrolase activity, acting on carbon-nit...
module_0040	40	7	-118.423	0.313758	atCctGACgAGcAGCtGaA	59	TGCGGGGCGGtgGTCtGGCgGTG	170	DVU2832:Megaplasmid minus:Continuous flow:DVU2097:DVU2106:Formate:DVU2588:DVU0749:DVU1063:DVU1949	0.41:-0.35:0.26:-0.25:-0.23:0.2:0.19:0.14:0.13:-0.11
module_0041	41	10	-70.9448	0.345968	TGaCAAaA	1700	TATAAA	11000	Co-culture Ancestor:Formate:DVU1083:DVU0063:DVU0230:DVU2114:DVU2799	0.23:0.14:0.13:-0.12:0.12:-0.11:-0.11	folic acid-containing compound metabolic...:folic acid-containing compound biosynthe...:pteridine-containing compound metabolic ...:pteridine-containing compound biosynthet...:cellular modified amino acid biosyntheti...		shikimate 3-dehydrogenase (NADP+) activi...:5-formyltetrahydrofolate cyclo-ligase ac...:NADP binding:cyclo-ligase activity:phosphorelay response regulator activity
module_0042	42	10	-75.2051	0.34826	TaTATTCAT	6700	CGAAAcTCGAA	17000	Oxygen:DVU0597 knockout:DVU0804:DVU2567:DVU2106:DVU1083:DVU1156:DVU0525:DVU1561:DVU3142	17.66:0.71:0.26:0.23:-0.21:0.15:0.12:0.11:0.1:0.1	transposition, DNA-mediated:transposition:DNA recombination		transposase activity
module_0043	43	11	-78.0576	0.385747	ACGGACGcGAGTCgCATCCCGCCA	4	AAGGCCcGGCATGCG	24	Oxygen:DVU2832:DVU2097:DVU2527:DVU3220:DVU1754:DVU1063:DVU2567	7.72:0.34:-0.22:0.21:0.16:0.13:0.11:0.1	nitrogen fixation:nitrogen cycle metabolic process
module_0045	45	12	-90.0629	0.361749	AAGGAttCgAaCCCcCgAA	93	CTTCcTTgGTcncGC	2300	DVU2547:DVU1547	-0.55:-0.43	cellular biosynthetic process:organic substance biosynthetic process:biosynthetic process:cellular macromolecule metabolic process:macromolecule metabolic process	intracellular:intracellular part:cell:cell part	RNA binding:ribose phosphate diphosphokinase activit...:5S rRNA binding:diphosphotransferase activity:nucleic acid binding
module_0047	47	12	-81.8236	0.35787	tGaCgctcGGcAcGncGnAAgc	350	TGtGgTctTTTgAcGTTCTgT	3200	DVU2097:DVU3142:DVU0529:DVU1063:DVU2588:DVU1561:DVU1156	-0.34:0.24:0.24:0.16:0.15:0.12:0.1	nitrogen fixation:nitrogen cycle metabolic process	nitrogenase complex:iron-iron nitrogenase complex:molybdenum-iron nitrogenase complex:vanadium-iron nitrogenase complex	nitrogenase activity:oxidoreductase activity, acting on iron-...:oxidoreductase activity, acting on iron-...
module_0048	48	22	-38.8938	0.437103	CTGAAAAG	170	CGGacATGATg	170	DVU2633:DVU2788:DVU1063:DVU0110:DVU1754:DVU3080	0.19:0.17:-0.15:0.14:-0.11:0.11	purine nucleobase catabolic process:adenine catabolic process:adenine metabolic process:nucleobase catabolic process:glycogen metabolic process	respiratory chain complex II:plasma membrane respiratory chain comple...:succinate dehydrogenase complex:plasma membrane succinate dehydrogenase ...:respiratory chain	cytochrome-c oxidase activity:heme-copper terminal oxidase activity:oxidoreductase activity, acting on a hem...:oxidoreductase activity, acting on a hem...:hydrogen ion transmembrane transporter a...
module_0053	53	27	-35.7532	0.49371	ATaagaaAAATtAaTgTTtGA	0.29	gCAgcctaCAcaGgGacAG	44			gene expression	6-phosphofructokinase complex	6-phosphofructokinase activity:phosphofructokinase activity:carbohydrate kinase activity:pyruvate, water dikinase activity:phosphotransferase activity, paired acce...
module_0056	56	23	-42.552	0.483099	GTCTTgGAAGacAAaGTaAGC	2.9e-08	TGTgntcGTaTGggnTTtgTGCT	6.2e-05	DVU3255:DVU1949:DVU0539:DVU1547	0.15:0.14:-0.12:-0.1	terpenoid metabolic process:terpenoid biosynthetic process:NAD biosynthetic process:nicotinamide nucleotide biosynthetic pro...:pyridine nucleotide biosynthetic process	Gram-negative-bacterium-type cell wall:peptidoglycan-based cell wall:cell wall:integral component of membrane:intrinsic component of membrane	3-dehydroquinate dehydratase activity:nicotinate-nucleotide adenylyltransferas...:4-(cytidine 5'-diphospho)-2-C-methyl-D-e...:GTPase activity:thiamine-phosphate kinase activity
module_0058	58	20	-60.9303	0.378474	GTGAGC	2700	TCCGTTTCT	4800	DVU2960:DVU1572:DVU1331:DVU2532:DVU1760	-0.31:-0.19:-0.15:-0.13:-0.11		virion:viral capsid:virion part
module_0059	59	10	-99.2933	0.310919	GCGTcGtaGCCGTGG	4000	TTaCacAtGGC	4400	Oxygen:DVU2832:DVU2567:DVU0804:DVUA0057:DVU3220:DVU1340:DVU0619:DVU2690	1.84:0.34:0.14:0.14:0.12:0.12:-0.11:-0.11:0.1	microtubule-based process	cytoskeleton:microtubule:microtubule cytoskeleton:cytoskeletal part:intracellular organelle part	phosphoglycerate mutase activity:2,3-bisphosphoglycerate-independent phos...:2,3-bisphosphoglycerate-dependent phosph...:intramolecular transferase activity, pho...:intramolecular transferase activity
module_0061	61	20	-49.8185	0.486892	AcCGcAcTCGTgta	23	CtCCTTnnGcGGcnanGgGgnCGa	30	DVU1628:DVU3111:DVU2690:DVUA0151:DVU2577	-0.15:0.14:0.13:0.11:-0.11	oxidative phosphorylation:electron transport chain:respiratory electron transport chain:ATP synthesis coupled electron transport:cellular respiration		oxidoreductase activity
module_0063	63	27	-34.1595	0.469617	aaGacaCcAcAgGAtAGGAa	1.2	GGAGgCATGAC	390	DVU0813:DVU2423:DVU2836:DVU2114:DVU2111	0.18:-0.17:0.17:0.16:-0.13	cysteinyl-tRNA aminoacylation:regulation of cellular ketone metabolic ...:regulation of lipid metabolic process:regulation of fatty acid metabolic proce...:cellular ketone metabolic process	cell:cell part	NAD+ kinase activity:cysteine-tRNA ligase activity:calcium-transporting ATPase activity:calcium ion transmembrane transporter ac...:bis(5'-nucleosyl)-tetraphosphatase (asym...
module_0064	64	21	-39.4422	0.476274	ACCGCAAgATCAAGgAggGAG	65	TTCcGTgGacGCGtGccGTgCG	290	DVU3111:DVU1156:DVU1547:Salt-Stress Ancestor:DVU0621	0.15:-0.12:-0.11:-0.11:-0.1	guanosine-containing compound biosynthet...:guanosine-containing compound metabolic ...:glutamine family amino acid metabolic pr...:glutamine metabolic process:organic acid biosynthetic process	cytoplasm:acetyl-CoA carboxylase complex:intracellular part:cytoplasmic part:intracellular non-membrane-bounded organ...	GMP synthase activity:GMP synthase (glutamine-hydrolyzing) act...:acetyl-CoA carboxylase activity:[acyl-carrier-protein] S-malonyltransfer...:nucleoside diphosphate kinase activity
module_0066	66	14	-46.5868	0.426461	cCGgaAncGtCAnGG	2.4	GCaaACAg	3000	DVU0813:DVU2086:DVU2114	0.36:0.18:-0.16	pyrimidine-containing compound metabolic...:pyrimidine-containing compound biosynthe...:thiamine metabolic process:thiamine biosynthetic process:thiamine-containing compound metabolic p...	excinuclease repair complex:DNA repair complex	acylphosphatase activity:hydroxyethylthiazole kinase activity:thiamine-phosphate diphosphorylase activ...:phosphopantetheine binding:2 iron, 2 sulfur cluster binding
module_0067	67	13	-41.9481	0.491054	TTccgCATgTnCTC	15	TGtTgnnTantgTtnTnGCCatCa	260	DVU1517:DVU0621:DVU2690	0.26:0.26:0.11	cellular respiration:energy derivation by oxidation of organi...	formate dehydrogenase complex	methionine-tRNA ligase activity:tRNA binding:pyruvate, water dikinase activity:phosphotransferase activity, paired acce...:molybdenum ion binding
module_0071	71	26	-36.6653	0.479897	AgCAtgAATGGAgaTGaAg	600	TGacgcTcTcGAAaTaACncCTT	13000	DVU2675:DVU2960:DVU2251:DVU2114:DVU1967:DVU0110:DVU2394	0.17:0.14:0.14:0.13:-0.11:0.11:0.11	carbohydrate metabolic process:glycolytic process:pyruvate metabolic process:carbohydrate catabolic process:single-organism carbohydrate catabolic p...		2-amino-4-hydroxy-6-hydroxymethyldihydro...:cytosine deaminase activity:diaminopimelate epimerase activity:glyceraldehyde-3-phosphate dehydrogenase...:phosphoglycerate mutase activity
module_0072	72	11	-94.9943	0.311003	AcGGAGAtGAC	5.5	TTnctTTnatnttCtGTTt	2700	Oxygen:DVU2832:DVU0619:DVU2588:DVU1744:DVU2114:Continuous flow:DVU2567:Formate:DVU2106	22.73:0.26:-0.23:0.18:0.14:-0.13:0.11:0.11:0.11:-0.1	nitrogen fixation:nitrogen cycle metabolic process	nitrogenase complex:iron-iron nitrogenase complex:molybdenum-iron nitrogenase complex:vanadium-iron nitrogenase complex	phosphoglycerate mutase activity:2,3-bisphosphoglycerate-independent phos...:2,3-bisphosphoglycerate-dependent phosph...:nitrogenase activity:oxidoreductase activity, acting on iron-...
module_0073	73	12	-68.947	0.363942	GCAcAtTgCaCA	85	AAATTC	14000	Oxygen:DVU2097:DVU2832:DVU3142:DVU1063:DVU3193:DVU2588	20.1:-0.37:0.21:0.21:0.15:-0.14:0.12		virion:viral capsid:virion part
module_0074	74	25	-66.2453	0.414026	cTTGTcCtaaAAtTCAcAa	0.016	ATCaaCtTAAGgCga	150	Formate:DVU2802:DVU1760:DVU2577:DVU2275:DVU0744:DVU0749	-0.22:-0.2:0.16:-0.15:0.14:-0.14:0.11	phosphate-containing compound metabolic ...:sulfate reduction:organonitrogen compound biosynthetic pro...:single-organism biosynthetic process:transport	intracellular part:intracellular:sulfate adenylyltransferase complex (ATP...:adenylyltransferase complex:cell periphery	nucleoside-triphosphatase activity:transporter activity:ATPase activity, coupled to transmembran...:adenylate kinase activity:inorganic diphosphatase activity
module_0079	79	10	-86.7436	0.350674	ACCgaGGggnTtttCtTgtAa	43	gCaTcaAAaCg	6700	DVU1517:DVU2886:DVU1754:DVU0619:DVU1063:DVU1561:DVU0804:DVU0269:DVUA0024:DVU0606	0.29:-0.23:0.2:-0.16:0.15:0.13:0.11:0.11:0.11:0.11	aspartate metabolic process:fumarate metabolic process:dicarboxylic acid metabolic process:aspartate family amino acid metabolic pr...	tricarboxylic acid cycle enzyme complex	aspartate ammonia-lyase activity:ammonia-lyase activity:carbon-nitrogen lyase activity:metallopeptidase activity
module_0080	80	14	-81.8826	0.34862	aCaAGnacgAcaCcnCggAcgAAA	1000	AAaTCAAGtAAGcCGGAtTT	9500	DVU2832:DVU2097:DVU1156:DVU2588	0.27:-0.25:0.15:0.15	regulation of pH:monovalent inorganic cation homeostasis:sodium ion transport:chemical homeostasis:ion homeostasis		DNA (cytosine-5-)-methyltransferase acti...:monovalent cation:proton antiporter acti...:sodium:proton antiporter activity:cation:cation antiporter activity:DNA (cytosine-5-)-methyltransferase acti...
module_0085	85	14	-47.2713	0.444577	CAnCAcCCTCgACCnngGngA	240	GACAcACAcCACcaG	3900	DVU3142:DVU1063:DVU2832:DVU2588	0.23:0.22:0.15:0.13			nucleotide binding:nucleoside phosphate binding:actin binding:cytoskeletal protein binding:small molecule binding
module_0088	88	15	-51.4993	0.393822	TTcTTTAATTAAA	980	gAAcAGCc	2600	DVU3255:DVU3142:DVU2836:DVU2956	0.27:-0.26:0.17:0.11	IMP biosynthetic process:'de novo' IMP biosynthetic process:IMP metabolic process		pantothenate kinase activity:phosphoribosylformylglycinamidine cyclo-...:bis(5'-nucleosyl)-tetraphosphatase (asym...:nucleotide diphosphatase activity:bis(5'-nucleosyl)-tetraphosphatase activ...
module_0090	90	22	-50.3588	0.446897	gtAtaaCActanATcAagaAAnnA	0.2	CAaTaGatgacnAtgaaaTtt	1400	DVU0596:DVU3111:DVU0813:DVU3381:DVU0230	0.5:0.23:0.17:0.13:0.12	response to salt stress:response to osmotic stress:DNA-templated transcription, initiation:response to abiotic stimulus:phosphoenolpyruvate-dependent sugar phos...	protein-N(PI)-phosphohistidine-sugar pho...:transmembrane transporter complex:transporter complex	protein-N(PI)-phosphohistidine-sugar pho...:protein binding transcription factor act...:core RNA polymerase binding transcriptio...:core DNA-dependent RNA polymerase bindin...:sigma factor activity
module_0098	98	15	-58.914	0.388795	GAAAAA	210	ActgccaAcGAtGtCAggCC	19000	DVU2036:DVU2114:DVU2423:DVU0277:DVU0916	0.23:0.21:-0.17:0.13:0.11	response to organic substance:NAD biosynthetic process:nicotinamide nucleotide biosynthetic pro...:pyridine nucleotide biosynthetic process:NAD metabolic process	outer membrane	1-acylglycerol-3-phosphate O-acyltransfe...:sulfotransferase activity:acylglycerol O-acyltransferase activity:lysophosphatidic acid acyltransferase ac...:lysophospholipid acyltransferase activit...
module_0100	100	20	-46.3916	0.428857	TGAanAggATT	3	TgTctAaGAnnnTGTTTtnCa	530	DVU2832:DVU0813:DVU3381:DVU2086:DVU1402	0.33:0.24:0.21:0.15:0.14	DNA integration		nucleic acid binding:DNA binding
module_0101	101	11	-86.5701	0.328493	CTcTCCgAG	4500	gAAGAC	5600	Oxygen:Peroxide:Salt-Stress Generation:Co-culture Ancestor:DVU2114:DVU2832:Formate:DVU2097:DVU1063:Megaplasmid minus:DVU0569:DVU0749:DVU0679:Salt-Stress Ancestor	8.14:0.65:0.49:0.32:-0.27:0.21:0.19:-0.19:0.15:-0.13:-0.13:0.12:0.11:0.11
module_0102	102	15	-74.4184	0.351526	GCGcATGGCAtgAA	19	AgGtcGTTTTC	130	DVU2588:DVU2832:DVU2690	0.25:0.16:0.14	aerobic respiration:peptidyl-histidine phosphorylation:peptidyl-amino acid modification:peptidyl-histidine modification:protein phosphorylation		ion transmembrane transporter activity:substrate-specific transmembrane transpo...:cytochrome-c oxidase activity:ionotropic glutamate receptor activity:extracellular ligand-gated ion channel a...
module_0104	104	12	-83.111	0.333961	TgCCAactaCAAGGAGaa	140	TTGATGcCGTCA	930	DVU0813:DVU2547:DVU0749:DVU2106	0.4:0.16:-0.16:-0.12	protein metabolic process:macromolecule metabolic process:cellular protein metabolic process:primary metabolic process:proteolysis	cytosol:cytosolic part:cytoplasm:intracellular part:cytoplasmic part	protein binding:endopeptidase activity:peptidase activity, acting on L-amino ac...:serine-type endopeptidase activity:2-alkenal reductase [NAD(P)] activity
module_0110	110	25	-40.9883	0.476192	GatGTCTTTTtTgccAattnA	0.0031	gCAttatatgacnAtGatCatc	66	DVU0813:DVU1730	0.53:0.35	UMP biosynthetic process:pyrimidine ribonucleoside monophosphate ...:pyrimidine ribonucleoside monophosphate ...:UMP metabolic process:pyrimidine nucleoside metabolic process	cytoskeleton:microtubule:excinuclease repair complex:microtubule cytoskeleton:cytoskeletal part	dihydroorotate dehydrogenase activity:dihydroorotate oxidase activity:dihydrouracil dehydrogenase (NAD+) activ...:ferrous iron binding:[acyl-carrier-protein] phosphodiesterase...
module_0111	111	16	-62.5753	0.394896	tCantctTcTTTTca	0.00074	AgAaAaAT	17	DVU2114:DVU2527:DVU3186:DVU2989:DVU1144:DVU1690	0.21:0.19:0.12:-0.1:0.1:0.1	DNA metabolic process:macromolecule modification:defense response:DNA restriction-modification system:clearance of foreign intracellular DNA		nuclease activity:hydrolase activity, acting on ester bond...:endonuclease activity:nucleic acid binding:Type II site-specific deoxyribonuclease ...
module_0114	114	11	-87.4014	0.318711	CaccAACAAGGAG	140	TGTGCGTGG	7900	DVU0813	0.72	proteolysis:protein metabolic process		metalloendopeptidase activity:metallopeptidase activity:endopeptidase activity:hydrolase activity:ATP-dependent peptidase activity
module_0117	117	26	-36.6215	0.491421	CtTgTCAtCGCTGTA	7.2	CGATGCGctGcCGcaaCggCt	130	DVU1063:DVU2799:DVU3023	-0.2:0.18:0.14	protein complex assembly:macromolecular complex assembly:protein complex biogenesis:cellular component assembly:macromolecular complex subunit organizat...		phosphotransferase activity, phosphate g...:coenzyme binding:hydroxyacylglutathione hydrolase activit...:asparagine-tRNA ligase activity:glutamyl-tRNA reductase activity
module_0118	118	16	-35.1555	0.451833	CGTTGC	15000	ATGAAA	38000	DVU2886:DVU1561:DVU3142:DVU1063:DVU2832:DVU0110	-0.3:0.23:0.18:0.16:0.14:-0.11	DNA modification:aspartate metabolic process:fumarate metabolic process:defense response:DNA restriction-modification system	tricarboxylic acid cycle enzyme complex	Type I site-specific deoxyribonuclease a...:aspartate ammonia-lyase activity:restriction endodeoxyribonuclease activi...:ammonia-lyase activity:endodeoxyribonuclease activity, producin...
module_0119	119	25	-33.9217	0.487972	CTgCTTGcaCggcAngGctCGC	1600	ATCATACATAcAA	13000	DVU0813	0.56	arginine catabolic process:spermidine metabolic process:spermidine biosynthetic process:drug transmembrane transport:glutamine family amino acid catabolic pr...	HslUV protease complex:cytosolic proteasome complex:proteasome complex:ribosomal-protein-alanine N-acetyltransf...:protein acetyltransferase complex	acylphosphatase activity:saccharopine dehydrogenase activity:saccharopine dehydrogenase (NAD+, L-lysi...:arginine decarboxylase activity:arabinose-5-phosphate isomerase activity
module_0120	120	15	-36.3768	0.486691	GGtTGACaacg	2900	AGgGGGgAGactCG	16000	DVU0813:DVU1788:DVU3084:DVU2532	0.37:0.18:-0.13:-0.12	cysteine metabolic process:cysteine biosynthetic process from serin...:drug transmembrane transport:cysteine biosynthetic process:L-serine metabolic process	cytoskeleton:microtubule:microtubule cytoskeleton:cytoskeletal part	serine O-acetyltransferase activity:serine O-acyltransferase activity:cysteine desulfurase activity:agmatinase activity:O-acetyltransferase activity
module_0121	121	26	-33.0522	0.495273	gAtAtTCAaGAAagangaaT	17	ttCaaTTGAantGanAanTG	2200	DVU2114:DVU0653:DVUA0143:DVU3220	0.19:0.14:-0.14:-0.11	DNA metabolic process:DNA integration:macromolecule metabolic process:nucleic acid metabolic process:cellular macromolecule metabolic process		leukotriene-A4 hydrolase activity:isochorismatase activity:ether hydrolase activity:DNA binding:hydrolase activity, acting on ether bond...
module_0122	122	26	-35.7922	0.489656	AAGTnctnaCggcttCtgCCGATA	0.0053	aAtagGtGAaGcTtcaCnaTt	42	DVU2788:DVU1949	0.18:-0.13	cellular response to starvation:response to extracellular stimulus:response to nutrient levels:cellular response to extracellular stimu...:cellular response to nutrient levels	bacterial-type flagellum filament:bacterial-type flagellum part:cell projection part:bacterial-type flagellum:cell projection	leukotriene-A4 hydrolase activity:isochorismatase activity:ether hydrolase activity:hydrolase activity, acting on ether bond...:signal transducer activity
module_0124	124	14	-59.8675	0.411736	CgACAGGagAc	10	CGGCCCtTCcC	6200	Oxygen:DVU2114:DVU1063:DVU0619:DVU2588:DVU1628	10.81:-0.2:0.2:-0.15:0.13:-0.11	small molecule biosynthetic process:aromatic amino acid family biosynthetic ...:nitrogen fixation:nitrogen cycle metabolic process:fatty acid biosynthetic process		oxidoreductase activity, acting on iron-...:chorismate synthase activity:glycerol-3-phosphate O-acyltransferase a...:aspartate ammonia-lyase activity:recombinase activity
module_0125	125	19	-73.8701	0.407805	CTGCCGGcAtCcTGtCCGCATCA	21	TCngCACcnTGcaataGcAAGGg	4.9	DVU0594:DVU0942:DVU2106:DVU0606:Co-culture Ancestor:DVU0063:DVU1744:DVU1584:DVU1144:Acetate:DVU2097	-0.14:-0.14:-0.12:-0.12:-0.11:-0.11:-0.11:-0.11:0.1:0.1:-0.1	single-organism cellular process:single-organism process	cell:cell part:bacterial-type flagellum basal body, dis...:bacterial-type flagellum basal body, dis...:bacterial-type flagellum basal body, MS ...	structural molecule activity:oxidoreductase activity, acting on paire...:oxidoreductase activity, acting on paire...:magnesium-protoporphyrin IX monomethyl e...:monooxygenase activity
module_0129	129	14	-75.705	0.396359	GctTcgaTgAATatgGAGCgT	1000	AAGGCgGG	2100	DVU2832:DVU2097:DVU1156:DVU2588	0.37:-0.22:0.16:0.12	DNA alkylation:DNA methylation:regulation of gene expression, epigeneti...:DNA methylation or demethylation:macromolecule methylation	nucleus:intracellular membrane-bounded organelle:membrane-bounded organelle	DNA (cytosine-5-)-methyltransferase acti...:DNA (cytosine-5-)-methyltransferase acti...:DNA (cytosine-5-)-methyltransferase acti...:DNA (cytosine-5-)-methyltransferase acti...:DNA binding
module_0130	130	12	-68.3163	0.378582	GATGTCAcCGAGGA	1900	CAcGtAtCAtc	2500	DVU2832:DVU1517:DVU3255	0.46:0.27:-0.15	peptidoglycan turnover:nitrogen fixation:nitrogen cycle metabolic process:protein complex assembly:macromolecular complex assembly	nitrogenase complex:iron-iron nitrogenase complex:molybdenum-iron nitrogenase complex:vanadium-iron nitrogenase complex	hydrolase activity, hydrolyzing O-glycos...:nitrogenase activity:oxidoreductase activity, acting on iron-...:hydrolase activity, acting on glycosyl b...:oxidoreductase activity, acting on iron-...
module_0132	132	24	-32.7094	0.476228	AAGGaGga	3900	GgtTcTCcACCGTATCGAAGA	5800	DVU2802:DVU2836:DVU3084:DVU1949:DVU2989	0.17:0.16:0.15:-0.15:-0.13	cellular ion homeostasis:cellular metal ion homeostasis:cellular iron ion homeostasis:cellular cation homeostasis:cellular transition metal ion homeostasi...		iron ion binding:ferroxidase activity:protein-glutamate O-methyltransferase ac...:oxidoreductase activity, oxidizing metal...:ferric iron binding
module_0133	133	21	-59.3844	0.478809	aGgagAAGGGAnGgCagttcaAGC	9.2e-07	aAaGGatAAGtCAAggGCCTtcCA	0.00037	Oxygen:DVU2097:DVU0539:DVU1645:DVU2567:DVU0230:DVU1967	8.17:-0.14:0.13:0.13:0.12:0.11:0.11	proline metabolic process:proline biosynthetic process		glutamate 5-kinase activity:tryptophanase activity:amino acid kinase activity:electron carrier activity:lipid binding
module_0135	135	22	-37.3458	0.472076	AAtATTGAaAAGACAATCGT	1.9	AGtCTAGGAAAaTCGtAcACG	5000	DVU0653:DVU0629	0.11:0.11	rRNA catabolic process:ncRNA catabolic process:glutamine biosynthetic process:coenzyme A metabolic process:coenzyme A biosynthetic process	cell outer membrane:outer membrane:external encapsulating structure part	double-stranded RNA binding:pantetheine-phosphate adenylyltransferas...:glutamate-ammonia ligase activity:ribonuclease III activity:ribonucleoside-triphosphate reductase ac...
module_0143	143	23	-39.8547	0.478456	AAcaTTtGcTTaattAaacT	0.0079	TtGactTcnncgcTgAAAtCCctT	4.7e-05	Formate:DVUA0151:DVU2686:DVU1572:DVU2802:DVU0118	-0.25:-0.21:0.18:0.16:0.14:-0.13	protein repair:aromatic amino acid family biosynthetic ...:ferrous iron transport:divalent metal ion transport:divalent inorganic cation transport	Gram-negative-bacterium-type cell wall:peptidoglycan-based cell wall:cell wall:ribosome:ribonucleoprotein complex	3-dehydroquinate dehydratase activity:carboxypeptidase activity:serine-type carboxypeptidase activity:serine-type D-Ala-D-Ala carboxypeptidase...:serine-type exopeptidase activity
module_0146	146	30	-31.6739	0.49699	GcCaGcttCTACcGGA	0.051	CaAtACgcaTgtACTcgGTGACgG	81000	DVU2423:DVU2557:DVU1744	-0.25:0.11:-0.11	cell wall macromolecule catabolic proces...:thymidylate synthase biosynthetic proces...	outer membrane-bounded periplasmic space:periplasmic space:external encapsulating structure part	ionotropic glutamate receptor activity:extracellular ligand-gated ion channel a...:excitatory extracellular ligand-gated io...:extracellular-glutamate-gated ion channe...:glutamate receptor activity
module_0148	148	25	-38.2629	0.454587	GgtATGgTGCcGca	0.029	CTCCTTGC	2.7	DVU2394:DVU2836:DVU1063:DVU2114	0.14:0.14:-0.11:0.1	biological regulation:cellular homeostasis:homeostatic process:response to stimulus:regulation of cellular process		electron carrier activity:iron ion binding:biotin-[acetyl-CoA-carboxylase] ligase a...:ferroxidase activity:lactoylglutathione lyase activity
module_0149	149	11	-74.3636	0.353081	TtaACcgTcTCgAccAgAtAcTCa	4000	TGTAAC	79000	Oxygen:DVU2097:DVU3142:DVU2886:DVU2588	8.44:-0.44:0.43:-0.3:0.19	phosphate ion transport:inorganic anion transport		phosphate ion transmembrane transporter ...:phosphate ion transmembrane-transporting...:inorganic phosphate transmembrane transp...:anion transmembrane-transporting ATPase ...:phosphate transmembrane transporter acti...
module_0151	151	19	-66.9279	0.435081	ATGAAGGtGanAcTTaCATG	180	TcCtTCCncCCCnGCCATttC	3200	DVU2547:DVU1561:DVU2588	-0.53:-0.34:-0.21	cellular macromolecule metabolic process:macromolecule metabolic process:cellular biosynthetic process:organic substance biosynthetic process:biosynthetic process	intracellular:macromolecular complex:cytoplasm:cell:cell part	DNA-directed RNA polymerase activity:RNA polymerase activity:5S rRNA binding:CDP-diacylglycerol diphosphatase activit...:GTPase activity
module_0152	152	14	-82.0967	0.425763	TATGAtgttnGGCATATT	640	TCtCTcaAACaGGAgCGTAgC	3800	DVU0525:DVU1745:DVU3313:DVU1083:DVU0813:DVU1754:DVU2819	0.36:0.31:-0.15:0.13:0.11:0.1:0.1	proteolysis		endonuclease activity:nuclease activity:hydrolase activity, acting on ester bond...
module_0154	154	15	-65.4259	0.379476	GAAAAgCAggCggAT	620	AaGcTccaCCttTTTtGCCGCaAA	18000	DVU3255:DVU3142:DVU1331:DVU1754:DVU2690:DVU2275:DVUA0143	0.23:-0.19:0.13:-0.13:-0.13:0.11:-0.1	tricarboxylic acid transport:citrate transport:anion transport:phosphate ion transport:transport	integral component of membrane:intrinsic component of membrane:membrane part:membrane	acyl-[acyl-carrier-protein]-UDP-N-acetyl...:citrate transmembrane transporter activi...:tricarboxylic acid transmembrane transpo...:enzyme activator activity:DNA (cytosine-5-)-methyltransferase acti...
module_0158	158	13	-63.2262	0.382495	tCCtGTTG	2700	GATcAcGCCnCaCGTCgacGAtGC	2900	DVU0813:DVU2547:DVU3111	0.47:0.28:0.12	protein metabolic process:proteolysis:'de novo' protein folding:'de novo' posttranslational protein fold...:chaperone mediated protein folding requi...	endoplasmic reticulum:endomembrane system	protein binding:zinc ion binding:peptidase activity, acting on L-amino ac...:peptidase activity:hydrolase activity
module_0159	159	10	-87.865	0.338698	AtaTTCATtTaTAA	70	GTgctAGATGa	44	DVU2114:DVU0916:DVU2527:DVU2036:DVU2799:DVU1144:DVU2106:DVU0942:DVU3084	0.23:0.18:0.18:0.17:0.15:0.13:0.11:0.11:0.1	transposition, DNA-mediated:transposition:DNA recombination		nucleic acid binding:sequence-specific DNA binding:transposase activity:organic cyclic compound binding:heterocyclic compound binding
module_0163	163	14	-54.7572	0.404596	CccGCAcgAaGAACA	1300	ATTggTTTAActAA	21000	DVU3255:DVU3142:DVU1517:DVU2097:DVU1572	0.33:-0.21:-0.15:0.14:0.13	aminoglycan catabolic process:glycosaminoglycan catabolic process:peptidoglycan catabolic process:carbohydrate derivative catabolic proces...:organonitrogen compound catabolic proces...		N-acetylmuramoyl-L-alanine amidase activ...:hydrolase activity:recombinase activity:copper ion binding:manganese ion binding
module_0164	164	14	-67.082	0.380244	aaAaaCcTaGcAaAA	2300	CccgtCtTGccGaCGtccggc	4000	DVU1730:DVU2567:DVU2799:DVU2953	-0.13:-0.13:0.12:-0.12	lipopolysaccharide metabolic process:lipopolysaccharide biosynthetic process:thiamine metabolic process:thiamine biosynthetic process:thiamine-containing compound metabolic p...		pantothenate kinase activity:dTDP-4-dehydrorhamnose 3,5-epimerase act...:thiamine-phosphate kinase activity:phosphotransferase activity, phosphate g...:racemase and epimerase activity, acting ...
module_0165	165	15	-51.3855	0.420319	tCtAcGAgcctGTtG	10000	AAATnCTCAAcaTGCTTCC	1500	Oxygen:DVU3142:DVU2097:DVU1517:DVU2527:DVU2832	22.04:0.24:-0.24:0.15:0.14:0.1			sequence-specific DNA binding
module_0167	167	21	-44.2157	0.490691	ATccATTcAtgAAGaCaGGAGCCG	0.00011	CTCCACGgCcatcaTCcGCAA	0.044	DVU0813:DVU2802:DVUA0143:DVU3066:Formate:DVU2835:DVU2547	0.27:0.16:-0.15:0.13:0.13:0.11:0.11	response to reactive oxygen species:response to superoxide:response to oxygen radical:superoxide metabolic process:response to inorganic substance	ribosomal-protein-alanine N-acetyltransf...:protein acetyltransferase complex:acetyltransferase complex:formate dehydrogenase complex	oxidoreductase activity, acting on a sul...:protein disulfide isomerase activity:intramolecular oxidoreductase activity, ...:peptide alpha-N-acetyltransferase activi...:ribosomal-protein-alanine N-acetyltransf...
module_0168	168	15	-69.3584	0.388349	CaACaTCATGgacGacaCggAAc	0.00079	GGAAtcGTGTagacAtCGT	0.025	DVU0597 knockout:DVU3111:DVU2588:DVU3066:DVU1754:DVU2567:DVU2114:DVU3186	0.58:0.22:0.22:0.2:0.2:0.19:-0.14:-0.1	phosphate ion transport:inorganic anion transport:anion transport		phosphate ion transmembrane transporter ...:phosphate ion transmembrane-transporting...:inorganic phosphate transmembrane transp...:anion transmembrane-transporting ATPase ...:phosphate transmembrane transporter acti...
module_0170	170	24	-44.0738	0.483849	AAaaatTcanaaTcttcTTccAaT	8.6e-13	AtATCAtgtttAtAtTtCAAACAG	2.7e-05	DVU1572:DVU1331:DVU0569:DVU2956:DVU1142:DVU3080	0.16:0.15:-0.15:0.15:-0.12:0.12	regulation of transcription, DNA-templat...:regulation of RNA metabolic process:regulation of RNA biosynthetic process:transcription, DNA-templated:regulation of nucleobase-containing comp...		chloramphenicol O-acetyltransferase acti...:O-acetyltransferase activity:O-acyltransferase activity:nucleic acid binding transcription facto...:sequence-specific DNA binding transcript...
module_0171	171	13	-62.3648	0.39041	ActTttTTTggAgaa	120	AcAcaCAcAcGCAgCTTcCTA	17000	Formate:DVU2423:DVU0916:DVU2527:DVU1517:DVU2036:DVU1759:DVU1645	-0.32:-0.2:0.18:0.17:-0.14:0.14:0.11:0.1	protein repair:transposition, DNA-mediated:transposition:cellular macromolecule metabolic process:macromolecule metabolic process		dTDP-4-dehydrorhamnose 3,5-epimerase act...:ribonuclease P activity:tRNA-specific ribonuclease activity:protein-L-isoaspartate (D-aspartate) O-m...:O-methyltransferase activity
module_0173	173	9	-102.207	0.289494	CggcCCtGCCccAACCacc	38	TGACAAtG	13000	DVU0813:DVU2909:DVU0277	0.68:0.21:-0.16	nor-spermidine biosynthetic process:nor-spermidine metabolic process:polyamine metabolic process:polyamine biosynthetic process:amine biosynthetic process		peptide-methionine (R)-S-oxide reductase...:peptide-methionine (S)-S-oxide reductase...:oxidoreductase activity, acting on a sul...:metalloendopeptidase activity:metallopeptidase activity
module_0177	177	12	-73.746	0.335423		Inf		Inf	DVU3142:DVU1547:DVU0813:DVU0063	-0.32:-0.32:-0.29:0.23	cellular biosynthetic process:organic substance biosynthetic process:biosynthetic process:primary metabolic process:cellular metabolic process	intracellular:organelle part:cell:cell part	RNA binding:nucleic acid binding:rRNA binding
module_0180	180	20	-47.288	0.431244	cnCgaCGCCGnACgC	810	gCCCnGcCatcaCga	26000	DVU2802:DVU3142:DVU0569:DVU1561:DVU0110	-0.26:-0.23:0.21:-0.18:0.17	tRNA aminoacylation for protein translat...:amino acid activation:tRNA aminoacylation:lipopolysaccharide metabolic process:lipopolysaccharide biosynthetic process	DNA polymerase III complex:DNA polymerase complex:intracellular	aminoacyl-tRNA ligase activity:ligase activity, forming carbon-oxygen b...:ligase activity, forming aminoacyl-tRNA ...:N6-(1,2-dicarboxyethyl)AMP AMP-lyase (fu...:isoleucine-tRNA ligase activity
module_0181	181	29	-31.0648	0.474298	ATAAaGTCtAnCtaAAACAcA	570	GAcGGCAAGgc	13	DVUA0100:DVU1518:DVU2423:DVU3023:DVU2557:DVU2953	-0.2:-0.19:0.19:0.17:0.14:0.12	homeostatic process:regulation of biological quality:regulation of pH:monovalent inorganic cation homeostasis:sodium ion transport	integral component of membrane:intrinsic component of membrane:membrane part	phosphoribosylglycinamide formyltransfer...:mercury (II) reductase activity:oxidoreductase activity, oxidizing metal...:oxidoreductase activity, oxidizing metal...:dihydrolipoyl dehydrogenase activity
module_0182	182	13	-71.2395	0.369691	CTCATGCCcccGCA	120	CTCTTGCa	3300	DVU0596:DVU2832:DVU1754:DVU0679:DVU1517	0.25:0.22:0.21:0.16:0.12	DNA integration		transition metal ion binding:metal ion binding:cation binding
module_0184	184	30	-48.521	0.485496	caTGGaacGTtccTTGCtt	2.2	AACACaaTGGAATAgAA	4100	Oxygen:Nitrite:DVU2960:DVU2359:DVU1584:DVU2106:Acetate:DVU2894:DVU0277	-6.06:0.65:0.14:-0.14:-0.14:-0.12:0.11:0.11:0.1	chemotaxis:taxis:response to external stimulus:response to chemical:single-organism cellular process	bacterial-type flagellum basal body, rod:cell:cell part:bacterial-type flagellum hook:bacterial-type flagellum basal body, dis...	structural molecule activity:hydrolase activity:oxidoreductase activity, acting on paire...:oxidoreductase activity, acting on paire...:magnesium-protoporphyrin IX monomethyl e...
module_0187	187	19	-50.8209	0.417824	GCAnGgtgGngAAacgaGtTga	110	TTCCTTgCGAt	1100	DVUA0143:Peroxide:Formate:DVU1964:DVU2036:DVU2633	-0.43:-0.37:-0.26:0.14:0.11:0.11	membrane lipid metabolic process:glycolipid metabolic process:lipid A biosynthetic process:glycolipid biosynthetic process:membrane lipid biosynthetic process		1-acylglycerol-3-phosphate O-acyltransfe...:dimethylallyltranstransferase activity:lipid-A-disaccharide synthase activity:acylglycerol O-acyltransferase activity:lysophosphatidic acid acyltransferase ac...
module_0189	189	15	-81.3242	0.340592	AtaCAcggTggAAgG	1700	CGCcTGtCgcA	3200	DVU1402:DVU1730:DVU1754	0.11:0.11:0.1	cellular response to starvation:response to extracellular stimulus:response to nutrient levels:cellular response to extracellular stimu...:cellular response to nutrient levels	formate dehydrogenase complex	electron carrier activity:iron-sulfur cluster binding:metal cluster binding:signal transducer activity:molecular transducer activity
module_0190	190	21	-55.9514	0.423743	AcnaCAtAAAA	6.4e-07	ATgTtcgtcAATntnggtcac	1.7	DVU2836:DVUA0143:DVU1142:DVU2423:DVU3186:DVU1628:DVU1584	0.19:-0.15:-0.15:-0.13:0.13:0.12:0.1	transposition, DNA-mediated:transposition:DNA recombination:DNA metabolic process	catalytic complex:cytoplasmic part:protein complex:macromolecular complex	DNA binding:nucleic acid binding:aminoacyl-tRNA ligase activity:ligase activity, forming carbon-oxygen b...:ligase activity, forming aminoacyl-tRNA ...
module_0191	191	23	-58.809	0.445286	AcaTTGAaAATCaTaaTCAATA	4.6e-15	ACACCAAtAgaCCGggACATG	0.31	DVU0942:DVU0679:DVU3080:DVU0653:DVU0118:DVU1744:Carbon Monoxide:DVU3313:DVU2785	-0.61:-0.2:0.18:-0.16:0.15:0.14:0.13:0.11:0.11	cation transport:transport:establishment of localization:localization:ion transport	cytoskeleton:microtubule:microtubule cytoskeleton:cytoskeletal part	transition metal ion transmembrane trans...:metal ion transmembrane transporter acti...:iron ion binding:iron ion transmembrane transporter activ...:metal ion binding
module_0193	193	19	-44.1124	0.455358	GaCAACAcgCCGtAA	3700	GnCGACcgGngCAacGCAacA	600	DVU1572:DVU2114:DVU3142:DVU2588	-0.16:-0.15:0.13:0.12	locomotion:purine nucleobase biosynthetic process:purine nucleobase metabolic process:glycerol-3-phosphate metabolic process:pigment metabolic process	glycerol-3-phosphate dehydrogenase compl...	phosphoribosylamine-glycine ligase activ...:serine-glyoxylate transaminase activity:glycerol-3-phosphate dehydrogenase activ...:monooxygenase activity:oxidoreductase activity, acting on the C...
module_0194	194	22	-33.674	0.45965	ggcGCAtCctC	5500	ATAGCCAG	11000	DVU0596:DVU0813:DVU0744:DVU1517:DVU3381	0.43:0.31:0.2:0.14:0.11	copper ion transport:membrane lipid metabolic process:glycolipid metabolic process:lipid A biosynthetic process:glycolipid biosynthetic process		GTP cyclohydrolase I activity:[acyl-carrier-protein] phosphodiesterase...:leucyltransferase activity:tetraacyldisaccharide 4'-kinase activity:transferase activity, transferring amino...
module_0196	196	20	-64.5105	0.382099	AAnnTgaAnnnTtgcacnAAAAAa	24	TTccacaTCaA	210	Oxygen:DVU2989:DVU0118	-27.46:-0.19:0.12			2-isopropylmalate synthase activity:transferase activity, transferring acyl ...:cysteine-type endopeptidase activity:cysteine-type peptidase activity:manganese ion binding
module_0197	197	18	-42.714	0.447466	ACTTGAataTaTATTA	11000	TGAAACGAGGAGAA	13000	DVU2832:DVU2785:DVU1517:DVU3255	0.43:0.23:0.16:-0.11	malate metabolic process:single-organism transport:chromate transport:polysaccharide transport:polysaccharide localization	nitrogenase complex:iron-iron nitrogenase complex:molybdenum-iron nitrogenase complex:vanadium-iron nitrogenase complex	chromate transmembrane transporter activ...:polysaccharide transmembrane transporter...:transcription factor binding:substrate-specific transmembrane transpo...:malate dehydrogenase activity
module_0199	199	13	-100.228	0.275731	CTTcGTC	5400	CGATGcCG	5700	DVU0597 knockout:DVU0679:DVU0057:DVU2547:Salt-Stress Evolved Strain:DVU2799	0.58:0.29:-0.27:0.21:-0.19:0.13	proteolysis		calcium ion binding
module_0200	200	17	-60.0283	0.407541	CTTTTCAAGGAACCGAA	0.037	TCgcCtTctCTgTC	3	DVU1744:DVU0679:DVU2114:DVU2819:DVU2532:DVU2097:DVU1063:DVU0629	0.27:0.23:-0.22:0.19:-0.17:-0.13:0.13:-0.11	capsule polysaccharide biosynthetic proc...:external encapsulating structure organiz...:capsule organization:regulation of localization:regulation of protein localization		transmembrane receptor protein tyrosine ...:non-membrane spanning protein tyrosine k...:transmembrane receptor protein kinase ac...:protein tyrosine kinase activity:diaminopimelate decarboxylase activity
module_0201	201	18	-33.5536	0.495673	aGGcCagGACGCCCATCgTTG	1900	TTTCAGGaGat	10000	DVU0813:DVU0118:DVU0744:DVU3142:DVU1547:DVU1517	0.29:0.21:0.16:0.14:0.12:0.1	potassium ion transport		GTP cyclohydrolase I activity:preQ1 synthase activity:oxidoreductase activity, acting on NAD(P...:GTP cyclohydrolase activity:potassium-transporting ATPase activity
module_0203	203	11	-47.8778	0.440519	CGcCGtaTGCC	1100	AcgcatCCgtTAACtTtA	4100	DVU2086:DVU1156:DVU2114:DVU2832:DVU3381	0.35:0.18:-0.15:0.1:0.1	cellular response to stimulus:DNA repair:cellular response to DNA damage stimulus:response to stimulus:cellular response to stress	glycerol-3-phosphate dehydrogenase compl...	ATP-dependent DNA helicase activity:nucleotidase activity:5'-nucleotidase activity:glycerol-3-phosphate dehydrogenase activ...:oxidoreductase activity, acting on the C...
module_0204	204	18	-58.1599	0.414671	GGAATC	4100	TCAgCgcaCGGGG	13000				virion:viral capsid:virion part	metal ion binding:cation binding
module_0207	207	14	-60.1402	0.368692		Inf		Inf	DVU2802:DVU0230:DVU2359:DVU2644:DVU1744:DVU3381	-0.2:-0.19:-0.13:-0.12:-0.11:-0.1	oxidation-reduction process:generation of precursor metabolites and ...:oxidative phosphorylation:electron transport chain:respiratory electron transport chain	oxidoreductase complex:glycolate oxidase complex:catalytic complex:formate dehydrogenase complex	phosphate acetyltransferase activity:NADH dehydrogenase (ubiquinone) activity:NADH dehydrogenase (quinone) activity:oxidoreductase activity, acting on NAD(P...:NADH dehydrogenase activity
module_0209	209	13	-86.2447	0.318908	aTGaCaAG	5300	GtCTTAtCttAaAGGcAGA	5100			copper ion transport:iron-sulfur cluster assembly:metallo-sulfur cluster assembly		oxidoreductase activity, acting on a sul...:peptide-methionine (R)-S-oxide reductase...:thioredoxin-disulfide reductase activity:copper ion transmembrane transporter act...:copper ion binding
module_0210	210	11	-80.8113	0.335818	ACaACA	200	TTaTCtTGgCCTcCCTCgGCA	5000	DVU0596:DVU1517:DVU1754:DVU2832:DVU3142:DVU2114	0.28:0.26:0.16:0.15:0.15:-0.11	folic acid-containing compound metabolic...:folic acid-containing compound biosynthe...:pteridine-containing compound metabolic ...:pteridine-containing compound biosynthet...:cellular modified amino acid biosyntheti...		5-formyltetrahydrofolate cyclo-ligase ac...:cyclo-ligase activity:ligase activity, forming carbon-nitrogen...
module_0212	212	10	-69.5782	0.344375		Inf		Inf	DVU2394:DVU2802:DVU1547:DVU0063:DVU2894:DVU2086:DVU2547	-0.4:-0.29:-0.28:0.2:-0.14:-0.13:-0.12	macromolecule metabolic process:cellular biosynthetic process:organic substance biosynthetic process:primary metabolic process:biosynthetic process	intracellular:small ribosomal subunit:cell:cell part	RNA binding
module_0213	213	13	-55.3426	0.388343	TTTTaTAaTAT	6100	TgcTGactgCcGTGT	24000	DVU2114:DVU0525:DVU1156:DVU2894:DVU2086	-0.25:0.23:0.21:0.19:0.16	potassium ion transport:monovalent inorganic cation transport:metal ion transport:cation transport:biotin metabolic process		ATPase activity, coupled to transmembran...:adenosylmethionine-8-amino-7-oxononanoat...:monovalent inorganic cation transmembran...:cation-transporting ATPase activity:metal ion transmembrane transporter acti...
module_0217	217	12	-83.5726	0.343709	aAGCaCAaAA	18	TAtaattcaanaTTGGcAngTT	5300	DVU2690	0.68	thiamine metabolic process:thiamine biosynthetic process:thiamine-containing compound metabolic p...:thiamine-containing compound biosyntheti...	cell envelope:envelope:external encapsulating structure:cell periphery	recombinase activity:ionotropic glutamate receptor activity:extracellular ligand-gated ion channel a...:excitatory extracellular ligand-gated io...:extracellular-glutamate-gated ion channe...
module_0218	218	13	-72.2714	0.346029	CATTaCGAAGCAaaAAaGAAC	1600	TtATgATATT	11000	DVU0813:DVU0854:DVU3313:DVU3084:DVU1340:DVU0118:DVU2547	0.32:0.21:-0.18:-0.14:0.1:0.1:0.1	protein metabolic process:protein import:cellular protein metabolic process:cysteine metabolic process:cysteine biosynthetic process from serin...	cytosol:cytosolic part:cysteine synthase complex:cytoplasm:cytoplasmic part	adenyl-nucleotide exchange factor activi...:cysteine synthase activity:identical protein binding:protein homodimerization activity:chaperone binding
module_0219	219	23	-38.2458	0.486824	aAaGctagCagACattgTGCttT	0.12	AAAnaAtCTtT	0.67	DVUA0143:DVU1744:DVU3313:DVU2836:DVU1063	-0.29:0.18:0.17:0.15:-0.14	protein acetylation:N-terminal protein amino acid acetylatio...:N-terminal protein amino acid modificati...:protein acylation:DNA recombination	ribosomal-protein-alanine N-acetyltransf...:protein acetyltransferase complex:acetyltransferase complex:transferase complex	UDP-3-O-[3-hydroxymyristoyl] N-acetylglu...:deacetylase activity:peptide alpha-N-acetyltransferase activi...:ribosomal-protein-alanine N-acetyltransf...:peptide N-acetyltransferase activity
module_0220	220	23	-59.5116	0.456218	CTATgccTTtgCgTTGcT	110	GcCctCGTGcgGCnT	600	DVU0596:DVU2532:DVU0525:DVU2251:DVU1759:DVU0030:DVU3167:DVU1674:DVU2956	-0.24:0.22:-0.2:0.16:-0.14:-0.11:0.11:-0.11:-0.1	carboxylic acid metabolic process:oxoacid metabolic process:small molecule metabolic process:cellular amino acid metabolic process:single-organism metabolic process	intracellular membrane-bounded organelle:membrane-bounded organelle:endoplasmic reticulum:endomembrane system:glycolate oxidase complex	oxidoreductase activity, acting on the a...:phosphate acetyltransferase activity:5-formyltetrahydrofolate cyclo-ligase ac...:phosphotransferase activity, carboxyl gr...:cyclo-ligase activity
module_0223	223	28	-30.8928	0.488236	GGgcgCAaGGC	0.012	GGCATgGtATCGACGcagCAC	8400	DVU2909:DVUA0143:DVU1788	0.23:-0.12:0.1	organonitrogen compound metabolic proces...:cellular amino acid metabolic process:tRNA processing:organonitrogen compound biosynthetic pro...:single-organism metabolic process	glutamate-tRNA ligase complex:aminoacyl-tRNA synthetase multienzyme co...	malate dehydrogenase activity:glutamate-tRNA ligase activity:aminoacyl-tRNA ligase activity:ligase activity, forming carbon-oxygen b...:ligase activity, forming aminoacyl-tRNA ...
module_0227	227	22	-39.4426	0.455739	CTGCTGaCGagG	4100	ATCaTCGcctT	8300	DVU0813:DVU0277:DVU3111:DVU0230	0.33:-0.3:0.26:0.11	DNA replication, synthesis of RNA primer:response to temperature stimulus:response to heat:protein import:proteolysis	HslUV protease complex:cytosolic proteasome complex:proteasome complex:cytosol:cytosolic part	protein binding:DNA-directed RNA polymerase activity:RNA polymerase activity:peptidase activity, acting on L-amino ac...:ion binding
module_0231	231	19	-49.4167	0.459386	TccAAgCattAGGAGGCTTT	430	TAcTAgCCACTGAACCCCTTCcA	2900	DVU0597 knockout:DVU0309:DVU3255:DVU0679:DVU2819:DVU2114:DVU2423	0.67:0.26:-0.2:0.18:0.16:-0.15:0.11	DNA integration	virion:viral capsid:virion part	DNA binding:organic cyclic compound binding:heterocyclic compound binding:nucleic acid binding
module_0232	232	22	-46.4501	0.492903	TAacACGGgGaAAcAGGAGAaTC	0.04	CGatAtnGGTTtTcA	3.5	DVU2394:DVU3084:DVU2989:DVU3111	0.17:0.17:-0.15:-0.11	branched-chain amino acid metabolic proc...:branched-chain amino acid biosynthetic p...:rRNA processing:rRNA metabolic process:ribonucleoprotein complex biogenesis		acetolactate synthase activity:transferase activity, transferring aldeh...:amino acid binding:ketol-acid reductoisomerase activity:ribonucleoprotein complex binding
module_0233	233	22	-44.189	0.485598	cTgcagTAtTTGCaATAcCtA	0.00041	AggAATctCCcCnTTgCgtta	8.7e-07	DVU2106:DVU2686:DVU2036:DVU3023:DVU2836:DVU2799	0.2:0.2:0.18:-0.16:0.15:0.12	DNA modification:DNA metabolic process:nucleic acid metabolic process:defense response:DNA restriction-modification system		DNA binding:Type II site-specific deoxyribonuclease ...:restriction endodeoxyribonuclease activi...:nucleic acid binding:endodeoxyribonuclease activity, producin...
module_0234	234	21	-51.2457	0.410378	ATATTCgaTGTCgAAtggCATT	0.48	AGGTATaTAcTacAATAGTAT	31	DVU3220:Megaplasmid minus:DVU2557:Thiosulfate:DVU1561:DVU2953:Formate:DVU0946:DVU1063:DVU2799	0.18:-0.16:0.16:-0.13:0.13:0.12:0.12:-0.12:0.11:-0.11	lipid modification:lipid glycosylation:response to salt stress:glycosylation:response to osmotic stress	outer membrane	nucleotidase activity:5'-nucleotidase activity:carbohydrate binding
module_0235	235	25	-31.0467	0.487896	CtcTTcCcnT	400	AAAAAG	14000	DVU0063:DVU2989:DVU2802:DVU1547:DVU2547:DVU0682:DVU2111:DVU2557:DVU0118:DVU1949	0.21:0.2:-0.17:-0.16:-0.16:0.15:0.14:-0.14:-0.12:0.11	macromolecular complex subunit organizat...:protein complex subunit organization:protein metabolic process:translational termination:cellular protein complex disassembly	small ribosomal subunit:ribosomal subunit:intracellular organelle part:cytoplasm:intracellular	translation release factor activity:translation termination factor activity:translation release factor activity, cod...:translation initiation factor activity:hydrolase activity
module_0237	237	13	-67.2638	0.357465	AAAtGCacaC	590	AAATTtATtT	11000	DVU3142:DVU1561:DVU3255:DVU2547:DVU1156:DVU0118:DVU2275	-0.2:-0.19:0.18:-0.16:-0.14:-0.12:0.1	protein transmembrane transport:protein secretion:secretion by cell:secretion:establishment of localization in cell	Gram-negative-bacterium-type cell wall:peptidoglycan-based cell wall:cell wall:cell envelope:envelope	primary active transmembrane transporter...:P-P-bond-hydrolysis-driven transmembrane...:protein transporter activity:active transmembrane transporter activit...:endoribonuclease activity
module_0241	241	19	-61.7127	0.397517	agaaTATaATt	1.1	GgntcctGGccTGcAaCGTGgCa	27	DVUA0143:DVU0679:DVU0309	-0.15:-0.13:-0.1	chemotaxis:taxis:response to external stimulus:response to chemical:locomotion		cytochrome-c oxidase activity:heme-copper terminal oxidase activity:oxidoreductase activity, acting on a hem...:oxidoreductase activity, acting on a hem...:hydrogen ion transmembrane transporter a...
module_0243	243	11	-99.9406	0.321967	GcTaCTgTCATCATCatgaTcAcT	0.17	TtGAAcGnctAgAncgtTgCacA	2.7	Oxygen:DVU1745:DVU2832:DVU1340:DVU3023:Salt-Stress Evolved Control	31.06:0.19:0.15:-0.14:-0.12:0.1	microtubule-based process	cytoskeleton:microtubule:microtubule cytoskeleton:cytoskeletal part:intracellular organelle part	anion binding
module_0244	244	19	-47.5626	0.499058	TgATaancTccAcAAAAAacGAgG	6.5e-09	aaGtCAagcGCCnTCAAGAGa	0.0051	DVU1561:DVU3142:DVU2894:DVU1754:DVU0277	0.2:0.17:0.16:0.12:-0.11	DNA alkylation:DNA methylation:regulation of gene expression, epigeneti...:DNA methylation or demethylation:macromolecule methylation		site-specific DNA-methyltransferase (ade...:N-methyltransferase activity:DNA-methyltransferase activity:1-aminocyclopropane-1-carboxylate deamin...:D-cysteine desulfhydrase activity
module_0246	246	17	-59.5214	0.405387	GTaTGaAAATAtaGATtTAAGAGA	0.0085	aAggCtaTcaaAggAaacCATCAG	4.9	DVU3142:DVU2802:DVU1331:DVU2644	-0.19:0.17:0.15:0.14	protein dephosphorylation:dephosphorylation:regulation of localization:regulation of protein localization:regulation of protein secretion		protein tyrosine phosphatase activity:arsenate reductase (glutaredoxin) activi...:arsenate reductase activity:oxidoreductase activity, acting on phosp...:oxidoreductase activity, acting on phosp...
module_0247	247	28	-29.8901	0.486706	AtnTtAcATTnTTaTaTGaa	0.0066	TAcAAaAAtACAAAT	350	DVU1402:DVU0596	0.17:0.16			tartronate-semialdehyde synthase activit...:transferase activity, transferring one-c...:methionyl-tRNA formyltransferase activit...:phosphoglycolate phosphatase activity:methylated-DNA-[protein]-cysteine S-meth...
module_0248	248	16	-53.0254	0.416431	TTTTCCG	230	aGTaTCTT	4600	DVU2802:DVU2835:DVU2394:DVU1547:DVU3142:DVU0813:DVU2894:DVU2557	-0.31:-0.26:-0.23:-0.2:-0.17:-0.17:-0.16:-0.1	cellular protein metabolic process:cellular biosynthetic process:organic substance biosynthetic process:riboflavin metabolic process:riboflavin biosynthetic process	cytoplasm:intracellular part:organelle part:cell:cell part	CTP synthase activity:biotin carboxylase activity:glycine hydroxymethyltransferase activit...:pyruvate carboxylase activity:biotin binding
module_0253	253	11	-101.495	0.327832	GcAcCGAtGCgGtaGCGAAG	100	TTgcTtGtcgTTGa	170	Oxygen:DVU2832:DVU2114:DVU0619:Pyruvate:DVU1083	18.4:0.49:-0.15:-0.13:-0.11:0.11	transposition, DNA-mediated:transposition:DNA recombination		transposase activity
module_0257	257	13	-104.03	0.317246	TGACAGTAGGCaCgGCAAAAG	420	nCAgGtggCGcAgcTtCntC	2800	Oxygen:DVUA0143:DVUA0151:DVU1402:DVU0525:Pyruvate:DVU2802:DVU2582:DVU0936:DVU0063:DVU3381:DVU0606:DVU0629:DVU2111	-24.12:0.46:0.26:0.24:-0.18:-0.18:0.17:0.16:-0.15:0.14:0.13:0.12:0.12:-0.1	regulation of nitrogen utilization:nitrogen utilization:nitrogen fixation:nitrogen cycle metabolic process	nitrogenase complex:iron-iron nitrogenase complex:molybdenum-iron nitrogenase complex:vanadium-iron nitrogenase complex	diaminopimelate decarboxylase activity:cysteine-type endopeptidase activity:cysteine-type peptidase activity:nitrogenase activity:oxidoreductase activity, acting on iron-...
module_0259	259	10	-69.4252	0.393566	GTCTCgTctTCtATGcCG	5700	CTGCcCtGcAacaGGGAaG	2000	Oxygen:DVU3142:DVU0679:DVU1402:DVU2886:DVU3229:DVU1083:DVU1561:DVU3066:DVU1063	15.68:0.32:0.22:0.17:-0.15:-0.14:0.14:0.11:0.1:0.1	peptidyl-histidine phosphorylation:peptidyl-amino acid modification:peptidyl-histidine modification:protein phosphorylation:cellular protein modification process		phosphorelay sensor kinase activity:signaling receptor activity:protein histidine kinase activity:receptor activity:protein kinase activity
module_0263	263	23	-36.4177	0.485489	aacGnTTTATggtaT	1.6e-07	ataAnAttGAAAnAt	0.036	DVU2527:DVU2114:DVU2644:DVU1144:DVU3186	0.16:0.12:0.12:0.12:0.11	regulation of transcription, DNA-templat...:regulation of RNA metabolic process:regulation of RNA biosynthetic process:transcription, DNA-templated:regulation of nucleobase-containing comp...		nucleic acid binding transcription facto...:sequence-specific DNA binding transcript...:L-aspartate:2-oxoglutarate aminotransfer...:monocarboxylic acid transmembrane transp...:lactate transmembrane transporter activi...
module_0264	264	13	-57.1883	0.397393	CgCTACaGgct	500	tGCTtCCTGtCacG	1300	DVU0596:DVU1517:DVU0653:DVU1156:DVU1561	0.2:0.16:-0.13:0.12:0.12	DNA integration:DNA recombination		NADPH:quinone reductase activity:single-stranded DNA binding:amine transmembrane transporter activity:basic amino acid transmembrane transport...:neutral amino acid transmembrane transpo...
module_0268	268	21	-40.7745	0.468503	AAcATcgtaacaaGaanagACAA	840	ATCtTTccG	17000	DVU0110:DVU2633:DVU1754	0.37:0.19:-0.17	carbohydrate metabolic process:dTDP biosynthetic process:dTTP biosynthetic process:nucleoside diphosphate metabolic process:nucleoside diphosphate biosynthetic proc...	glycerol-3-phosphate dehydrogenase compl...	transferase activity, transferring hexos...:1,4-alpha-glucan branching enzyme activi...:phosphoglucomutase activity:lipid-A-disaccharide synthase activity:thymidylate kinase activity
module_0272	272	20	-39.6044	0.489115	GCACACAAAcgtCaaaanAatCcG	0.12	AtGTtAttTTatCTTGaTtgCAAA	1.8	DVU2114:DVU3186:DVU2836:DVU2802	0.24:0.16:0.16:0.11	RNA metabolic process:regulation of transcription, DNA-templat...:regulation of RNA metabolic process:regulation of RNA biosynthetic process:transcription, DNA-templated		double-stranded RNA binding:ribonuclease III activity:double-stranded RNA-specific ribonucleas...:copper-exporting ATPase activity:copper-transporting ATPase activity
module_0273	273	24	-56.8014	0.471341	atCtcTATnTTTgaAatnTAc	0.00016	aTTacAAcCtATtcaaCAAGGa	0.00011	DVU2644:DVU2086:DVU2111:DVU2097:Nitrate:DVU3305	0.22:0.2:-0.2:0.19:0.12:0.1	organelle organization:chromosome condensation:chromosome organization:single-organism organelle organization:DNA packaging	nucleoid	cobaltochelatase activity:ligase activity, forming nitrogen-metal ...:ligase activity, forming nitrogen-metal ...:phosphorus-oxygen lyase activity
module_0276	276	10	-82.4206	0.367698	CCAGtCaaGAC	690	CAaGCATaTAggATTTTG	2600	Oxygen:DVU0230:DVU2588:DVU0679:DVU2114	12.6:0.16:0.16:0.15:-0.15	regulation of nitrogen utilization:nitrogen utilization:nitrogen fixation:nitrogen cycle metabolic process:protein complex assembly	nitrogenase complex:iron-iron nitrogenase complex:molybdenum-iron nitrogenase complex:vanadium-iron nitrogenase complex	formamidase activity:amidase activity:nitrogenase activity:oxidoreductase activity, acting on iron-...:enzyme regulator activity
module_0280	280	23	-44.2058	0.457654	TCCAtCTGTTTtTcAGATAGA	23	cGaCATCAatggCAt	110			regulation of cellular ketone metabolic ...:regulation of lipid metabolic process:regulation of fatty acid metabolic proce...:purine nucleobase biosynthetic process:cellular ketone metabolic process	oxidoreductase complex:catalytic complex	oxidoreductase activity, acting on the C...:sulfur compound binding:amidophosphoribosyltransferase activity:peptidoglycan glycosyltransferase activi...:fatty-acyl-CoA binding
module_0281	281	20	-33.6412	0.492874	ttTgTTCAtg	7.1	AtCgACATCGTCtGA	28000	DVU1402:DVU2547:DVU0744	0.29:0.24:0.11	macromolecule metabolic process:macromolecule modification:protein metabolic process:heterocycle biosynthetic process:organic cyclic compound biosynthetic pro...	molybdopterin synthase complex	protein histidine kinase activity:receptor activity:protein kinase activity:phosphotransferase activity, nitrogenous...:phosphotransferase activity, alcohol gro...
module_0282	282	18	-55.0183	0.44661	TTATgTtTGTtCaTTTcAaTGTT	0.18	CCgGAaAacAcGaTG	500	DVU3255:DVU2114:DVU2275:DVU0118	0.36:0.24:0.17:-0.16	cysteinyl-tRNA aminoacylation:RNA processing:protein secretion by the type II secreti...:DNA-templated transcription, initiation:porphyrin-containing compound metabolic ...	type II protein secretion system complex	cysteine-tRNA ligase activity:uroporphyrin-III C-methyltransferase act...:uroporphyrinogen-III synthase activity:C-methyltransferase activity:acetyl-CoA:L-glutamate N-acetyltransfera...
module_0284	284	17	-32.1361	0.495475	GCnCacCATCc	70	GCCtTCGgCAacGtc	500	DVU2799:DVU2785:DVU2275	-0.23:0.15:-0.13	regulation of nucleotide metabolic proce...:purine nucleoside catabolic process:GTP catabolic process:purine nucleotide catabolic process:regulation of nucleoside metabolic proce...		L-serine ammonia-lyase activity:coproporphyrinogen oxidase activity:tryptophanase activity:coproporphyrinogen dehydrogenase activit...:oxidoreductase activity, acting on the C...
module_0286	286	25	-42.6172	0.466044	CAaGcAGcGGAAAaaAgtgaCAG	52	TanTGGCAtGnnTttTGCTt	0.31	DVU2086:DVU0030:DVU0813:DVU3305	-0.12:-0.12:0.11:-0.1	establishment of localization in cell:cellular localization:localization:protein transport:protein localization	bacterial-type flagellum:cell projection:organelle part:bacterial-type flagellum filament:bacterial-type flagellum basal body, rod	structural molecule activity:motor activity:triglyceride lipase activity:lipase activity
module_0287	287	12	-91.9848	0.312088	GtGgCTTAtCtgAgAGgaaGA	2900	ttATnnTtnTcAGGAggAA	13000			nor-spermidine biosynthetic process:nor-spermidine metabolic process:copper ion transport:polyamine metabolic process:polyamine biosynthetic process	bacterial-type flagellum:cell projection	oxidoreductase activity, acting on a sul...:peptide-methionine (S)-S-oxide reductase...:oxidoreductase activity, acting on a sul...:thioredoxin-disulfide reductase activity:copper ion transmembrane transporter act...
module_0288	288	17	-79.2749	0.416803	ATTGCCAAAAgTGtTATaTAGCAA	0.86	ACcAGAAnGCGCcccacGgCGCAA	4.1	DVU2953:DVU1754:DVU0597 knockout:Thiosulfate:DVU3142	-0.12:-0.12:0.12:0.1:-0.1	peptide transport:amide transport:transport:establishment of localization:localization	cell envelope:envelope:external encapsulating structure:glycolate oxidase complex:cell periphery	peptide transporter activity:ATPase activity:transporter activity:mannosyltransferase activity:1-(5-phosphoribosyl)-5-[(5-phosphoribosy...
module_0290	290	9	-89.3264	0.333455	aAACAAAC	2.7	ACTAACaTcACtAcT	40	DVU0916:DVU2114:DVU0942:DVU2835:DVU2633:DVU2106:DVU2527	0.23:0.19:0.18:0.12:0.12:0.11:0.11	response to osmotic stress:response to abiotic stimulus:DNA modification		DNA binding:nucleic acid binding
module_0293	293	13	-80.5245	0.375337	AgCGGGCGtGGCaG	360	CCgTGaCgCGCA	2400	Oxygen:DVU2097:DVU1063:DVU2832:DVU1561:DVU3142:DVU2114:DVU1517	17.37:-0.26:0.19:0.14:0.13:0.12:-0.11:0.11		nitrogenase complex:iron-iron nitrogenase complex:molybdenum-iron nitrogenase complex:vanadium-iron nitrogenase complex	nitrogenase activity:oxidoreductase activity, acting on iron-...:oxidoreductase activity, acting on iron-...:motor activity:nucleoside-triphosphatase activity
module_0295	295	15	-63.0315	0.395318	AAATaATcCACaAAA	1600	CnTcCtGTCaggGa	6800	DVU3142:DVU1517:DVU1754:DVU1561	0.18:0.17:0.13:0.12			NADPH:quinone reductase activity:[protein-PII] uridylyltransferase activi...:single-stranded DNA binding:shikimate 3-dehydrogenase (NADP+) activi...:uridylyltransferase activity
module_0297	297	19	-55.5783	0.433247	TaGGTAGaancGntTTnnCGATGA	510	TTCCCTTgaCTTcT	1300	DVU2423:DVU2275:DVU0744:DVU3084:DVU1402:DVU1083:DVU0118	-0.29:0.19:-0.17:0.17:-0.14:-0.12:-0.12	macromolecule biosynthetic process:cellular macromolecule metabolic process:macromolecule metabolic process:cellular biosynthetic process:organic substance biosynthetic process	macromolecular complex:cytoplasm:intracellular part:intracellular:cell	RNA binding:nucleic acid binding:CDP-diacylglycerol diphosphatase activit...:agmatinase activity:hydrolase activity, acting on carbon-nit...
module_0299	299	16	-54.0888	0.435059	ATGtGgagTtTTttttnGtTT	4500	ACaAaATcagaAtaACantA	6800	DVU1754:DVU2832:DVU2785:DVU2097:DVU1156	0.32:0.19:0.18:-0.15:0.12	cellular response to phosphate starvatio...:cell communication:cellular response to stimulus:cellular response to starvation:response to extracellular stimulus	virion:viral capsid:virion part	exonuclease activity
module_0300	300	15	-60.4605	0.368052	TCAttTTtTTT	40	AGGaTGTg	1200	DVU3142:DVU3313:DVU1754:DVU0539	-0.47:0.29:-0.16:-0.14	aminoglycan catabolic process:glycosaminoglycan catabolic process:peptidoglycan catabolic process:cellular component organization:respiratory chain complex IV assembly	cell periphery:Gram-negative-bacterium-type cell wall:peptidoglycan-based cell wall:cell wall:ATP-binding cassette (ABC) transporter c...	N-acetylmuramoyl-L-alanine amidase activ...:polyol transmembrane transporter activit...:glycerol-3-phosphate transmembrane trans...:glycerol-3-phosphate-transporting ATPase...:alcohol transmembrane transporter activi...
module_0303	303	18	-50.8122	0.429468	CAngGTtTttTTAcAgCAATG	0.00013	AAGATAAAATAACATCTTATTTAT	3.6	DVU2836:DVU3186:DVU0110:DVU3023:DVU1063:DVU1754	0.17:0.16:0.16:0.13:-0.12:-0.1	valine metabolic process:valine biosynthetic process:respiratory chain complex IV assembly:cytochrome complex assembly:cellular macromolecular complex assembly	respiratory chain complex II:plasma membrane respiratory chain comple...:succinate dehydrogenase complex:plasma membrane succinate dehydrogenase ...:respiratory chain	copper-exporting ATPase activity:copper-transporting ATPase activity:succinate dehydrogenase activity:copper ion transmembrane transporter act...:acetolactate synthase activity
module_0310	310	10	-124.834	0.236474	CcGcCGGnGCGnCCgCctCG	5800	TGaGCCA	8000	DVU0679:DVU2547:DVU0057:Salt-Stress Evolved Strain:DVU1572:DVU0110	0.28:0.21:-0.2:-0.2:-0.17:0.11	proteolysis		peptidase activity
module_0319	319	16	-97.162	0.342495	TAATTcTGTTTGAGTTGgaGgAcA	0.11	GGTgGTGAAt	120	DVU0744:Formate:DVU2577:DVU1760:DVU2802:DVU2275:DVU2835	-0.25:-0.22:-0.19:0.19:-0.17:0.16:-0.13	sulfate reduction:phosphate-containing compound metabolic ...:single-organism metabolic process:sulfate assimilation:single-organism biosynthetic process	cell periphery:intracellular:cell:cell part:membrane	transporter activity:hydrolase activity:ATPase activity, coupled to transmembran...:inorganic diphosphatase activity:catalytic activity
module_0323	323	19	-46.9817	0.486208	CCGgAnACaCGgGCG	14	tTgtCCaGAcAaGgtgaTgggtG	19	DVU2423:DVU2588:DVU2547:DVU1517	-0.29:-0.17:-0.15:-0.13	uracil salvage:alanyl-tRNA aminoacylation:valyl-tRNA aminoacylation:pyrimidine-containing compound salvage:uracil metabolic process	type II protein secretion system complex	ACP phosphopantetheine attachment site b...:valine-tRNA ligase activity:calcium-transporting ATPase activity:calcium ion transmembrane transporter ac...:ACP phosphopantetheine attachment site b...
module_0324	324	15	-60.6164	0.410636	gGCAAcgTgAagAaAcAACgtCAA	0.32	ATTCatGGcGTCTTG	88	DVU2114:DVU3142:DVU1754:DVU1517	-0.31:0.23:0.15:0.11	DNA packaging:signal transduction:signaling:single organism signaling:cell communication		[protein-PII] uridylyltransferase activi...:signal transducer activity:molecular transducer activity:uridylyltransferase activity:small molecule binding
module_0325	325	10	-89.4854	0.295734		Inf		Inf	DVU2835:DVU0744:DVU3142:DVU2557:DVU2802:DVU3220:DVU1340:DVU1517	-0.65:-0.42:-0.35:-0.24:-0.21:-0.17:-0.17:-0.15	macromolecule metabolic process:cellular biosynthetic process:organic substance biosynthetic process:biosynthetic process:primary metabolic process	ribosomal subunit:intracellular organelle part:intracellular:small ribosomal subunit:organelle part	3-deoxy-manno-octulosonate-8-phosphatase...:RNA binding
module_0327	327	20	-45.1728	0.41712	GgTTTTC	920	GnAtCCcggAAccG	6.6	DVU3142:DVU1063:DVU0653	-0.13:-0.13:0.12	chloride transport:purine ribonucleotide metabolic process:ribonucleotide metabolic process:ribose phosphate metabolic process:purine nucleotide metabolic process		N6-(1,2-dicarboxyethyl)AMP AMP-lyase (fu...:voltage-gated ion channel activity:voltage-gated chloride channel activity:anion channel activity:chloride channel activity
module_0328	328	9	-96.4635	0.344292	cGtCGAAggTccGgCaCgcG	370	CGcCCgTGAC	1200	DVU0539:DVU0525:DVU2532:DVU1063:DVU1419:DVU1517	0.46:0.28:-0.17:0.15:-0.11:0.11	cellular polysaccharide biosynthetic pro...:cellular carbohydrate biosynthetic proce...:cellular polysaccharide metabolic proces...:polysaccharide biosynthetic process:capsule polysaccharide biosynthetic proc...	nitrogenase complex:iron-iron nitrogenase complex:molybdenum-iron nitrogenase complex:vanadium-iron nitrogenase complex	enzyme regulator activity:transmembrane receptor protein tyrosine ...:non-membrane spanning protein tyrosine k...:transmembrane receptor protein kinase ac...:protein tyrosine kinase activity
module_0329	329	15	-48.6669	0.427814	ATGGCgcAAGG	17000	gCaTcgaGCtT	8700	DVU2097:DVU1754:DVU0679:DVU1063:Salt-Stress Evolved Strain	-0.22:0.17:0.16:0.16:-0.15	molybdate ion transport:cellular response to phosphate starvatio...:response to external stimulus:cellular response to starvation:response to extracellular stimulus		molybdate ion transmembrane transporter ...:catalysis of free radical formation:[formate-C-acetyltransferase]-activating...:radical SAM enzyme activity:inorganic anion transmembrane transporte...
module_0333	333	9	-96.8777	0.274824		Inf		Inf	DVU2835:DVU0744:DVU2802:DVU3142:DVU2394:DVU3220	-0.54:-0.53:-0.43:-0.4:-0.37:-0.25	cellular macromolecule metabolic process:macromolecule metabolic process:cellular biosynthetic process:organic substance biosynthetic process:biosynthetic process	intracellular part:intracellular:cell:cell part	3-deoxy-manno-octulosonate-8-phosphatase...
module_0335	335	12	-89.7713	0.323124	TgcgGCAcCTtCGGC	4800	CaACTACA	9400	DVU2802:DVU1744:DVU0813:DVU0596:Co-culture:DVU1402:DVU2547:DVU3334:DVU3142	0.38:-0.36:0.33:0.32:0.19:0.16:0.14:0.13:0.12	nitrogen fixation:nitrogen cycle metabolic process:DNA topological change:DNA conformation change	nitrogenase complex:iron-iron nitrogenase complex:molybdenum-iron nitrogenase complex:vanadium-iron nitrogenase complex:oxidoreductase complex	nitrogenase activity:oxidoreductase activity, acting on iron-...:oxidoreductase activity, acting on iron-...:hydrolase activity:DNA topoisomerase type II (ATP-hydrolyzi...
module_0336	336	16	-60.8013	0.387721	ATcGTGctTTc	950	TTcTATggtTTCAATtTAT	660	DVU3255:DVU3142:DVU2195:DVUA0151:DVU1561:DVU1419	0.34:-0.15:-0.14:-0.13:-0.13:-0.11	transport:establishment of localization:coenzyme A metabolic process:coenzyme A biosynthetic process:nucleoside bisphosphate biosynthetic pro...	integral component of membrane:intrinsic component of membrane:membrane part:Gram-negative-bacterium-type cell wall:cell periphery	ATPase activity:ATPase activity, coupled to transmembran...:ATPase activity, coupled to movement of ...:hydrolase activity, acting on acid anhyd...:primary active transmembrane transporter...
module_0338	338	14	-67.8269	0.390948	GATtGCCt	2400	AGaGAAG	1800	DVU2097:DVU1156:DVU3142:DVU0277:DVU1754:DVU1561	-0.28:0.19:0.16:-0.14:0.12:0.11	proteolysis
module_0339	339	20	-53.5884	0.435919	cAAngaaanTtaaaA	6e-06	atTTtgtTgtGtTgA	0.19	DVUA0143:DVU1142:DVU2644:DVU1144:DVU0916:DVU2106:DVU0569:DVU1645:DVU0063	-0.24:-0.23:0.14:0.13:0.12:0.12:-0.11:0.1:0.1	transposition, DNA-mediated:transposition:DNA recombination:DNA metabolic process	catalytic complex:cytoplasmic part	DNA binding:nucleic acid binding:aminoacyl-tRNA ligase activity:ligase activity, forming carbon-oxygen b...:ligase activity, forming aminoacyl-tRNA ...
module_0340	340	17	-61.2636	0.494968	AaAAacAnaaGGTTAAAGAAAGaA	3.4e-13	ACTGAACCTCCCAATATCCCTGAA	6.9e-14	DVU1754:DVU1063:DVU1967	0.29:0.27:0.16	DNA metabolic process:DNA alkylation:DNA methylation:regulation of gene expression, epigeneti...:DNA methylation or demethylation	chromosome	site-specific DNA-methyltransferase (ade...:N-methyltransferase activity:DNA-methyltransferase activity:S-adenosylmethionine-dependent methyltra...:DNA primase activity
module_0341	341	28	-37.1271	0.483176	CcTtgCCTtTGtCgT	110	CacacGgaacGCatGAcggtgCCC	29000	DVU2557:DVU0309:DVU2953:DVU2644:DVU1142:DVUA0100	0.26:0.22:0.2:-0.15:0.13:-0.12	regulation of pH:monovalent inorganic cation homeostasis:sodium ion transport:chemical homeostasis:ion homeostasis	integral component of membrane:intrinsic component of membrane:membrane part	monovalent cation:proton antiporter acti...:sodium:proton antiporter activity:cation:cation antiporter activity:solute:cation antiporter activity:solute:proton antiporter activity
module_0343	343	18	-54.4103	0.42837	TnAnAtActcgAtatagtTGT	0.0013	CAgTAgtaTaCgcAaaATaTCAa	1.2	DVU3186:DVU2836:DVU2633:DVU2114:DVU1754	0.22:0.19:0.17:0.14:-0.13	signal transduction:signaling:single organism signaling:cell communication:cellular response to stimulus		signal transducer activity:molecular transducer activity:phosphorelay sensor kinase activity:signaling receptor activity:protein histidine kinase activity
module_0344	344	20	-39.6489	0.457071	TaCAACCtnTgGgAAAAgGAg	9.8	TTTTAAgAAAA	1100	DVU2195:DVU2423:DVU3381:DVU3142:DVUA0151	-0.2:-0.17:-0.13:-0.13:-0.1	pyrimidine nucleobase metabolic process:pyrimidine nucleobase biosynthetic proce...:nucleobase biosynthetic process:nucleobase metabolic process:uracil salvage	nitrate reductase complex:integral component of plasma membrane:intrinsic component of plasma membrane	transferase activity, transferring pento...:aspartate carbamoyltransferase activity:neurotransmitter transporter activity:neurotransmitter:sodium symporter activi...:active transmembrane transporter activit...
module_0347	347	18	-50.4366	0.44446	ATTgaCAgAATTGATATATA	0.5	TacCaGAAAg	19	Formate:DVU3255:Thiosulfate:DVU2567:DVU2275:DVU3066:DVU2195:DVU3142	-0.21:0.18:0.15:-0.14:0.13:-0.13:-0.12:-0.12	peptide transport:amide transport:nitrogen compound transport:sulfate transport:sulfur compound transport	membrane:glycolate oxidase complex	ATPase activity:peptide transporter activity:inorganic anion transmembrane transporte...:substrate-specific transporter activity:nucleoside-triphosphatase activity

## Sheet: Legend
Table EV3: Summary of gene regulatory network modules, motifs and regulatory influences identified by cMonkey/Inferelator and their functional enrichment.
For each module information includes summary statistics and motif information from cMonkey, influence information from EGRIN and functional enrichment information GO enrichment analysis.
