# Supplementary material for: Mechanism for microbial population collapse in a fluctuating resource environment
Source: Mol Syst Biol. 2017 Mar 20;13(3):919. doi: 10.15252/msb.20167058 (PMC5371734; doi:10.15252/msb.20167058)
Supplement: Supplementary file 6 — Table EV4 [file MSB-13-919-s006.xlsx]

## Sheet: EGRIN-RegPRecise Overlap
RegPrecise Regulator Name	Symbol	Type	Family	Process	cMonkey Modules	# RegpreciseTargets	Regprecise Targets	# Module members	Module Members	Overlap	Overlap Genes	HyperGeo pvalue	BH corrected pvalue
Cobalamin		RNA regulator			module_0023	8	DVU3371|DVU2947|DVU2946|DVU0650|DVU0649|DVU0648|DVU0647|DVU0646	27	DVU0348|DVU0487|DVU0646|DVU0647|DVU0648|DVU0649|DVU0650|DVU0843|DVU0988|DVU0990|DVU0991|DVU1039|DVU1040|DVU1927|DVU1929|DVU1930|DVU2322|DVU2463|DVU2464|DVU3023|DVU3154|DVU3161|DVU3168|DVU3198|DVU3199|DVU3200|DVU0084	5	DVU0650|DVU0649|DVU0648|DVU0647|DVU0646	3.27693e-12	1.1587e-09
DVU0118		TF	Fis		module_0122	3	DVU0123|DVU0122|DVU0121	26	DVU0033|DVU0122|DVU0123|DVU0583|DVU0598|DVU0599|DVU0935|DVU0942|DVU1241|DVU1786|DVU1854|DVU1880|DVU2444|DVU2445|DVU2516|DVU0523|DVU0524|DVU0976|DVU0977|DVU1073|DVU1857|DVU1869|DVU2948|DVU2952|DVU3125|DVU3218	2	DVU0123|DVU0122	3.66985e-07	8.96544e-05
DVU0151		TF	Fis	Metabolite transport	module_0053	3	DVU0150|DVU0149|DVU0148	27	DVU0146|DVU0148|DVU0149|DVU0150|DVU0152|DVU0372|DVU0458|DVU0593|DVU0678|DVU0751|DVU0805|DVU0806|DVU0882|DVU1670|DVU2014|DVU2061|DVU2104|DVU2952|DVU3125|DVU3182|DVU3188|DVU3384|DVUA0036|DVUA0061|DVU0147|DVU0594|DVU2088	3	DVU0150|DVU0149|DVU0148	0	0
DVU0529	HmcR	TF	Rrf2	Energy Metabolism	module_0133	8	DVU0536|DVU0535|DVU0534|DVU0533|DVU0532|DVU0531|DVU0530|DVU0529	21	DVU0529|DVU0530|DVU0531|DVU0532|DVU0535|DVU0536|DVU0878|DVU0926|DVU0929|DVU1505|DVU1506|DVU2204|DVU2814|DVU2815|DVU2816|DVU2817|DVU2818|DVU2819|DVU0930|DVU1755|DVU3280	6	DVU0536|DVU0535|DVU0532|DVU0531|DVU0530|DVU0529	7.43808e-16	3.07513e-13
DVU0529	HmcR	TF	Rrf2	Energy Metabolism	module_0189	8	DVU0536|DVU0535|DVU0534|DVU0533|DVU0532|DVU0531|DVU0530|DVU0529	15	DVU0533|DVU0534|DVU0588|DVU0596|DVU0597|DVU2294|DVU0529|DVU0530|DVU0531|DVU0532|DVU0535|DVU0536|DVU0586|DVU0598|DVU0599	8	DVU0536|DVU0535|DVU0534|DVU0533|DVU0532|DVU0531|DVU0530|DVU0529	0	0
DVU0529	HmcR	TF	Rrf2	Energy Metabolism	module_0247	8	DVU0536|DVU0535|DVU0534|DVU0533|DVU0532|DVU0531|DVU0530|DVU0529	28	DVU0026|DVU0094|DVU0100|DVU0103|DVU0233|DVU0446|DVU0791|DVU2687|DVU2849|DVU2999|DVU3244|DVU3372|DVU0049|DVU0101|DVU0130|DVU0360|DVU0533|DVU0534|DVU0588|DVU0593|DVU0678|DVU2090|DVU2570|DVU2730|DVU2829|DVU3384|DVUA0036|DVUA0089	2	DVU0534|DVU0533	2.52061e-05	0.00393816
DVU0621		TF	Fis	Nitrate and nitrite respiration	module_0207	11	DVU0624|DVU0625|DVU3025|DVU3026|DVU3027|DVU3028|DVU3029|DVU3030|DVU3031|DVU3032|DVU3033	14	DVU2288|DVU2290|DVU2292|DVU2293|DVU3024|DVU3025|DVU3027|DVU3029|DVU3030|DVU3031|DVU3032|DVU2286|DVU2289|DVU2291	6	DVU3025|DVU3027|DVU3029|DVU3030|DVU3031|DVU3032	9.024e-16	3.56621e-13
DVU0621		TF	Fis	Nitrate and nitrite respiration	module_0220	11	DVU0624|DVU0625|DVU3025|DVU3026|DVU3027|DVU3028|DVU3029|DVU3030|DVU3031|DVU3032|DVU3033	23	DVU1094|DVU1095|DVU1913|DVU3197|DVU3348|DVU3349|DVU3350|DVU1653|DVU2001|DVU3024|DVU3025|DVU3026|DVU3027|DVU3028|DVU3029|DVU3030|DVU3031|DVU3032|DVU3033|DVU3199|DVU3200|DVU3235|DVU3347	9	DVU3025|DVU3026|DVU3027|DVU3028|DVU3029|DVU3030|DVU3031|DVU3032|DVU3033	1.71488e-22	8.2293e-20
DVU0916	Rex	TF	Rex	Energy Metabolism	module_0074	55	DVU0694|DVU0693|DVU0692|DVU0780|DVU0779|DVU0778|DVU0777|DVU0776|DVU0775|DVU0774|DVU0402|DVU0403|DVU0404|DVU1636|DVU1917|DVU1918|DVU1295|DVU1795|DVU2058|DVU2059|DVU0920|DVU0919|DVU0918|DVU0917|DVU0916|DVU0846|DVU0847|DVU0848|DVU0849|DVU0850|DVU0851|DVU2791|DVU2792|DVU2793|DVU2794|DVU2795|DVU2796|DVU2797|DVU2798|DVU1932|DVU2286|DVU2287|DVU2288|DVU2289|DVU2290|DVU2291|DVU2292|DVU2293|DVU1292|DVU1291…	25	DVU0692|DVU0693|DVU0694|DVU0774|DVU0775|DVU0776|DVU0777|DVU0779|DVU0780|DVU0845|DVU0846|DVU0847|DVU0848|DVU0849|DVU0850|DVU0851|DVU0917|DVU0918|DVU0919|DVU1264|DVU1294|DVU1296|DVU1932|DVU1295|DVU1636	21	DVU0694|DVU0693|DVU0692|DVU0780|DVU0779|DVU0777|DVU0776|DVU0775|DVU0774|DVU1636|DVU1295|DVU0919|DVU0918|DVU0917|DVU0846|DVU0847|DVU0848|DVU0849|DVU0850|DVU0851|DVU1932	3.96927e-39	2.17686e-36
DVU0916	Rex	TF	Rex	Energy Metabolism	module_0207	55	DVU0694|DVU0693|DVU0692|DVU0780|DVU0779|DVU0778|DVU0777|DVU0776|DVU0775|DVU0774|DVU0402|DVU0403|DVU0404|DVU1636|DVU1917|DVU1918|DVU1295|DVU1795|DVU2058|DVU2059|DVU0920|DVU0919|DVU0918|DVU0917|DVU0916|DVU0846|DVU0847|DVU0848|DVU0849|DVU0850|DVU0851|DVU2791|DVU2792|DVU2793|DVU2794|DVU2795|DVU2796|DVU2797|DVU2798|DVU1932|DVU2286|DVU2287|DVU2288|DVU2289|DVU2290|DVU2291|DVU2292|DVU2293|DVU1292|DVU1291…	14	DVU2288|DVU2290|DVU2292|DVU2293|DVU3024|DVU3025|DVU3027|DVU3029|DVU3030|DVU3031|DVU3032|DVU2286|DVU2289|DVU2291	7	DVU2286|DVU2288|DVU2289|DVU2290|DVU2291|DVU2292|DVU2293	6.26618e-12	2.10489e-09
DVU0916	Rex	TF	Rex	Energy Metabolism	module_0319	55	DVU0694|DVU0693|DVU0692|DVU0780|DVU0779|DVU0778|DVU0777|DVU0776|DVU0775|DVU0774|DVU0402|DVU0403|DVU0404|DVU1636|DVU1917|DVU1918|DVU1295|DVU1795|DVU2058|DVU2059|DVU0920|DVU0919|DVU0918|DVU0917|DVU0916|DVU0846|DVU0847|DVU0848|DVU0849|DVU0850|DVU0851|DVU2791|DVU2792|DVU2793|DVU2794|DVU2795|DVU2796|DVU2797|DVU2798|DVU1932|DVU2286|DVU2287|DVU2288|DVU2289|DVU2290|DVU2291|DVU2292|DVU2293|DVU1292|DVU1291…	16	DVU0778|DVU1636|DVU0774|DVU0775|DVU0776|DVU0777|DVU0779|DVU0780|DVU0845|DVU0846|DVU0847|DVU0848|DVU0849|DVU0850|DVU0851|DVU0918	15	DVU0780|DVU0779|DVU0778|DVU0777|DVU0776|DVU0775|DVU0774|DVU1636|DVU0918|DVU0846|DVU0847|DVU0848|DVU0849|DVU0850|DVU0851	1.32388e-30	6.84166e-28
DVU0942	Fur	TF	FUR	Iron homeostasis	module_0034	34	DVU2378|DVU2379|DVU2380|DVU2381|DVU2382|DVU2383|DVU2384|DVU2385|DVU2386|DVU2387|DVU2388|DVU2389|DVU2390|DVU2572|DVU2571|DVU2570|DVU2574|DVU2573|DVU3330|DVU3331|DVU3332|DVU3333|DVU3328|DVU0763|DVU3123|DVU2575|DVU2576|DVU0304|DVU0303|DVU0273|DVU0163|DVU0164|DVU2324|DVU2680	21	DVU0273|DVU0303|DVU0304|DVU0762|DVU0763|DVU2377|DVU2378|DVU2383|DVU2564|DVU2571|DVU2572|DVU2573|DVU2574|DVU2680|DVU2681|DVU3124|DVU3331|DVU3332|DVU3333|DVU2381|DVU3330	16	DVU2378|DVU2381|DVU2383|DVU2572|DVU2571|DVU2574|DVU2573|DVU3330|DVU3331|DVU3332|DVU3333|DVU0763|DVU0304|DVU0303|DVU0273|DVU2680	2.98475e-33	1.60418e-30
DVU0942	Fur	TF	FUR	Iron homeostasis	module_0191	34	DVU2378|DVU2379|DVU2380|DVU2381|DVU2382|DVU2383|DVU2384|DVU2385|DVU2386|DVU2387|DVU2388|DVU2389|DVU2390|DVU2572|DVU2571|DVU2570|DVU2574|DVU2573|DVU3330|DVU3331|DVU3332|DVU3333|DVU3328|DVU0763|DVU3123|DVU2575|DVU2576|DVU0304|DVU0303|DVU0273|DVU0163|DVU0164|DVU2324|DVU2680	23	DVU3122|DVU0273|DVU0303|DVU0304|DVU0762|DVU0763|DVU2377|DVU2378|DVU2379|DVU2380|DVU2383|DVU2388|DVU2389|DVU2390|DVU2571|DVU2572|DVU2573|DVU2574|DVU2680|DVU2681|DVU3331|DVU3332|DVU3333	19	DVU2378|DVU2379|DVU2380|DVU2383|DVU2388|DVU2389|DVU2390|DVU2572|DVU2571|DVU2574|DVU2573|DVU3331|DVU3332|DVU3333|DVU0763|DVU0304|DVU0303|DVU0273|DVU2680	8.66249e-41	4.84973e-38
DVU0946, DVU0539		TF	Fis		module_0118	12	DVU0540|DVU0539|DVU0943|DVU0944|DVU0945|DVU0946|DVU2133|DVU2132|DVU0542|DVU0543|DVU0544|DVU0545	16	DVU1098|DVU1110|DVU1703|DVU1753|DVU1755|DVU2132|DVU2133|DVU2207|DVU0609|DVU1356|DVU1598|DVU1702|DVU1871|DVU2196|DVU2270|DVU2808	2	DVU2133|DVU2132	1.69568e-05	0.00281283
DVU1063		TF	Fis	Motility	module_0022	19	DVU0316|DVU0315|DVU0314|DVU0313|DVU0312|DVU0311|DVU0310|DVU1880|DVU1805|DVU1444|DVU1443|DVU0307|DVU0318|DVU0320|DVU1032|DVU1445|DVU1441|DVU0863|DVU0862	26	DVU0043|DVU0307|DVU0309|DVU0318|DVU0320|DVU0325|DVU0409|DVU0410|DVU0518|DVU0520|DVU0862|DVU0863|DVU1441|DVU1443|DVU1444|DVU1805|DVU1963|DVU2065|DVU2991|DVU3001|DVU3002|DVU3004|DVU3005|DVU3006|DVU3014|DVU3232	9	DVU1805|DVU1444|DVU1443|DVU0307|DVU0318|DVU0320|DVU1441|DVU0863|DVU0862	6.46087e-18	2.80037e-15
DVU1063		TF	Fis	Motility	module_0125	19	DVU0316|DVU0315|DVU0314|DVU0313|DVU0312|DVU0311|DVU0310|DVU1880|DVU1805|DVU1444|DVU1443|DVU0307|DVU0318|DVU0320|DVU1032|DVU1445|DVU1441|DVU0863|DVU0862	19	DVU0310|DVU0311|DVU0312|DVU0313|DVU0314|DVU0315|DVU0512|DVU0513|DVU0515|DVU0516|DVU0517|DVU0519|DVU0913|DVU2232|DVU3003|DVU3018|DVU3019|DVU3020|DVU3004	6	DVU0315|DVU0314|DVU0313|DVU0312|DVU0311|DVU0310	1.96473e-12	7.13487e-10
DVU1063		TF	Fis	Motility	module_0184	19	DVU0316|DVU0315|DVU0314|DVU0313|DVU0312|DVU0311|DVU0310|DVU1880|DVU1805|DVU1444|DVU1443|DVU0307|DVU0318|DVU0320|DVU1032|DVU1445|DVU1441|DVU0863|DVU0862	30	DVU0044|DVU0047|DVU0521|DVU0522|DVU0046|DVU0310|DVU0311|DVU0312|DVU0313|DVU0314|DVU0315|DVU0409|DVU0512|DVU0513|DVU0515|DVU0516|DVU0517|DVU0519|DVU0520|DVU0858|DVU0862|DVU0863|DVU0913|DVU2211|DVU2232|DVU3001|DVU3003|DVU3018|DVU3019|DVU3020	8	DVU0315|DVU0314|DVU0313|DVU0312|DVU0311|DVU0310|DVU0863|DVU0862	5.9588e-15	2.28758e-12
DVU1063		TF	Fis	Motility	module_0286	19	DVU0316|DVU0315|DVU0314|DVU0313|DVU0312|DVU0311|DVU0310|DVU1880|DVU1805|DVU1444|DVU1443|DVU0307|DVU0318|DVU0320|DVU1032|DVU1445|DVU1441|DVU0863|DVU0862	25	DVU0043|DVU0044|DVU0045|DVU0307|DVU0317|DVU0318|DVU0320|DVU0410|DVU0518|DVU1441|DVU1442|DVU1443|DVU1444|DVU1805|DVU1854|DVU1880|DVU1961|DVU1963|DVU2065|DVU2444|DVU2445|DVU2991|DVU3002|DVU3232|DVU3234	8	DVU1880|DVU1805|DVU1444|DVU1443|DVU0307|DVU0318|DVU0320|DVU1441	8.62011e-16	3.50982e-13
DVU1561, DVU1759	ModE2	TF	ModE	Molybdopterin biosynthesis	module_0189	10	DVU1560|DVU1559|DVU2405|DVU0586|DVU0587|DVU0588|DVU2812|DVU2811|DVU2810|DVU2809	15	DVU0533|DVU0534|DVU0588|DVU0596|DVU0597|DVU2294|DVU0529|DVU0530|DVU0531|DVU0532|DVU0535|DVU0536|DVU0586|DVU0598|DVU0599	2	DVU0586|DVU0588	7.56854e-06	0.00135593
DVU1584	RpoH	TF	Sigma70	Heat shock response	module_0158	6	DVU2643|DVU3242|DVU3243|DVU1336|DVU1337|DVU1584	13	DVU0857|DVU0865|DVU0994|DVU1267|DVU1602|DVU2470|DVU0242|DVU0758|DVU1278|DVU1336|DVU1337|DVU1874|DVU2310	2	DVU1336|DVU1337	8.0217e-07	0.000184245
DVU1628	RpoN	TF	Sigma54	Zinc Homeostasis, Nitrogen metabolism, Motility, Metabolite transport, Intercellular adhesion, cell wall metabolism	module_0022	266	DVU0410|DVU0409|DVU3387|DVU2277|DVU2276|DVU0307|DVU0682|DVU2822|DVU2823|DVU2824|DVU2825|DVU2280|DVU0318|DVU3302|DVU3301|DVU3300|DVU3299|DVU3298|DVU2405|DVU2404|DVU2403|DVU2402|DVU2401|DVU2400|DVU2399|DVU2957|DVU2958|DVU2959|DVU2960|DVU2961|DVU2962|DVU2963|DVU2964|DVU2965|DVU2966|DVU2967|DVU2988|DVU2987|DVU2986|DVU1854|DVU0047|DVU0046|DVU0045|DVU0044|DVU0043|DVU1164|DVU3382|DVU3381|DVU3143|DVU3144…	26	DVU0043|DVU0307|DVU0309|DVU0318|DVU0320|DVU0325|DVU0409|DVU0410|DVU0518|DVU0520|DVU0862|DVU0863|DVU1441|DVU1443|DVU1444|DVU1805|DVU1963|DVU2065|DVU2991|DVU3001|DVU3002|DVU3004|DVU3005|DVU3006|DVU3014|DVU3232	20	DVU0410|DVU0409|DVU0307|DVU0318|DVU0043|DVU3004|DVU3005|DVU3006|DVU3232|DVU3002|DVU3001|DVU1444|DVU1443|DVU0320|DVU1805|DVU0518|DVU0520|DVU1441|DVU0863|DVU0862	7.26537e-20	3.36624e-17
DVU1628	RpoN	TF	Sigma54	Zinc Homeostasis, Nitrogen metabolism, Motility, Metabolite transport, Intercellular adhesion, cell wall metabolism	module_0053	266	DVU0410|DVU0409|DVU3387|DVU2277|DVU2276|DVU0307|DVU0682|DVU2822|DVU2823|DVU2824|DVU2825|DVU2280|DVU0318|DVU3302|DVU3301|DVU3300|DVU3299|DVU3298|DVU2405|DVU2404|DVU2403|DVU2402|DVU2401|DVU2400|DVU2399|DVU2957|DVU2958|DVU2959|DVU2960|DVU2961|DVU2962|DVU2963|DVU2964|DVU2965|DVU2966|DVU2967|DVU2988|DVU2987|DVU2986|DVU1854|DVU0047|DVU0046|DVU0045|DVU0044|DVU0043|DVU1164|DVU3382|DVU3381|DVU3143|DVU3144…	27	DVU0146|DVU0148|DVU0149|DVU0150|DVU0152|DVU0372|DVU0458|DVU0593|DVU0678|DVU0751|DVU0805|DVU0806|DVU0882|DVU1670|DVU2014|DVU2061|DVU2104|DVU2952|DVU3125|DVU3182|DVU3188|DVU3384|DVUA0036|DVUA0061|DVU0147|DVU0594|DVU2088	10	DVUA0036|DVU3384|DVU0805|DVU0806|DVU0150|DVU0149|DVU0148|DVU0147|DVU0146|DVU2104	1.77887e-06	0.000373465
DVU1628	RpoN	TF	Sigma54	Zinc Homeostasis, Nitrogen metabolism, Motility, Metabolite transport, Intercellular adhesion, cell wall metabolism	module_0125	266	DVU0410|DVU0409|DVU3387|DVU2277|DVU2276|DVU0307|DVU0682|DVU2822|DVU2823|DVU2824|DVU2825|DVU2280|DVU0318|DVU3302|DVU3301|DVU3300|DVU3299|DVU3298|DVU2405|DVU2404|DVU2403|DVU2402|DVU2401|DVU2400|DVU2399|DVU2957|DVU2958|DVU2959|DVU2960|DVU2961|DVU2962|DVU2963|DVU2964|DVU2965|DVU2966|DVU2967|DVU2988|DVU2987|DVU2986|DVU1854|DVU0047|DVU0046|DVU0045|DVU0044|DVU0043|DVU1164|DVU3382|DVU3381|DVU3143|DVU3144…	19	DVU0310|DVU0311|DVU0312|DVU0313|DVU0314|DVU0315|DVU0512|DVU0513|DVU0515|DVU0516|DVU0517|DVU0519|DVU0913|DVU2232|DVU3003|DVU3018|DVU3019|DVU3020|DVU3004	17	DVU3004|DVU3003|DVU2232|DVU0913|DVU3020|DVU0512|DVU0513|DVU0515|DVU0516|DVU0517|DVU0519|DVU0315|DVU0314|DVU0313|DVU0312|DVU0311|DVU0310	7.70378e-20	3.50888e-17
DVU1628	RpoN	TF	Sigma54	Zinc Homeostasis, Nitrogen metabolism, Motility, Metabolite transport, Intercellular adhesion, cell wall metabolism	module_0184	266	DVU0410|DVU0409|DVU3387|DVU2277|DVU2276|DVU0307|DVU0682|DVU2822|DVU2823|DVU2824|DVU2825|DVU2280|DVU0318|DVU3302|DVU3301|DVU3300|DVU3299|DVU3298|DVU2405|DVU2404|DVU2403|DVU2402|DVU2401|DVU2400|DVU2399|DVU2957|DVU2958|DVU2959|DVU2960|DVU2961|DVU2962|DVU2963|DVU2964|DVU2965|DVU2966|DVU2967|DVU2988|DVU2987|DVU2986|DVU1854|DVU0047|DVU0046|DVU0045|DVU0044|DVU0043|DVU1164|DVU3382|DVU3381|DVU3143|DVU3144…	30	DVU0044|DVU0047|DVU0521|DVU0522|DVU0046|DVU0310|DVU0311|DVU0312|DVU0313|DVU0314|DVU0315|DVU0409|DVU0512|DVU0513|DVU0515|DVU0516|DVU0517|DVU0519|DVU0520|DVU0858|DVU0862|DVU0863|DVU0913|DVU2211|DVU2232|DVU3001|DVU3003|DVU3018|DVU3019|DVU3020	27	DVU0409|DVU0047|DVU0046|DVU0044|DVU3003|DVU3001|DVU2232|DVU0913|DVU3020|DVU0512|DVU0513|DVU0515|DVU0516|DVU0517|DVU0519|DVU0520|DVU0521|DVU0522|DVU0315|DVU0314|DVU0313|DVU0312|DVU0311|DVU0310|DVU0858|DVU0863|DVU0862	4.79169e-30	2.42957e-27
DVU1628	RpoN	TF	Sigma54	Zinc Homeostasis, Nitrogen metabolism, Motility, Metabolite transport, Intercellular adhesion, cell wall metabolism	module_0207	266	DVU0410|DVU0409|DVU3387|DVU2277|DVU2276|DVU0307|DVU0682|DVU2822|DVU2823|DVU2824|DVU2825|DVU2280|DVU0318|DVU3302|DVU3301|DVU3300|DVU3299|DVU3298|DVU2405|DVU2404|DVU2403|DVU2402|DVU2401|DVU2400|DVU2399|DVU2957|DVU2958|DVU2959|DVU2960|DVU2961|DVU2962|DVU2963|DVU2964|DVU2965|DVU2966|DVU2967|DVU2988|DVU2987|DVU2986|DVU1854|DVU0047|DVU0046|DVU0045|DVU0044|DVU0043|DVU1164|DVU3382|DVU3381|DVU3143|DVU3144…	14	DVU2288|DVU2290|DVU2292|DVU2293|DVU3024|DVU3025|DVU3027|DVU3029|DVU3030|DVU3031|DVU3032|DVU2286|DVU2289|DVU2291	6	DVU3025|DVU3027|DVU3029|DVU3030|DVU3031|DVU3032	2.97302e-05	0.00445837
DVU1628	RpoN	TF	Sigma54	Zinc Homeostasis, Nitrogen metabolism, Motility, Metabolite transport, Intercellular adhesion, cell wall metabolism	module_0220	266	DVU0410|DVU0409|DVU3387|DVU2277|DVU2276|DVU0307|DVU0682|DVU2822|DVU2823|DVU2824|DVU2825|DVU2280|DVU0318|DVU3302|DVU3301|DVU3300|DVU3299|DVU3298|DVU2405|DVU2404|DVU2403|DVU2402|DVU2401|DVU2400|DVU2399|DVU2957|DVU2958|DVU2959|DVU2960|DVU2961|DVU2962|DVU2963|DVU2964|DVU2965|DVU2966|DVU2967|DVU2988|DVU2987|DVU2986|DVU1854|DVU0047|DVU0046|DVU0045|DVU0044|DVU0043|DVU1164|DVU3382|DVU3381|DVU3143|DVU3144…	23	DVU1094|DVU1095|DVU1913|DVU3197|DVU3348|DVU3349|DVU3350|DVU1653|DVU2001|DVU3024|DVU3025|DVU3026|DVU3027|DVU3028|DVU3029|DVU3030|DVU3031|DVU3032|DVU3033|DVU3199|DVU3200|DVU3235|DVU3347	9	DVU3025|DVU3026|DVU3027|DVU3028|DVU3029|DVU3030|DVU3031|DVU3032|DVU3033	2.62552e-06	0.000518792
DVU1628	RpoN	TF	Sigma54	Zinc Homeostasis, Nitrogen metabolism, Motility, Metabolite transport, Intercellular adhesion, cell wall metabolism	module_0276	266	DVU0410|DVU0409|DVU3387|DVU2277|DVU2276|DVU0307|DVU0682|DVU2822|DVU2823|DVU2824|DVU2825|DVU2280|DVU0318|DVU3302|DVU3301|DVU3300|DVU3299|DVU3298|DVU2405|DVU2404|DVU2403|DVU2402|DVU2401|DVU2400|DVU2399|DVU2957|DVU2958|DVU2959|DVU2960|DVU2961|DVU2962|DVU2963|DVU2964|DVU2965|DVU2966|DVU2967|DVU2988|DVU2987|DVU2986|DVU1854|DVU0047|DVU0046|DVU0045|DVU0044|DVU0043|DVU1164|DVU3382|DVU3381|DVU3143|DVU3144…	10	DVU0215|DVUA0007|DVUA0010|DVUA0013|DVU1164|DVU2710|DVU2711|DVU2713|DVU2715|DVUA0009	5	DVU1164|DVUA0013|DVUA0010|DVUA0009|DVUA0007	2.99522e-05	0.00445837
DVU1628	RpoN	TF	Sigma54	Zinc Homeostasis, Nitrogen metabolism, Motility, Metabolite transport, Intercellular adhesion, cell wall metabolism	module_0286	266	DVU0410|DVU0409|DVU3387|DVU2277|DVU2276|DVU0307|DVU0682|DVU2822|DVU2823|DVU2824|DVU2825|DVU2280|DVU0318|DVU3302|DVU3301|DVU3300|DVU3299|DVU3298|DVU2405|DVU2404|DVU2403|DVU2402|DVU2401|DVU2400|DVU2399|DVU2957|DVU2958|DVU2959|DVU2960|DVU2961|DVU2962|DVU2963|DVU2964|DVU2965|DVU2966|DVU2967|DVU2988|DVU2987|DVU2986|DVU1854|DVU0047|DVU0046|DVU0045|DVU0044|DVU0043|DVU1164|DVU3382|DVU3381|DVU3143|DVU3144…	25	DVU0043|DVU0044|DVU0045|DVU0307|DVU0317|DVU0318|DVU0320|DVU0410|DVU0518|DVU1441|DVU1442|DVU1443|DVU1444|DVU1805|DVU1854|DVU1880|DVU1961|DVU1963|DVU2065|DVU2444|DVU2445|DVU2991|DVU3002|DVU3232|DVU3234	18	DVU0410|DVU0307|DVU0318|DVU1854|DVU0045|DVU0044|DVU0043|DVU3232|DVU3002|DVU1444|DVU1443|DVU1961|DVU0320|DVU1805|DVU1880|DVU3234|DVU0518|DVU1441	3.61372e-17	1.54145e-14
DVU1645	ArsR	TF	ArsR	Arsenic resistance	module_0110	3	DVU1645|DVU1644|DVU1646	25	DVU0298|DVU0421|DVU0866|DVU0955|DVU1554|DVU1644|DVU1645|DVU2282|DVU2548|DVU2662|DVU3079|DVU3135|DVU3136|DVU0727|DVU0728|DVU0756|DVU0801|DVU0985|DVU1013|DVU1151|DVU1628|DVU2309|DVU2362|DVU2439|DVU3316	2	DVU1645|DVU1644	3.24641e-07	8.00373e-05
DVU1949	NifA-1	TF	Fis	Nitrogen Assimilation	module_0280	23	DVU1258|DVU1231|DVU1232|DVU1233|DVU3392|DVU1952|DVU1951|DVU1950|DVU1949|DVU0671|DVU3290|DVU3291|DVU3292|DVU2343|DVU2342|DVU2341|DVU2340|DVU1823|DVU1822|DVU1821|DVU0753|DVU0752|DVU0751	23	DVU0172|DVU0173|DVU0186|DVU1169|DVU2110|DVU2560|DVU2562|DVU2563|DVU2802|DVU2803|DVU2805|DVU2806|DVU2807|DVU3290|DVU3291|DVU3312|DVU0250|DVU0251|DVU0308|DVU0309|DVU2510|DVU2804|DVU3292	3	DVU3290|DVU3291|DVU3292	1.16807e-05	0.00202514
DVU1967, DVU1964		TF	Rrf2		module_0039	4	DVU1967|DVU1968|DVU1969|DVU1970	11	DVU0008|DVU1164|DVU1754|DVU1967|DVU1968|DVU2191|DVU2194|DVU2278|DVU2480|DVU2690|DVU2691	2	DVU1967|DVU1968	9.29975e-08	2.47438e-05
DVU1967, DVU1964		TF	Rrf3		module_0299	4	DVU1967|DVU1968|DVU1969|DVU1970	16	DVU0442|DVU1970|DVU0185|DVU0443|DVU0445|DVU1105|DVU1414|DVU1503|DVU1721|DVU1967|DVU1968|DVU1969|DVU2168|DVU2171|DVU2173|DVU2187	4	DVU1967|DVU1968|DVU1969|DVU1970	0	0
DVU2114		TF	Fis		module_0059	33	DORF39640|DVU2116|DVU2117|DVU2118|DVU2119|DVU2120|DVU2121|DVU2122|DVU2123|DVU2124|DVU2125|DVU2126|DVU2127|DVU2128|DVU2129|DORF39640|DVU2116|DVU2117|DVU2118|DVU2119|DVU2120|DVU2121|DVU2122|DVU2123|DVU2124|DVU2125|DVU2126|DVU2127|DVU2128|DVU2129|DVU3342|DVU3343|DVU3344	10	DVU0860|DVU0889|DVU2122|DVU2129|DVU2154|DVU2156|DVU2172|DVU3285|DVU2125|DVU2170	3	DVU2122|DVU2125|DVU2129	1.33635e-06	0.000291965
DVU2114		TF	Fis		module_0259	33	DORF39640|DVU2116|DVU2117|DVU2118|DVU2119|DVU2120|DVU2121|DVU2122|DVU2123|DVU2124|DVU2125|DVU2126|DVU2127|DVU2128|DVU2129|DORF39640|DVU2116|DVU2117|DVU2118|DVU2119|DVU2120|DVU2121|DVU2122|DVU2123|DVU2124|DVU2125|DVU2126|DVU2127|DVU2128|DVU2129|DVU3342|DVU3343|DVU3344	10	DVU2127|DVU0888|DVU1107|DVU2120|DVU2129|DVU2151|DVU2157|DVU2191|DVU2194|DVU3306	3	DVU2120|DVU2127|DVU2129	1.33635e-06	0.000291965
DVU2557	BirA	TF	BirA	Biotin biosynthesis	module_0280	9	DVU2557|DVU2558|DVU2559|DVU2560|DVU2561|DVU2562|DVU2563|DVU2564|DVU2565	23	DVU0172|DVU0173|DVU0186|DVU1169|DVU2110|DVU2560|DVU2562|DVU2563|DVU2802|DVU2803|DVU2805|DVU2806|DVU2807|DVU3290|DVU3291|DVU3312|DVU0250|DVU0251|DVU0308|DVU0309|DVU2510|DVU2804|DVU3292	3	DVU2560|DVU2562|DVU2563	1.76697e-07	4.52228e-05
DVU2644		TF	GntR	Amino acid metabolism	module_0020	4	DVU2647|DVU2646|DVU2645|DVU2644	17	DVU1542|DVU1543|DVU1565|DVU2624|DVU2646|DVU2647|DVU2702|DVU2703|DVU2719|DVU2720|DVU2721|DVU2722|DVU2723|DVU2724|DVU2727|DVU2728|DVU2729	2	DVU2647|DVU2646	3.82767e-07	9.26676e-05
DVU2644		TF	GntR	Amino acid metabolism	module_0080	4	DVU2647|DVU2646|DVU2645|DVU2644	14	DVU1053|DVU1107|DVU1162|DVU1504|DVU1513|DVU1515|DVU1516|DVU1969|DVU2604|DVU2645|DVU1417|DVU2647|DVU2720|DVU3139	2	DVU2647|DVU2645	2.05026e-07	5.14921e-05
DVU2644		TF	GntR	Amino acid metabolism	module_0244	4	DVU2647|DVU2646|DVU2645|DVU2644	19	DVU2198|DVU0909|DVU0915|DVU0920|DVU0921|DVU0926|DVU0929|DVU1098|DVU1707|DVU1708|DVU1709|DVU1736|DVU1988|DVU2249|DVU2250|DVU2296|DVU2645|DVU2646|DVU2831	2	DVU2646|DVU2645	5.45208e-07	0.000128521
DVU2802		TF	GntR		module_0280	7	DVU2802|DVU2803|DVU2804|DVU2805|DVU2806|DVU2807|DVU2808	23	DVU0172|DVU0173|DVU0186|DVU1169|DVU2110|DVU2560|DVU2562|DVU2563|DVU2802|DVU2803|DVU2805|DVU2806|DVU2807|DVU3290|DVU3291|DVU3312|DVU0250|DVU0251|DVU0308|DVU0309|DVU2510|DVU2804|DVU3292	6	DVU2802|DVU2803|DVU2804|DVU2805|DVU2806|DVU2807	1.96716e-16	8.25993e-14
DVU2819		TF	TetR	Metabolite transport	module_0133	4	DVU2818|DVU2817|DVU2816|DVU2815	21	DVU0529|DVU0530|DVU0531|DVU0532|DVU0535|DVU0536|DVU0878|DVU0926|DVU0929|DVU1505|DVU1506|DVU2204|DVU2814|DVU2815|DVU2816|DVU2817|DVU2818|DVU2819|DVU0930|DVU1755|DVU3280	4	DVU2818|DVU2817|DVU2816|DVU2815	0	0
DVU2894		TF	Fis	Motility	module_0022	8	DVU0047|DVU0046|DVU0045|DVU0044|DVU0043|DVU0410|DVU0409|DVU2894	26	DVU0043|DVU0307|DVU0309|DVU0318|DVU0320|DVU0325|DVU0409|DVU0410|DVU0518|DVU0520|DVU0862|DVU0863|DVU1441|DVU1443|DVU1444|DVU1805|DVU1963|DVU2065|DVU2991|DVU3001|DVU3002|DVU3004|DVU3005|DVU3006|DVU3014|DVU3232	3	DVU0043|DVU0410|DVU0409	1.66e-07	4.28933e-05
DVU2894		TF	Fis	Motility	module_0184	8	DVU0047|DVU0046|DVU0045|DVU0044|DVU0043|DVU0410|DVU0409|DVU2894	30	DVU0044|DVU0047|DVU0521|DVU0522|DVU0046|DVU0310|DVU0311|DVU0312|DVU0313|DVU0314|DVU0315|DVU0409|DVU0512|DVU0513|DVU0515|DVU0516|DVU0517|DVU0519|DVU0520|DVU0858|DVU0862|DVU0863|DVU0913|DVU2211|DVU2232|DVU3001|DVU3003|DVU3018|DVU3019|DVU3020	4	DVU0047|DVU0046|DVU0044|DVU0409	1.81923e-09	5.55547e-07
DVU2894		TF	Fis	Motility	module_0286	8	DVU0047|DVU0046|DVU0045|DVU0044|DVU0043|DVU0410|DVU0409|DVU2894	25	DVU0043|DVU0044|DVU0045|DVU0307|DVU0317|DVU0318|DVU0320|DVU0410|DVU0518|DVU1441|DVU1442|DVU1443|DVU1444|DVU1805|DVU1854|DVU1880|DVU1961|DVU1963|DVU2065|DVU2444|DVU2445|DVU2991|DVU3002|DVU3232|DVU3234	4	DVU0045|DVU0044|DVU0043|DVU0410	6.80706e-10	2.12705e-07
DVU3023		TF	Fis	Lactate Utilization	module_0207	11	DVU3284|DVU2451|DVU3025|DVU3026|DVU3027|DVU3028|DVU3029|DVU3030|DVU3031|DVU3032|DVU3033	14	DVU2288|DVU2290|DVU2292|DVU2293|DVU3024|DVU3025|DVU3027|DVU3029|DVU3030|DVU3031|DVU3032|DVU2286|DVU2289|DVU2291	6	DVU3025|DVU3027|DVU3029|DVU3030|DVU3031|DVU3032	9.024e-16	3.56621e-13
DVU3023		TF	Fis	Lactate Utilization	module_0220	11	DVU3284|DVU2451|DVU3025|DVU3026|DVU3027|DVU3028|DVU3029|DVU3030|DVU3031|DVU3032|DVU3033	23	DVU1094|DVU1095|DVU1913|DVU3197|DVU3348|DVU3349|DVU3350|DVU1653|DVU2001|DVU3024|DVU3025|DVU3026|DVU3027|DVU3028|DVU3029|DVU3030|DVU3031|DVU3032|DVU3033|DVU3199|DVU3200|DVU3235|DVU3347	9	DVU3025|DVU3026|DVU3027|DVU3028|DVU3029|DVU3030|DVU3031|DVU3032|DVU3033	1.71488e-22	8.2293e-20
DVU3111		TF	CRP	Alkaline Stress response	module_0341	4	DVU3111|DVU3110|DVU3109|DVU3108	28	DVU0009|DVU0067|DVU0102|DVU0351|DVU0381|DVU0448|DVU1035|DVU1128|DVU1129|DVU1239|DVU1446|DVU1451|DVU1508|DVU1810|DVU1858|DVU2277|DVU2283|DVU2336|DVU2855|DVU2871|DVU2874|DVU2992|DVU3081|DVU3108|DVU3110|DVU3267|DVU3325|DVUA0096	2	DVU3110|DVU3108	1.83966e-06	0.000377383
DVU3229	FliA	TF	Sigma70	Motility	module_0122	16	DVU2606|DVU2607|DVU2608|DVU2609|DVU0863|DVU0862|DVU0861|DVU0524|DVU0523|DVU2082|DVU2948|DVU1857|DVU1073|DVU1339|DVU0976|DVU2072	26	DVU0033|DVU0122|DVU0123|DVU0583|DVU0598|DVU0599|DVU0935|DVU0942|DVU1241|DVU1786|DVU1854|DVU1880|DVU2444|DVU2445|DVU2516|DVU0523|DVU0524|DVU0976|DVU0977|DVU1073|DVU1857|DVU1869|DVU2948|DVU2952|DVU3125|DVU3218	6	DVU0524|DVU0523|DVU2948|DVU1857|DVU1073|DVU0976	5.78371e-12	1.96741e-09
DVU3334	KdpR	TF	Fis	Potassium Homeostasis	module_0213	7	DVU3339.1|DVU3339|DVU3338|DVU3337|DVU3336|DVU3335|DVU3334	13	DVU0183|DVU1103|DVU2731|DVU0039|DVU1713|DVU2217|DVU2559|DVU2604|DVU2689|DVU2830|DVU3338|DVU3339|DVUA0030	2	DVU3339|DVU3338	1.40078e-06	0.000298347
DVU3381	ZraR	TF	Fis	Zinc homeostasis	module_0066	3	DVU3382|DVU3381|DVU3384	14	DVU0416|DVU1192|DVU1987|DVU2089|DVU2100|DVU2108|DVU2362|DVU2363|DVU2440|DVU2487|DVU2488|DVU3315|DVU3381|DVU3382	2	DVU3382|DVU3381	5.13779e-08	1.43821e-05
DVU3381	ZraR	TF	Fis	Zinc homeostasis	module_0281	3	DVU3382|DVU3381|DVU3384	20	DVU0234|DVU0235|DVU0025|DVU0233|DVU0370|DVU0577|DVU0578|DVU0579|DVU0580|DVU0596|DVU0597|DVU0600|DVU0601|DVU1418|DVU2414|DVU2588|DVU3036|DVU3269|DVU3381|DVU3382	2	DVU3382|DVU3381	1.60909e-07	4.19816e-05
DVUA0057		TF	Fis		module_0167	8	DVUA0089|DVUA0032|DVUA0031|DVU1152|DVUA0030|DVUA0036|DVU0132|DVU0133	21	DVU0131|DVU0132|DVU0133|DVU0587|DVU0684|DVU1382|DVU1838|DVU1943|DVU2044|DVU2489|DVU3344|DVUA0029|DVUA0127|DVU0254|DVU0401|DVU1383|DVU1722|DVU1839|DVU2469|DVU2486|DVU3346	2	DVU0132|DVU0133	1.03108e-05	0.001811
DVUA0057		TF	Fis		module_0197	8	DVUA0089|DVUA0032|DVUA0031|DVU1152|DVUA0030|DVUA0036|DVU0132|DVU0133	18	DVU1724|DVU2706|DVU3142|DVUA0012|DVUA0034|DVUA0038|DVUA0042|DVUA0054|DVU0621|DVU2692|DVU2881|DVUA0031|DVUA0032|DVUA0035|DVUA0093|DVUA0102|DVUA0128|DVUA0136	2	DVUA0032|DVUA0031	6.34655e-06	0.00116816
DVUA0057		TF	Fis		module_0247	8	DVUA0089|DVUA0032|DVUA0031|DVU1152|DVUA0030|DVUA0036|DVU0132|DVU0133	28	DVU0026|DVU0094|DVU0100|DVU0103|DVU0233|DVU0446|DVU0791|DVU2687|DVU2849|DVU2999|DVU3244|DVU3372|DVU0049|DVU0101|DVU0130|DVU0360|DVU0533|DVU0534|DVU0588|DVU0593|DVU0678|DVU2090|DVU2570|DVU2730|DVU2829|DVU3384|DVUA0036|DVUA0089	2	DVUA0089|DVUA0036	2.52061e-05	0.00393816
DVUA0143		TF	Fis	Nitrogen fixation	module_0257	10	DVUA0015|DVUA0014|DVUA0013|DVUA0012|DVUA0011|DVUA0010|DVUA0009|DVUA0008|DVUA0007|DVUA0016	13	DVU0474|DVUA0008|DVUA0037|DVUA0039|DVUA0041|DVUA0065|DVUA0090|DVU2097|DVUA0014|DVUA0045|DVUA0056|DVUA0062|DVUA0063	2	DVUA0014|DVUA0008	4.77174e-06	0.000903035
DVUA0143		TF	Fis	Nitrogen fixation	module_0276	10	DVUA0015|DVUA0014|DVUA0013|DVUA0012|DVUA0011|DVUA0010|DVUA0009|DVUA0008|DVUA0007|DVUA0016	10	DVU0215|DVUA0007|DVUA0010|DVUA0013|DVU1164|DVU2710|DVU2711|DVU2713|DVU2715|DVUA0009	4	DVUA0013|DVUA0010|DVUA0009|DVUA0007	1.46514e-11	4.80155e-09
DVUA0143		TF	Fis	Nitrogen fixation	module_0293	10	DVUA0015|DVUA0014|DVUA0013|DVUA0012|DVUA0011|DVUA0010|DVUA0009|DVUA0008|DVUA0007|DVUA0016	13	DVU1721|DVU1715|DVU1717|DVU1718|DVU1719|DVU1720|DVU1723|DVU1725|DVU2597|DVU2789|DVUA0007|DVUA0008|DVUA0143	2	DVUA0008|DVUA0007	4.77174e-06	0.000903035
DVUA0143		TF	Fis	Nitrogen fixation	module_0328	10	DVUA0015|DVUA0014|DVUA0013|DVUA0012|DVUA0011|DVUA0010|DVUA0009|DVUA0008|DVUA0007|DVUA0016	9	DVUA0015|DVUA0051|DVU0215|DVU2731|DVUA0013|DVUA0039|DVUA0040|DVUA0042|DVUA0065	2	DVUA0015|DVUA0013	1.40997e-06	0.000298347
DVUA0143		TF	Fis	Nitrogen fixation	module_0335	10	DVUA0015|DVUA0014|DVUA0013|DVUA0012|DVUA0011|DVUA0010|DVUA0009|DVUA0008|DVUA0007|DVUA0016	12	DVUA0152|DVU2846|DVUA0010|DVUA0012|DVUA0015|DVUA0024|DVUA0037|DVUA0041|DVUA0043|DVUA0051|DVUA0064|DVUA0090	3	DVUA0015|DVUA0012|DVUA0010	1.66416e-08	4.70746e-06

## Sheet: Legend
Table EV4: Comparison between cMonkey identified regulatory influences and manually curated regulons from RegPrecise database v4.
Significance of overlap between composition of EGRIN modules and RegPrecise regulons was calculated using a hypergeometric test followed by multiple hypothesis correction
