# Supplementary material for: Mechanism for microbial population collapse in a fluctuating resource environment
Source: Mol Syst Biol. 2017 Mar 20;13(3):919. doi: 10.15252/msb.20167058 (PMC5371734; doi:10.15252/msb.20167058)
Supplement: Supplementary file 7 — Table EV5 [file MSB-13-919-s007.xlsx]

## Sheet: DE Genes Functional Enrichment
Wild Type Up-Regulated Genes During Transition from ST1 to SR1											Functional Enrichment
Condition	Locus	Uniprot ID	Name	Description	Protein Families	PFAM	GO Terms	Co-Culture Mutations	Essentiality		Category	Term	Count	%	PValue	Genes	List Total	Pop Hits	Pop Total	Fold Enrichment	Bonferroni	Benjamini	FDR
WT_EL_ST1vsSR_up	DVU1909	Q72AT2	acpS DVU1909	Holo-[acyl-carrier-protein] synthase (Holo-ACP synthase) (EC 2.7.8.7) (4'-phosphopantetheinyl transferase AcpS)	P-Pant transferase superfamily, AcpS family	PF01648;	GO:0005737; GO:0006633; GO:0008897; GO:0009059; GO:0000287		essential		GOTERM_BP_FAT	GO:0045449~regulation of transcription	53	8.01815	2.32303e-07	4930090, 4928942, 4929221, 4928321, 4934461, 4930364, 4932799, 4935488, 4926176, 4929468, 4931467, 4931191, 4931346, 4929123, 4927722, 4931420, 4929046, 4932471, 4933579, 4928719, 4930086, 4933014, 4935935, 4934955, 4928856, 4934642, 4931691, 4931710, 4934106, 4935873, 4928672, 4935258, 4929679, 4929055, 4934775, 4926927, 4929603, 4926416, 4927018, 4931602, 4931649, 4934179, 4929026, 4928313, 492…	142	689	3650	1.97725	5.20345e-05	5.20345e-05	0.000296565
WT_EL_ST1vsSR_up	DVU2277	Q729S2	DVU2277	Uncharacterized protein		PF13526;					GOTERM_BP_FAT	GO:0000160~two-component signal transduction system (phosphorelay)	41	6.20272	4.65626e-07	4930090, 4935258, 4929055, 4929679, 4929221, 4928321, 4934775, 4934461, 4932835, 4932799, 4929603, 4935488, 4926176, 4926416, 4929468, 4927018, 4931467, 4931191, 4931602, 4934179, 4933580, 4927722, 4931420, 4928313, 4928256, 4932471, 4933579, 4930086, 4933014, 4935935, 4927226, 4931537, 4928856, 4928634, 4934642, 4930155, 4931691, 4931710, 4934417, 4935702, 4926641	142	470	3650	2.24228	0.000104295	5.21488e-05	0.000594431
WT_EL_ST1vsSR_up	DVU1566	Q72BR8	DVU1566	Phosphoadenosine phosphosulfate reductase, putative		PF01507;	GO:0003824				GOTERM_BP_FAT	GO:0051252~regulation of RNA metabolic process	50	7.5643	8.36843e-07	4930090, 4929221, 4928321, 4934461, 4930364, 4932799, 4935488, 4926176, 4929468, 4931467, 4931191, 4931346, 4929123, 4931420, 4927722, 4929046, 4932471, 4933579, 4930086, 4933014, 4935935, 4934955, 4928856, 4934642, 4931691, 4931710, 4934106, 4935873, 4928672, 4935258, 4929679, 4929055, 4934775, 4926927, 4929603, 4926416, 4927018, 4931602, 4931649, 4934179, 4928313, 4928256, 4927226, 4928634, 493…	142	655	3650	1.96215	0.000187435	6.24824e-05	0.00106833
WT_EL_ST1vsSR_up	DVU3077	Q726M9	DVU3077	AhpC/TSA family protein		PF00578;	GO:0016209; GO:0016491				GOTERM_BP_FAT	GO:0006355~regulation of transcription, DNA-dependent	50	7.5643	8.36843e-07	4930090, 4929221, 4928321, 4934461, 4930364, 4932799, 4935488, 4926176, 4929468, 4931467, 4931191, 4931346, 4929123, 4931420, 4927722, 4929046, 4932471, 4933579, 4930086, 4933014, 4935935, 4934955, 4928856, 4934642, 4931691, 4931710, 4934106, 4935873, 4928672, 4935258, 4929679, 4929055, 4934775, 4926927, 4929603, 4926416, 4927018, 4931602, 4931649, 4934179, 4928313, 4928256, 4927226, 4928634, 493…	142	655	3650	1.96215	0.000187435	6.24824e-05	0.00106833
WT_EL_ST1vsSR_up	DVU0123	Q72FU0	DVU0123	UPF0324 membrane protein DVU_0123	UPF0324 family	PF03601;	GO:0016021; GO:0005886				UP_SEQ_FEATURE	transmembrane region	6	0.907716	1.00005e-05	4932863, 4935310, 4930658, 4930905, 4927683, 4929131	13	45	1587	16.2769	0.000349959	0.000349959	0.00885774
WT_EL_ST1vsSR_up	DVU3061	Q726P5	DVU3061	Histidine kinase (EC 2.7.13.3)		PF00672;PF02518;PF00512;PF08447;PF08448;	GO:0005524; GO:0016021; GO:0000155				GOTERM_MF_FAT	GO:0000155~two-component sensor activity	25	3.78215	0.000203891	4935873, 4928321, 4934775, 4928707, 4932835, 4931926, 4932799, 4935488, 4929603, 4927018, 4931191, 4933580, 4931420, 4927722, 4928370, 4934226, 4933579, 4935935, 4931537, 4928856, 4928634, 4934769, 4931691, 4934417, 4935702	171	280	4316	2.25355	0.033677	0.033677	0.247964
WT_EL_ST1vsSR_up	DVU3360	Q725R4	DVU3360	ParB family protein		PF02195;	GO:0003677				GOTERM_MF_FAT	GO:0004673~protein histidine kinase activity	25	3.78215	0.000203891	4935873, 4928321, 4934775, 4928707, 4932835, 4931926, 4932799, 4935488, 4929603, 4927018, 4931191, 4933580, 4931420, 4927722, 4928370, 4934226, 4933579, 4935935, 4931537, 4928856, 4928634, 4934769, 4931691, 4934417, 4935702	171	280	4316	2.25355	0.033677	0.033677	0.247964
WT_EL_ST1vsSR_up	DVUA0043	Q72WP6	DVUA0043	Polysaccharide deacetylase family protein		PF11959;PF01522;	GO:0005975; GO:0016810				GOTERM_MF_FAT	GO:0000156~two-component response regulator activity	26	3.93343	0.000244387	4928313, 4930090, 4928256, 4935258, 4932471, 4929055, 4929679, 4930086, 4933014, 4929221, 4928321, 4934775, 4934461, 4927226, 4934642, 4930155, 4926176, 4926416, 4931710, 4929468, 4927018, 4931467, 4931602, 4935702, 4926641, 4934179	171	301	4316	2.18018	0.0402305	0.0203217	0.297147
WT_EL_ST1vsSR_up	DVU1771	Q72B67	hydC DVU1771	[Fe] hydrogenase gamma (EC 1.12.7.2)		PF02906;PF02256;PF00111;PF00037;PF10588;	GO:0051539; GO:0009055; GO:0008901; GO:0005506				GOTERM_MF_FAT	GO:0016775~phosphotransferase activity, nitrogenous group as acceptor	25	3.78215	0.000281911	4935873, 4928321, 4934775, 4928707, 4932835, 4931926, 4932799, 4935488, 4929603, 4927018, 4931191, 4933580, 4931420, 4927722, 4928370, 4934226, 4933579, 4935935, 4931537, 4928856, 4928634, 4934769, 4931691, 4934417, 4935702	171	286	4316	2.20627	0.0462633	0.0156652	0.342699
WT_EL_ST1vsSR_up	DVU0117	Q72FU6	DVU0117	Glycosyl transferase, group 2 family protein		PF00535;	GO:0016740				GOTERM_MF_FAT	GO:0003677~DNA binding	43	6.5053	0.000340528	4927416, 4927709, 4935828, 4930383, 4928942, 4930090, 4935258, 4929055, 4929221, 4935082, 4930364, 4934486, 4926944, 4927484, 4926919, 4926913, 4933254, 4931346, 4933561, 4929026, 4928313, 4929046, 4928256, 4932471, 4930086, 4929929, 4928719, 4930927, 4933641, 4932762, 4927226, 4932514, 4931358, 4934362, 4931659, 4931710, 4933160, 4930296, 4926603, 4926641, 4932590, 4934106, 4929762	171	637	4316	1.70378	0.0556122	0.0142028	0.41382
WT_EL_ST1vsSR_up	DVU2611	Q728J2	DVU2611	Uncharacterized protein							GOTERM_MF_FAT	GO:0004672~protein kinase activity	25	3.78215	0.000347621	4935873, 4928321, 4934775, 4928707, 4932835, 4931926, 4932799, 4935488, 4929603, 4927018, 4931191, 4933580, 4931420, 4927722, 4928370, 4934226, 4933579, 4935935, 4931537, 4928856, 4928634, 4934769, 4931691, 4934417, 4935702	171	290	4316	2.17584	0.0567373	0.0116141	0.422423
WT_EL_ST1vsSR_up	DVU1752	Q72B84	DVU1752	Uncharacterized protein							SP_PIR_KEYWORDS	transmembrane protein	4	0.605144	0.000970817	4932863, 4935310, 4930905, 4927683	604	4	9497	15.7235	0.0538588	0.0538588	0.958142
WT_EL_ST1vsSR_up	DVU3017	Q726T9	DVU3017	Conserved domain protein							KEGG_PATHWAY	dvu00620:Pyruvate metabolism	5	0.75643	0.00127271	4927504, 4932125, 4928096, 4933124, 4933174	51	23	2309	9.84228	0.0472414	0.0472414	1.14432
WT_EL_ST1vsSR_up	DVU2234	Q729W3	DVU2234	Uncharacterized protein		PF03486;	GO:0055114				INTERPRO	IPR000014:PAS	22	3.32829	0.00182292	4935873, 4928370, 4928672, 4933579, 4928321, 4935935, 4926927, 4928856, 4928634, 4932799, 4931691, 4935488, 4929603, 4927018, 4931191, 4934417, 4930296, 4935702, 4929123, 4933580, 4931420, 4927722	344	222	7253	2.08944	0.523259	0.523259	2.5182
WT_EL_ST1vsSR_up	DVUA0101	Q72WI8	DVUA0101	Type III secretion protein, hrpY/hrcU family		PF01312;	GO:0016021; GO:0009306	UA2			GOTERM_BP_FAT	GO:0016310~phosphorylation	22	3.32829	0.00288071	4935873, 4932118, 4928370, 4928759, 4934226, 4933579, 4934775, 4928707, 4931537, 4933174, 4931926, 4928634, 4931691, 4934769, 4929603, 4927504, 4927018, 4934417, 4935702, 4933124, 4933580, 4931420	142	287	3650	1.97036	0.475972	0.149178	3.61591
WT_EL_ST1vsSR_up	DVU0739	Q72E40	DVU0739	Uncharacterized protein		PF01871;					INTERPRO	IPR013767:PAS fold	13	1.96672	0.00299765	4928672, 4928321, 4935935, 4926927, 4928856, 4928634, 4931691, 4929603, 4935488, 4931191, 4934417, 4930296, 4929123	344	102	7253	2.68722	0.704437	0.456343	4.10965
WT_EL_ST1vsSR_up	DVUA0047	Q72WP2	DVUA0047	Uncharacterized protein							INTERPRO	IPR001789:Signal transduction response regulator, receiver region	26	3.93343	0.00320586	4928313, 4930090, 4928256, 4935258, 4932471, 4929055, 4929679, 4930086, 4933014, 4929221, 4928321, 4934775, 4934461, 4927226, 4934642, 4930155, 4926176, 4926416, 4931710, 4929468, 4927018, 4931467, 4931602, 4935702, 4926641, 4934179	344	295	7253	1.85828	0.728467	0.352449	4.3892
WT_EL_ST1vsSR_up	DVU1405	Q72C79	DVU1405	Uncharacterized protein							GOTERM_BP_FAT	GO:0006793~phosphorus metabolic process	23	3.47958	0.00334092	4935873, 4932118, 4926368, 4928370, 4928759, 4934226, 4933579, 4934775, 4928707, 4931537, 4933174, 4931926, 4928634, 4931691, 4934769, 4929603, 4927504, 4927018, 4934417, 4935702, 4933124, 4933580, 4931420	142	310	3650	1.90709	0.527454	0.139227	4.18229
WT_EL_ST1vsSR_up	DVU3301	Q725X3	DVU3301	Uncharacterized protein							GOTERM_BP_FAT	GO:0006796~phosphate metabolic process	23	3.47958	0.00334092	4935873, 4932118, 4926368, 4928370, 4928759, 4934226, 4933579, 4934775, 4928707, 4931537, 4933174, 4931926, 4928634, 4931691, 4934769, 4929603, 4927504, 4927018, 4934417, 4935702, 4933124, 4933580, 4931420	142	310	3650	1.90709	0.527454	0.139227	4.18229
WT_EL_ST1vsSR_up	DVU1476	Q72C08	DVU1476	Uncharacterized protein							PIR_SUPERFAMILY	PIRSF003187:response regulator, NtrC type	7	1.059	0.00337558	4930090, 4929055, 4932471, 4930086, 4929221, 4927226, 4926641	123	33	2646	4.56319	0.322163	0.322163	3.77834
WT_EL_ST1vsSR_up	DVU3037	Q726R9	DVU3037	Sulfurtransferase		PF00581;PF02915;	GO:0046872; GO:0016491; GO:0004792				GOTERM_BP_FAT	GO:0018106~peptidyl-histidine phosphorylation	17	2.57186	0.00372964	4935873, 4928370, 4933579, 4934226, 4934775, 4931537, 4928707, 4928634, 4931926, 4931691, 4934769, 4929603, 4927018, 4934417, 4935702, 4933580, 4931420	142	199	3650	2.19584	0.566993	0.130207	4.65828
WT_EL_ST1vsSR_up	DVU1961	Q72AN1	cheW-3 DVU1961	Chemotaxis protein CheW		PF01584;	GO:0006935; GO:0005622; GO:0004871				GOTERM_BP_FAT	GO:0018202~peptidyl-histidine modification	17	2.57186	0.00372964	4935873, 4928370, 4933579, 4934226, 4934775, 4931537, 4928707, 4928634, 4931926, 4931691, 4934769, 4929603, 4927018, 4934417, 4935702, 4933580, 4931420	142	199	3650	2.19584	0.566993	0.130207	4.65828
WT_EL_ST1vsSR_up	DVU0370	Q72F45	DVU0370	Uncharacterized protein					essential		GOTERM_BP_FAT	GO:0006468~protein amino acid phosphorylation	17	2.57186	0.00432716	4935873, 4928370, 4933579, 4934226, 4934775, 4931537, 4928707, 4928634, 4931926, 4931691, 4934769, 4929603, 4927018, 4934417, 4935702, 4933580, 4931420	142	202	3650	2.16323	0.621442	0.129571	5.38571
WT_EL_ST1vsSR_up	DVU3257	Q726D4	DVU3257	DNA internalization-related competence protein ComEC/Rec2		PF03772;PF00753;					INTERPRO	IPR000160:Diguanylate cyclase, predicted	11	1.66415	0.00461769	4934151, 4932799, 4931529, 4930251, 4929468, 4931191, 4935935, 4927681, 4929123, 4926927, 4927722	344	81	7253	2.8633	0.847276	0.374861	6.26484
WT_EL_ST1vsSR_up	DVU2027	Q72AG8	DVU2027	Uncharacterized protein							INTERPRO	IPR013655:PAS fold-3	8	1.21029	0.00477741	4935873, 4931691, 4933579, 4927018, 4931191, 4930296, 4931649, 4927722	344	45	7253	3.74832	0.856909	0.322168	6.47487
WT_EL_ST1vsSR_up	DVU2805	Q727Q0	DVU2805	Cobalamin synthesis protein/P47K family		PF02492;PF07683;					INTERPRO	IPR001633:Diguanylate phosphodiesterase, predicted	7	1.059	0.00542607	4934151, 4932799, 4931529, 4931191, 4935920, 4935935, 4927722	344	35	7253	4.21686	0.890188	0.307996	7.32335
WT_EL_ST1vsSR_up	DVU0435	Q72EY3	DVU0435	Uncharacterized protein							KEGG_PATHWAY	dvu02030:Bacterial chemotaxis	6	0.907716	0.00645486	4933610, 4929881, 4930803, 4931871, 4930786, 4928856	51	56	2309	4.85084	0.21814	0.115772	5.68443
WT_EL_ST1vsSR_up	DVU0754	Q72E25	DVU0754	Uncharacterized protein					essential		GOTERM_MF_FAT	GO:0030528~transcription regulator activity	33	4.99244	0.00908796	4930090, 4935258, 4929679, 4929055, 4929221, 4928321, 4934775, 4934461, 4930364, 4926176, 4926416, 4929468, 4927018, 4931467, 4931602, 4934179, 4929026, 4928313, 4929046, 4928256, 4932471, 4930086, 4928719, 4933014, 4927226, 4934642, 4930155, 4931358, 4931710, 4930296, 4935702, 4926641, 4934106	171	535	4316	1.55685	0.784276	0.225569	10.5201
WT_EL_ST1vsSR_up	DVUA0099	Q72WJ0	DVUA0099	HAMP domain protein		PF00672;PF07228;	GO:0003824; GO:0016021; GO:0004871				INTERPRO	IPR003661:Signal transduction histidine kinase, subgroup 1, dimerisation and phosphoacceptor region	17	2.57186	0.0104228	4935873, 4928370, 4933579, 4934775, 4931537, 4928707, 4928856, 4928634, 4931926, 4931691, 4934769, 4929603, 4927018, 4934417, 4935702, 4933580, 4931420	344	179	7253	2.00242	0.985791	0.455395	13.6237
WT_EL_ST1vsSR_up	DVU1490	Q72BZ4	DVU1490	Tail tape measure protein, putative		PF09718;					KEGG_PATHWAY	dvu02010:ABC transporters	7	1.059	0.011829	4926747, 4930195, 4930175, 4929375, 4933667, 4933837, 4933036	51	90	2309	3.52135	0.36376	0.139917	10.1959
WT_EL_ST1vsSR_up	DVU2559	Q728P4	bioA DVU2559	Adenosylmethionine-8-amino-7-oxononanoate aminotransferase (EC 2.6.1.62) (7,8-diamino-pelargonic acid aminotransferase) (DAPA AT) (DAPA aminotransferase) (7,8-diaminononanoate synthase) (DANS) (Diaminopelargonic acid synthase)	Class-III pyridoxal-phosphate-dependent aminotransferase family, BioA subfamily	PF00202;	GO:0004015; GO:0009102; GO:0005737; GO:0030170				INTERPRO	IPR001610:PAC motif	15	2.26929	0.0118952	4935873, 4933579, 4928321, 4935935, 4926927, 4928856, 4932799, 4931691, 4929603, 4931191, 4934417, 4930296, 4931649, 4931420, 4927722	344	151	7253	2.09447	0.992237	0.455181	15.403
WT_EL_ST1vsSR_up	DVU1717	Q72BB9	DVU1717	Uncharacterized protein							SMART	SM00052:DUF2	7	1.059	0.0172272	4934151, 4932799, 4931529, 4931191, 4935920, 4935935, 4927722	109	35	1766	3.24037	0.483324	0.483324	14.5334
WT_EL_ST1vsSR_up	DVU1707	Q72BC9	DVU1707	Uncharacterized protein							KEGG_PATHWAY	dvu03070:Bacterial secretion system	4	0.605144	0.0193919	4935227, 4934452, 4928759, 4933280	51	27	2309	6.70733	0.524853	0.169753	16.2197
WT_EL_ST1vsSR_up	DVU0845	Q72DT4	DVU0845	Uncharacterized protein							SMART	SM00267:DUF1	11	1.66415	0.022889	4934151, 4932799, 4931529, 4930251, 4929468, 4931191, 4935935, 4927681, 4929123, 4926927, 4927722	109	81	1766	2.20025	0.585171	0.355928	18.8815
WT_EL_ST1vsSR_up	DVU0385	Q72F30	DVU0385	Uncharacterized protein							SMART	SM00091:PAS	22	3.32829	0.02342	4935873, 4928370, 4928672, 4933579, 4928321, 4935935, 4926927, 4928856, 4928634, 4932799, 4931691, 4935488, 4929603, 4927018, 4931191, 4934417, 4930296, 4935702, 4929123, 4933580, 4931420, 4927722	109	222	1766	1.60559	0.593653	0.259317	19.2791
WT_EL_ST1vsSR_up	DVU1722	Q72BB4	DVU1722	Uncharacterized protein							INTERPRO	IPR005467:Signal transduction histidine kinase, core	17	2.57186	0.0260393	4935873, 4928370, 4933579, 4934226, 4934775, 4931537, 4928707, 4928634, 4931926, 4931691, 4934769, 4929603, 4927018, 4934417, 4935702, 4933580, 4931420	344	199	7253	1.80117	0.999978	0.695847	30.8441
WT_EL_ST1vsSR_up	DVU0798	Q72DY1	DVU0798	Uncharacterized protein							INTERPRO	IPR000700:PAS-associated, C-terminal	13	1.96672	0.0270157	4933579, 4928321, 4935935, 4928856, 4932799, 4931691, 4929603, 4935488, 4931191, 4934417, 4933580, 4931420, 4927722	344	136	7253	2.01541	0.999985	0.671075	31.807
WT_EL_ST1vsSR_up	DVU0711	Q72E68	DVU0711	Uncharacterized protein							INTERPRO	IPR003594:ATP-binding region, ATPase-like	18	2.72315	0.0289962	4935873, 4928370, 4933579, 4934226, 4934775, 4931537, 4928707, 4932835, 4928634, 4931926, 4931691, 4934769, 4929603, 4927018, 4934417, 4935702, 4933580, 4931420	344	218	7253	1.74091	0.999994	0.662452	33.7218
WT_EL_ST1vsSR_up	DVU2645	Q728F8	DVU2645	Na+/H+ antiporter family protein		PF03553;	GO:0016021				INTERPRO	IPR003115:ParB-like nuclease	3	0.453858	0.0294737	4932514, 4934362, 4929762	344	6	7253	10.5422	0.999995	0.636575	34.1759
WT_EL_ST1vsSR_up	DVU2172	Q72A25	DVU2172	Uncharacterized protein							INTERPRO	IPR003660:HAMP linker domain	13	1.96672	0.0313257	4934151, 4935488, 4928672, 4929881, 4930803, 4933579, 4931871, 4927642, 4935935, 4931537, 4933580, 4930786, 4928856	344	139	7253	1.97191	0.999998	0.629898	35.9102
WT_EL_ST1vsSR_up	DVU1753	Q72B83	DVU1753	Uncharacterized protein							KEGG_PATHWAY	dvu00564:Glycerophospholipid metabolism	3	0.453858	0.0354276	4929391, 4926368, 4928772	51	14	2309	9.70168	0.746065	0.239771	27.8181
WT_EL_ST1vsSR_up	DVU3014	Q726U2	DVU3014	Asparagine synthetase, glutamine-hydrolyzing (EC 6.3.5.4)		PF00733;PF13537;	GO:0006529; GO:0004066				COG_ONTOLOGY	Signal transduction mechanisms	18	2.72315	0.0399645	4935873, 4930090, 4932471, 4929055, 4933579, 4934226, 4930086, 4929221, 4934775, 4935935, 4927226, 4932835, 4930786, 4934769, 4929603, 4929881, 4930548, 4934417	89	210	1679	1.61701	0.539257	0.539257	26.3363
WT_EL_ST1vsSR_up	DVU1371	Q72CB2	DVU1371	HAD-superfamily hydrolase, subfamily IA		PF13419;	GO:0016787				GOTERM_BP_FAT	GO:0009405~pathogenesis	4	0.605144	0.0450961	4934987, 4934452, 4928053, 4928999	142	21	3650	4.89604	0.999968	0.725293	44.5171
WT_EL_ST1vsSR_up	DVU0008	Q72G52	DVU0008	Uncharacterized protein							SMART	SM00448:REC	26	3.93343	0.0467239	4928313, 4930090, 4928256, 4935258, 4932471, 4929055, 4929679, 4930086, 4933014, 4929221, 4928321, 4934775, 4934461, 4927226, 4934642, 4930155, 4926176, 4926416, 4931710, 4929468, 4927018, 4931467, 4931602, 4935702, 4926641, 4934179	109	295	1766	1.42796	0.837703	0.365287	35.1078
WT_EL_ST1vsSR_up	DVU2830	Q727M5	DVU2830	Uncharacterized protein							SMART	SM00470:ParB	3	0.453858	0.0472786	4932514, 4934362, 4929762	109	6	1766	8.10092	0.841253	0.307944	35.4483
WT_EL_ST1vsSR_up	DVU1277	Q72CK6	DVU1277	Uncharacterized protein							GOTERM_MF_FAT	GO:0032553~ribonucleotide binding	53	8.01815	0.0487047	4930090, 4929221, 4933423, 4929657, 4931856, 4928707, 4933174, 4931926, 4926176, 4934158, 4933580, 4931420, 4934431, 4928787, 4928370, 4928759, 4932471, 4933579, 4930086, 4934955, 4931691, 4926160, 4934108, 4926331, 4929296, 4935873, 4932118, 4929055, 4934775, 4932835, 4934960, 4929603, 4932125, 4932345, 4927018, 4933254, 4928113, 4934226, 4929375, 4935096, 4934590, 4932762, 4931537, 4927226, 492…	171	1072	4316	1.24786	0.999773	0.698305	45.5523
WT_EL_ST1vsSR_up	DVUA0003	Q72WT6	DVUA0003	Uncharacterized protein				US1	essential		GOTERM_MF_FAT	GO:0032555~purine ribonucleotide binding	53	8.01815	0.0487047	4930090, 4929221, 4933423, 4929657, 4931856, 4928707, 4933174, 4931926, 4926176, 4934158, 4933580, 4931420, 4934431, 4928787, 4928370, 4928759, 4932471, 4933579, 4930086, 4934955, 4931691, 4926160, 4934108, 4926331, 4929296, 4935873, 4932118, 4929055, 4934775, 4932835, 4934960, 4929603, 4932125, 4932345, 4927018, 4933254, 4928113, 4934226, 4929375, 4935096, 4934590, 4932762, 4931537, 4927226, 492…	171	1072	4316	1.24786	0.999773	0.698305	45.5523
WT_EL_ST1vsSR_up	DVU1386	Q72C98	DVU1386	Membrane protein, putative		PF03706;					PIR_SUPERFAMILY	PIRSF003105:PhoW protein	3	0.453858	0.0492006	4930195, 4926397, 4935682	123	8	2646	8.06707	0.996979	0.945032	43.7122
WT_EL_ST1vsSR_up	DVU2146	Q72A51	DVU2146	Uncharacterized protein
WT_EL_ST1vsSR_up	DVU2829	Q727M6	DVU2829	Uncharacterized protein
WT_EL_ST1vsSR_up	DVU1143	Q72CY8	DVU1143	Uncharacterized protein
WT_EL_ST1vsSR_up	DVU0110	Q72FV3	DVU0110	Sigma-54 dependent transcriptional regulator/response regulator		PF02954;PF00072;PF00158;	GO:0005524; GO:0000160; GO:0006355; GO:0043565; GO:0006351
WT_EL_ST1vsSR_up	DVU2088	Q72AA9	DVU2088	Membrane protein, putative		PF00892;	GO:0016021
WT_EL_ST1vsSR_up	DVU2453	Q728Z9	DVU2453	Uncharacterized protein
WT_EL_ST1vsSR_up	DVU1696	Q72BE0	DVU1696	Uncharacterized protein
WT_EL_ST1vsSR_up	DVU2974	Q726Y2	DVU2974	Uncharacterized protein
WT_EL_ST1vsSR_up	DVU0183	Q72FN0	DVU0183	Methyl-accepting chemotaxis protein		PF12729;PF00672;PF00015;	GO:0006935; GO:0016021; GO:0004871
WT_EL_ST1vsSR_up	DVU0881	Q72DP8	DVU0881	Translation elongation factor G, putative		PF00679;PF14492;PF03764;PF00009;	GO:0005525; GO:0003924; GO:0003746
WT_EL_ST1vsSR_up	DVU2803	Q727Q2	DVU2803	Membrane protein, putative
WT_EL_ST1vsSR_up	DVU0521	Q72EP8	csrA DVU0521	Carbon storage regulator homolog	CsrA family	PF02599;	GO:0003723; GO:0006402; GO:0006109
WT_EL_ST1vsSR_up	DVU1500	Q72BY4	DVU1500	Major capsid protein, HK97 family		PF05065;
WT_EL_ST1vsSR_up	DVU1109	Q72D22	DVU1109	ATPase domain protein		PF01656;			essential
WT_EL_ST1vsSR_up	DVU3005	Q726V1	DVU3005	Aminotransferase, DegT/DnrJ/EryC1/StrS family	DegT/dnrJ/eryC1 family	PF01041;	GO:0030170; GO:0008483
WT_EL_ST1vsSR_up	DVU1868	Q72AX2	dapA DVU1868	4-hydroxy-tetrahydrodipicolinate synthase (HTPA synthase) (EC 4.3.3.7)	DapA family	PF00701;	GO:0008840; GO:0005737; GO:0019877; GO:0009089		essential
WT_EL_ST1vsSR_up	DVU2876	Q727H9	DVU2876	Terminase, large subunit, putative		PF05876;
WT_EL_ST1vsSR_up	DVU0542	Q72EN5	DVU0542	Universal stress protein family		PF00582;	GO:0006950
WT_EL_ST1vsSR_up	DVU2604	Q728J9	DVU2604	Uncharacterized protein		PF12236;
WT_EL_ST1vsSR_up	DVU0677	Q72EA1	DVU0677	Transglycosylase domain protein		PF13406;
WT_EL_ST1vsSR_up	DVU0348	Q72F66	DVU0348	Uncharacterized protein
WT_EL_ST1vsSR_up	DVU2101	Q72A96	DVU2101	Uncharacterized protein		PF04357;		HA2:HS3
WT_EL_ST1vsSR_up	DVU1517	Q72BW7	DVU1517	Transcriptional regulator cII, putative
WT_EL_ST1vsSR_up	DVU2708	Q727Z6	DVU2708	Virion morphogenesis protein		PF05069;
WT_EL_ST1vsSR_up	DVUA0137	Q72WF2	DVUA0137	Response regulator		PF00196;PF00072;	GO:0003677; GO:0000160; GO:0003700; GO:0006351
WT_EL_ST1vsSR_up	DVU2940	Q727B5	DVU2940	Uncharacterized protein
WT_EL_ST1vsSR_up	DVU3138	Q726H0	DVU3138	Uncharacterized protein
WT_EL_ST1vsSR_up	DVU0814	Q72DW5	DVU0814	Bacterioferritin comigratory protein, putative		PF00578;	GO:0016209; GO:0016491
WT_EL_ST1vsSR_up	DVU2541	Q728R2	DVU2541	CoA-substrate-specific enzyme activase, putative		PF01869;
WT_EL_ST1vsSR_up	DVU2598	Q728K5	DVU2598	Uncharacterized protein
WT_EL_ST1vsSR_up	DVU1230	Q72CQ3	DVU1230	Uncharacterized protein
WT_EL_ST1vsSR_up	DVU0196	Q72FL7	DVU0196	Uncharacterized protein
WT_EL_ST1vsSR_up	DVU2280	Q729R9	DVU2280	Amino acid permease family protein		PF13520;	GO:0015171; GO:0016021
WT_EL_ST1vsSR_up	DVU1865	Q72AX5	DVU1865	Uncharacterized protein
WT_EL_ST1vsSR_up	DVU1188	Q72CU5	DVU1188	Uncharacterized protein
WT_EL_ST1vsSR_up	DVU2839	Q727L6	DVU2839	Uncharacterized protein
WT_EL_ST1vsSR_up	DVU3096	Q726L1	DVU3096	Uncharacterized protein
WT_EL_ST1vsSR_up	DVU2646	Q728F7	DVU2646	1-aminocyclopropane-1-carboxylate deaminase		PF00291;	GO:0003824
WT_EL_ST1vsSR_up	DVU0452	Q72EW6	DVU0452	Uncharacterized protein			GO:0008168; GO:0003676
WT_EL_ST1vsSR_up	DVU1272	Q72CL1	DVU1272	General secretion pathway protein E, putative		PF00437;PF05157;	GO:0005524; GO:0006810	UE2:HA2
WT_EL_ST1vsSR_up	DVU2279	Q729S0	DVU2279	Uncharacterized protein					essential
WT_EL_ST1vsSR_up	DVU1460	Q72C24	DVU1460	Uncharacterized protein
WT_EL_ST1vsSR_up	DVU2732	Q727X2	DVU2732	Uncharacterized protein		PF10122;
WT_EL_ST1vsSR_up	DVU2993	Q726W3	DVU2993	Glycosyl transferase, group 1/2 family protein		PF00534;PF00535;	GO:0009058; GO:0016740
WT_EL_ST1vsSR_up	DVUA0033	Q72WQ6	DVUA0033	Uncharacterized protein
WT_EL_ST1vsSR_up	DVU0119	Q72FU4	DVU0119	Histidine kinase (EC 2.7.13.3)		PF00672;PF02518;PF00512;	GO:0005524; GO:0016021; GO:0000155	UE2:UE2
WT_EL_ST1vsSR_up	DVU1959	Q72AN3	DVU1959	EAL domain/GGDEF domain protein		PF00563;PF00990;
WT_EL_ST1vsSR_up	DVU1475	Q72C09	DVU1475	Phosphate-specific transport system accessory protein PhoU	PhoU family	PF01895;	GO:0030643; GO:0005737; GO:0045936; GO:0006817
WT_EL_ST1vsSR_up	DVU0940	Q72DI9	DVU0940	GGDEF domain protein		PF00990;
WT_EL_ST1vsSR_up	DVU2661	Q728E2	DVU2661	Twin-arginine translocation pathway signal sequence domain protein		PF07732;	GO:0005507
WT_EL_ST1vsSR_up	DVU3147	Q726G1	DVU3147	6-phosphofructo-2-kinase/fructose-2, 6-biphosphatase		PF01591;PF00300;	GO:0003873; GO:0005524; GO:0006003; GO:0006000; GO:0004331
WT_EL_ST1vsSR_up	DVUA0089	Q72WK0	DVUA0089	Uncharacterized protein		PF07589;
WT_EL_ST1vsSR_up	DVU1375	Q72CA8	DVU1375	Uncharacterized protein
WT_EL_ST1vsSR_up	DVU3092	Q726L4	DVU3092	Uncharacterized protein
WT_EL_ST1vsSR_up	DVU1133	Q72CZ8	DVU1133	Uncharacterized protein
WT_EL_ST1vsSR_up	DVU3325	Q725V0	DVU3325	Uncharacterized protein
WT_EL_ST1vsSR_up	DVU1414	Q72C70	DVU1414	Sensory box/GGDEF domain/EAL domain protein		PF00563;PF00990;PF00672;PF13426;	GO:0016021; GO:0000155
WT_EL_ST1vsSR_up	DVU1502	Q72BY2	DVU1502	Portal protein, HK97 family		PF04860;
WT_EL_ST1vsSR_up	DVU0679	Q72E99	DVU0679	Sigma-54 dependent transcriptional regulator/response regulator		PF02954;PF00072;PF00158;	GO:0005524; GO:0000160; GO:0006355; GO:0043565; GO:0006351
WT_EL_ST1vsSR_up	DVU0239	Q72FH4	DVU0239	Uncharacterized protein
WT_EL_ST1vsSR_up	DVU4014	NA	NA	NA	NA	NA	NA
WT_EL_ST1vsSR_up	DVU2383	Q729G8	DVU2383	TonB dependent receptor domain protein		PF07715;	GO:0016020; GO:0004872; GO:0006810
WT_EL_ST1vsSR_up	DVU2380	Q729H1	DVU2380	ABC transporter, ATP-binding protein		PF00005;	GO:0005524; GO:0016887
WT_EL_ST1vsSR_up	DVU2166	Q72A31	DVU2166	Holin		PF05105;
WT_EL_ST1vsSR_up	DVUA0037	Q72WQ2	DVUA0037	Sugar transferase domain protein		PF02397;	GO:0016740
WT_EL_ST1vsSR_up	DVU2037	Q72AF8	DVU2037	CobS protein, putative		PF07728;PF08406;	GO:0005524; GO:0016887
WT_EL_ST1vsSR_up	DVU0379	Q72F36	DVU0379	Transcriptional regulator, putative		PF00027;	GO:0003677; GO:0006355; GO:0006351
WT_EL_ST1vsSR_up	DVU3385	Q725N9	DVU3385	Uncharacterized protein
WT_EL_ST1vsSR_up	DVU2648	Q728F5	DVU2648	Uncharacterized protein
WT_EL_ST1vsSR_up	DVU3338	Q725T7	kdpB DVU3338	Potassium-transporting ATPase B chain (EC 3.6.3.12) (ATP phosphohydrolase [potassium-transporting] B chain) (Potassium-binding and translocating subunit B) (Potassium-translocating ATPase B chain)	Cation transport ATPase (P-type) (TC 3.A.3) family, Type IA subfamily	PF00122;PF00702;	GO:0005524; GO:0016021; GO:0000287; GO:0005886; GO:0008556
WT_EL_ST1vsSR_up	DVU2790	Q727R5	DVU2790	Uncharacterized protein					essential
WT_EL_ST1vsSR_up	DVU1363	Q72CC0	rfbD DVU1363	dTDP-4-dehydrorhamnose reductase (EC 1.1.1.133)		PF04321;	GO:0008831; GO:0045226
WT_EL_ST1vsSR_up	DVU1410	Q72C74	DVU1410	Conserved domain protein
WT_EL_ST1vsSR_up	DVU1646	Q72BJ0	arsC DVU1646	Arsenate reductase (EC 1.20.4.1)		PF01451;	GO:0008794; GO:0004725
WT_EL_ST1vsSR_up	DVU0383	Q72F32	DVU0383	Uncharacterized protein			GO:0009055; GO:0020037
WT_EL_ST1vsSR_up	DVU2181	Q72A16	DVU2181	Antirepressor, putative		PF09669;
WT_EL_ST1vsSR_up	DVU2161	Q72A36	DVU2161	Uncharacterized protein
WT_EL_ST1vsSR_up	DVU1730	Q72BA6	DVU1730	DNA-binding protein		PF01381;	GO:0043565
WT_EL_ST1vsSR_up	DVUA0009	Q72WT0	DVUA0009	Nitrogenase MoFe cofactor biosynthesis protein NifE domain protein	NifD/nifK/nifE/nifN family	PF00148;	GO:0009399; GO:0016163; GO:0006461
WT_EL_ST1vsSR_up	DVU1720	Q72BB6	DVU1720	Uncharacterized protein
WT_EL_ST1vsSR_up	DVU0038	Q72G23	DVU0038	Acyltransferase domain protein			GO:0016746
WT_EL_ST1vsSR_up	DVU2017	Q72AH7	DVU2017	ISDvu5, transposase		PF01610;PF14690;	GO:0003677; GO:0004803; GO:0006313
WT_EL_ST1vsSR_up	DVU0369	Q72F46	DVU0369	Uncharacterized protein					essential
WT_EL_ST1vsSR_up	DVU0099	Q72FW4	DVU0099	TonB domain protein		PF03544;	GO:0031992; GO:0030288; GO:0015343
WT_EL_ST1vsSR_up	DVUA0062	Q72WM7	DVUA0062	Conserved domain protein			GO:0005524; GO:0003824; GO:0046872
WT_EL_ST1vsSR_up	DVU2632	Q728H1	DVU2632	Uncharacterized protein
WT_EL_ST1vsSR_up	DVU1504	Q72BY0	DVU1504	Terminase, small subunit		PF05119;
WT_EL_ST1vsSR_up	DVU1481	Q72C03	DVU1481	Nuclease domain protein		PF00565;	GO:0004518; GO:0003676
WT_EL_ST1vsSR_up	DVU2516	Q728T6	DVU2516	CBS domain protein		PF00571;
WT_EL_ST1vsSR_up	DVU3306	Q725W9	DVU3306	Uncharacterized protein
WT_EL_ST1vsSR_up	CRISPR_058	NA	NA	NA	NA	NA	NA
WT_EL_ST1vsSR_up	DVU0682	Q72E96	DVU0682	DNA-binding protein, putative		PF07022;	GO:0003677; GO:0045892
WT_EL_ST1vsSR_up	DVU2089	Q72AA8	DVU2089	Uncharacterized protein
WT_EL_ST1vsSR_up	DVU0137	Q72FS6	DVU0137	Uncharacterized protein
WT_EL_ST1vsSR_up	DVU0440	Q72EX8	DVU0440	UPF0597 protein DVU_0440	UPF0597 family	PF03313;
WT_EL_ST1vsSR_up	DVU2560	Q728P3	DVU2560	Conserved domain protein		PF07977;
WT_EL_ST1vsSR_up	DVU3217	Q726D6	DVU3217	Uncharacterized protein
WT_EL_ST1vsSR_up	DVU2915	Q727E0	DVU2915	Uncharacterized protein
WT_EL_ST1vsSR_up	DVU1259	Q72CM4	DVU1259	Uncharacterized protein
WT_EL_ST1vsSR_up	DVU1773	Q72B65	DVU1773	Uncharacterized protein
WT_EL_ST1vsSR_up	DVU1163	Q72CX0	DVU1163	Major facilitator superfamily protein		PF07690;	GO:0016021; GO:0055085
WT_EL_ST1vsSR_up	DVU4019	NA	NA	NA	NA	NA	NA
WT_EL_ST1vsSR_up	DVU2176	Q72A21	DVU2176	Uncharacterized protein
WT_EL_ST1vsSR_up	DVU1130	Q72D01	DVU1130	DNA-binding protein			GO:0003677
WT_EL_ST1vsSR_up	DVU1443	Q72C41	flgE DVU1443	Flagellar hook protein FlgE		PF07559;PF00460;PF06429;	GO:0030694; GO:0071973
WT_EL_ST1vsSR_up	DVU0391	Q72F24	DVU0391	Uncharacterized protein		PF07152;
WT_EL_ST1vsSR_up	DVU2890	Q727G5	DVU2890	Conserved domain protein		PF10294;
WT_EL_ST1vsSR_up	DVU3251	Q726B4	DVU3251	Membrane protein, HPP family		PF04982;
WT_EL_ST1vsSR_up	DVU0710	Q72E69	DVU0710	Competence protein comM, putative		PF01078;PF13335;	GO:0005524; GO:0003677; GO:0006260; GO:0015995; GO:0016851; GO:0015979
WT_EL_ST1vsSR_up	DVU1127	Q72D04	DVU1127	Uncharacterized protein
WT_EL_ST1vsSR_up	DVU2832	Q727M3	DVU2832	Transcriptional regulator cII, putative		PF06892;
WT_EL_ST1vsSR_up	DVU1515	Q72BW9	DVU1515	Cytosine-specific methyltransferase (EC 2.1.1.37)	Class I-like SAM-binding methyltransferase superfamily, C5-methyltransferase family		GO:0003886; GO:0003677; GO:0009307
WT_EL_ST1vsSR_up	DVU2801	Q727Q4	DVU2801	Uncharacterized protein		PF08447;	GO:0004871	US1:UE2:HS3
WT_EL_ST1vsSR_up	DVU0393	Q72F22	ung DVU0393	Uracil-DNA glycosylase (UDG) (EC 3.2.2.27)	Uracil-DNA glycosylase family	PF03167;	GO:0006284; GO:0005737; GO:0004844
WT_EL_ST1vsSR_up	DVU0673	Q72EA5	DVU0673	Uncharacterized protein					essential
WT_EL_ST1vsSR_up	DVU2218	Q729X9	rsgA DVU2218	Putative ribosome biogenesis GTPase RsgA (EC 3.6.1.-)	TRAFAC class YlqF/YawG GTPase family, RsgA subfamily	PF03193;	GO:0005525; GO:0003924; GO:0046872
WT_EL_ST1vsSR_up	Dv_SAC05	NA	NA	NA	NA	NA	NA
WT_EL_ST1vsSR_up	DVU2019	Q72AH6	DVU2019	Uncharacterized protein		PF13337;
WT_EL_ST1vsSR_up	DVU0818	Q72DW1	DVU0818	Conserved domain protein
WT_EL_ST1vsSR_up	DVU0553	Q72EM4	DVU0553	Uncharacterized protein
WT_EL_ST1vsSR_up	DVU0360	Q3V893	ilvB-1 DVU0360	Acetolactate synthase (EC 2.2.1.6)	TPP enzyme family	PF02775;PF00205;PF02776;	GO:0003984; GO:0050660; GO:0009097; GO:0000287; GO:0030976; GO:0009099
WT_EL_ST1vsSR_up	DVU0672	Q72EA6	DVU0672	Uncharacterized protein				HE2:HS3:HA2:UE2:HA3:HR1:US1:UA3	essential
WT_EL_ST1vsSR_up	DVU1764	Q72B72	DVU1764	Uncharacterized protein
WT_EL_ST1vsSR_up	DVU2398	Q729F3	DVU2398	Uncharacterized protein		PF02915;	GO:0046872; GO:0016491
WT_EL_ST1vsSR_up	DVU0541	Q72EN6	DVU0541	Lipoprotein, putative
WT_EL_ST1vsSR_up	DVU1238	Q72CP5	DVU1238	Amino acid ABC transporter, periplasmic amino acid-binding protein
WT_EL_ST1vsSR_up	DVU2157	Q72A40	DVU2157	Tail tape meausure protein, putative		PF09718;		UE3
WT_EL_ST1vsSR_up	DVU1102	Q72D29	DVU1102	Baseplate assembly protein, putative		PF04865;
WT_EL_ST1vsSR_up	DVU2165	Q72A32	DVU2165	Lysozyme, putative		PF01464;
WT_EL_ST1vsSR_up	DVU2402	Q729E9	hdrA DVU2402	Heterodisulfide reductase, A subunit		PF00037;PF07992;	GO:0051539; GO:0046872; GO:0016491
WT_EL_ST1vsSR_up	DVU2346	Q729K4	DVU2346	Uncharacterized protein
WT_EL_ST1vsSR_up	DVUA0049	Q72WP0	DVUA0049	Polysaccharide biosynthesis family protein		PF01943;	GO:0016020; GO:0000271
WT_EL_ST1vsSR_up	DVU2874	Q727I1	DVU2874	Uncharacterized protein
WT_EL_ST1vsSR_up	DVU2873	Q727I2	DVU2873	Uncharacterized protein
WT_EL_ST1vsSR_up	DVUA0136	Q72WF3	zupT DVUA0136	Zinc transporter ZupT	ZIP transporter (TC 2.A.5) family, ZupT subfamily	PF02535;	GO:0016021; GO:0046873; GO:0005886; GO:0006829
WT_EL_ST1vsSR_up	DVU2562	Q728P1	DVU2562	Acyl carrier protein, putative		PF00550;		HS3:HA3:UR1:UA2:UE2
WT_EL_ST1vsSR_up	DVU1704	Q72BD2	DVU1704	Uncharacterized protein		PF09954;
WT_EL_ST1vsSR_up	DVU1738	Q72B98	DVU1738	Site-specific recombinase, phage integrase family		PF00589;	GO:0003677; GO:0015074; GO:0006310
WT_EL_ST1vsSR_up	DVU1969	Q72AM3	DVU1969	Uncharacterized protein		PF07849;
WT_EL_ST1vsSR_up	DVU2344	Q729K6	DVU2344	Uncharacterized protein
WT_EL_ST1vsSR_up	DVU1968	Q72AM4	DVU1968	Oxidoreductase, putative		PF07992;	GO:0016491
WT_EL_ST1vsSR_up	DVU0528	Q72EP1	DVU0528	Phosphatidylglycerophosphatase A (EC 3.1.3.27) (Phosphatidylglycerolphosphate phosphatase A)		PF04608;	GO:0016021; GO:0046872; GO:0006655; GO:0008962; GO:0009395; GO:0005886		essential
WT_EL_ST1vsSR_up	DVU2431	Q729C0	DVU2431	Uncharacterized protein
WT_EL_ST1vsSR_up	DVU1223	Q72CR0	DVU1223	Uncharacterized protein		PF02624;
WT_EL_ST1vsSR_up	DVU3237	Q725J3	DVU3237	Phosphoenolpyruvate synthase-related protein		PF00391;PF01326;	GO:0005524; GO:0016301
WT_EL_ST1vsSR_up	DVU1641	Q72BJ4	DVU1641	Uncharacterized protein		PF10761;
WT_EL_ST1vsSR_up	DVU0184	Q72FM9	DVU0184	Uncharacterized protein				UA3
WT_EL_ST1vsSR_up	DVU0475	Q72EU3	DVU0475	Membrane protein, putative, truncation		PF01757;	GO:0016020; GO:0016747
WT_EL_ST1vsSR_up	DVU2520	Q728T2	DVU2520	Uncharacterized protein
WT_EL_ST1vsSR_up	DVU3219	Q725H7	DVU3219	Uncharacterized protein			GO:0003824
WT_EL_ST1vsSR_up	DVU1701	Q72BD5	DVU1701	Uncharacterized protein
WT_EL_ST1vsSR_up	DVU2196	Q72A01	DVU2196	Uncharacterized protein
WT_EL_ST1vsSR_up	DVU0223	Q72FJ0	DVU0223	Uncharacterized protein		PF07927;	GO:0016788; GO:0003729
WT_EL_ST1vsSR_up	DVU2190	Q72A07	DVU2190	Transcriptional regulator, putative		PF02954;	GO:0043565
WT_EL_ST1vsSR_up	DVU0011	Q72G49	DVU0011	TRAP transporter solute receptor DctP		PF03480;	GO:0030288; GO:0006810
WT_EL_ST1vsSR_up	DVU1945	Q72AP7	DVU1945	Pyruvate ferredoxin oxidoreductase, alpha subunit, putative		PF01855;	GO:0016491
WT_EL_ST1vsSR_up	DVU1853	Q72AY7	DVU1853	Uncharacterized protein					essential
WT_EL_ST1vsSR_up	DVU1919	Q72AS2	DVU1919	Hydrogenase expression/formation protein, putative		PF01750;	GO:0008047; GO:0008233
WT_EL_ST1vsSR_up	DVU0950	Q72DH9	DVU0950	Uncharacterized protein
WT_EL_ST1vsSR_up	DVU2118	Q72A79	DVU2118	Uncharacterized protein		PF08666;
WT_EL_ST1vsSR_up	DVU0571	Q72EK7	ald DVU0571	Alanine dehydrogenase (EC 1.4.1.1)	AlaDH/PNT family	PF01262;PF05222;	GO:0042853; GO:0000286
WT_EL_ST1vsSR_up	DVU0346	Q72F68	DVU0346	Membrane protein, putative		PF01943;	GO:0016020; GO:0000271
WT_EL_ST1vsSR_up	DVU2033	Q72AG2	DVU2033	Uncharacterized protein
WT_EL_ST1vsSR_up	DVUA0111	Q72WH8	DVUA0111	Type III secretion system protein, IpaC family, putative		PF05844;
WT_EL_ST1vsSR_up	DVU0597	Q72EI1	lytS DVU0597	Histidine kinase (EC 2.7.13.3)		PF07694;PF01590;PF02518;PF06580;	GO:0071555; GO:0016021; GO:0000155	HE2:HA2:UA3:UE3:HE3:HS3
WT_EL_ST1vsSR_up	DVU0362	Q72F53	DVU0362	Uncharacterized protein		PF01063;	GO:0003824
WT_EL_ST1vsSR_up	DVU0424	Q72EZ4	cls DVU0424	Cardiolipin synthetase (EC 2.7.8.-)		PF13091;PF13396;	GO:0032049; GO:0008808; GO:0016021; GO:0005886
WT_EL_ST1vsSR_up	DVU1494	Q72BZ0	DVU1494	Uncharacterized protein
WT_EL_ST1vsSR_up	DVU1645	Q72BJ1	DVU1645	Transcriptional regulator, ArsR family			GO:0003677; GO:0003700; GO:0006351
WT_EL_ST1vsSR_up	DVU0803	Q72DX6	DVU0803	Histidine kinase (EC 2.7.13.3)		PF02518;PF00512;	GO:0005524; GO:0016020; GO:0000155
WT_EL_ST1vsSR_up	DVU0634	Q72EE4	DVU0634	Uncharacterized protein
WT_EL_ST1vsSR_up	DVU1725	Q72BB1	DVU1725	Uncharacterized protein			GO:0003677
WT_EL_ST1vsSR_up	DVU2091	Q72AA6	thiE-1 thiE DVU2091	Thiamine-phosphate synthase (TP synthase) (TPS) (EC 2.5.1.3) (Thiamine-phosphate pyrophosphorylase)	Thiamine-phosphate synthase family	PF02581;	GO:0000287; GO:0009228; GO:0009229; GO:0004789
WT_EL_ST1vsSR_up	DVU2716	Q727Y8	DVU2716	Tail sheath protein, putative		PF04984;
WT_EL_ST1vsSR_up	DVU2432	Q729B9	DVU2432	Sensory box/GGDEF domain/EAL domain protein		PF00563;PF13185;PF00990;PF08447;PF08448;PF13426;	GO:0000155
WT_EL_ST1vsSR_up	DVU0442	Q72EX6	DVU0442	PhoH-related protein		PF02562;PF13638;	GO:0005524
WT_EL_ST1vsSR_up	DVU0083	Q72FY0	DVU0083	Uncharacterized protein		PF03745;
WT_EL_ST1vsSR_up	DVUA0145	Q72WE4	DVUA0145	Conserved domain protein		PF12294;
WT_EL_ST1vsSR_up	DVU0741	Q72E38	DVU0741	Uncharacterized protein
WT_EL_ST1vsSR_up	DVU1946	Q72AP6	DVU1946	Pyruvate ferredoxin oxidoreductase, beta subunit, putative		PF02775;	GO:0003824; GO:0030976
WT_EL_ST1vsSR_up	DVU0758	Q72E21	DVU0758	Uncharacterized protein
WT_EL_ST1vsSR_up	DVU0124	Q72FT9	DVU0124	Uncharacterized protein
WT_EL_ST1vsSR_up	DVU2826	Q727M9	DVU2826	Uncharacterized protein
WT_EL_ST1vsSR_up	DVU0457	Q72EW1	DVU0457	EAL domain protein		PF00563;
WT_EL_ST1vsSR_up	DVU1708	Q72BC8	DVU1708	Uncharacterized protein		PF13310;			essential
WT_EL_ST1vsSR_up	DVU0219	Q72FJ4	DVU0219	Tail protein, putative		PF10076;
WT_EL_ST1vsSR_up	DVU0815	Q72DW4	DVU0815	AsmA family protein		PF05170;
WT_EL_ST1vsSR_up	DVU0473	Q72EU5	DVU0473	Uncharacterized protein
WT_EL_ST1vsSR_up	DVU3152	Q726F6	DVU3152	Histidine kinase (EC 2.7.13.3)		PF02518;PF00512;PF08448;	GO:0005524; GO:0016020; GO:0000155
WT_EL_ST1vsSR_up	DVUA0146	Q72WE3	DVUA0146	Uncharacterized protein		PF05932;	GO:0005737; GO:0009405; GO:0050708
WT_EL_ST1vsSR_up	DVU0742	Q72E37	DVU0742	Uncharacterized protein		PF00582;	GO:0006950
WT_EL_ST1vsSR_up	DVU0363	Q72F52	pabB DVU0363	Para-aminobenzoate synthase, component I		PF00425;	GO:0009058
WT_EL_ST1vsSR_up	DVU2312	Q729N8	DVU2312	Uncharacterized protein		PF05932;	GO:0005737; GO:0009405; GO:0050708
WT_EL_ST1vsSR_up	DVU1636	Q72BJ9	ppaC DVU1636	Inorganic pyrophosphatase, manganese-dependent (EC 3.6.1.1)		PF01368;PF02833;	GO:0005737; GO:0004427; GO:0046872		essential
WT_EL_ST1vsSR_up	DVU1957	Q72AN5	DVU1957	Uncharacterized protein
WT_EL_ST1vsSR_up	DVU1802	Q72B36	DVU1802	Uncharacterized protein		PF12697;		UA2:UE2:HA3
WT_EL_ST1vsSR_up	DVU0616	Q72EG2	DVU0616	Uncharacterized protein
WT_EL_ST1vsSR_up	DVU1916	Q72AS5	DVU1916	Uncharacterized protein					essential
WT_EL_ST1vsSR_up	DVU1452	Q72C32	dtd DVU1452	D-aminoacyl-tRNA deacylase (EC 3.1.1.96) (D-tyrosyl-tRNA(Tyr) deacylase)	DTD family	PF02580;	GO:0019478; GO:0005737; GO:0016788
WT_EL_ST1vsSR_up	DVU2906	Q727E9	umuC DVU2906	UmuC protein		PF13438;PF00817;PF11799;	GO:0006281; GO:0003887; GO:0003684
WT_EL_ST1vsSR_up	DVU2625	Q728H8	DVU2625	Uncharacterized protein
WT_EL_ST1vsSR_up	DVU3193	Q725M0	DVU3193	DNA-binding domain, excisionase family		PF12727;	GO:0003677
WT_EL_ST1vsSR_up	DVU1219	Q72CR4	DVU1219	Uncharacterized protein
WT_EL_ST1vsSR_up	DVU0961	Q72DG8	DVU0961	Uncharacterized protein		PF05359;
WT_EL_ST1vsSR_up	DVU2972	Q726Y4	cheD DVU2972	Probable chemoreceptor glutamine deamidase CheD (EC 3.5.1.44)	CheD family	PF03975;	GO:0006935; GO:0050568
WT_EL_ST1vsSR_up	DVU2878	Q727H7	DVU2878	Methyltransferase (EC 2.1.1.-)	N(4)/N(6)-methyltransferase family	PF01555;PF02195;	GO:0003677; GO:0006306; GO:0008170
WT_EL_ST1vsSR_up	DVU2880	Q727H5	DVU2880	Uncharacterized protein
WT_EL_ST1vsSR_up	DVU2834	Q727M1	DVU2834	Uncharacterized protein
WT_EL_ST1vsSR_up	DVUA0058	Q72WN1	DVUA0058	BNR/Asp-box repeat protein				UE3
WT_EL_ST1vsSR_up	DVU1552	Q72BT2	DVU1552	Uncharacterized protein		PF13478;PF02625;
WT_EL_ST1vsSR_up	DVU1131	Q72D00	DVU1131	Uncharacterized protein
WT_EL_ST1vsSR_up	DVU2388	Q729G3	tolQ-1 DVU2388	TolQ protein	ExbB/tolQ family	PF01618;	GO:0016021; GO:0008565
WT_EL_ST1vsSR_up	DVU2133	Q72A64	DVU2133	UPF0324 membrane protein DVU_2133	UPF0324 family	PF03601;	GO:0016021; GO:0005886
WT_EL_ST1vsSR_up	DVU2704	Q728A0	DVU2704	Uncharacterized protein		PF08822;
WT_EL_ST1vsSR_up	DVU1524	Q72BW0	DVU1524	Uncharacterized protein		PF07083;
WT_EL_ST1vsSR_up	DVU2217	Q729Y0	DVU2217	Acetyltransferase, GNAT family			GO:0008080	UA3
WT_EL_ST1vsSR_up	DVU0749	Q72E30	DVU0749	DNA-binding response regulator		PF04397;PF00072;	GO:0003677; GO:0000160; GO:0006355; GO:0006351
WT_EL_ST1vsSR_up	DVU0976	Q72DF3	DVU0976	Response regulator		PF00072;	GO:0000160
WT_EL_ST1vsSR_up	DVU3227	Q726C6	DVU3227	Flagellar basal body-associated protein, putative		PF03748;	GO:0009425; GO:0071973; GO:0006935	HA3
WT_EL_ST1vsSR_up	DVU0232	Q72FI1	DVU0232	Uncharacterized protein
WT_EL_ST1vsSR_up	DVU2008	Q72AI5	DVU2008	Uncharacterized protein					essential
WT_EL_ST1vsSR_up	DVU0022	Q72G39	DVU0022	HAMP domain/GGDEF domain/EAL domain protein		PF00563;PF00990;PF00672;	GO:0016021; GO:0004871
WT_EL_ST1vsSR_up	DVU0118	Q72FU5	DVU0118	Sigma-54 dependent transcriptional regulator/response regulator		PF02954;PF00072;PF00158;	GO:0005524; GO:0000160; GO:0006355; GO:0043565; GO:0006351
WT_EL_ST1vsSR_up	DVUA0120	Q72WG9	DVUA0120	Type III secretion protein, putative			GO:0009405
WT_EL_ST1vsSR_up	DVU_tRNA-Met-2	NA	NA	NA	NA	NA	NA
WT_EL_ST1vsSR_up	DVU3132	Q726H6	DVU3132	Glycerol-3-phosphate dehydrogenase (EC 1.1.5.3)	FAD-dependent glycerol-3-phosphate dehydrogenase family	PF01266;	GO:0009331; GO:0006072; GO:0052591
WT_EL_ST1vsSR_up	DVU0853	Q72DS6	rtcB DVU0853	RNA-splicing ligase RtcB (EC 6.5.1.-)	RtcB family	PF01139;	GO:0008452; GO:0006396; GO:0046872
WT_EL_ST1vsSR_up	DVUA0081	Q72WK8	DVUA0081	Glycosyl transferase, group 1/2 family protein		PF13579;PF00534;PF00535;	GO:0009058; GO:0016740	US1:US1
WT_EL_ST1vsSR_up	DVU2041	Q72AF4	DVU2041	Uncharacterized protein		PF11348;
WT_EL_ST1vsSR_up	DVU2446	Q729A6	panB DVU2446	3-methyl-2-oxobutanoate hydroxymethyltransferase (EC 2.1.2.11) (Ketopantoate hydroxymethyltransferase) (KPHMT)	PanB family	PF02548;	GO:0003864; GO:0005737; GO:0046872; GO:0015940
WT_EL_ST1vsSR_up	DVU1400	Q72C84	DVU1400	Methyl-accepting chemotaxis protein		PF14827;PF00672;PF00015;	GO:0006935; GO:0016021; GO:0004871
WT_EL_ST1vsSR_up	DVU2962	Q726Z4	DVU2962	Histidine kinase (EC 2.7.13.3)		PF02518;PF00512;	GO:0005524; GO:0016020; GO:0000155
WT_EL_ST1vsSR_up	DVUA0057	Q72WN2	DVUA0057	Sigma-54 dependent transcriptional regulator/response regulator		PF02954;PF00072;PF00158;	GO:0005524; GO:0000160; GO:0006355; GO:0043565; GO:0006351
WT_EL_ST1vsSR_up	DVU1435	Q72C49	DVU1435	Membrane protein, putative		PF07690;	GO:0016021; GO:0055085
WT_EL_ST1vsSR_up	DVU0882	Q72DP7	DVU0882	Uncharacterized protein
WT_EL_ST1vsSR_up	DVUA0105	Q72WI4	DVUA0105	Uncharacterized protein			GO:0009306
WT_EL_ST1vsSR_up	DVU2066	Q72AD1	xerC DVU2066	Tyrosine recombinase XerC	'phage' integrase family, XerC subfamily	PF02899;PF00589;	GO:0003677; GO:0007049; GO:0051301; GO:0007059; GO:0005737; GO:0006313; GO:0009037
WT_EL_ST1vsSR_up	DVU2824	Q727N1	DVU2824	Formate acetyltransferase		PF01228;PF02901;	GO:0016740
WT_EL_ST1vsSR_up	DVU3233	Q3V887	flhB DVU3233	Flagellar biosynthetic protein FlhB		PF01312;	GO:0044780; GO:0016021; GO:0009306	UA2
WT_EL_ST1vsSR_up	DVU1756	Q72B80	DVU1756	Uncharacterized protein
WT_EL_ST1vsSR_up	DVU2799	Q727Q6	DVU2799	Transcriptional regulator, MarR family		PF01047;	GO:0003677; GO:0005622; GO:0003700; GO:0006351
WT_EL_ST1vsSR_up	DVU1933	Q72AQ9	DVU1933	Peptidase, PfpI family		PF01965;	GO:0016798
WT_EL_ST1vsSR_up	DVU2162	Q72A35	DVU2162	Uncharacterized protein
WT_EL_ST1vsSR_up	DVU1030	Q72D99	DVU1030	Universal stress protein	Universal stress protein A family	PF00582;	GO:0005737; GO:0006950
WT_EL_ST1vsSR_up	Dv_SAC10	NA	NA	NA	NA	NA	NA
WT_EL_ST1vsSR_up	DVU1709	Q72BC7	hsdM DVU1709	Type I restriction-modification system, M subunit (EC 2.1.1.-)		PF12161;PF02384;	GO:0003677; GO:0009307; GO:0008170; GO:0009007
WT_EL_ST1vsSR_up	DVU1093	Q72D37	DVU1093	HAD-superfamily hydrolase, subfamily IA, variant 3		PF13419;	GO:0016787
WT_EL_ST1vsSR_up	DVU2262	Q729T7	DVU2262	Uncharacterized protein
WT_EL_ST1vsSR_up	DVU1558	Q72BS6	DVU1558	Cysteine-rich domain/iron-sulfur cluster-binding domain protein		PF02754;PF14691;	GO:0051536
WT_EL_ST1vsSR_up	DVU1177	Q72CV6	DVU1177	Uncharacterized protein
WT_EL_ST1vsSR_up	DVU0678	Q72EA0	DVU0678	Uncharacterized protein
WT_EL_ST1vsSR_up	DVUA0114	Q72WH5	DVUA0114	Uncharacterized protein		PF08988;	GO:0009405
WT_EL_ST1vsSR_up	DVU1954	Q72AN8	nadD DVU1954	Probable nicotinate-nucleotide adenylyltransferase (EC 2.7.7.18) (Deamido-NAD(+) diphosphorylase) (Deamido-NAD(+) pyrophosphorylase) (Nicotinate mononucleotide adenylyltransferase)	NadD family	PF01467;	GO:0005524; GO:0009435; GO:0004515		essential
WT_EL_ST1vsSR_up	DVU3129	Q726H9	DVU3129	Uncharacterized protein				HE2:HS3:UE2:UE3:UR1:UA3:HR1:HE3:HA3:UA2:HA2:US1
WT_EL_ST1vsSR_up	DVU0565	Q72EL3	gap-1 DVU0565	Glyceraldehyde-3-phosphate dehydrogenase (EC 1.2.1.-)	Glyceraldehyde-3-phosphate dehydrogenase family	PF02800;PF00044;	GO:0051287; GO:0050661; GO:0006006; GO:0016620
WT_EL_ST1vsSR_up	DVU1297	Q72CI6	DVU1297	Uncharacterized protein
WT_EL_ST1vsSR_up	DVU0386	Q72F29	DVU0386	Amino acid ABC transporter, periplasmic amino acid-binding protein
WT_EL_ST1vsSR_up	DVU1743	Q72B93	DVU1743	Uncharacterized protein
WT_EL_ST1vsSR_up	DVU2846	Q727K9	DVU2846	Uncharacterized protein
WT_EL_ST1vsSR_up	CRISPR_063	NA	NA	NA	NA	NA	NA
WT_EL_ST1vsSR_up	DVU2246	Q729V2	DVU2246	S1 RNA binding domain protein		PF00575;PF09371;	GO:0003677; GO:0006281
WT_EL_ST1vsSR_up	DVU1056	Q72D73	DVU1056	Putative ABC transporter ATP-binding protein DVU_1056 (EC 3.6.3.-)	ABC transporter superfamily	PF00005;	GO:0005524; GO:0016887; GO:0005886; GO:0006810
WT_EL_ST1vsSR_up	DVU2478	Q728X4	pstC DVU2478	Phosphate ABC transporter, permease protein PstC	Binding-protein-dependent transport system permease family	PF00528;	GO:0005315; GO:0016021; GO:0006817
WT_EL_ST1vsSR_up	CRISPR_081	NA	NA	NA	NA	NA	NA
WT_EL_ST1vsSR_up	DVU1516	Q72BW8	DVU1516	Uncharacterized protein
WT_EL_ST1vsSR_up	DVU2635	Q728G8	DVU2635	Glycosyl transferase, group 1 family protein		PF13439;PF00534;	GO:0009058; GO:0016740
WT_EL_ST1vsSR_up	DVU3180	Q726B9	DVU3180	GGDEF domain protein		PF00990;PF08668;PF13188;	GO:0004871
WT_EL_ST1vsSR_up	DVU3098	Q726K9	DVU3098	Uncharacterized protein
WT_EL_ST1vsSR_up	DVU0406	Q72F12	DVU0406	Membrane protein, putative		PF00892;	GO:0016021
WT_EL_ST1vsSR_up	DVU0057	Q72G06	DVU0057	Transcriptional regulator, TetR family		PF09209;PF00440;	GO:0003677; GO:0006355; GO:0006351
WT_EL_ST1vsSR_up	DVU0225	Q72FI8	DVU0225	Uncharacterized protein
WT_EL_ST1vsSR_up	DVU1160	Q72CX3	DVU1160	Urea transporter DVU1160 (dvUT)	Urea transporter family	PF03253;	GO:0016021; GO:0031226; GO:0070207; GO:0033219; GO:0015265; GO:0071918
WT_EL_ST1vsSR_up	DVU2183	Q72A14	DVU2183	Uncharacterized protein					essential
WT_EL_ST1vsSR_up	DVU0344	Q72F70	DVU0344	Methyl-accepting chemotaxis protein		PF08269;PF00672;PF00015;	GO:0016021; GO:0004871
WT_EL_ST1vsSR_up	DVU2744	Q727W0	DVU2744	High-affinity branched-chain amino acid ABC transporter, perisplasmic amino acid binding protein		PF13458;	GO:0006865; GO:0030288
WT_EL_ST1vsSR_up	DVU0039	Q72G22	DVU0039	C4-type zinc finger protein, DksA/TraR family		PF01258;	GO:0008270
WT_EL_ST1vsSR_up	DVU2151	Q72A46	DVU2151	Uncharacterized protein		PF09636;
WT_EL_ST1vsSR_up	DVU2093	Q72AA4	thiH DVU2093	ThiH protein		PF06968;	GO:0051539; GO:0003824; GO:0005506; GO:0009228
WT_EL_ST1vsSR_up	DVU0987	Q72DE2	DVU0987	Heavy metal-binding domain protein		PF00403;	GO:0046872; GO:0030001
WT_EL_ST1vsSR_up	DVU1179	Q72CV4	aor DVU1179	Aldehyde:ferredoxin oxidoreductase, tungsten-containing (EC 1.2.7.-)		PF01314;PF02730;	GO:0009055; GO:0051536; GO:0016625
WT_EL_ST1vsSR_up	DVUA0107	Q72WI2	DVUA0107	Uncharacterized protein
WT_EL_ST1vsSR_up	DVU0759	Q72E20	DVU0759	Peptidase, M29 family		PF02073;	GO:0004177
WT_EL_ST1vsSR_up	DVU1745	Q72B91	DVU1745	DNA-binding protein		PF01381;	GO:0043565
WT_EL_ST1vsSR_up	DVU0767	Q72E12	DVU0767	Aminotransferase, class V	Class-V pyridoxal-phosphate-dependent aminotransferase family	PF00266;	GO:0030170; GO:0008483
WT_EL_ST1vsSR_up	DVUA0150	Q72WD9	DVUA0150	Bacterial extracellular solute-binding protein, family 3
WT_EL_ST1vsSR_up	DVU2293	Q729Q6	cooF DVU2293	Iron-sulfur protein CooF		PF12838;	GO:0051536		essential
WT_EL_ST1vsSR_up	DVU3127	Q726I1	pqiB DVU3127	Paraquat-inducible protein B		PF02470;
WT_EL_ST1vsSR_up	DVU1180	Q72CV3	DVU1180	Uncharacterized protein		PF02597;
WT_EL_ST1vsSR_up	DVU1070	Q72D59	DVU1070	Branched chain amino acid ABC transporter, ATP-binding protein	ABC transporter superfamily	PF00005;	GO:0005524; GO:0016887
WT_EL_ST1vsSR_up	DVU1506	Q72BX8	DVU1506	Uncharacterized protein
WT_EL_ST1vsSR_up	DVU0211	NA	NA	NA	NA	NA	NA
WT_EL_ST1vsSR_up	DVUA0130	Q72WF9	DVUA0130	CRISPR-associated protein, CT1134 family		PF09704;
WT_EL_ST1vsSR_up	DVU0652	Q72EC6	cheV-2 DVU0652	Chemotaxis protein CheV		PF01584;PF00072;	GO:0006935; GO:0005622; GO:0000160; GO:0004871
WT_EL_ST1vsSR_up	DVU1714	Q72BC2	DVU1714	Uncharacterized protein
WT_EL_ST1vsSR_up	DVU0257	Q72FF7	DVU0257	Acetyltransferase, GNAT family		PF13673;	GO:0008080
WT_EL_ST1vsSR_up	DVU1438	Q72C46	DVU1438	Cobyrinic acid a,c-diamide synthase family protein		PF07085;
WT_EL_ST1vsSR_up	DVU1742	Q72B94	DVU1742	Prevent-host-death family protein
WT_EL_ST1vsSR_up	DVU1106	Q72D25	DVU1106	Uncharacterized protein
WT_EL_ST1vsSR_up	DVU1642	Q72BJ3	DVU1642	Uncharacterized protein
WT_EL_ST1vsSR_up	DVUA0117	Q72WH2	escJ DVUA0117	Type III secretion lipoprotein		PF01514;	GO:0009306	UA2
WT_EL_ST1vsSR_up	DVU0982	Q72DE7	DVU0982	PHP domain protein		PF02811;	GO:0003677; GO:0006260; GO:0003887
WT_EL_ST1vsSR_up	DVU0169	Q72FP4	DVU0169	Oligopeptide/dipeptide ABC transporter, periplasmic oligopeptide/dipeptide-binding protein		PF00496;
WT_EL_ST1vsSR_up	DVU2804	Q727Q1	DVU2804	Metallo-beta-lactamase family protein				US1
WT_EL_ST1vsSR_up	DVU1482	Q72C02	DVU1482	Uncharacterized protein
WT_EL_ST1vsSR_up	DVU3063	Q726P3	mviN-2 DVU3063	Putative lipid II flippase MurJ	MurJ/MviN family	PF03023;	GO:0071555; GO:0009252; GO:0005886; GO:0008360; GO:0006810
WT_EL_ST1vsSR_up	DVU4018	NA	NA	NA	NA	NA	NA
WT_EL_ST1vsSR_up	DVU2740	Q727W4	livF DVU2740	High-affinity branched-chain amino acid ABC transporter, ATP-binding protein	ABC transporter superfamily	PF00005;	GO:0005524; GO:0016887
WT_EL_ST1vsSR_up	DVU0748	Q72E31	acs DVU0748	Acetyl-CoA synthetase (EC 6.2.1.1)		PF00501;PF13193;	GO:0016208; GO:0003987; GO:0019427; GO:0046872
WT_EL_ST1vsSR_up	DVU2163	Q72A34	DVU2163	Uncharacterized protein
WT_EL_ST1vsSR_up	DVU0190	Q72FM3	DVU0190	Uncharacterized protein
WT_EL_ST1vsSR_up	DVU2488	Q728W4	DVU2488	Uncharacterized protein
WT_EL_ST1vsSR_up	DVUA0022	Q72WR7	DVUA0022	ABC transporter, ATP-binding protein	ABC transporter superfamily	PF00005;	GO:0005524; GO:0016887
WT_EL_ST1vsSR_up	DVU1520	Q72BW4	DVU1520	Uncharacterized protein					essential
WT_EL_ST1vsSR_up	DVU0176	Q72FN7	DVU0176	Glycerophosphoryl diester phosphodiesterase family protein		PF03009;	GO:0006071; GO:0008889; GO:0006629
WT_EL_ST1vsSR_up	DVU1073	Q72D56	DVU1073	Conserved domain protein
WT_EL_ST1vsSR_up	DVU2031	Q72AG4	DVU2031	Uncharacterized protein
WT_EL_ST1vsSR_up	DVU3319	Q725V6	putA DVU3319	Proline dehydrogenase/delta-1-pyrroline-5-carboxylate dehydrogenase (EC 1.2.1.88)	Aldehyde dehydrogenase family	PF00171;PF01619;	GO:0003842; GO:0016620; GO:0010133; GO:0004657; GO:0003700	UA2:UE2
WT_EL_ST1vsSR_up	DVU1496	Q72BY8	DVU1496	Uncharacterized protein		PF04883;
WT_EL_ST1vsSR_up	DVU2898	Q727F7	DVU2898	Uncharacterized protein
WT_EL_ST1vsSR_up	DVU0151	Q72FR2	DVU0151	HAMP domain/sigma-54 interaction domain protein		PF00158;	GO:0005524; GO:0006355	HR1:UE3
WT_EL_ST1vsSR_up	DVU1550	Q72BT4	DVU1550	Phosphoglycerate mutase family protein		PF00300;
WT_EL_ST1vsSR_up	DVU1687	Q72BE9	DVU1687	Glycosyl transferase, group 2 family protein			GO:0016740
WT_EL_ST1vsSR_up	DVU2663	Q728E0	DVU2663	Uncharacterized protein
WT_EL_ST1vsSR_up	DVU2466	Q728Y6	DVU2466	Flocculin repeat domain
WT_EL_ST1vsSR_up	DVU3076	Q726N0	DVU3076	Uncharacterized protein		PF00578;	GO:0016209; GO:0045454; GO:0016491
WT_EL_ST1vsSR_up	DVU2065	Q72AD2	DVU2065	Uncharacterized protein
WT_EL_ST1vsSR_up	DVU1748	Q72B88	DVU1748	Uncharacterized protein					essential
WT_EL_ST1vsSR_up	DVU3042	Q726R4	DVU3042	Lipoprotein, putative		PF06004;
WT_EL_ST1vsSR_up	DVU1554	Q72BT0	DVU1554	Radical SAM domain protein		PF04055;	GO:0051539; GO:0003824; GO:0046872	UE3
WT_EL_ST1vsSR_up	DVU2739	Q727W5	DVU2739	Pyruvate phosphate dikinase, PEP/pyruvate binding domain protein		PF00391;PF01326;	GO:0005524; GO:0016301
WT_EL_ST1vsSR_up	DVU2404	Q729E7	hdrC DVU2404	Heterodisulfide reductase, C subunit			GO:0051536
WT_EL_ST1vsSR_up	DVU1166	Q72CW7	DVU1166	Uncharacterized protein					essential
WT_EL_ST1vsSR_up	DVU1549	Q72BT5	DVU1549	Uncharacterized protein
WT_EL_ST1vsSR_up	DVU0539	Q72EN8	DVU0539	Sigma-54 dependent DNA-binding response regulator		PF02954;PF00072;PF00158;	GO:0005524; GO:0000160; GO:0006355; GO:0043565; GO:0006351
WT_EL_ST1vsSR_up	DVU1870	Q72AX0	DVU1870	Cyclase, putative		PF04199;	GO:0004061; GO:0019441
WT_EL_ST1vsSR_up	DVU1522	Q72BW2	DVU1522	Uncharacterized protein
WT_EL_ST1vsSR_up	Dv_SAC16	NA	NA	NA	NA	NA	NA
WT_EL_ST1vsSR_up	DVU3311	Q725W4	DVU3311	Uncharacterized protein
WT_EL_ST1vsSR_up	DVU2835	Q727M0	DVU2835	Transcriptional regulator, putative		PF13443;	GO:0043565
WT_EL_ST1vsSR_up	DVU2630	Q728H3	DVU2630	Lipoprotein, putative
WT_EL_ST1vsSR_up	DVU2249	Q729U9	DVU2249	Uncharacterized protein
WT_EL_ST1vsSR_up	DVU2624	Q728H9	DVU2624	Uncharacterized protein		PF03592;	GO:0006323
WT_EL_ST1vsSR_up	DVU1958	Q72AN4	DVU1958	Histidine kinase (EC 2.7.13.3)		PF02518;PF00512;PF08448;PF13188;	GO:0005524; GO:0016020; GO:0000155
WT_EL_ST1vsSR_up	DVU0620	Q72EF8	DVU0620	Endoribonuclease, L-PSP family		PF01042;	GO:0019239
WT_EL_ST1vsSR_up	DVU0540	Q72EN7	DVU0540	Histidine kinase (EC 2.7.13.3)		PF11845;PF02518;PF00512;	GO:0005524; GO:0009055; GO:0020037; GO:0016020; GO:0000155
WT_EL_ST1vsSR_up	DVU2691	Q728B3	DVU2691	Uncharacterized protein
WT_EL_ST1vsSR_up	DVUA0110	Q72WH9	DVUA0110	Type III secretion system target, YopB family		PF04888;	GO:0009405
WT_EL_ST1vsSR_up	DVUA0138	Q72WF1	DVUA0138	Sensor histidine kinase		PF07695;PF02518;PF07730;	GO:0016021; GO:0000155	US1:HS3
WT_EL_ST1vsSR_up	DVUA0013	Q72WS6	glnB-2 DVUA0013	Nitrogen regulatory protein P-II	P(II) protein family	PF00543;	GO:0030234; GO:0006808; GO:0006355; GO:0006351
WT_EL_ST1vsSR_up	DVUA0103	Q72WI6	invX DVUA0103	Type III secretion protein, HrpO family		PF01313;	GO:0016021; GO:0009306
WT_EL_ST1vsSR_up	DVU1164	Q72CW9	amiF DVU1164	Formamidase (EC 3.5.1.49) (Formamide amidohydrolase)	Carbon-nitrogen hydrolase superfamily, Aliphatic amidase family	PF00795;	GO:0004328; GO:0006807
WT_EL_ST1vsSR_up	DVU1123	Q72D08	DVU1123	Conserved domain protein
WT_EL_ST1vsSR_up	DVU0236	Q72FH7	DVU0236	Site-specific recombinase, phage integrase family		PF00589;	GO:0003677; GO:0015074; GO:0006310
WT_EL_ST1vsSR_up	DVU2603	Q728K0	DVU2603	Uncharacterized protein
WT_EL_ST1vsSR_up	DVU1990	Q72AK2	DVU1990	Uncharacterized protein
WT_EL_ST1vsSR_up	DVU1894	Q72AU6	DVU1894	Uncharacterized protein
WT_EL_ST1vsSR_up	DVU2822	Q727N3	DVU2822	TRAP transporter solute receptor DctP		PF03480;	GO:0030288; GO:0006810
WT_EL_ST1vsSR_up	DVU1705	Q72BD1	DVU1705	Type I restriction-modification enzyme, S subunit		PF01420;	GO:0003677; GO:0006304		essential
WT_EL_ST1vsSR_up	DVU2440	Q729B2	DVU2440	Uncharacterized protein
WT_EL_ST1vsSR_up	DVUA0001	Q72WT8	DVUA0001	Uncharacterized protein					essential
WT_EL_ST1vsSR_up	DVU0216	Q72FJ7	DVU0216	Phage baseplate assembly protein V, putative		PF06890;
WT_EL_ST1vsSR_up	DVU3057	Q726P9	DVU3057	Oxygen-independent coproporphyrinogen III oxidase, putative		PF06969;PF04055;	GO:0004109; GO:0005737; GO:0051536; GO:0006779
WT_EL_ST1vsSR_up	DVU2860	NA	NA	NA	NA	NA	NA
WT_EL_ST1vsSR_up	CRISPR_030	NA	NA	NA	NA	NA	NA
WT_EL_ST1vsSR_up	DVUA0109	Q72WI0	DVUA0109	Type III secretion system chaperone, LcrH/SycD family			GO:0006950
WT_EL_ST1vsSR_up	DVU0282	Q72FD2	mutY DVU0282	A/G-specific adenine glycosylase (EC 3.2.2.-)		PF00633;PF00730;PF14815;	GO:0051539; GO:0019104; GO:0003677; GO:0006284
WT_EL_ST1vsSR_up	DVU0313	Q72FA1	fliF DVU0313	Flagellar M-ring protein	FliF family	PF01514;PF08345;	GO:0009431; GO:0071973; GO:0003774
WT_EL_ST1vsSR_up	DVU2647	Q728F6	DVU2647	Endoribonuclease, L-PSP family		PF01042;	GO:0019239
WT_EL_ST1vsSR_up	DVU2479	Q728X3	DVU2479	Phosphate ABC transporter, permease protein, putative	Binding-protein-dependent transport system permease family	PF00528;	GO:0005315; GO:0005887; GO:0035435
WT_EL_ST1vsSR_up	DVU2268	Q729T1	DVU2268	Uncharacterized protein
WT_EL_ST1vsSR_up	DVU3187	Q725K7	hup-4 DVU3187	DNA-binding protein HU	Bacterial histone-like protein family	PF00216;	GO:0003677
WT_EL_ST1vsSR_up	DVUA0061	Q72WM8	DVUA0061	Membrane protein, putative		PF07786;
WT_EL_ST1vsSR_up	DVU3216	Q726D7	DVU3216	Histidine kinase (EC 2.7.13.3)		PF02518;PF00512;	GO:0005524; GO:0016020; GO:0000155
WT_EL_ST1vsSR_up	DVU0092	Q72FX1	DVU0092	Histidine kinase (EC 2.7.13.3)		PF02518;PF00512;PF00989;PF08447;	GO:0005524; GO:0016020; GO:0000155; GO:0006355
WT_EL_ST1vsSR_up	DVU3276	Q725Z7	DVU3276	Ferredoxin I		PF13187;	GO:0051536		essential
WT_EL_ST1vsSR_up	DVU2145	Q72A52	DVU2145	Chloramphenicol acetyltransferase, putative		PF00302;	GO:0008811
WT_EL_ST1vsSR_up	DVUA0098	Q72WJ1	DVUA0098	Dehydrogenase, putative			GO:0046872; GO:0016614
WT_EL_ST1vsSR_up	DVU2049	NA	NA	NA	NA	NA	NA
WT_EL_ST1vsSR_up	DVU0755	Q72E24	DVU0755	Sensor histidine kinase, putative		PF02518;	GO:0016301
WT_EL_ST1vsSR_up	Dv_SIC09	NA	NA	NA	NA	NA	NA
WT_EL_ST1vsSR_up	DVU2917	Q727D8	lpxC DVU2917	UDP-3-O-[3-hydroxymyristoyl] N-acetylglucosamine deacetylase (EC 3.5.1.-) (UDP-3-O-acyl-GlcNAc deacetylase)	LpxC family	PF03331;	GO:0008759; GO:0009245		essential
WT_EL_ST1vsSR_up	DVU0581	Q72EJ7	DVU0581	Response regulator/anti-anti-sigma factor		PF00072;PF13466;	GO:0000160
WT_EL_ST1vsSR_up	DVU2321	Q729M9	DVU2321	Uncharacterized protein
WT_EL_ST1vsSR_up	DVUA0048	Q72WP1	DVUA0048	Exopolysaccharide production protein, putative
WT_EL_ST1vsSR_up	DVU0019	P30820	ngr DVU0019	Nigerythrin		PF02915;	GO:0005737; GO:0005506; GO:0016491
WT_EL_ST1vsSR_up	DVUAs01	NA	NA	NA	NA	NA	NA
WT_EL_ST1vsSR_up	DVUA0119	Q72WH0	DVUA0119	Type III secretion system ATPase (EC 3.6.3.14)		PF00006;PF02874;	GO:0005524; GO:0006754; GO:0005737; GO:0030254; GO:0046961; GO:0030257
WT_EL_ST1vsSR_up	DVU1806	Q72B32	mgtE DVU1806	Magnesium transporter MgtE	SLC41A transporter family	PF00571;PF01769;PF03448;	GO:0016021; GO:0015095; GO:0046872; GO:0005886
WT_EL_ST1vsSR_up	DVU3126	NA	NA	NA	NA	NA	NA
WT_EL_ST1vsSR_up	DVU3295	Q725X9	DVU3295	Hemolysin III		PF03006;	GO:0019835; GO:0016021
WT_EL_ST1vsSR_up	DVU1190	Q72CU3	DVU1190	Sensory box/GGDEF domain/EAL domain protein		PF00563;PF13185;PF00990;PF13188;PF13426;	GO:0000155
WT_EL_ST1vsSR_up	DVU1955	Q72AN7	DVU1955	TPR domain protein
WT_EL_ST1vsSR_up	DVU3214	Q726D9	DVU3214	Phosphoenolpyruvate synthase-related protein		PF00391;PF01326;	GO:0005524; GO:0016301
WT_EL_ST1vsSR_up	DVU1723	Q72BB3	DVU1723	Uncharacterized protein
WT_EL_ST1vsSR_up	DVU3298	Q725X6	DVU3298	Uncharacterized protein		PF00582;	GO:0006950
WT_EL_ST1vsSR_up	DVU1364	Q72CB9	rfbB DVU1364	dTDP-glucose 4,6-dehydratase (EC 4.2.1.46)	NAD(P)-dependent epimerase/dehydratase family, dTDP-glucose dehydratase subfamily	PF01370;	GO:0050662; GO:0008460; GO:0009225; GO:0016491		essential
WT_EL_ST1vsSR_up	DVU_tRNA-Gly-4	NA	NA	NA	NA	NA	NA		essential
WT_EL_ST1vsSR_up	DVU1156	Q72CX7	DVU1156	Sigma-54 dependent transcriptional regulator, putative/response regulator		PF02954;PF00072;PF00158;	GO:0005524; GO:0000160; GO:0006355; GO:0043565; GO:0006351
WT_EL_ST1vsSR_up	DVU1411	Q72C73	thiC DVU1411	Thiamine biosynthesis protein ThiC		PF01964;	GO:0051536; GO:0009228		essential
WT_EL_ST1vsSR_up	DVU3058	Q726P8	DVU3058	Sensory box histidine kinase/response regulator (EC 2.7.3.-)		PF02518;PF00512;PF08448;PF00072;	GO:0016020; GO:0000155
WT_EL_ST1vsSR_up	DVU1508	Q72BX6	DVU1508	Uncharacterized protein
WT_EL_ST1vsSR_up	DVU3369	Q725Q5	DVU3369	Conserved domain protein		PF08241;	GO:0008168
WT_EL_ST1vsSR_up	DVU3068	Q726N8	DVU3068	GAF domain/sensory box/EAL domain protein		PF01590;PF00990;PF08448;PF13188;PF13426;	GO:0004871
WT_EL_ST1vsSR_up	DVU3091	Q726L5	DVU3091	Uncharacterized protein		PF00890;	GO:0055114
WT_EL_ST1vsSR_up	DVU3128	Q726I0	DVU3128	Lipoprotein, putative		PF03886;
WT_EL_ST1vsSR_up	DVU0497	Q72ES2	DVU0497	Uncharacterized protein			GO:0051536
WT_EL_ST1vsSR_up	DVU0193	Q72FM0	DVU0193	Uncharacterized protein				UE3
WT_EL_ST1vsSR_up	DVU2810	Q727P5	DVU2810	Formate dehydrogenase formation protein FdhE, putative		PF04216;	GO:0005737
WT_EL_ST1vsSR_up	DVU2687	Q728B7	DVU2687	Uncharacterized protein
WT_EL_ST1vsSR_up	DVU1679	Q72BF7	idi DVU1679	Isopentenyl-diphosphate delta-isomerase		PF00293;	GO:0016787; GO:0016853	HE2
WT_EL_ST1vsSR_up	DVU1236	Q72CP7	DVU1236	Amino acid ABC transporter, ATP-binding protein	ABC transporter superfamily	PF00005;	GO:0005524; GO:0016887
WT_EL_ST1vsSR_up	DVU2258	Q729U1	ruvC DVU2258	Crossover junction endodeoxyribonuclease RuvC (EC 3.1.22.4) (Holliday junction nuclease RuvC) (Holliday junction resolvase RuvC)	RuvC family	PF02075;	GO:0006310; GO:0006281; GO:0008821; GO:0000287; GO:0003676
WT_EL_ST1vsSR_up	DVU1858	Q72AY2	DVU1858	Cold shock domain protein		PF00313;PF05901;	GO:0003677; GO:0005737; GO:0006355
WT_EL_ST1vsSR_up	DVU1775	Q72B63	ribB DVU1775	3,4-dihydroxy-2-butanone 4-phosphate synthase (DHBP synthase) (EC 4.1.99.12)	DHBP synthase family	PF00926;	GO:0008686; GO:0000287; GO:0030145; GO:0009231
WT_EL_ST1vsSR_up	DVU2750	P61984	cbiD DVU2750	Cobalt-precorrin-5B C(1)-methyltransferase (EC 2.1.1.195) (Cobalt-precorrin-6A synthase)	CbiD family	PF01888;	GO:0009236; GO:0046140; GO:0008168
WT_EL_ST1vsSR_up	DVU2664	Q728D9	DVU2664	Phosphate ABC transporter, ATP-binding protein, putative	ABC transporter superfamily	PF00005;	GO:0005524; GO:0016887	HE3:UR1:US1:HR1:UE3:UA3:HA2:HS3:HA3:UE2:HE2:UA2
WT_EL_ST1vsSR_up	DVU1085	Q72D45	phoU DVU1085	Phosphate-specific transport system accessory protein PhoU	PhoU family	PF01895;	GO:0030643; GO:0005737; GO:0045936; GO:0006817
WT_EL_ST1vsSR_up	DVU0934	Q72DJ5	DVU0934	Uncharacterized protein
WT_EL_ST1vsSR_up	DVUA0115	Q72WH4	DVUA0115	Type III secretion system protein, YscF family		PF09392;	GO:0009405; GO:0015031
WT_EL_ST1vsSR_up	DVUA0060	Q72WM9	DVUA0060	Membrane protein, putative		PF01757;	GO:0016020; GO:0016747	US1
WT_EL_ST1vsSR_up	DVU2700	Q728A4	DVU2700	Uncharacterized protein
WT_EL_ST1vsSR_up	DVU1054	Q72D75	DVU1054	Hydrolase, HAD-superfamily, subfamily IIIA			GO:0005737; GO:0016791		essential
WT_EL_ST1vsSR_up	DVU1733	Q72BA3	DVU1733	Uncharacterized protein
WT_EL_ST1vsSR_up	DVU3109	Q726J8	DVU3109	Iron-sulfur cluster-binding protein		PF13237;	GO:0051536
WT_EL_ST1vsSR_up	DVU1553	Q72BT1	DVU1553	AMP-binding protein		PF00501;	GO:0003824
WT_EL_ST1vsSR_up	DVU2721	Q727Y3	DVU2721	Phage tail tape measure protein, TP901 family, putative		PF10145;
WT_EL_ST1vsSR_up	DVU1711	Q72BC5	DVU1711	Uncharacterized protein
WT_EL_ST1vsSR_up	DVU1762	Q72B74	DVU1762	Membrane protein, putative		PF03733;
WT_EL_ST1vsSR_up	DVU1670	Q72BG6	DVU1670	Uncharacterized protein		PF02635;PF01206;
WT_EL_ST1vsSR_up	DVU2588	Q728L5	DVU2588	DNA-binding response regulator		PF00072;PF00486;	GO:0003677; GO:0000160; GO:0006355; GO:0006351
WT_EL_ST1vsSR_up	DVU0498	Q72ES1	DVU0498	Iron-sulfur cluster-binding protein, putative		PF12838;	GO:0051536
WT_EL_ST1vsSR_up	DVU2050	NA	NA	NA	NA	NA	NA
WT_EL_ST1vsSR_up	DVU1169	Q72CW4	DVU1169	Methyl-accepting chemotaxis protein		PF02743;PF00672;PF00015;PF13426;	GO:0006935; GO:0016021; GO:0000155	UE2
WT_EL_ST1vsSR_up	DVU1258	Q72CM5	glnN DVU1258	Glutamine synthetase, type III (EC 6.3.1.2)	Glutamine synthetase family	PF00120;PF12437;	GO:0004356; GO:0006807		essential
WT_EL_ST1vsSR_up	DVU_tRNA-Thr-3	NA	NA	NA	NA	NA	NA		essential
WT_EL_ST1vsSR_up	DVU_tRNA-Gly-3	NA	NA	NA	NA	NA	NA		essential
WT_EL_ST1vsSR_up	DVU_tRNA-Leu-2	NA	NA	NA	NA	NA	NA		essential
WT_EL_ST1vsSR_up	DVU3179	Q726C0	ispB DVU3179	Octaprenyl-diphosphate synthase	FPP/GGPP synthase family	PF00348;	GO:0008299; GO:0016740		essential
WT_EL_ST1vsSR_up	DVU2705	Q727Z9	DVU2705	Phage uncharacterized protein
WT_EL_ST1vsSR_up	DVU2092	Q72AA5	DVU2092	ThiF family protein		PF00899;	GO:0003824
WT_EL_ST1vsSR_up	DVU2627	Q728H6	DVU2627	Conserved domain protein
WT_EL_ST1vsSR_up	DVU1451	Q72C33	DVU1451	Response regulator		PF00072;PF07228;	GO:0003824; GO:0000160
WT_EL_ST1vsSR_up	DVU2731	Q727X3	DVU2731	Tail fiber assembly protein, putative
WT_EL_ST1vsSR_up	DVU1129	Q72D02	DVU1129	Uncharacterized protein		PF13272;
WT_EL_ST1vsSR_up	DVU3300	Q725X4	DVU3300	Uncharacterized protein
WT_EL_ST1vsSR_up	DVUA0050	Q72WN9	DVUA0050	Uncharacterized protein
WT_EL_ST1vsSR_up	DVU2545	Q728Q8	DVU2545	Alcohol dehydrogenase, iron-containing		PF00465;	GO:0046872; GO:0016491
WT_EL_ST1vsSR_up	DVU0394	Q72F21	DVU0394	Radical SAM domain protein		PF04055;	GO:0003824; GO:0051536		essential
WT_EL_ST1vsSR_up	DVU3171	P00131	DVU3171	Cytochrome c3		PF02085;	GO:0009061; GO:0009055; GO:0020037; GO:0046872; GO:0042597		essential
WT_EL_ST1vsSR_up	DVU2473	Q728X9	DVU2473	Uncharacterized protein
WT_EL_ST1vsSR_up	DVU1084	Q72D46	pstB DVU1084	Phosphate import ATP-binding protein PstB (EC 3.6.3.27) (ABC phosphate transporter) (Phosphate-transporting ATPase)	ABC transporter superfamily, Phosphate importer (TC 3.A.1.7) family	PF00005;	GO:0005524; GO:0043190; GO:0005315; GO:0015415
WT_EL_ST1vsSR_up	DVU2578	Q728M5	DVU2578	Response regulator		PF01627;PF00072;	GO:0000160; GO:0004871
WT_EL_ST1vsSR_up	DVU0922	Q72DK7	DVU0922	Cytochrome c family protein		PF13435;		UE3
WT_EL_ST1vsSR_up	DVU1162	Q72CX1	DVU1162	Uncharacterized protein
WT_EL_ST1vsSR_up	DVU2185	Q72A12	DVU2185	Terminase, large subunit, putative		PF05876;
WT_EL_ST1vsSR_up	DVU1362	Q72CC1	DVU1362	Membrane protein, putative
WT_EL_ST1vsSR_up	CRISPR_039	NA	NA	NA	NA	NA	NA
WT_EL_ST1vsSR_up	DVU1523	Q72BW1	DVU1523	Uncharacterized protein
WT_EL_ST1vsSR_up	DVU1241	Q72CP2	DVU1241	Uncharacterized protein		PF07883;
WT_EL_ST1vsSR_up	DVU0625	Q72EF3	DVU0625	Cytochrome c-552 (EC 1.7.2.2)		PF02335;	GO:0046872; GO:0042279; GO:0006807; GO:0042597
WT_EL_ST1vsSR_up	DVUA0086	Q72WK3	DVUA0086	Response regulator		PF00072;	GO:0000160
WT_EL_ST1vsSR_up	DVU1830	Q72B09	DVU1830	Uncharacterized protein
WT_EL_ST1vsSR_up	DVU3362	Q725R2	DVU3362	Uncharacterized protein		PF09350;
WT_EL_ST1vsSR_up	DVU1376	Q3V892	ilvB-2 DVU1376	Acetolactate synthase (EC 2.2.1.6)	TPP enzyme family	PF02775;PF00205;PF02776;	GO:0003984; GO:0050660; GO:0009097; GO:0000287; GO:0030976; GO:0009099
WT_EL_ST1vsSR_up	DVU1871	Q72AW9	aspA DVU1871	Aspartate ammonia-lyase (EC 4.3.1.1)		PF10415;PF00206;	GO:0008797; GO:0006099
WT_EL_ST1vsSR_up	CRISPR_064	NA	NA	NA	NA	NA	NA
WT_EL_ST1vsSR_up	DVU2599	Q728K4	DVU2599	Uncharacterized protein
WT_EL_ST1vsSR_up	DVU1541	Q72BU3	DVU1541	Uncharacterized protein
WT_EL_ST1vsSR_up	DVU2650	Q728F3	DVU2650	Uncharacterized protein					essential
WT_EL_ST1vsSR_up	DVU0384	Q72F31	flr DVU0384	Flavoredoxin		PF01613;	GO:0010181; GO:0042602
WT_EL_ST1vsSR_up	DVUA0082	Q72WK7	DVUA0082	Site-specific recombinase, phage integrase family		PF02899;PF00589;	GO:0003677; GO:0015074; GO:0006310
WT_EL_ST1vsSR_up	DVUA0084	Q72WK5	DVUA0084	Transcriptional regulator, AbrB family
WT_EL_ST1vsSR_up	DVUA0139	Q72WF0	DVUA0139	Outer membrane autotransporter barrel domain protein
WT_EL_ST1vsSR_up	DVU1719	Q72BB7	DVU1719	Conserved domain protein
WT_EL_ST1vsSR_up	DVU0068	Q72FZ5	DVU0068	Uncharacterized protein
WT_EL_ST1vsSR_up	DVU2698	Q728A6	DVU2698	Lipoprotein, putative		PF13272;
WT_EL_ST1vsSR_up	DVUA0142	Q72WE7	DVUA0142	Uncharacterized protein
WT_EL_ST1vsSR_up	DVU2702	Q728A2	DVU2702	Uncharacterized protein
WT_EL_ST1vsSR_up	DVU1213	Q72CS0	DVU1213	Rhomboid family protein		PF01694;	GO:0016021; GO:0004252
WT_EL_ST1vsSR_up	DVU2662	Q728E1	DVU2662	Uncharacterized protein
WT_EL_ST1vsSR_up	DVU1556	Q72BS8	DVU1556	Conserved domain protein		PF08241;	GO:0008168
WT_EL_ST1vsSR_up	DVU2540	Q728R3	DVU2540	2-hydroxyglutaryl-CoA dehydratase, D-component		PF06050;
WT_EL_ST1vsSR_up	DVU0720	Q72E59	DVU0720	HAMP domain protein		PF05228;PF13188;	GO:0016021; GO:0004871
WT_EL_ST1vsSR_up	DVU0490	NA	NA	NA	NA	NA	NA
WT_EL_ST1vsSR_up	DVUA0011	Q72WS8	nifK DVUA0011	Nitrogenase molybdenum-iron protein beta chain (EC 1.18.6.1)	NifD/nifK/nifE/nifN family	PF00148;	GO:0018697; GO:0016612; GO:0009399; GO:0016163	HA3:US1
WT_EL_ST1vsSR_up	DVU2087	Q72AB0	DVU2087	Uncharacterized protein		PF03483;	GO:0005524; GO:0003723; GO:0004826
WT_EL_ST1vsSR_up	DVU0275	Q72FD9	DVU0275	Polysaccharide deacetylase family protein		PF01522;	GO:0005975; GO:0016810
WT_EL_ST1vsSR_up	DVU_tRNA-Glu-1	NA	NA	NA	NA	NA	NA
WT_EL_ST1vsSR_up	DVU0192	Q72FM1	DVU0192	Methyltransferase (EC 2.1.1.-)	N(4)/N(6)-methyltransferase family	PF01555;PF02195;	GO:0003677; GO:0006306; GO:0008170
WT_EL_ST1vsSR_up	DVU0645	Q72ED3	DVU0645	Methyl-accepting chemotaxis protein		PF02743;PF00672;PF00015;	GO:0016021; GO:0004871
WT_EL_ST1vsSR_up	DVU2751	Q727V3	DVU2751	Uncharacterized protein		PF07291;	GO:0016021; GO:0030416
WT_EL_ST1vsSR_up	DVU0965	Q72DG4	DVU0965	Uncharacterized protein
WT_EL_ST1vsSR_up	DVU1154	Q72CX9	DVU1154	Uncharacterized protein					essential
WT_EL_ST1vsSR_up	DVU0621	Q72EF7	DVU0621	Sigma-54 dependent DNA-binding response regulator		PF00072;PF00158;	GO:0005524; GO:0003677; GO:0000160; GO:0006355; GO:0006351
WT_EL_ST1vsSR_up	DVU_tRNA-Thr-1	NA	NA	NA	NA	NA	NA
WT_EL_ST1vsSR_up	CRISPR_054	NA	NA	NA	NA	NA	NA
WT_EL_ST1vsSR_up	DVU1766	Q72B70	DVU1766	Aspartate ammonia-lyase, putative		PF10415;PF00206;	GO:0016829; GO:0006099
WT_EL_ST1vsSR_up	DVUA0052	Q72WN7	DVUA0052	Uncharacterized protein
WT_EL_ST1vsSR_up	DVU2742	Q727W2	livM DVU2742	High-affinity branched chain amino acid ABC transporter, permease protein		PF02653;	GO:0016021; GO:0005886; GO:0005215
WT_EL_ST1vsSR_up	DVUA0040	Q72WP9	DVUA0040	Polysaccharide biosynthesis protein, putative		PF13614;	GO:0045226
WT_EL_ST1vsSR_up	DVU2602	Q728K1	DVU2602	Conserved domain protein				UE3:HE3
WT_EL_ST1vsSR_up	DVU0546	Q72EN1	DVU0546	Uncharacterized protein
WT_EL_ST1vsSR_up	DVU1547	Q72BT7	DVU1547	Sensory box protein		PF08448;PF13426;PF07022;	GO:0003677; GO:0045892; GO:0004871
WT_EL_ST1vsSR_up	DVU1926	Q72AR6	DVU1926	Uncharacterized protein		PF06094;
WT_EL_ST1vsSR_up	DVU0013	Q72G47	DVU0013	Histidine kinase (EC 2.7.13.3)		PF00672;PF02518;PF00512;PF08448;	GO:0005524; GO:0016021; GO:0000155	UR1:HE2:UR1:UE3:US1:HE3:HR1
WT_EL_ST1vsSR_up	DVU1767	Q72B69	DVU1767	Radical SAM domain protein		PF04055;	GO:0051539; GO:0051188; GO:0046872; GO:0016765
WT_EL_ST1vsSR_up	DVU0819	Q72DW0	DVU0819	FMN reductase, NADPH-dependent		PF03358;	GO:0016491
WT_EL_ST1vsSR_up	DVU2703	Q728A1	DVU2703	Uncharacterized protein
WT_EL_ST1vsSR_up	DVU0067	Q72FZ6	DVU0067	Uncharacterized protein
WT_EL_ST1vsSR_up	DVU0104	Q72FV9	DVU0104	Cation ABC transporter, permease protein, putative	ABC-3 integral membrane protein family	PF00950;	GO:0005524; GO:0042626; GO:0016021	UE2:US1:UA3:HS3:UE2:UR1:UA3:UR1:HR1:HA3:UA2:US1
WT_EL_ST1vsSR_up	DVU2012	Q72AI1	DVU2012	Uncharacterized protein
WT_EL_ST1vsSR_up	DVU0996	Q72DD3	DVU0996	Uncharacterized protein		PF09992;
WT_EL_ST1vsSR_up	DVUA201	NA	NA	NA	NA	NA	NA
WT_EL_ST1vsSR_up	DVU_tRNA-Gln-2	NA	NA	NA	NA	NA	NA
WT_EL_ST1vsSR_up	DVU2901	Q727F4	pyrB DVU2901	Aspartate carbamoyltransferase (EC 2.1.3.2) (Aspartate transcarbamylase) (ATCase)	ATCase/OTCase family	PF00185;PF02729;	GO:0044205; GO:0006207; GO:0016597; GO:0004070; GO:0006520
WT_EL_ST1vsSR_up	DVU1149	NA	NA	NA	NA	NA	NA
WT_EL_ST1vsSR_up	CRISPR_075	NA	NA	NA	NA	NA	NA
WT_EL_ST1vsSR_up	CRISPR_033	NA	NA	NA	NA	NA	NA
WT_EL_ST1vsSR_up	DVU2852	Q727K3	DVU2852	Tail protein, putative		PF07409;		HE3
WT_EL_ST1vsSR_up	DVU1555	Q72BS9	DVU1555	Uncharacterized protein		PF09719;
WT_EL_ST1vsSR_up	DVU2693	Q728B1	DVU2693	Uncharacterized protein
WT_EL_ST1vsSR_up	DVU2786	Q727R9	DVU2786	Uncharacterized protein
WT_EL_ST1vsSR_up	DVU2652	Q728F1	DVU2652	Uncharacterized protein				UE3:HA3
WT_EL_ST1vsSR_up	DVU1035	Q72D94	DVU1035	Glucokinase, putative	Bacterial glucokinase family	PF02685;	GO:0005524; GO:0004340; GO:0006096
WT_EL_ST1vsSR_up	DVU2855	Q727K0	DVU2855	Tail/DNA circulation protein, putative		PF07157;		UA2:UE2
WT_EL_ST1vsSR_up	DVU2665	Q728D8	DVU2665	Phosphate ABC transporter, permease protein, putative	Binding-protein-dependent transport system permease family	PF00528;	GO:0016021; GO:0006810
WT_EL_ST1vsSR_up	DVU_tRNA-Leu-6	NA	NA	NA	NA	NA	NA
WT_EL_ST1vsSR_up	DVU2969	Q726Y7	acsA DVU2969	Acetyl-coenzyme A synthetase (AcCoA synthetase) (Acs) (EC 6.2.1.1) (Acetate--CoA ligase) (Acyl-activating enzyme)	ATP-dependent AMP-binding enzyme family	PF00501;PF13193;	GO:0016208; GO:0005524; GO:0003987; GO:0019427; GO:0046872
WT_EL_ST1vsSR_up	DVU3215	Q726D8	DVU3215	Response regulator		PF00072;	GO:0000160
WT_EL_ST1vsSR_up	DVU1713	Q72BC3	DVU1713	Uncharacterized protein
WT_EL_ST1vsSR_up	DVU3120	Q726I7	DVU3120	Uncharacterized protein
WT_EL_ST1vsSR_up	DVU3106	Q726K1	DVU3106	GGDEF domain protein		PF00990;PF05231;	GO:0046872
WT_EL_ST1vsSR_up	DVUA0007	Q72WT2	nifB DVUA0007	Nitrogenase cofactor biosynthesis protein NifB		PF02579;PF04055;	GO:0003824; GO:0051536
WT_EL_ST1vsSR_up	DVU1557	Q72BS7	DVU1557	Uncharacterized protein
WT_EL_ST1vsSR_up	DVU1157	Q72CX6	DVU1157	Histidine kinase (EC 2.7.13.3)		PF02518;PF00512;	GO:0005524; GO:0016020; GO:0000155
WT_EL_ST1vsSR_up	DVU3226	Q726C7	DVU3226	Uncharacterized protein
WT_EL_ST1vsSR_up	DVU2724	Q727Y0	DVU2724	Phage baseplate assembly protein V, putative		PF06890;
WT_EL_ST1vsSR_up	DVU0329	Q72F85	DVU0329	Uncharacterized protein
WT_EL_ST1vsSR_up	DVU_tRNA-Glu-2	NA	NA	NA	NA	NA	NA
WT_EL_ST1vsSR_up	DVU1441	Q72C43	DVU1441	Flagellin		PF00700;PF00669;	GO:0009420; GO:0071973; GO:0005198
WT_EL_ST1vsSR_up	DVU3018	Q726T8	DVU3018	Radical SAM domain protein		PF04055;	GO:0003824; GO:0051536
WT_EL_ST1vsSR_up	DVU4023	NA	NA	NA	NA	NA	NA
WT_EL_ST1vsSR_up	DVU2477	Q728X5	pstS DVU2477	Phosphate ABC transporter, periplasmic phosphate-binding protein PstS		PF12849;	GO:0006810
WT_EL_ST1vsSR_up	DVU2051	Q72AE6	DVU2051	Uncharacterized protein					essential
WT_EL_ST1vsSR_up	DVU2476	Q728X6	gltA DVU2476	Glutamate synthase, small subunit (EC 1.4.1.13)		PF14691;PF00070;PF07992;	GO:0050660; GO:0004355; GO:0051536
WT_EL_ST1vsSR_up	DVU3064	Q726P2	DVU3064	Sensory box/GGDEF domain/EAL domain protein		PF00563;PF00990;PF08447;	GO:0000155
WT_EL_ST1vsSR_up	DVU2848	Q727K7	DVU2848	Tail fiber assembly protein, putative
WT_EL_ST1vsSR_up	DVU1874	Q72AW6	clpB DVU1874	Chaperone protein ClpB	ClpA/ClpB family	PF00004;PF07724;PF02861;PF10431;	GO:0005524; GO:0005737; GO:0016485; GO:0009408
WT_EL_ST1vsSR_up	DVU2622	Q728I1	DVU2622	Uncharacterized protein
WT_EL_ST1vsSR_up	DVU1674	Q72BG2	DVU1674	Transcriptional regulator, putative		PF00717;PF07022;	GO:0003677; GO:0045892
WT_EL_ST1vsSR_up	DVUA0066	Q72WM3	DVUA0066	Phospholipase, patatin family		PF01734;	GO:0006629
WT_EL_ST1vsSR_up	DVU0886	Q72DP3	DVU0886	Thioesterase family protein			GO:0016787
WT_EL_ST1vsSR_up	DVU1551	Q72BT3	DVU1551	HD domain protein		PF01966;PF12804;
WT_EL_ST1vsSR_up	DVU0743	Q72E36	DVU0743	Histidine kinase (EC 2.7.13.3)		PF02518;PF00512;PF00989;PF08448;	GO:0005524; GO:0016020; GO:0000155; GO:0006355
WT_EL_ST1vsSR_up	DVU2556	Q728P7	DVU2556	Uncharacterized protein
WT_EL_ST1vsSR_up	DVU1100	Q72D31	DVU1100	Tail fiber protein, putative		PF12571;
WT_EL_ST1vsSR_up	DVU1938	Q72AQ4	DVU1938	Uncharacterized protein
WT_EL_ST1vsSR_up	DVUA0152	Q72WD7	DVUA0152	Conserved domain protein		PF13657;PF07804;PF07805;
WT_EL_ST1vsSR_up	DVU1545	Q72BT9	DVU1545	Hemolysin-type calcium-binding repeat/calx-beta domain protein		PF00353;	GO:0005509	HE2
WT_EL_ST1vsSR_up	DVU3157	Q726F1	DVU3157	Uncharacterized protein		PF12697;
WT_EL_ST1vsSR_up	DVU2919	Q727D6	DVU2919	Uncharacterized protein
WT_EL_ST1vsSR_up	DVU0453	Q72EW5	DVU0453	DNA helicase (EC 3.6.4.12)		PF00580;PF13361;	GO:0005524; GO:0004003; GO:0003677
WT_EL_ST1vsSR_up	DVU2409	Q729E2	DVU2409	Bacterial extracellular solute-binding proteins, family 3
WT_EL_ST1vsSR_up	CRISPR_082	NA	NA	NA	NA	NA	NA
WT_EL_ST1vsSR_up	DVU0141	Q72FS2	DVU0141	Peptidase, M50 family		PF02163;	GO:0004222
WT_EL_ST1vsSR_up	DVU0482	Q72ET6	DVU0482	Sensory box histidine kinase/response regulator		PF00512;PF08447;PF00072;	GO:0016020; GO:0000155
WT_EL_ST1vsSR_up	DVU_tRNA-Asn-2	NA	NA	NA	NA	NA	NA
WT_EL_ST1vsSR_up	DVU_tRNA-Glu-3	NA	NA	NA	NA	NA	NA
WT_EL_ST1vsSR_up	DVU1560	Q72BS4	DVU1560	Molybdopterin biosynthesis protein, putative		PF00994;	GO:0006777
WT_EL_ST1vsSR_up	DVU2666	Q728D7	DVU2666	Phosphate ABC transporter, permease protein, putative	Binding-protein-dependent transport system permease family	PF00528;	GO:0016021; GO:0006810
WT_EL_ST1vsSR_up	DVU1669	Q72BG7	rluB DVU1669	Pseudouridine synthase (EC 5.4.99.-)	Pseudouridine synthase rsuA family	PF00849;PF01479;	GO:0003723; GO:0016829; GO:0009982; GO:0001522
WT_EL_ST1vsSR_up	DVU2415	Q729D6	DVU2415	Uncharacterized protein
WT_EL_ST1vsSR_up	DVU1525	Q72BV9	DVU1525	Conserved domain protein
WT_EL_ST1vsSR_up	DVU1333	Q72CF0	DVU1333	Uncharacterized protein					essential
WT_EL_ST1vsSR_up	DVU0738	Q72E41	DVU0738	Substrate-binding protein, putative		PF13458;	GO:0006865; GO:0030288
WT_EL_ST1vsSR_up	DVU3299	Q725X5	DVU3299	Membrane protein, putative		PF01925;	GO:0016021
WT_EL_ST1vsSR_up	DVU2208	Q729Y9	DVU2208	Uncharacterized protein
WT_EL_ST1vsSR_up	DVU0444	Q72EX4	DVU0444	CBS domain protein		PF00571;PF03445;	GO:0008773
WT_EL_ST1vsSR_up	CRISPR_013	NA	NA	NA	NA	NA	NA
WT_EL_ST1vsSR_up	DVU2907	Q727E8	umuD DVU2907	UmuD protein (EC 3.4.21.-)	Peptidase S24 family	PF00717;	GO:0003677; GO:0006281; GO:0009432; GO:0016787; GO:0006355
WT_EL_ST1vsSR_up	DVU_tRNA-Met-4	NA	NA	NA	NA	NA	NA
WT_EL_ST1vsSR_up	DVU2577	Q728M6	DVU2577	DNA-binding response regulator, LuxR family		PF00196;PF00072;	GO:0003677; GO:0000160; GO:0003700; GO:0006351
WT_EL_ST1vsSR_up	DVU0636	Q72EE2	DVU0636	Response regulator/GGDEF domain protein		PF00990;PF00072;	GO:0000160
WT_EL_ST1vsSR_up	DVU1884	Q72AV6	DVU1884	Methyl-accepting chemotaxis protein		PF00672;PF00015;PF13426;	GO:0006935; GO:0016021; GO:0000155
WT_EL_ST1vsSR_up	DVU0354	Q72F60	DVU0354	Conserved domain protein
WT_EL_ST1vsSR_up	DVU3203	Q725L0	DVU3203	DNA polymerase III, delta prime subunit, putative					essential
WT_EL_ST1vsSR_up	DVU2782	Q727S3	DVU2782	Uncharacterized protein
WT_EL_ST1vsSR_up	DVUA0034	Q72WQ5	DVUA0034	Conserved domain protein		PF00881;PF00899;	GO:0016491	HE2
WT_EL_ST1vsSR_up	DVU1770	P07603	hydB DVU1770	Periplasmic [Fe] hydrogenase small subunit (EC 1.12.7.2) (Fe hydrogenlyase small chain)		PF02256;	GO:0009055; GO:0008901; GO:0005506; GO:0051536; GO:0042597
WT_EL_ST1vsSR_up	DVU0177	Q72FN6	modA DVU0177	Molybdenum ABC transporter, periplasmic molybdenum-binding protein			GO:0015412; GO:0030288
WT_EL_ST1vsSR_up	DVUA0116	Q72WH3	DVUA0116	Uncharacterized protein
WT_EL_ST1vsSR_up	DVU2800	Q727Q5	DVU2800	Heavy metal translocating P-type ATPase (EC 3.6.3.-)	Cation transport ATPase (P-type) (TC 3.A.3) family	PF00122;PF00702;	GO:0005524; GO:0019829; GO:0016021; GO:0046872	UE3
WT_EL_ST1vsSR_up	DVU_tRNA-Leu-7	NA	NA	NA	NA	NA	NA	UE3
WT_EL_ST1vsSR_up	DVU3289	Q725Y5	DVU3289	Uncharacterized protein
WT_EL_ST1vsSR_up	DVU3328	Q725U7	DVU3328	Uncharacterized protein
WT_EL_ST1vsSR_up	DVUA0016	Q72WS3	DVUA0016	Homocitrate synthase		PF00682;	GO:0019752; GO:0046912
WT_EL_ST1vsSR_up	DVU3039	Q726R7	DVU3039	Uncharacterized protein
WT_EL_ST1vsSR_up	CRISPR_034	NA	NA	NA	NA	NA	NA
WT_EL_ST1vsSR_up	Dv_SIC06	NA	NA	NA	NA	NA	NA
WT_EL_ST1vsSR_up	DVU_tRNA-Phe-1	NA	NA	NA	NA	NA	NA
WT_EL_ST1vsSR_up	DVU3134	Q726H4	glpK DVU3134	Glycerol kinase (EC 2.7.1.30) (ATP:glycerol 3-phosphotransferase) (Glycerokinase) (GK)	FGGY kinase family	PF02782;PF00370;	GO:0005524; GO:0019563; GO:0004370; GO:0006071; GO:0006072
WT_EL_ST1vsSR_up	DVU1731	Q72BA5	DVU1731	Uncharacterized protein
WT_EL_ST1vsSR_up	DVUA0004	Q72WT5	DVUA0004	DNA-binding protein HU, putative		PF00216;	GO:0003677
WT_EL_ST1vsSR_up	CRISPR_043	NA	NA	NA	NA	NA	NA
WT_EL_ST1vsSR_up	DVU1721	Q72BB5	DVU1721	Uncharacterized protein		PF12236;
WT_EL_ST1vsSR_up	DVU_tRNA-Cys-1	NA	NA	NA	NA	NA	NA
WT_EL_ST1vsSR_up	DVU1486	Q72BZ8	DVU1486	Tail fiber protein, truncation
WT_EL_ST1vsSR_up	DVU0773	Q72E06	DVU0773	Uncharacterized protein
WT_EL_ST1vsSR_up	DVU_tRNA-Val-3	NA	NA	NA	NA	NA	NA
WT_EL_ST1vsSR_up	DVU_tRNA-Lys-1	NA	NA	NA	NA	NA	NA
WT_EL_ST1vsSR_up	DVUA0112	Q72WH7	DVUA0112	Type III secretion system protein, YscC family	GSP D family	PF00263;PF03958;	GO:0009279; GO:0009306
WT_EL_ST1vsSR_up	DVU3133	Q726H5	DVU3133	Glycerol uptake facilitator protein	MIP/aquaporin (TC 1.A.8) family	PF00230;	GO:0016021; GO:0005215
WT_EL_ST1vsSR_up	DV_r01	NA	NA	NA	NA	NA	NA
WT_EL_ST1vsSR_up	DVU1765	Q72B71	DVU1765	ThiH protein, putative		PF06968;PF04055;	GO:0051539; GO:0003824; GO:0046872
WT_EL_ST1vsSR_up	CRISPR_046	NA	NA	NA	NA	NA	NA
WT_EL_ST1vsSR_up	CRISPR_024	NA	NA	NA	NA	NA	NA
WT_EL_ST1vsSR_up	DVU0632	Q72EE6	DVU0632	Cupin family protein		PF07883;
WT_EL_ST1vsSR_up	DVUA0097	Q72WJ2	DVUA0097	Radical SAM domain protein		PF04055;PF13186;	GO:0051539; GO:0003824; GO:0046872	US1
WT_EL_ST1vsSR_up	DVU2783	Q727S2	DVU2783	Membrane protein, putative		PF01925;	GO:0016021
WT_EL_ST1vsSR_up	DVU_tRNA-Arg-6	NA	NA	NA	NA	NA	NA
WT_EL_ST1vsSR_up	DVU0140	Q72FS3	DVU0140	Response regulator		PF00072;	GO:0000160
WT_EL_ST1vsSR_up	DVU1083	Q72D47	phoB DVU1083	Phosphate regulon transcriptional regulator PhoB		PF00072;PF00486;	GO:0003677; GO:0000160; GO:0006355; GO:0006351
WT_EL_ST1vsSR_up	DVU_tRNA-Arg-3	NA	NA	NA	NA	NA	NA
WT_EL_ST1vsSR_up	DVU_tRNA-Ser-2	NA	NA	NA	NA	NA	NA
WT_EL_ST1vsSR_up	DVU_tRNA-Arg-1	NA	NA	NA	NA	NA	NA
WT_EL_ST1vsSR_up	DVU2689	Q728B5	DVU2689	Bacteriophage DNA transposition B protein
WT_EL_ST1vsSR_up	DVU2952	Q727A4	DVU2952	Membrane protein, putative		PF00892;	GO:0016021
WT_EL_ST1vsSR_up	DVU1521	Q72BW3	DVU1521	Uncharacterized protein					essential
WT_EL_ST1vsSR_up	DVU2320	Q729N0	DVU2320	3-octaprenyl-4-hydroxybenzoate carboxy-lyase family protein		PF01977;	GO:0010181; GO:0016831; GO:0016491; GO:0005886; GO:0006744
WT_EL_ST1vsSR_up	Dv23SE	NA	NA	NA	NA	NA	NA
WT_EL_ST1vsSR_up	DVU1980	Q72AL2	DVU1980	Uncharacterized protein
WT_EL_ST1vsSR_up	DVU2405	Q729E6	DVU2405	Alcohol dehydrogenase, iron-containing		PF00465;	GO:0046872; GO:0016491
WT_EL_ST1vsSR_up	DVUA0087	Q72WK2	DVUA0087	Histidine kinase (EC 2.7.13.3)		PF02518;PF00512;PF08448;PF13426;	GO:0005524; GO:0016020; GO:0000155
WT_EL_ST1vsSR_up	DVU_tRNA-Met-3	NA	NA	NA	NA	NA	NA
WT_EL_ST1vsSR_up	CRISPR_027	NA	NA	NA	NA	NA	NA
WT_EL_ST1vsSR_up	DVU2667	Q728D6	DVU2667	Phosphate ABC transporter, periplasmic phosphate-binding protein, putative		PF12849;	GO:0006810
WT_EL_ST1vsSR_up	DVU_tRNA-Thr-4	NA	NA	NA	NA	NA	NA
WT_EL_ST1vsSR_up	DVU2753	Q727V1	DVU2753	C_GCAxxG_C_C family protein		PF09719;
WT_EL_ST1vsSR_up	DVU_tRNA-His-1	NA	NA	NA	NA	NA	NA
WT_EL_ST1vsSR_up	DVU2094	Q72AA3	thiG DVU2094	Thiazole synthase (EC 2.8.1.10)	ThiG family	PF05690;	GO:0036355; GO:0005737; GO:0016783; GO:0009229
WT_EL_ST1vsSR_up	Dv23SA	NA	NA	NA	NA	NA	NA
WT_EL_ST1vsSR_up	DVU0681	Q72E97	DVU0681	Sensor histidine kinase/response regulator (EC 2.7.3.-)		PF02518;PF00512;PF00072;	GO:0016020; GO:0000155
WT_EL_ST1vsSR_up	DVU_tRNA-Asp-2	NA	NA	NA	NA	NA	NA
WT_EL_ST1vsSR_up	DVU0933	Q72DJ6	DVU0933	Response regulator		PF13188;PF13426;PF00072;	GO:0000155
WT_EL_ST1vsSR_up	DVU2430	Q729C1	DVU2430	RNA-binding protein		PF00076;	GO:0003676; GO:0000166
WT_EL_ST1vsSR_up	DVU1294	Q72CI9	DVU1294	Uncharacterized protein		PF01863;
WT_EL_ST1vsSR_up	DVU0536	P24092	hmcA hmc DVU0536	High-molecular-weight cytochrome c (Cytochrome CC3)		PF02085;	GO:0009055; GO:0020037; GO:0046872; GO:0055114; GO:0042597
WT_EL_ST1vsSR_up	DVU2116	Q72A81	DVU2116	Pilin, putative		PF04964;
WT_EL_ST1vsSR_up	Dv_SIC21	NA	NA	NA	NA	NA	NA
WT_EL_ST1vsSR_up	DVU_tRNA-Arg-5	NA	NA	NA	NA	NA	NA
WT_EL_ST1vsSR_up	DVU1226	Q72CQ7	DVU1226	Uncharacterized protein
WT_EL_ST1vsSR_up	Dv23SC	NA	NA	NA	NA	NA	NA
WT_EL_ST1vsSR_up	DVU_tRNA-Met-1	NA	NA	NA	NA	NA	NA
WT_EL_ST1vsSR_up	DVU1445	Q72C39	DVU1445	Flagellar hook-length control domain protein		PF02120;
WT_EL_ST1vsSR_up	DVU_tRNA-Leu-3	NA	NA	NA	NA	NA	NA
WT_EL_ST1vsSR_up	DVU_tRNA-Arg-4	NA	NA	NA	NA	NA	NA
WT_EL_ST1vsSR_up	DVU1227	Q72CQ6	DVU1227	Uncharacterized protein
WT_EL_ST1vsSR_up	DVU0529	P33395	rrf2 DVU0529	Protein rrf2		PF02082;	GO:0003677
WT_EL_ST1vsSR_up	DVU_tRNA-SeC(p)-1	NA	NA	NA	NA	NA	NA
WT_EL_ST1vsSR_up	DVU1769	P07598	hydA DVU1769	Periplasmic [Fe] hydrogenase large subunit (EC 1.12.7.2) (Fe hydrogenlyase)		PF02906;PF00037;	GO:0051539; GO:0008901; GO:0005506; GO:0042597
WT_EL_ST1vsSR_up	CRISPR_049	NA	NA	NA	NA	NA	NA
WT_EL_ST1vsSR_up	Dv23SB	NA	NA	NA	NA	NA	NA
WT_EL_ST1vsSR_up	CRISPR_055	NA	NA	NA	NA	NA	NA
WT_EL_ST1vsSR_up	DVU_tRNA-Val-1	NA	NA	NA	NA	NA	NA
WT_EL_ST1vsSR_up	Dv23SD	NA	NA	NA	NA	NA	NA
WT_EL_ST1vsSR_up	Dv16SA	NA	NA	NA	NA	NA	NA
WT_EL_ST1vsSR_up	DVU2406	Q729E5	DVU2406	Uncharacterized protein
WT_EL_ST1vsSR_up	DVU1693	Q72BE3	gluQ DVU1693	Glutamyl-Q tRNA(Asp) synthetase (Glu-Q-RSs) (EC 6.1.1.-)	Class-I aminoacyl-tRNA synthetase family, GluQ subfamily	PF00749;	GO:0005524; GO:0004812; GO:0005737; GO:0006418; GO:0006400; GO:0008270	HR1:HA2:HR1:UE3
WT_EL_ST1vsSR_up	DVU0599	Q72EH9	DVU0599	Carbon starvation protein A, putative		PF02554;PF13722;	GO:0009267; GO:0016020
WT_EL_ST1vsSR_up	Dv16SE	NA	NA	NA	NA	NA	NA
WT_EL_ST1vsSR_up	DVU0535	P33389	DVU0535	Protein DVU_0535 (HMC operon ORF 2)		PF00037;PF12838;	GO:0051539; GO:0016021; GO:0046872; GO:0055114; GO:0005886
WT_EL_ST1vsSR_up	CRISPR_004	NA	NA	NA	NA	NA	NA
WT_EL_ST1vsSR_up	DVU_tRNA-Pro-2	NA	NA	NA	NA	NA	NA
WT_EL_ST1vsSR_up	DVU2095	Q72AA2	thiS DVU2095	Thiamine biosynthesis protein ThiS		PF02597;
WT_EL_ST1vsSR_up	DVU3303	Q725X1	DVU3303	ATP-dependent protease La, truncation		PF00004;PF05362;PF00072;	GO:0005524; GO:0004176; GO:0000160; GO:0030163; GO:0004252
WT_EL_ST1vsSR_up	DVU2773	Q727T1	DVU2773	Membrane protein, putative		PF02588;PF10035;
WT_EL_ST1vsSR_up	DVU0624	Q72EF4	DVU0624	Cytochrome c-type protein		PF03264;	GO:0019333; GO:0020037; GO:0016021; GO:0046872; GO:0055114
WT_EL_ST1vsSR_up	DVU2045	Q72AF0	DVU2045	Uncharacterized protein
WT_EL_ST1vsSR_up	Dv16SC	NA	NA	NA	NA	NA	NA
WT_EL_ST1vsSR_up	DVU1423	Q72C61	lpdA DVU1423	2-oxoglutarate dehydrogenase, E3 component, lipoamide dehydrogenase (EC 1.8.1.4)	Class-I pyridine nucleotide-disulfide oxidoreductase family	PF00070;PF07992;PF02852;	GO:0050661; GO:0045454; GO:0050787; GO:0004148; GO:0050660; GO:0016152; GO:0045340
WT_EL_ST1vsSR_up	DVU1128	Q72D03	DVU1128	Lysozyme, putative		PF01464;
WT_EL_ST1vsSR_up	DVU3213	Q726E0	DVU3213	Uncharacterized protein
WT_EL_ST1vsSR_up	DVU_tRNA-Ser-1	NA	NA	NA	NA	NA	NA
WT_EL_ST1vsSR_up	DVU1383	Q72CA1	DVU1383	Uncharacterized protein
WT_EL_ST1vsSR_up	DVU_tRNA-Gly-5	NA	NA	NA	NA	NA	NA
WT_EL_ST1vsSR_up	DVU2542	Q728R1	DVU2542	Uncharacterized protein
WT_EL_ST1vsSR_up	DVU_tRNA-Pro-1	NA	NA	NA	NA	NA	NA
WT_EL_ST1vsSR_up	CRISPR_040	NA	NA	NA	NA	NA	NA
WT_EL_ST1vsSR_up	Dv16SB	NA	NA	NA	NA	NA	NA
WT_EL_ST1vsSR_up	Dv16SD	NA	NA	NA	NA	NA	NA
WT_EL_ST1vsSR_up	DVU0152	Q72FR1	DVU0152	Phosphoenolpyruvate synthase-related protein		PF00391;PF01326;	GO:0005524; GO:0016301
WT_EL_ST1vsSR_up	DVU_tRNA-Gln-1	NA	NA	NA	NA	NA	NA
WT_EL_ST1vsSR_up	DVU2090	Q72AA7	DVU2090	EF hand domain protein		PF13202;PF13405;	GO:0005509
WT_EL_ST1vsSR_up	DVU0598	Q72EI0	DVU0598	Carbon starvation protein A, putative		PF02554;PF13722;	GO:0009267; GO:0016020
WT_EL_ST1vsSR_up	DVU_tRNA-Ala-5	NA	NA	NA	NA	NA	NA
WT_EL_ST1vsSR_up	DVU_tRNA-Tyr-1	NA	NA	NA	NA	NA	NA
WT_EL_ST1vsSR_up	DVU2755	Q727U9	mqnD DVU2755	1,4-dihydroxy-6-naphtoate synthase (EC 4.1.-.-) (Menaquinone biosynthetic enzyme MqnD)	MqnA/MqnD family, MqnD subfamily	PF02621;
WT_EL_ST1vsSR_up	DVU3332	Q725U3	DVU3332	Heavy metal translocating P-type ATPase (EC 3.6.3.-)	Cation transport ATPase (P-type) (TC 3.A.3) family	PF00122;PF00702;	GO:0005524; GO:0019829; GO:0016021; GO:0046872
WT_EL_ST1vsSR_up	DVU1768	Q72B68	DVU1768	GTP-binding protein		PF01926;	GO:0005525
WT_EL_ST1vsSR_up	DVU2699	Q728A5	DVU2699	Transglycosylase SLT domain protein		PF01464;
WT_EL_ST1vsSR_up	DvrnpB1	NA	NA	NA	NA	NA	NA
WT_EL_ST1vsSR_up	CRISPR_021	NA	NA	NA	NA	NA	NA
WT_EL_ST1vsSR_up	DVU_tRNA-Pro-3	NA	NA	NA	NA	NA	NA
WT_EL_ST1vsSR_up	DVU2164	Q72A33	DVU2164	Lipoprotein, putative
WT_EL_ST1vsSR_up	DVUA0151	Q72WD8	DVUA0151	DNA-binding protein, putative			GO:0043565		essential
WT_EL_ST1vsSR_up	DVU2973	Q726Y3	DVU2973	Integration host factor, beta subunit	Bacterial histone-like protein family	PF00216;	GO:0003677
WT_EL_ST1vsSR_up	DVU_tRNA-Trp-1	NA	NA	NA	NA	NA	NA
WT_EL_ST1vsSR_up	DVU_tRNA-Arg-2	NA	NA	NA	NA	NA	NA
WT_EL_ST1vsSR_up	DVU_tRNA-Val-2	NA	NA	NA	NA	NA	NA
WT_EL_ST1vsSR_up	DVU0998	Q72DD1	DVU0998	Heptosyltransferase family protein		PF01075;	GO:0016757		essential
WT_EL_ST1vsSR_up	DVU2455	Q728Z7	DVU2455	NAD-dependent epimerase/dehydratase family protein		PF01370;	GO:0003824; GO:0050662
WT_EL_ST1vsSR_up	DvtmRNA1	NA	NA	NA	NA	NA	NA
WT_EL_ST1vsSR_up	DVU_tRNA-Ser-4	NA	NA	NA	NA	NA	NA
WT_EL_ST1vsSR_up	DVU_tRNA-Asp-1	NA	NA	NA	NA	NA	NA
WT_EL_ST1vsSR_up	DVU2821	Q727N4	DVU2821	Uncharacterized protein
WT_EL_ST1vsSR_up	DVU1559	Q72BS5	mop DVU1559	Aldehyde oxidoreductase (EC 1.2.-.-)		PF01315;PF02738;PF00111;PF01799;	GO:0051537; GO:0009055; GO:0046872; GO:0016491
WT_EL_ST1vsSR_up	DVU_tRNA-Ser-3	NA	NA	NA	NA	NA	NA
WT_EL_ST1vsSR_up	DVU1760	Q72B76	DVU1760	Transcriptional regulator, TetR family		PF00440;	GO:0003677; GO:0006355; GO:0006351
WT_EL_ST1vsSR_up	DVU0618	Q72EG0	DVU0618	Uncharacterized protein					essential
WT_EL_ST1vsSR_up	CRISPR_016	NA	NA	NA	NA	NA	NA		essential
WT_EL_ST1vsSR_up	DVU1675	Q72BG1	DVU1675	Uncharacterized protein					essential
WT_EL_ST1vsSR_up	DVU2752	Q727V2	DVU2752	Rhodanese-like domain protein		PF00581;
WT_EL_ST1vsSR_up	DVU0146	Q72FR7	DVU0146	Uncharacterized protein
WT_EL_ST1vsSR_up	DVU0530	P33394	rrf1 DVU0530	Protein rrf1		PF00072;	GO:0000160; GO:0006355; GO:0006351
WT_EL_ST1vsSR_up	DVU_tRNA-Leu-1	NA	NA	NA	NA	NA	NA
WT_EL_ST1vsSR_up	CRISPR_001	NA	NA	NA	NA	NA	NA
WT_EL_ST1vsSR_up	CRISPR_009	NA	NA	NA	NA	NA	NA
WT_EL_ST1vsSR_up	DVU1295	Q72CI8	sat DVU1295	Sulfate adenylyltransferase (EC 2.7.7.4)		PF01747;PF14306;	GO:0004781; GO:0000103	UA3:HA2:HR1:HA3:UE3:US1	essential
WT_EL_ST1vsSR_up	DVU0531	P33393	DVU0531	Protein DVU_0531 (HMC operon ORF 6)		PF02754;	GO:0051539; GO:0005737; GO:0046872; GO:0055114
WT_EL_ST1vsSR_up	DVU_tRNA-Thr-2	NA	NA	NA	NA	NA	NA
WT_EL_ST1vsSR_up	DVU0359	Q72F55	DVU0359	HesB-like domain
WT_EL_ST1vsSR_up	CRISPR_012	NA	NA	NA	NA	NA	NA
WT_EL_ST1vsSR_up	DVU2877	Q727H8	DVU2877	Uncharacterized protein
WT_EL_ST1vsSR_up	DVU0145	Q72FR8	DVU0145	Response regulator		PF00072;	GO:0000160	UA3
WT_EL_ST1vsSR_up	DVU0532	P33392	DVU0532	Protein DVU_0532 (HMC operon ORF 5)			GO:0016021; GO:0046872; GO:0005886
WT_EL_ST1vsSR_up	DVU_tRNA-Leu-5	NA	NA	NA	NA	NA	NA
WT_EL_ST1vsSR_up	DVU3331	Q725U4	DVU3331	Uncharacterized protein
WT_EL_ST1vsSR_up	DVU0534	P33390	DVU0534	Protein DVU_0534 (HMC operon ORF 3)	NrfD family	PF03916;	GO:0016021; GO:0005886
WT_EL_ST1vsSR_up	DVU0533	P33391	DVU0533	Protein DVU_0533 (HMC operon ORF 4)			GO:0016021; GO:0005886
WT_EL_ST1vsSR_up	DVU3225	Q725H1	DVU3225	Uncharacterized protein
WT_EL_ST1vsSR_up	DVU0147	Q72FR6	DVU0147	Lipoprotein, putative
WT_EL_ST1vsSR_up	DVU0150	Q72FR3	DVU0150	Membrane protein, putative				HR1:HA3
WT_EL_ST1vsSR_up	DVU0149	Q72FR4	DVU0149	Membrane protein, putative		PF01925;	GO:0016021
WT_EL_ST1vsSR_up	DVU0148	Q72FR5	DVU0148	Lipoprotein, putative
Wild Type Down-Regulated Genes During Transition from ST1 to SR1											Functional Enrichment
Condition	Locus	Uniprot ID	Name	Description	Protein Families	PFAM	GO Terms	Co-Culture Mutations	Essentiality		Category	Term	Count	%	PValue	Genes	List Total	Pop Hits	Pop Total	Fold Enrichment	Bonferroni	Benjamini	FDR
WT_EL_ST1vsSR_dw	DVU1977	Q72AL5	groS groES DVU1977	10 kDa chaperonin (GroES protein) (Protein Cpn10)	GroES chaperonin family	PF00166;	GO:0005524; GO:0005737; GO:0006457		essential		KEGG_PATHWAY	dvu02010:ABC transporters	12	3.84615	9.37419e-07	4933211, 4928260, 4926184, 4935535, 4934618, 4928700, 4931931, 4933758, 4926307, 4931508, 4934240, 4927672	48	90	2309	6.41389	3.56213e-05	3.56213e-05	0.000847175
WT_EL_ST1vsSR_dw	DVU2297	Q729Q3	DVU2297	Glycine/betaine/L-proline ABC transporter, periplasmic-binding protein		PF04069;	GO:0005215				GOTERM_MF_FAT	GO:0005506~iron ion binding	19	6.08974	0.00164159	4928884, 4926289, 4928187, 4930245, 4926401, 4933248, 4932226, 4929170, 4929638, 4934016, 4926185, 4931227, 4934821, 4932336, 4929323, 4934116, 4929450, 4926811, 4934929	126	292	4316	2.22885	0.21327	0.21327	1.93383
WT_EL_ST1vsSR_dw	DVU1976	Q72AL6	groL groEL DVU1976	60 kDa chaperonin (GroEL protein) (Protein Cpn60)	Chaperonin (HSP60) family	PF00118;	GO:0005524; GO:0005737; GO:0042026		essential		KEGG_PATHWAY	dvu02030:Bacterial chemotaxis	6	1.92308	0.00493889	4931034, 4933094, 4932084, 4934766, 4932047, 4935135	48	56	2309	5.15402	0.171504	0.0897823	4.37588
WT_EL_ST1vsSR_dw	DVU2107	Q72A90	DVU2107	Uncharacterized protein		PF02579;					KEGG_PATHWAY	dvu00240:Pyrimidine metabolism	5	1.60256	0.00735745	4934492, 4934215, 4929618, 4927980, 4930849	48	39	2309	6.1672	0.244682	0.0892974	6.45594
WT_EL_ST1vsSR_dw	DVU2108	Q72A89	DVU2108	MTH1175-like domain family protein		PF02579;			essential		GOTERM_MF_FAT	GO:0046906~tetrapyrrole binding	7	2.24359	0.0123353	4926185, 4932336, 4934492, 4927564, 4926401, 4932226, 4934929	126	67	4316	3.57877	0.836698	0.595893	13.716
WT_EL_ST1vsSR_dw	DVU2298	Q729Q2	DVU2298	Glycine/betaine/L-proline ABC transporter, permease protein	Binding-protein-dependent transport system permease family	PF00528;	GO:0016021; GO:0006810	HE3			GOTERM_MF_FAT	GO:0046914~transition metal ion binding	26	8.33333	0.0134837	4934730, 4928884, 4935871, 4930878, 4930245, 4929170, 4929638, 4934016, 4931227, 4929323, 4934116, 4934929, 4926289, 4928187, 4927146, 4927697, 4926401, 4933248, 4932226, 4926185, 4934821, 4932336, 4934702, 4935628, 4929450, 4926811	126	551	4316	1.61634	0.862209	0.483496	14.901
WT_EL_ST1vsSR_dw	DVU0650	Q72EC8	cbiKp DVU0650	Sirohydrochlorin cobaltochelatase CbiKP (EC 4.99.1.3) (Sirohydrochlorin ferrochelatase CbiKP) (EC 4.99.1.4)	CbiK family	PF06180;	GO:0019251; GO:0050897; GO:0020037; GO:0042597; GO:0051262; GO:0016852; GO:0051266				GOTERM_MF_FAT	GO:0008237~metallopeptidase activity	7	2.24359	0.0141411	4934730, 4927937, 4935054, 4927146, 4935628, 4933284, 4930730	126	69	4316	3.47504	0.874987	0.40538	15.5726
WT_EL_ST1vsSR_dw	DVU2571	Q728N2	feoB DVU2571	Ferrous iron transport protein B		PF07664;PF02421;PF07670;	GO:0005525; GO:0015093; GO:0016021		essential		INTERPRO	IPR003731:Dinitrogenase iron-molybdenum cofactor biosynthesis	4	1.28205	0.0159468	4935077, 4926376, 4927923, 4930606	234	17	7253	7.29311	0.997389	0.997389	19.8824
WT_EL_ST1vsSR_dw	DVU2105	Q72A92	DVU2105	Uncharacterized protein							GOTERM_BP_FAT	GO:0006508~proteolysis	9	2.88462	0.0164217	4927986, 4934730, 4927937, 4935054, 4927146, 4934634, 4935628, 4933284, 4930730	89	137	3650	2.69417	0.977815	0.977815	19.1263
WT_EL_ST1vsSR_dw	DVUA0126	Q72WG3	DVUA0126	Uncharacterized protein		PF05932;	GO:0005737; GO:0009405; GO:0050708				GOTERM_MF_FAT	GO:0008233~peptidase activity	11	3.52564	0.0203506	4927986, 4934730, 4927937, 4928595, 4935054, 4929531, 4927146, 4934634, 4935628, 4933284, 4930730	126	165	4316	2.2836	0.950304	0.451389	21.6808
WT_EL_ST1vsSR_dw	DVU0591	Q72EI7	DVU0591	Methyl-accepting chemotaxis protein		PF00015;	GO:0016020; GO:0004871				INTERPRO	IPR017896:4Fe-4S ferredoxin, iron-sulpur binding domain	12	3.84615	0.0215841	4931021, 4931227, 4928884, 4935554, 4933077, 4929323, 4930245, 4927316, 4929638, 4929170, 4933766, 4928741	234	171	7253	2.17514	0.999688	0.982346	25.9846
WT_EL_ST1vsSR_dw	DVU0592	Q72EI6	cheW-1 DVU0592	Chemotaxis protein CheW		PF01584;	GO:0006935; GO:0005622; GO:0004871				GOTERM_MF_FAT	GO:0046872~metal ion binding	33	10.5769	0.0216769	4928906, 4934730, 4928884, 4935871, 4930878, 4930245, 4934466, 4935135, 4929170, 4929638, 4934016, 4931227, 4926305, 4929323, 4927672, 4934116, 4934929, 4926289, 4928187, 4927146, 4927697, 4933248, 4926401, 4932226, 4926185, 4932336, 4934821, 4927564, 4934702, 4935628, 4929450, 4930730, 4926811	126	782	4316	1.4455	0.959223	0.413317	22.9319
WT_EL_ST1vsSR_dw	DVU1210	Q72CS3	DVU1210	Uncharacterized protein		PF02620;			essential		GOTERM_MF_FAT	GO:0043167~ion binding	33	10.5769	0.0240019	4928906, 4934730, 4928884, 4935871, 4930878, 4930245, 4934466, 4935135, 4929170, 4929638, 4934016, 4931227, 4926305, 4929323, 4927672, 4934116, 4934929, 4926289, 4928187, 4927146, 4927697, 4933248, 4926401, 4932226, 4926185, 4932336, 4934821, 4927564, 4934702, 4935628, 4929450, 4930730, 4926811	126	788	4316	1.43449	0.971189	0.397529	25.0809
WT_EL_ST1vsSR_dw	DVU2676	Q728C7	DVU2676	Uncharacterized protein							GOTERM_MF_FAT	GO:0043169~cation binding	33	10.5769	0.0240019	4928906, 4934730, 4928884, 4935871, 4930878, 4930245, 4934466, 4935135, 4929170, 4929638, 4934016, 4931227, 4926305, 4929323, 4927672, 4934116, 4934929, 4926289, 4928187, 4927146, 4927697, 4933248, 4926401, 4932226, 4926185, 4932336, 4934821, 4927564, 4934702, 4935628, 4929450, 4930730, 4926811	126	788	4316	1.43449	0.971189	0.397529	25.0809
WT_EL_ST1vsSR_dw	DVU2109	Q72A88	DVU2109	MTH1175-like domain family protein		PF13614;PF02579;PF10609;					GOTERM_MF_FAT	GO:0009055~electron carrier activity	19	6.08974	0.0266167	4928884, 4934215, 4930245, 4926401, 4933248, 4932226, 4929170, 4929638, 4927316, 4926185, 4931021, 4931227, 4932336, 4935554, 4933077, 4929323, 4929450, 4926811, 4934929	126	384	4316	1.69486	0.980526	0.388803	27.4321
WT_EL_ST1vsSR_dw	DVU2103	Q72A94	DVU2103	Iron-sulfur cluster-binding/ATPase domain protein		PF01656;PF12838;	GO:0051536				GOTERM_MF_FAT	GO:0070011~peptidase activity, acting on L-amino acid peptides	9	2.88462	0.0274874	4934730, 4927937, 4935054, 4929531, 4927146, 4934634, 4935628, 4933284, 4930730	126	125	4316	2.46629	0.982911	0.363741	28.1999
WT_EL_ST1vsSR_dw	DVU3107	Q726K0	DVU3107	Cytochrome c family protein		PF13435;PF13442;	GO:0009055; GO:0020037				SP_PIR_KEYWORDS	lipoprotein	9	2.88462	0.042446	4928401, 4927616, 4930674, 4932110, 4929315, 4932239, 4930469, 4935672, 4933979	311	120	9497	2.29027	0.949851	0.949851	36.081
WT_EL_ST1vsSR_dw	DVU2615	Q728I8	DVU2615	Bacterial extracellular solute-binding protein, family 3							INTERPRO	IPR005358:Uncharacterised protein family UPF0153	3	0.961538	0.0466894	4935189, 4931670, 4927091	234	11	7253	8.45338	1	0.997253	48.2813
WT_EL_ST1vsSR_dw	DVU2356	Q729J4	DVU2356	Membrane protein, putative				UE2:UA3:UA2:UA2:UE2:UE2
WT_EL_ST1vsSR_dw	DVU0606	Q72EH2	DVU0606	Transcriptional regulator, ArsR family/methyltransferase, UbiE/COQ5 family		PF01022;PF08241;	GO:0003677; GO:0008168; GO:0003700; GO:0006351
WT_EL_ST1vsSR_dw	DVU2535	Q728R8	rplT DVU2535	50S ribosomal protein L20	Ribosomal protein L20P family	PF00453;	GO:0019843; GO:0000027; GO:0005840; GO:0003735; GO:0006412		essential
WT_EL_ST1vsSR_dw	DVU1208	Q72CS5	plsX DVU1208	Phosphate acyltransferase (EC 2.3.1.n2) (Acyl-ACP phosphotransacylase) (Acyl-[acyl-carrier-protein]--phosphate acyltransferase) (Phosphate-acyl-ACP acyltransferase)	PlsX family	PF02504;	GO:0005737; GO:0006633; GO:0016616; GO:0008654; GO:0016747
WT_EL_ST1vsSR_dw	DVU2104	Q72A93	DVU2104	Iron-sulfur cluster-binding/ATPase domain protein		PF01656;PF00037;	GO:0051539; GO:0046872
WT_EL_ST1vsSR_dw	DVU0251	Q72FG3	DVU0251	Membrane protein, putative		PF01925;	GO:0016021
WT_EL_ST1vsSR_dw	DVU2913	Q727E2	DVU2913	Lipoprotein, putative		PF07136;
WT_EL_ST1vsSR_dw	DVU0835	Q72DU4	rplS DVU0835	50S ribosomal protein L19	Ribosomal protein L19P family	PF01245;	GO:0005840; GO:0003735; GO:0006412		essential
WT_EL_ST1vsSR_dw	DVU0822	Q72DV7	DVU0822	Uncharacterized protein					essential
WT_EL_ST1vsSR_dw	DVU0959	Q72DH0	dnaB DVU0959	Replicative DNA helicase (EC 3.6.1.-)		PF00772;PF03796;	GO:0005524; GO:0003677; GO:0003678; GO:0006260	HS3	essential
WT_EL_ST1vsSR_dw	DVU1455	Q72C29	DVU1455	Uncharacterized protein		PF02591;
WT_EL_ST1vsSR_dw	DVU2553	Q728Q0	DVU2553	NifU family protein		PF01106;	GO:0005506; GO:0016226; GO:0051536
WT_EL_ST1vsSR_dw	DVU0874	Q72DQ5	rpsB DVU0874	30S ribosomal protein S2	Ribosomal protein S2P family	PF00318;	GO:0015935; GO:0003735; GO:0006412		essential
WT_EL_ST1vsSR_dw	DVU1207	Q72CS6	fabH DVU1207	3-oxoacyl-[acyl-carrier-protein] synthase 3 (EC 2.3.1.180) (3-oxoacyl-[acyl-carrier-protein] synthase III) (Beta-ketoacyl-ACP synthase III) (KAS III)	FabH family	PF08545;PF08541;	GO:0004315; GO:0033818; GO:0005737; GO:0006633
WT_EL_ST1vsSR_dw	DVU0958	Q72DH1	rplI DVU0958	50S ribosomal protein L9	Ribosomal protein L9P family	PF03948;PF01281;	GO:0019843; GO:0005840; GO:0003735; GO:0006412		essential
WT_EL_ST1vsSR_dw	DVU0505	Q72ER4	truB DVU0505	tRNA pseudouridine synthase B (EC 5.4.99.25) (tRNA pseudouridine(55) synthase) (Psi55 synthase) (tRNA pseudouridylate synthase) (tRNA-uridine isomerase)	Pseudouridine synthase TruB family, Type 1 subfamily	PF01509;	GO:0003723; GO:0006396; GO:0009982; GO:0031119
WT_EL_ST1vsSR_dw	DVU2957	Q726Z9	DVU2957	Uncharacterized protein					essential
WT_EL_ST1vsSR_dw	DVU0503	Q72ER6	pnp DVU0503	Polyribonucleotide nucleotidyltransferase (EC 2.7.7.8) (Polynucleotide phosphorylase) (PNPase)	Polyribonucleotide nucleotidyltransferase family	PF00013;PF03726;PF01138;PF03725;PF00575;	GO:0000175; GO:0003723; GO:0006396; GO:0005737; GO:0006402; GO:0000287; GO:0004654		essential
WT_EL_ST1vsSR_dw	DVU2448	Q729A4	panC DVU2448	Pantothenate synthetase (PS) (EC 6.3.2.1) (Pantoate--beta-alanine ligase) (Pantoate-activating enzyme)	Pantothenate synthetase family	PF02569;	GO:0005524; GO:0005737; GO:0004592; GO:0015940
WT_EL_ST1vsSR_dw	DVU0836	Q72DU3	trmD DVU0836	tRNA (guanine-N(1)-)-methyltransferase (EC 2.1.1.228) (M1G-methyltransferase) (tRNA [GM37] methyltransferase)	RNA methyltransferase TrmD family	PF09936;PF01746;	GO:0005737; GO:0052906		essential
WT_EL_ST1vsSR_dw	DVU2680	P00323	DVU2680	Flavodoxin	Flavodoxin family	PF00258;	GO:0010181; GO:0009055; GO:0005506; GO:0016491
WT_EL_ST1vsSR_dw	DVU0957	Q72DH2	rpsR DVU0957	30S ribosomal protein S18	Ribosomal protein S18P family	PF01084;	GO:0019843; GO:0005840; GO:0003735; GO:0006412		essential
WT_EL_ST1vsSR_dw	DVU0956	Q72DH3	rpsF DVU0956	30S ribosomal protein S6	Ribosomal protein S6P family	PF01250;	GO:0019843; GO:0005840; GO:0003735; GO:0006412		essential
WT_EL_ST1vsSR_dw	DVU2299	Q729Q1	DVU2299	Glycine/betaine/L-proline ABC transporter, ATP binding protein	ABC transporter superfamily	PF00005;PF00571;	GO:0005524; GO:0016887; GO:0031460; GO:0016020
WT_EL_ST1vsSR_dw	DVU1575	Q72BQ9	prsA prs DVU1575	Ribose-phosphate pyrophosphokinase (RPPK) (EC 2.7.6.1) (5-phospho-D-ribosyl alpha-1-diphosphate) (Phosphoribosyl diphosphate synthase) (Phosphoribosyl pyrophosphate synthase)	Ribose-phosphate pyrophosphokinase family	PF14572;PF13793;	GO:0005524; GO:0005737; GO:0016301; GO:0000287; GO:0009165; GO:0009156; GO:0004749		essential
WT_EL_ST1vsSR_dw	DVU0927	Q72DK2	rplU DVU0927	50S ribosomal protein L21	Ribosomal protein L21P family	PF00829;	GO:0019843; GO:0005840; GO:0003735; GO:0006412		essential
WT_EL_ST1vsSR_dw	DVU1382	Q72CA2	DVU1382	HesB family selenoprotein		PF01521;			essential
WT_EL_ST1vsSR_dw	DVU2150	Q72A47	dksA DVU2150	RNA polymerase-binding transcription factor DksA	DksA family	PF01258;	GO:0005737; GO:0010468; GO:0008270
WT_EL_ST1vsSR_dw	DVU2201	Q729Z6	DVU2201	Alcohol dehydrogenase, iron-containing		PF00465;	GO:0046872; GO:0016491
WT_EL_ST1vsSR_dw	DVU0504	Q72ER5	rpsO DVU0504	30S ribosomal protein S15	Ribosomal protein S15P family	PF00312;	GO:0019843; GO:0005840; GO:0003735; GO:0006412		essential
WT_EL_ST1vsSR_dw	DVU1534	Q72BV0	DVU1534	Membrane protein, putative		PF14241;PF04143;
WT_EL_ST1vsSR_dw	DVU1593	Q72BP1	cheY-1 DVU1593	Chemotaxis protein CheY		PF00072;	GO:0000160
WT_EL_ST1vsSR_dw	DVU0873	Q72DQ6	tsf DVU0873	Elongation factor Ts (EF-Ts)	EF-Ts family	PF00889;PF00627;	GO:0005737; GO:0003746		essential
WT_EL_ST1vsSR_dw	DVU2449	Q729A3	metK DVU2449	S-adenosylmethionine synthase (AdoMet synthase) (EC 2.5.1.6) (MAT) (Methionine adenosyltransferase)	AdoMet synthase family	PF02773;PF02772;PF00438;	GO:0005524; GO:0006556; GO:0005737; GO:0000287; GO:0004478; GO:0006730		essential
WT_EL_ST1vsSR_dw	DVU0928	Q72DK1	rpmA DVU0928	50S ribosomal protein L27	Ribosomal protein L27P family	PF01016;	GO:0005840; GO:0003735; GO:0006412		essential
WT_EL_ST1vsSR_dw	DVU1206	Q72CS7	fabG DVU1206	3-oxoacyl-(Acyl-carrier-protein) reductase (EC 1.1.1.100)	Short-chain dehydrogenases/reductases (SDR) family	PF00106;	GO:0004316; GO:0051287; GO:0006633		essential
WT_EL_ST1vsSR_dw	DVU0811	Q72DW8	dnaK DVU0811	Chaperone protein DnaK (HSP70) (Heat shock 70 kDa protein) (Heat shock protein 70)	Heat shock protein 70 family	PF00012;	GO:0005524; GO:0006457		essential
WT_EL_ST1vsSR_dw	DVU0162	Q72FQ1	carB DVU0162	Carbamoyl-phosphate synthase (glutamine-hydrolyzing) (EC 6.3.5.5)		PF00289;PF02786;PF02787;PF02142;	GO:0044205; GO:0005524; GO:0006526; GO:0004088; GO:0046872
WT_EL_ST1vsSR_dw	DVU0260	Q72FF4	DVU0260	Response regulator		PF00072;	GO:0000160
WT_EL_ST1vsSR_dw	DVU0259	Q72FF5	DVU0259	DNA-binding response regulator		PF00072;	GO:0003677; GO:0000160
WT_EL_ST1vsSR_dw	DVU2926	Q727C9	rplJ DVU2926	50S ribosomal protein L10	Ribosomal protein L10P family	PF00466;	GO:0070180; GO:0005840; GO:0042254; GO:0006412		essential
WT_EL_ST1vsSR_dw	DVU2483	Q728W9	DVU2483	Cytochrome c family protein		PF02085;PF13435;PF14522;	GO:0009055; GO:0020037
WT_EL_ST1vsSR_dw	DVU1321	Q72CG2	rpmD DVU1321	50S ribosomal protein L30	Ribosomal protein L30P family	PF00327;	GO:0015934; GO:0003735; GO:0006412		essential
WT_EL_ST1vsSR_dw	DVU1204	Q72CS9	fabF DVU1204	3-oxoacyl-[acyl-carrier-protein] synthase 2 (EC 2.3.1.179)	Beta-ketoacyl-ACP synthases family	PF00109;PF02801;	GO:0033817; GO:0006633		essential
WT_EL_ST1vsSR_dw	DVU0607	Q72EH1	ahcY DVU0607	Adenosylhomocysteinase (EC 3.3.1.1) (S-adenosyl-L-homocysteine hydrolase) (AdoHcyase)	Adenosylhomocysteinase family	PF05221;PF00670;	GO:0004013; GO:0005737; GO:0006730
WT_EL_ST1vsSR_dw	DVU1334	Q72CE9	tig DVU1334	Trigger factor (TF) (EC 5.2.1.8) (PPIase)	FKBP-type PPIase family, Tig subfamily	PF05698;PF05697;	GO:0007049; GO:0051301; GO:0005737; GO:0003755; GO:0006457; GO:0015031		essential
WT_EL_ST1vsSR_dw	DVU2626	Q728H7	DVU2626	Uncharacterized protein
WT_EL_ST1vsSR_dw	DVU0729	Q72E50	DVU0729	Uncharacterized protein
WT_EL_ST1vsSR_dw	DVU1300	Q72CI3	fusA DVU1300	Elongation factor G (EF-G)	TRAFAC class translation factor GTPase superfamily, Classic translation factor GTPase family, EF-G/EF-2 subfamily	PF00679;PF14492;PF03764;PF00009;PF03144;	GO:0005525; GO:0003924; GO:0005737; GO:0003746		essential
WT_EL_ST1vsSR_dw	DVU1873	Q72AW7	ppiB-2 DVU1873	Peptidyl-prolyl cis-trans isomerase (EC 5.2.1.8)	Cyclophilin-type PPIase family	PF00160;	GO:0003755; GO:0006457
WT_EL_ST1vsSR_dw	DVU2927	Q727C8	rplL DVU2927	50S ribosomal protein L7/L12	Ribosomal protein L7/L12P family	PF00542;	GO:0005840; GO:0003735; GO:0006412		essential
WT_EL_ST1vsSR_dw	DVU1209	Q72CS4	rpmF DVU1209	50S ribosomal protein L32	Ribosomal protein L32P family	PF01783;	GO:0015934; GO:0003735; GO:0006412		essential
WT_EL_ST1vsSR_dw	DVU1322	Q72CG1	rplO DVU1322	50S ribosomal protein L15	Ribosomal protein L15P family	PF00828;	GO:0015934; GO:0019843; GO:0003735; GO:0006412		essential
WT_EL_ST1vsSR_dw	DVU2959	Q726Z7	DVU2959	Uncharacterized protein					essential
WT_EL_ST1vsSR_dw	DVU3310	Q725W5	DVU3310	ATP-dependent RNA helicase, DEAD/DEAH family	DEAD box helicase family	PF03880;PF00270;PF00271;	GO:0005524; GO:0004386; GO:0003676
WT_EL_ST1vsSR_dw	DVU2543	Q728R0	hcp DVU2543	Hydroxylamine reductase (EC 1.7.99.1) (Hybrid-cluster protein) (Prismane protein)	HCP family	PF03063;	GO:0051539; GO:0005737; GO:0050418; GO:0046872	UE3
WT_EL_ST1vsSR_dw	DVU2958	Q726Z8	DVU2958	Membrane protein, putative		PF01925;	GO:0016021
WT_EL_ST1vsSR_dw	DVU1330	Q72CF3	rplQ DVU1330	50S ribosomal protein L17	Ribosomal protein L17P family	PF01196;	GO:0005840; GO:0003735; GO:0006412		essential
WT_EL_ST1vsSR_dw	DVU3242	Q725M7	rpoZ DVU3242	DNA-directed RNA polymerase subunit omega (RNAP omega subunit) (EC 2.7.7.6) (RNA polymerase omega subunit) (Transcriptase subunit omega)	RNA polymerase subunit omega family	PF01192;	GO:0003677; GO:0003899; GO:0006351
WT_EL_ST1vsSR_dw	DVU2519	Q728T3	rpsI DVU2519	30S ribosomal protein S9	Ribosomal protein S9P family	PF00380;	GO:0005840; GO:0003735; GO:0006412		essential
WT_EL_ST1vsSR_dw	DVU1889	Q72AV1	gmhA DVU1889	Phosphoheptose isomerase (EC 5.3.1.28) (Sedoheptulose 7-phosphate isomerase)	SIS family, GmhA subfamily	PF13580;	GO:2001061; GO:0008968; GO:0030246; GO:0005737; GO:0009244; GO:0008270	HE3	essential
WT_EL_ST1vsSR_dw	DVU1676	Q72BG0	secG DVU1676	Preprotein translocase, SecG subunit		PF03840;	GO:0015450; GO:0016021; GO:0009306
WT_EL_ST1vsSR_dw	DVU2572	Q728N1	DVU2572	Ferrous iron transport protein A, putative		PF04023;	GO:0046914		essential
WT_EL_ST1vsSR_dw	DVU0764	Q72E15	hup-2 DVU0764	DNA-binding protein HU	Bacterial histone-like protein family	PF00216;	GO:0003677; GO:0030261		essential
WT_EL_ST1vsSR_dw	DVU1820	Q72B19	yajC DVU1820	Preprotein translocase, YajC subunit		PF02699;			essential
WT_EL_ST1vsSR_dw	DVU0501	Q72ER8	DVU0501	Uncharacterized protein
WT_EL_ST1vsSR_dw	DVU0330	Q72F84	DVU0330	Response regulator		PF08668;PF00072;	GO:0000160
WT_EL_ST1vsSR_dw	DVU2573	Q728N0	DVU2573	Uncharacterized protein
WT_EL_ST1vsSR_dw	DVU1907	Q72AT3	ugd DVU1907	UDP-glucose 6-dehydrogenase (EC 1.1.1.22)	UDP-glucose/GDP-mannose dehydrogenase family	PF00984;PF03720;PF03721;	GO:0051287; GO:0003979; GO:0000271		essential
WT_EL_ST1vsSR_dw	DVU0063	Q72G00	DVU0063	Transcriptional regulator, MarR family		PF01047;	GO:0003677; GO:0005622; GO:0003700; GO:0006351
WT_EL_ST1vsSR_dw	DVU0664	Q72EB4	DVU0664	Cysteine desulfurase (EC 4.4.1.-)		PF00266;	GO:0006520; GO:0031071; GO:0016829; GO:0030170
WT_EL_ST1vsSR_dw	DVU1197	Q72CT6	nusB DVU1197	N utilization substance protein B homolog (Protein NusB)	NusB family	PF01029;	GO:0006353; GO:0003723; GO:0006355		essential
WT_EL_ST1vsSR_dw	DVU1045	Q72D84	DVU1045	Uncharacterized protein
WT_EL_ST1vsSR_dw	DVU3254	Q726B1	DVU3254	PDZ domain protein		PF04187;PF13180;
WT_EL_ST1vsSR_dw	DVU0253	Q72FG1	DVU0253	Oxidoreductase, FAD/iron-sulfur cluster-binding domain protein		PF02754;PF02913;PF01565;PF12838;	GO:0051539; GO:0008762; GO:0050660; GO:0046872
WT_EL_ST1vsSR_dw	DVU0186	Q72FM7	DVU0186	Uncharacterized protein		PF02596;
WT_EL_ST1vsSR_dw	DVU2536	Q728R7	rpmI DVU2536	50S ribosomal protein L35	Ribosomal protein L35P family	PF01632;	GO:0005840; GO:0003735; GO:0006412		essential
WT_EL_ST1vsSR_dw	DVU0263	Q72FF1	DVU0263	Acidic cytochrome c3		PF02085;	GO:0009055; GO:0020037		essential
WT_EL_ST1vsSR_dw	DVU0170	Q72FP3	DVU0170	Methyl-accepting chemotaxis protein		PF01814;PF00015;	GO:0006935; GO:0016020; GO:0046872; GO:0004871
WT_EL_ST1vsSR_dw	DVU2231	Q729W6	typA DVU2231	GTP-binding protein TypA		PF00679;PF00009;PF03144;	GO:0005525; GO:0003924
WT_EL_ST1vsSR_dw	DVU1324	Q72CF9	map DVU1324	Methionine aminopeptidase (MAP) (MetAP) (EC 3.4.11.18) (Peptidase M)	Peptidase M24A family, Methionine aminopeptidase type 1 subfamily	PF00557;	GO:0046872; GO:0070006; GO:0070084		essential
WT_EL_ST1vsSR_dw	DVU0270	Q72FE4	DVU0270	Histidine kinase (EC 2.7.13.3)		PF00672;PF02518;PF00512;PF00989;PF08448;	GO:0005524; GO:0016021; GO:0000155; GO:0006355
WT_EL_ST1vsSR_dw	DVU2442	Q729B0	DVU2442	Heat shock protein, Hsp20 family	Small heat shock protein (HSP20) family	PF00011;
WT_EL_ST1vsSR_dw	DVU2481	Q728X1	DVU2481	Formate dehydrogenase, beta subunit, putative		PF13247;	GO:0051536
WT_EL_ST1vsSR_dw	DVU2574	Q728M9	DVU2574	Ferrous ion transport protein, putative		PF04023;	GO:0046914		essential
WT_EL_ST1vsSR_dw	DVU1896	Q72AU4	rpsT DVU1896	30S ribosomal protein S20	Ribosomal protein S20P family	PF01649;	GO:0019843; GO:0005840; GO:0003735; GO:0006412		essential
WT_EL_ST1vsSR_dw	DVU0471	Q72EU7	trpA DVU0471	Tryptophan synthase alpha chain (EC 4.2.1.20)	TrpA family	PF00290;	GO:0004834	UE2:UR1:US1:UA2:UA3
WT_EL_ST1vsSR_dw	DVU0014	P61686	infA1 infA-1 DVU0014	Translation initiation factor IF-1 1	IF-1 family	PF01176;	GO:0005737; GO:0003743
WT_EL_ST1vsSR_dw	DVU1863	Q72AX7	DVU1863	Site-determining protein	ParA family	PF01656;	GO:0005524
WT_EL_ST1vsSR_dw	DVU0132	Q72FT1	DVU0132	Membrane protein, putative		PF01925;	GO:0016021
WT_EL_ST1vsSR_dw	DVU0588	Q72EJ0	DVU0588	Formate dehydrogenase, beta subunit, putative		PF13247;	GO:0051536
WT_EL_ST1vsSR_dw	DVU3065	Q726P1	DVU3065	AMP-binding enzyme family protein		PF00501;PF13193;	GO:0003824
WT_EL_ST1vsSR_dw	DVU2941	Q727B4	DVU2941	Uncharacterized protein		PF09723;		HA2
WT_EL_ST1vsSR_dw	DVU0054	Q72G09	DVU0054	Dihydrouridine synthase family protein		PF01207;	GO:0050660; GO:0017150
WT_EL_ST1vsSR_dw	DVU0880	Q72DP9	DVU0880	Uncharacterized protein
WT_EL_ST1vsSR_dw	DVU3253	Q726B2	DVU3253	Phenylacetate-coenzyme A ligase, putative		PF00501;PF14535;	GO:0016874
WT_EL_ST1vsSR_dw	DVU1792	Q72B46	rpsU DVU1792	30S ribosomal protein S21	Ribosomal protein S21P family	PF01165;	GO:0005840; GO:0003735; GO:0006412		essential
WT_EL_ST1vsSR_dw	DVU1260	Q72CM3	DVU1260	Outer membrane protein P1, putative		PF03349;		UE3:UR1:UE2:UA3:HA2:HE2:UE2:US1:UA2:HE2
WT_EL_ST1vsSR_dw	DVU2518	Q728T4	rplM DVU2518	50S ribosomal protein L13	Ribosomal protein L13P family	PF00572;	GO:0005840; GO:0003735; GO:0006412		essential
WT_EL_ST1vsSR_dw	DVU0173	Q72FP0	DVU0173	Thiosulfate reductase, putative		PF04879;PF00384;PF01568;	GO:0051539; GO:0030151; GO:0016491
WT_EL_ST1vsSR_dw	DVU2914	Q727E1	prfA DVU2914	Peptide chain release factor 1 (RF-1)	Prokaryotic/mitochondrial release factor family	PF03462;PF00472;	GO:0005737; GO:0016149		essential
WT_EL_ST1vsSR_dw	DVU1826	Q72B13	DVU1826	Uncharacterized protein					essential
WT_EL_ST1vsSR_dw	DVU1062	Q72D67	DVU1062	Uncharacterized protein		PF00731;	GO:0006189
WT_EL_ST1vsSR_dw	DVU0997	Q72DD2	metF DVU0997	Methylenetetrahydrofolate reductase (EC 1.5.1.20)	Methylenetetrahydrofolate reductase family	PF02219;	GO:0005829; GO:0009086; GO:0004489; GO:0035999
WT_EL_ST1vsSR_dw	DVU2544	Q728Q9	DVU2544	Iron-sulfur cluster-binding protein		PF12837;	GO:0051536	HR1
WT_EL_ST1vsSR_dw	DVU0732	Q72E47	valS DVU0732	Valine--tRNA ligase (EC 6.1.1.9) (Valyl-tRNA synthetase) (ValRS)	Class-I aminoacyl-tRNA synthetase family, ValS type 1 subfamily	PF08264;PF00133;PF10458;	GO:0005524; GO:0002161; GO:0005737; GO:0004832; GO:0006438		essential
WT_EL_ST1vsSR_dw	DVU2923	Q727D2	nusG DVU2923	Transcription termination/antitermination protein NusG	NusG family	PF00467;PF02357;	GO:0006354; GO:0006353; GO:0032784; GO:0031564		essential
WT_EL_ST1vsSR_dw	DVU2332	Q729L8	proC DVU2332	Pyrroline-5-carboxylate reductase (P5C reductase) (P5CR) (EC 1.5.1.2) (PCA reductase)	Pyrroline-5-carboxylate reductase family	PF03807;PF14748;	GO:0006561; GO:0004735
WT_EL_ST1vsSR_dw	DVU2259	P62035	DVU2259	Probable transcriptional regulatory protein DVU_2259	TACO1 family	PF01709;	GO:0003677; GO:0005737; GO:0006355; GO:0006351
WT_EL_ST1vsSR_dw	DVU0153	Q72FR0	DVU0153	Uncharacterized protein
WT_EL_ST1vsSR_dw	DVU3243	Q725M6	dnaJ DVU3243	Chaperone protein DnaJ	DnaJ family	PF01556;PF00226;PF00684;	GO:0005524; GO:0006260; GO:0005737; GO:0006457; GO:0009408; GO:0008270
WT_EL_ST1vsSR_dw	DVU2924	P62433	rplK DVU2924	50S ribosomal protein L11	Ribosomal protein L11P family	PF00298;PF03946;	GO:0070180; GO:0005840; GO:0003735; GO:0006412		essential
WT_EL_ST1vsSR_dw	DVU1044	Q72D85	guaB DVU1044	Inosine-5'-monophosphate dehydrogenase (IMP dehydrogenase) (IMPD) (IMPDH) (EC 1.1.1.205)	IMPDH/GMPR family	PF00571;PF00478;	GO:0006177; GO:0003938; GO:0046872; GO:0000166		essential
WT_EL_ST1vsSR_dw	DVU0703	Q72E76	lepA DVU0703	Elongation factor 4 (EF-4) (EC 3.6.5.n1) (Ribosomal back-translocase LepA)	TRAFAC class translation factor GTPase superfamily, Classic translation factor GTPase family, LepA subfamily	PF00679;PF14492;PF00009;PF03144;PF06421;	GO:0005525; GO:0003924; GO:0005886; GO:0045727; GO:0043022; GO:0003746
WT_EL_ST1vsSR_dw	DVU0064	Q72FZ9	DVU0064	Uncharacterized protein
WT_EL_ST1vsSR_dw	DVU1664	Q72BH2	engB DVU1664	Probable GTP-binding protein EngB	TRAFAC class TrmE-Era-EngA-EngB-Septin-like GTPase superfamily, EngB GTPase family	PF01926;	GO:0005525; GO:0003924; GO:0000917; GO:0000287		essential
WT_EL_ST1vsSR_dw	DVU2513	Q728T9	mraZ DVU2513	Transcriptional regulator MraZ	MraZ family	PF02381;	GO:0003677; GO:0005737; GO:0009295; GO:0003700; GO:0006351
WT_EL_ST1vsSR_dw	DVU0055	Q72G08	ispH DVU0055	4-hydroxy-3-methylbut-2-enyl diphosphate reductase (EC 1.17.1.2)	IspH family	PF02401;	GO:0051538; GO:0051745; GO:0050992; GO:0019288; GO:0046872; GO:0016114
WT_EL_ST1vsSR_dw	DVU2925	Q727D0	rplA DVU2925	50S ribosomal protein L1	Ribosomal protein L1P family	PF00687;	GO:0015934; GO:0019843; GO:0006417; GO:0003735; GO:0000049; GO:0006412		essential
WT_EL_ST1vsSR_dw	DVU1003	Q72DC6	DVU1003	DnaJ domain protein		PF00226;
WT_EL_ST1vsSR_dw	DVU3245	Q725M4	greA DVU3245	Transcription elongation factor GreA (Transcript cleavage factor GreA)	GreA/GreB family	PF01272;PF03449;	GO:0003677; GO:0032784; GO:0006351
WT_EL_ST1vsSR_dw	DVU0264	Q72FF0	DVU0264	Ferredoxin, 4Fe-4S, putative		PF02754;PF13183;	GO:0051536	HE3	essential
WT_EL_ST1vsSR_dw	DVU1078	Q72D52	DVU1078	R3H domain protein		PF01424;	GO:0003676	HR1
WT_EL_ST1vsSR_dw	DVU2376	Q729H5	lysS DVU2376	Lysine--tRNA ligase (EC 6.1.1.6) (Lysyl-tRNA synthetase)	Class-II aminoacyl-tRNA synthetase family	PF00152;PF01336;	GO:0005524; GO:0005737; GO:0004824; GO:0006430; GO:0000287; GO:0003676		essential
WT_EL_ST1vsSR_dw	DVU2947	Q727A8	DVU2947	Anaerobic ribonucleoside-triphosphate reductase, putative		PF03477;	GO:0005524; GO:0006260; GO:0008998		essential
WT_EL_ST1vsSR_dw	DVU3246	Q725M3	DVU3246	RND efflux system, outer membrane protein, NodT family		PF02321;	GO:0008289; GO:0016020; GO:0005215
WT_EL_ST1vsSR_dw	DVU1048	Q72D81	ccmB DVU1048	Cytochrome c-type biogenesis protein CcmB		PF03379;	GO:0017004; GO:0015232; GO:0016020		essential
WT_EL_ST1vsSR_dw	DVU2946	Q727A9	DVU2946	Uncharacterized protein
WT_EL_ST1vsSR_dw	DVU1076	P61466	DVU1076	Putative membrane protein insertion efficiency factor	UPF0161 family	PF01809;	GO:0005886
WT_EL_ST1vsSR_dw	DVU0603	Q72EH5	DVU0603	Uncharacterized protein
WT_EL_ST1vsSR_dw	DVU1074	Q72D55	rpmH DVU1074	50S ribosomal protein L34	Ribosomal protein L34P family	PF00468;	GO:0005840; GO:0003735; GO:0006412		essential
WT_EL_ST1vsSR_dw	DVU0261	Q72FF3	DVU0261	Universal stress protein family		PF00582;	GO:0006950
WT_EL_ST1vsSR_dw	DVU0469	Q72EU9	trpF-1 trpF DVU0469	N-(5'-phosphoribosyl)anthranilate isomerase (PRAI) (EC 5.3.1.24)	TrpF family	PF00697;	GO:0004640; GO:0000162
WT_EL_ST1vsSR_dw	DVU0387	Q72F28	DVU0387	Amino acid ABC transporter, permease protein, His/Glu/Gln/Arg/opine family	Binding-protein-dependent transport system permease family	PF00528;	GO:0016021; GO:0005886; GO:0005215
WT_EL_ST1vsSR_dw	DVU2371	Q729I0	DVU2371	N-acetylmuramoyl-L-alanine amidase, putative		PF01520;	GO:0008745; GO:0009253
WT_EL_ST1vsSR_dw	DVU2833	Q727M2	DVU2833	Uncharacterized protein
WT_EL_ST1vsSR_dw	DVU2055	Q72AE2	metG DVU2055	Methionine--tRNA ligase (EC 6.1.1.10) (Methionyl-tRNA synthetase)	Class-I aminoacyl-tRNA synthetase family, MetG type 2A subfamily	PF09334;PF01588;	GO:0005524; GO:0005737; GO:0046872; GO:0004825; GO:0006431; GO:0000049		essential
WT_EL_ST1vsSR_dw	DVU1195	Q72CT8	DVU1195	Lipoprotein, putative		PF04390;	GO:0043165; GO:0019867		essential
WT_EL_ST1vsSR_dw	DVU2921	Q727D4	rpmG DVU2921	50S ribosomal protein L33	Ribosomal protein L33P family	PF00471;	GO:0005840; GO:0003735; GO:0006412		essential
WT_EL_ST1vsSR_dw	DVU1319	Q72CG4	rplR DVU1319	50S ribosomal protein L18	Ribosomal protein L18P family	PF00861;	GO:0019843; GO:0005840; GO:0003735; GO:0006412		essential
WT_EL_ST1vsSR_dw	DVU1661	Q72BH5	DVU1661	Uncharacterized protein
WT_EL_ST1vsSR_dw	DVU1469	Q72C15	DVU1469	Ribosomal protein S1, putative		PF00575;	GO:0003723; GO:0005840; GO:0003735; GO:0006412	HE3
WT_EL_ST1vsSR_dw	DVU1568	Q72BR6	DVU1568	Ferritin (EC 1.16.3.2)	Ferritin family, Prokaryotic subfamily	PF00210;	GO:0006879; GO:0005737; GO:0008199; GO:0006826
WT_EL_ST1vsSR_dw	DVU1320	Q72CG3	rpsE DVU1320	30S ribosomal protein S5	Ribosomal protein S5P family	PF00333;PF03719;	GO:0019843; GO:0015935; GO:0003735; GO:0006412		essential
WT_EL_ST1vsSR_dw	DVU0665	Q72EB3	DVU0665	Nitrogen fixation protein NifU	NifU family	PF04324;PF01106;PF01592;	GO:0005506; GO:0016226; GO:0051536; GO:0009399
WT_EL_ST1vsSR_dw	DVU0133	Q72FT0	DVU0133	Uncharacterized protein
WT_EL_ST1vsSR_dw	DVU0865	Q72DR4	DVU0865	Zinc metalloprotease (EC 3.4.24.-)	Peptidase M50B family	PF13180;PF02163;	GO:0016021; GO:0046872; GO:0004222; GO:0005886
WT_EL_ST1vsSR_dw	DVU1622	Q72BL3	purQ DVU1622	Phosphoribosylformylglycinamidine synthase I (EC 6.3.5.3)			GO:0006189; GO:0005737; GO:0004642
WT_EL_ST1vsSR_dw	DVU1326	Q72CF7	rpsM DVU1326 DVU1326	30S ribosomal protein S13	Ribosomal protein S13P family	PF00416;	GO:0019843; GO:0005840; GO:0003735; GO:0000049; GO:0006412		essential
WT_EL_ST1vsSR_dw	DVU2616	Q728I7	DVU2616	Sensory box histidine kinase/response regulator		PF02518;PF00512;PF00989;PF08447;PF13188;PF00072;	GO:0016020; GO:0000155; GO:0042558; GO:0006355
WT_EL_ST1vsSR_dw	DVU1666	Q72BH0	efp DVU1666	Elongation factor P (EF-P)	Elongation factor P family	PF01132;PF08207;PF09285;	GO:0005737; GO:0043043; GO:0003746
WT_EL_ST1vsSR_dw	DVU1793	Q72B45	DVU1793	Uncharacterized protein
WT_EL_ST1vsSR_dw	DVU0113	P62386	hisI DVU0113	Phosphoribosyl-AMP cyclohydrolase (PRA-CH) (EC 3.5.4.19)	PRA-CH family	PF01502;	GO:0005737; GO:0000105; GO:0000287; GO:0004635; GO:0008270
WT_EL_ST1vsSR_dw	DVU1298	Q72CI5	rpsL DVU1298	30S ribosomal protein S12	Ribosomal protein S12P family	PF00164;	GO:0019843; GO:0015935; GO:0003735; GO:0000049; GO:0006412		essential
WT_EL_ST1vsSR_dw	DVU1075	Q72D54	rnpA DVU1075	Ribonuclease P protein component (EC 3.1.26.5)		PF00825;	GO:0004526; GO:0000049; GO:0008033		essential
WT_EL_ST1vsSR_dw	DVU1205	Q72CS8	acpP DVU1205	Acyl carrier protein (ACP)		PF00550;	GO:0000036; GO:0005737		essential
WT_EL_ST1vsSR_dw	DVU1176	Q72CV7	DVU1176	Uncharacterized protein
WT_EL_ST1vsSR_dw	DVU1827	Q72B12	DVU1827	Acetylornithine deacetylase/succinyl-diaminopimelate desuccinylase family protein		PF07687;PF01546;	GO:0016787
WT_EL_ST1vsSR_dw	DVU3366	Q725Q8	def DVU3366	Peptide deformylase (PDF) (EC 3.5.1.88) (Polypeptide deformylase)	Polypeptide deformylase family	PF01327;	GO:0005506; GO:0042586; GO:0006412
WT_EL_ST1vsSR_dw	DVU0840	Q72DT9	ffh DVU0840	Signal recognition particle protein (Fifty-four homolog)	GTP-binding SRP family, SRP54 subfamily	PF00448;PF02881;PF02978;	GO:0008312; GO:0005525; GO:0003924; GO:0006614; GO:0048500		essential
WT_EL_ST1vsSR_dw	DVU1047	Q72D82	ccmC DVU1047	Cytochrome c-type biogenesis protein CcmC		PF01578;	GO:0017004; GO:0020037; GO:0015232; GO:0016020		essential
WT_EL_ST1vsSR_dw	DVU1246	Q72CN7	DVU1246	Membrane protein, putative		PF02405;
WT_EL_ST1vsSR_dw	DVU2521	Q728T1	aroK-2 aroK DVU2521	Shikimate kinase (SK) (EC 2.7.1.71)	Shikimate kinase family	PF01202;	GO:0005524; GO:0009073; GO:0009423; GO:0005737; GO:0000287; GO:0004765		essential
WT_EL_ST1vsSR_dw	DVU1211	Q72CS2	rpmB DVU1211	50S ribosomal protein L28	Ribosomal protein L28P family	PF00830;	GO:0005840; GO:0003735; GO:0006412		essential
WT_EL_ST1vsSR_dw	DVU0864	Q72DR5	DVU0864	Glycoprotease family protein, putative		PF00814;	GO:0008233; GO:0070526		essential
WT_EL_ST1vsSR_dw	DVU1576	Q72BQ8	ispE DVU1576	4-diphosphocytidyl-2-C-methyl-D-erythritol kinase (CMK) (EC 2.7.1.148) (4-(cytidine-5'-diphospho)-2-C-methyl-D-erythritol kinase)	GHMP kinase family, IspE subfamily	PF08544;PF00288;	GO:0050515; GO:0005524; GO:0019288; GO:0016114
WT_EL_ST1vsSR_dw	DVU0262	Q72FF2	DVU0262	Uncharacterized protein
WT_EL_ST1vsSR_dw	DVU1898	Q72AU2	glyQ DVU1898	Glycine--tRNA ligase alpha subunit (EC 6.1.1.14) (Glycyl-tRNA synthetase alpha subunit) (GlyRS)	Class-II aminoacyl-tRNA synthetase family	PF02091;	GO:0005524; GO:0005737; GO:0004820; GO:0006426		essential
WT_EL_ST1vsSR_dw	DVU1002	Q72DC7	DVU1002	Conserved domain protein		PF03692;
WT_EL_ST1vsSR_dw	DVU2260	Q729T9	rlmE ftsJ rrmJ DVU2260	Ribosomal RNA large subunit methyltransferase E (EC 2.1.1.166) (23S rRNA Um2552 methyltransferase) (rRNA (uridine-2'-O-)-methyltransferase)	Class I-like SAM-binding methyltransferase superfamily, RNA methyltransferase RlmE family	PF01728;	GO:0005737; GO:0008650
WT_EL_ST1vsSR_dw	DVU1594	Q72BP0	cheA-1 DVU1594	Histidine kinase (EC 2.7.13.3)		PF01584;PF02895;PF02518;PF01627;	GO:0005524; GO:0006935; GO:0005737; GO:0000155
WT_EL_ST1vsSR_dw	DVU2920	Q727D5	tuf DVU2920	Elongation factor Tu (EF-Tu)	TRAFAC class translation factor GTPase superfamily, Classic translation factor GTPase family, EF-Tu/EF-1A subfamily	PF00009;PF03144;PF03143;	GO:0005525; GO:0003924; GO:0005737; GO:0003746		essential
WT_EL_ST1vsSR_dw	DVU3194	Q725L9	der engA DVU3194	GTPase Der (GTP-binding protein EngA)	TRAFAC class TrmE-Era-EngA-EngB-Septin-like GTPase superfamily, EngA (Der) GTPase family	PF01926;	GO:0005525; GO:0042254		essential
WT_EL_ST1vsSR_dw	DVU2441	Q729B1	DVU2441	Heat shock protein, Hsp20 family	Small heat shock protein (HSP20) family	PF00011;			essential
WT_EL_ST1vsSR_dw	DVU2929	Q727C6	rpoC DVU2929	DNA-directed RNA polymerase subunit beta' (RNAP subunit beta') (EC 2.7.7.6) (RNA polymerase subunit beta') (Transcriptase subunit beta')	RNA polymerase beta' chain family	PF04997;PF00623;PF04983;PF05000;PF04998;	GO:0003677; GO:0003899; GO:0006351		essential
WT_EL_ST1vsSR_dw	DVU1198	P61940	ribH DVU1198	6,7-dimethyl-8-ribityllumazine synthase (DMRL synthase) (LS) (Lumazine synthase) (EC 2.5.1.78)	DMRL synthase family	PF00885;	GO:0000906; GO:0009231; GO:0009349; GO:0016740		essential
WT_EL_ST1vsSR_dw	DVU3389	Q725N5	topA DVU3389	DNA topoisomerase 1 (EC 5.99.1.2) (DNA topoisomerase I)	Type IA topoisomerase family	PF01131;PF01751;PF01396;	GO:0003677; GO:0003917; GO:0006265; GO:0005694; GO:0000287		essential
WT_EL_ST1vsSR_dw	DVU1299	Q72CI4	rpsG DVU1299	30S ribosomal protein S7	Ribosomal protein S7P family	PF00177;	GO:0019843; GO:0015935; GO:0003735; GO:0000049; GO:0006412		essential
WT_EL_ST1vsSR_dw	DVU1001	Q72DC8	DVU1001	Coenzyme A binding protein		PF13380;	GO:0048037
WT_EL_ST1vsSR_dw	DVU2912	Q727E3	rpmE DVU2912	50S ribosomal protein L31	Ribosomal protein L31P family, Type A subfamily	PF01197;	GO:0046872; GO:0019843; GO:0005840; GO:0003735; GO:0006412		essential
WT_EL_ST1vsSR_dw	DVU0763	Q72E16	DVU0763	GGDEF domain protein		PF00990;
WT_EL_ST1vsSR_dw	DVU0266	Q72FE8	DVU0266	Uncharacterized protein					essential
WT_EL_ST1vsSR_dw	DVU1046	Q72D83	DVU1046	Uncharacterized protein					essential
WT_EL_ST1vsSR_dw	DVU1337	Q72CE6	lon DVU1337	Lon protease (EC 3.4.21.53) (ATP-dependent protease La)	Peptidase S16 family	PF00004;PF02190;PF05362;	GO:0005524; GO:0004176; GO:0033554; GO:0005737; GO:0006515; GO:0043565; GO:0004252
WT_EL_ST1vsSR_dw	DVU1596	P62636	cheB1 DVU1596	Chemotaxis response regulator protein-glutamate methylesterase of group 1 operon (EC 3.1.1.61)		PF01339;PF00072;	GO:0006935; GO:0005737; GO:0000156; GO:0008984
WT_EL_ST1vsSR_dw	DVU0080	Q72FY3	fumC DVU0080	Fumarate hydratase class II (Fumarase C) (EC 4.2.1.2)	Class-II fumarase/aspartase family, Fumarase subfamily	PF10415;PF00206;	GO:0004333; GO:0006106; GO:0006099; GO:0045239
WT_EL_ST1vsSR_dw	DVU2950	NA	NA	NA	NA	NA	NA
WT_EL_ST1vsSR_dw	DVU1457	Q72C27	DVU1457	Thioredoxin reductase, putative		PF07992;	GO:0016491
WT_EL_ST1vsSR_dw	DVU2503	P61678	murC DVU2503	UDP-N-acetylmuramate--L-alanine ligase (EC 6.3.2.8) (UDP-N-acetylmuramoyl-L-alanine synthetase)	MurCDEF family	PF01225;PF02875;PF08245;	GO:0005524; GO:0008763; GO:0007049; GO:0051301; GO:0071555; GO:0005737; GO:0009252; GO:0008360		essential
WT_EL_ST1vsSR_dw	DVU0936	Q72DJ3	DVU0936	Uncharacterized protein			GO:0003677
WT_EL_ST1vsSR_dw	DVU1077	Q72D53	yidC DVU1077	Membrane protein insertase YidC (Foldase YidC) (Membrane integrase YidC) (Membrane protein YidC)	OXA1/ALB3/YidC family, Type 1 subfamily	PF02096;PF14849;	GO:0016021; GO:0005886; GO:0051205; GO:0015031		essential
WT_EL_ST1vsSR_dw	DVU1043	Q72D86	guaA DVU1043	GMP synthase [glutamine-hydrolyzing] (EC 6.3.5.2) (GMP synthetase) (Glutamine amidotransferase)		PF00733;PF00117;PF00958;	GO:0005524; GO:0006177; GO:0003922; GO:0006529; GO:0004066; GO:0006541; GO:0016462		essential
WT_EL_ST1vsSR_dw	DVU3156	Q726F2	glmS DVU3156	Glutamine--fructose-6-phosphate aminotransferase [isomerizing] (EC 2.6.1.16) (D-fructose-6-phosphate amidotransferase) (GFAT) (Glucosamine-6-phosphate synthase) (Hexosephosphate aminotransferase) (L-glutamine--D-fructose-6-phosphate amidotransferase)		PF01380;	GO:0030246; GO:0016051; GO:0005737; GO:0006541; GO:0004360	HE2	essential
WT_EL_ST1vsSR_dw	DVU1196	Q72CT7	leuS DVU1196	Leucine--tRNA ligase (EC 6.1.1.4) (Leucyl-tRNA synthetase) (LeuRS)	Class-I aminoacyl-tRNA synthetase family	PF08264;PF00133;PF13603;PF09334;	GO:0005524; GO:0002161; GO:0005737; GO:0004823; GO:0006429		essential
WT_EL_ST1vsSR_dw	DVU0036	Q72G25	DVU0036	Uncharacterized protein
WT_EL_ST1vsSR_dw	DVU0780	Q72DZ9	DVU0780	ATP synthase F0, B' subunit, putative	ATPase B chain family	PF00430;	GO:0015986; GO:0015078; GO:0016021; GO:0045263		essential
WT_EL_ST1vsSR_dw	DVU0304	Q72FB0	DVU0304	Uncharacterized protein		PF10087;
WT_EL_ST1vsSR_dw	DVU2511	Q728U1	DVU2511	Uncharacterized protein
WT_EL_ST1vsSR_dw	DVU0951	Q72DH8	DVU0951	Molybdopterin biosynthesis MoeA protein, putative		PF00994;PF03454;PF03453;	GO:0006777
WT_EL_ST1vsSR_dw	DVU2340	Q729L0	DVU2340	Amino acid ABC transporter, permease protein, His/Glu/Gln/Arg/opine family	Binding-protein-dependent transport system permease family	PF00528;	GO:0016021; GO:0005886; GO:0005215
WT_EL_ST1vsSR_dw	DVU0265	Q72FE9	DVU0265	Membrane protein, putative		PF02665;	GO:0008940; GO:0009325		essential
WT_EL_ST1vsSR_dw	DVU0734	Q72E45	DVU0734	Uroporphyrinogen III synthase/methyltransferase	Precorrin methyltransferase family	PF02602;PF00590;	GO:0008168; GO:0006779; GO:0043115; GO:0004852		essential
WT_EL_ST1vsSR_dw	DVU2922	Q727D3	secE DVU2922	Protein translocase subunit SecE	SecE/SEC61-gamma family	PF00584;	GO:0015450; GO:0016021; GO:0005622; GO:0065002; GO:0005886; GO:0009306; GO:0006605; GO:0043952		essential
WT_EL_ST1vsSR_dw	DVU1927	Q72AR5	ileS DVU1927	Isoleucine--tRNA ligase (EC 6.1.1.5) (Isoleucyl-tRNA synthetase) (IleRS)	Class-I aminoacyl-tRNA synthetase family, IleS type 1 subfamily	PF08264;PF00133;PF06827;	GO:0005524; GO:0002161; GO:0005737; GO:0004822; GO:0006428; GO:0008270		essential
WT_EL_ST1vsSR_dw	DVU1890	Q72AV0	hemC DVU1890	Porphobilinogen deaminase (PBG) (EC 2.5.1.61) (Hydroxymethylbilane synthase) (HMBS) (Pre-uroporphyrinogen synthase)	HMBS family	PF01379;PF03900;	GO:0004418; GO:0018160; GO:0006782		essential
WT_EL_ST1vsSR_dw	DVU1665	Q72BH1	aroQ DVU1665	3-dehydroquinate dehydratase (3-dehydroquinase) (EC 4.2.1.10) (Type II DHQase)	Type-II 3-dehydroquinase family	PF01220;	GO:0003855; GO:0009073; GO:0009423
WT_EL_ST1vsSR_dw	DVU1257	Q72CM6	DVU1257	RNA-binding protein		PF00076;	GO:0003676; GO:0000166		essential
WT_EL_ST1vsSR_dw	DVU1042	Q72D87	tatB DVU1042	Sec-independent protein translocase protein TatB	TatB family	PF02416;	GO:0033281; GO:0005887; GO:0009306; GO:0008320; GO:0043953		essential
WT_EL_ST1vsSR_dw	DVU1329	Q72CF4	rpoA DVU1329	DNA-directed RNA polymerase subunit alpha (RNAP subunit alpha) (EC 2.7.7.6) (RNA polymerase subunit alpha) (Transcriptase subunit alpha)	RNA polymerase alpha chain family	PF01000;PF03118;PF01193;	GO:0003677; GO:0003899; GO:0006351		essential
WT_EL_ST1vsSR_dw	DVU1318	Q72CG5	rplF DVU1318	50S ribosomal protein L6	Ribosomal protein L6P family	PF00347;	GO:0019843; GO:0005840; GO:0003735; GO:0006412		essential
WT_EL_ST1vsSR_dw	DVU3081	Q726M5	DVU3081	Membrane protein, putative		PF00892;	GO:0016021
WT_EL_ST1vsSR_dw	DVU2552	Q728Q1	gltX DVU2552	Glutamate--tRNA ligase (EC 6.1.1.17) (Glutamyl-tRNA synthetase) (GluRS)	Class-I aminoacyl-tRNA synthetase family	PF00749;	GO:0005524; GO:0005737; GO:0004818; GO:0006424; GO:0000049	UA3	essential
WT_EL_ST1vsSR_dw	DVU0901	Q72DM8	pyrF DVU0901	Orotidine 5'-phosphate decarboxylase (EC 4.1.1.23) (OMP decarboxylase) (OMPDCase) (OMPdecase)	OMP decarboxylase family, Type 1 subfamily	PF00215;	GO:0044205; GO:0006207; GO:0004590
WT_EL_ST1vsSR_dw	DVU2342	Q729K8	DVU2342	Amino acid ABC transporter, periplasmic amino acid-binding protein	Bacterial solute-binding protein 3 family		GO:0005215
WT_EL_ST1vsSR_dw	DVU3080	Q726M6	DVU3080	Transcriptional regulator, putative		PF05443;	GO:0003677; GO:0006355; GO:0008270
WT_EL_ST1vsSR_dw	DVU0909	Q72DM0	DVU0909	Uncharacterized protein
WT_EL_ST1vsSR_dw	DVU0267	Q72FE7	DVU0267	Uncharacterized protein
WT_EL_ST1vsSR_dw	DVU0704	Q72E75	lepB DVU0704	Signal peptidase I (EC 3.4.21.89)	Peptidase S26 family	PF00717;	GO:0016021; GO:0008236		essential
WT_EL_ST1vsSR_dw	DVU0890	Q72DN9	hom DVU0890	Homoserine dehydrogenase (EC 1.1.1.3)	Homoserine dehydrogenase family	PF01842;PF00742;PF03447;	GO:0050661; GO:0016597; GO:0004412; GO:0009097; GO:0009086; GO:0009088	US1:UA2	essential
WT_EL_ST1vsSR_dw	DVU1025	Q72DA4	upp DVU1025	Uracil phosphoribosyltransferase (EC 2.4.2.9) (UMP pyrophosphorylase) (UPRTase)	UPRTase family		GO:0005525; GO:0044206; GO:0000287; GO:0004845; GO:0006223
WT_EL_ST1vsSR_dw	DVU2235	Q729W2	DVU2235	Uncharacterized protein
WT_EL_ST1vsSR_dw	DVU1307	Q72CH6	rpsS DVU1307	30S ribosomal protein S19	Ribosomal protein S19P family	PF00203;	GO:0019843; GO:0015935; GO:0003735; GO:0006412		essential
WT_EL_ST1vsSR_dw	DVU1325	Q72CF8	rpmJ DVU1325	50S ribosomal protein L36	Ribosomal protein L36P family	PF00444;	GO:0005840; GO:0003735; GO:0006412		essential
WT_EL_ST1vsSR_dw	DVU1049	Q72D80	DVU1049	ABC transporter, ATP-binding protein		PF00005;	GO:0005524; GO:0016887		essential
WT_EL_ST1vsSR_dw	DVU0303	Q72FB1	DVU0303	Uncharacterized protein		PF07719;
WT_EL_ST1vsSR_dw	DVU1597	Q05805	DVU1597	Sulfite reductase, assimilatory-type (EC 1.8.-.-)		PF01077;PF03460;	GO:0051539; GO:0019344; GO:0020037; GO:0046872; GO:0016491
WT_EL_ST1vsSR_dw	DVU2368	P61452	fabZ DVU2368	3-hydroxyacyl-[acyl-carrier-protein] dehydratase FabZ (EC 4.2.1.59) ((3R)-hydroxymyristoyl-[acyl-carrier-protein] dehydratase) ((3R)-hydroxymyristoyl-ACP dehydrase) (Beta-hydroxyacyl-ACP dehydratase)	Thioester dehydratase family, FabZ subfamily	PF07977;	GO:0047451; GO:0005737; GO:0006633; GO:0009245		essential
WT_EL_ST1vsSR_dw	DVU1327	Q72CF6	rpsK DVU1327	30S ribosomal protein S11	Ribosomal protein S11P family	PF00411;	GO:0019843; GO:0005840; GO:0003735; GO:0006412		essential
WT_EL_ST1vsSR_dw	DVU1317	Q72CG6	rpsH DVU1317	30S ribosomal protein S8	Ribosomal protein S8P family	PF00410;	GO:0019843; GO:0005840; GO:0003735; GO:0006412		essential
WT_EL_ST1vsSR_dw	DVU0331	Q72F83	DVU0331	Histidine kinase (EC 2.7.13.3)		PF01590;PF02518;PF00989;PF13188;PF13426;	GO:0000155; GO:0006355
WT_EL_ST1vsSR_dw	DVU1328	Q72CF5	rpsD DVU1328	30S ribosomal protein S4	Ribosomal protein S4P family	PF00163;PF01479;	GO:0019843; GO:0015935; GO:0003735; GO:0006412		essential
WT_EL_ST1vsSR_dw	DVU1316	Q72CG7	rpsZ rpsN DVU1316	30S ribosomal protein S14 type Z	Ribosomal protein S14P family, Zinc-binding S14P subfamily	PF00253;	GO:0019843; GO:0005840; GO:0003735; GO:0006412; GO:0008270		essential
WT_EL_ST1vsSR_dw	DVU0900	Q72DM9	gmk DVU0900	Guanylate kinase (EC 2.7.4.8) (GMP kinase)	Guanylate kinase family	PF00625;	GO:0005524; GO:0005737; GO:0004385; GO:0006163		essential
WT_EL_ST1vsSR_dw	DVU3066	Q726P0	DVU3066	DNA-binding protein		PF07883;PF01381;	GO:0043565
WT_EL_ST1vsSR_dw	DVU1313	Q72CH0	rplN DVU1313	50S ribosomal protein L14	Ribosomal protein L14P family	PF00238;	GO:0015934; GO:0019843; GO:0003735; GO:0006412		essential
WT_EL_ST1vsSR_dw	Dv_SIC19	NA	NA	NA	NA	NA	NA		essential
WT_EL_ST1vsSR_dw	DVU1038	P62353	hisA DVU1038	1-(5-phosphoribosyl)-5-[(5-phosphoribosylamino)methylideneamino] imidazole-4-carboxamide isomerase (EC 5.3.1.16) (Phosphoribosylformimino-5-aminoimidazole carboxamide ribotide isomerase)	HisA/HisF family	PF00977;	GO:0003949; GO:0005737; GO:0000105
WT_EL_ST1vsSR_dw	DVU1311	Q72CH2	rpmC DVU1311	50S ribosomal protein L29	Ribosomal protein L29P family	PF00831;	GO:0005840; GO:0003735; GO:0006412		essential
WT_EL_ST1vsSR_dw	DVU3204	Q725K9	purA DVU3204	Adenylosuccinate synthetase (AMPSase) (AdSS) (EC 6.3.4.4) (IMP--aspartate ligase)	Adenylosuccinate synthetase family	PF00709;	GO:0044208; GO:0005525; GO:0004019; GO:0005737; GO:0000287		essential
WT_EL_ST1vsSR_dw	DVU0508	Q72ER1	infB DVU0508	Translation initiation factor IF-2	TRAFAC class translation factor GTPase superfamily, Classic translation factor GTPase family, IF-2 subfamily	PF00009;PF03144;PF11987;PF04760;	GO:0005525; GO:0003924; GO:0005737; GO:0003743		essential
WT_EL_ST1vsSR_dw	DVU0395	Q72F20	DVU0395	HIT family protein		PF01230;	GO:0003824
WT_EL_ST1vsSR_dw	DVU2928	Q727C7	rpoB DVU2928	DNA-directed RNA polymerase subunit beta (RNAP subunit beta) (EC 2.7.7.6) (RNA polymerase subunit beta) (Transcriptase subunit beta)	RNA polymerase beta chain family	PF04563;PF04561;PF04565;PF10385;PF00562;PF04560;	GO:0003677; GO:0003899; GO:0032549; GO:0006351		essential
WT_EL_ST1vsSR_dw	DVU3199	Q725L4	DVU3199	Nucleoid-associated protein DVU_3199	YbaB/EbfC family	PF02575;	GO:0003677; GO:0043590; GO:0005737
WT_EL_ST1vsSR_dw	DVU2345	Q729K5	DVU2345	Uncharacterized protein
WT_EL_ST1vsSR_dw	DVU0793	Q72DY6	DVU0793	Uncharacterized protein
WT_EL_ST1vsSR_dw	DVU0602	Q72EH6	DVU0602	Uncharacterized protein		PF05258;			essential
WT_EL_ST1vsSR_dw	DVU1788	Q72B50	rpoD DVU1788	RNA polymerase sigma factor RpoD (Sigma-70)	Sigma-70 factor family, RpoD/SigA subfamily	PF03979;PF00140;PF04542;PF04539;PF04545;	GO:0003677; GO:0005737; GO:0003700; GO:0016987; GO:0001123	UR1	essential
WT_EL_ST1vsSR_dw	DVU2538	Q728R5	thrS DVU2538	Threonine--tRNA ligase (EC 6.1.1.3) (Threonyl-tRNA synthetase) (ThrRS)	Class-II aminoacyl-tRNA synthetase family	PF03129;PF00587;PF07973;	GO:0005524; GO:0005737; GO:0046872; GO:0004829; GO:0006435		essential
WT_EL_ST1vsSR_dw	DVU0891	Q72DN8	DVU0891	Aminotransferase, classes I and II	Class-I pyridoxal-phosphate-dependent aminotransferase family	PF00155;	GO:0009058; GO:0030170; GO:0008483
WT_EL_ST1vsSR_dw	DVU0273	Q72FE1	DVU0273	Uncharacterized protein
WT_EL_ST1vsSR_dw	DVU2052	Q72AE5	DVU2052	Glycosyl transferase, group 2 family protein		PF00535;	GO:0016740	HE2	essential
WT_EL_ST1vsSR_dw	DVU0953	Q72DH6	tyrS DVU0953	Tyrosine--tRNA ligase (EC 6.1.1.1) (Tyrosyl-tRNA synthetase) (TyrRS)	Class-I aminoacyl-tRNA synthetase family, TyrS type 2 subfamily	PF01479;PF00579;	GO:0005524; GO:0003723; GO:0005737; GO:0004831; GO:0006437		essential
WT_EL_ST1vsSR_dw	DVU2468	Q728Y4	lpxK DVU2468	Tetraacyldisaccharide 4'-kinase (EC 2.7.1.130) (Lipid A 4'-kinase)	LpxK family	PF02606;	GO:0005524; GO:0009245; GO:0009029	US1	essential
WT_EL_ST1vsSR_dw	DVU1456	Q72C28	DVU1456	NIF3 family protein		PF01784;
WT_EL_ST1vsSR_dw	DVU0172	Q72FP1	DVU0172	Iron-sulfur cluster-binding protein		PF13247;	GO:0051536
WT_EL_ST1vsSR_dw	DVU1248	Q72CN5	argS DVU1248	Arginine--tRNA ligase (EC 6.1.1.19) (Arginyl-tRNA synthetase) (ArgRS)	Class-I aminoacyl-tRNA synthetase family	PF03485;PF05746;PF00750;	GO:0005524; GO:0004814; GO:0006420; GO:0005737		essential
WT_EL_ST1vsSR_dw	DVU1585	Q72BP9	DVU1585	Vitamin B12-dependent methionine synthase family protein (EC 2.1.1.13)		PF02310;PF02607;PF00809;PF02574;	GO:0008898; GO:0031419; GO:0046872; GO:0008705; GO:0042558
WT_EL_ST1vsSR_dw	DVU1306	Q72CH7	rplB DVU1306	50S ribosomal protein L2	Ribosomal protein L2P family	PF00181;PF03947;	GO:0015934; GO:0019843; GO:0003735; GO:0016740; GO:0006412		essential
WT_EL_ST1vsSR_dw	DVU2281	Q729R8	DVU2281	Sensor histidine kinase/response regulator (EC 2.7.3.-)		PF02518;PF00512;PF00072;	GO:0016020; GO:0000155
WT_EL_ST1vsSR_dw	DVU2942	Q727B3	purB DVU2942	Adenylosuccinate lyase (ASL) (EC 4.3.2.2) (Adenylosuccinase)	Lyase 1 family, Adenylosuccinate lyase subfamily	PF10397;PF00206;	GO:0044208; GO:0006189; GO:0070626; GO:0004018		essential
WT_EL_ST1vsSR_dw	DVU1310	Q72CH3	rplP DVU1310	50S ribosomal protein L16	Ribosomal protein L16P family	PF00252;	GO:0019843; GO:0005840; GO:0003735; GO:0000049; GO:0006412		essential
WT_EL_ST1vsSR_dw	DVU3275	Q725Z8	DVU3275	Uncharacterized protein
WT_EL_ST1vsSR_dw	DVU0587	Q72EJ1	fdnG-1 DVU0587	Formate dehydrogenase, alpha subunit, selenocysteine-containing (EC 1.2.1.2)		PF04879;PF00384;PF01568;	GO:0051539; GO:0045333; GO:0005737; GO:0009055; GO:0008863; GO:0030151
WT_EL_ST1vsSR_dw	DVU1816	Q72B22	DVU1816	Uncharacterized protein
WT_EL_ST1vsSR_dw	DVU2413	Q729D8	DVU2413	Radical SAM domain protein		PF04055;PF08497;	GO:0051539; GO:0003824	HR1:UR1:UR1:UA2
WT_EL_ST1vsSR_dw	DVU1791	Q72B47	DVU1791	GatB/Yqey family protein		PF09424;	GO:0016884
WT_EL_ST1vsSR_dw	DVU0594	Q72EI4	iciA DVU0594	Chromosome initiation inhibitor		PF00126;PF03466;	GO:0003677; GO:0003700; GO:0006351
WT_EL_ST1vsSR_dw	DVU3274	Q725Z9	DVU3274	Uncharacterized protein
WT_EL_ST1vsSR_dw	DVU3103	Q726K4	tolB DVU3103	Protein TolB	TolB family	PF07676;	GO:0042597; GO:0017038		essential
WT_EL_ST1vsSR_dw	DVU0662	Q72EB6	cysE DVU0662	Serine O-acetyltransferase (EC 2.3.1.30)		PF00132;	GO:0009001		essential
WT_EL_ST1vsSR_dw	DVU0506	Q72ER3	DVU0506	DHH family protein		PF01368;PF02272;	GO:0003676
WT_EL_ST1vsSR_dw	DVU1343	Q72CE0	DVU1343	Cation ABC transporter, periplasmc-binding protein		PF01297;	GO:0046872; GO:0030001
WT_EL_ST1vsSR_dw	DVU1619	Q72BL6	gpmI gpmA DVU1619	2,3-bisphosphoglycerate-independent phosphoglycerate mutase (BPG-independent PGAM) (Phosphoglyceromutase) (iPGM) (EC 5.4.2.12)	BPG-independent phosphoglycerate mutase family	PF06415;PF01676;	GO:0046537; GO:0005737; GO:0006007; GO:0006096; GO:0030145	HA2	essential
WT_EL_ST1vsSR_dw	DVU2780	Q727S5	DVU2780	Membrane protein, putative		PF02588;PF10035;
WT_EL_ST1vsSR_dw	DVU0181	Q72FN2	modB DVU0181	Molybdenum ABC transporter, permease protein	Binding-protein-dependent transport system permease family	PF00528;	GO:0016021; GO:0015098
WT_EL_ST1vsSR_dw	DVU2500	Q728V2	ftsA DVU2500	Cell division protein ftsA	FtsA/mreB family	PF02491;	GO:0007049; GO:0051301; GO:0008360		essential
WT_EL_ST1vsSR_dw	DVU1348	Q72CD5	xseB DVU1348	Exodeoxyribonuclease 7 small subunit (EC 3.1.11.6) (Exodeoxyribonuclease VII small subunit) (Exonuclease VII small subunit)	XseB family	PF02609;	GO:0006308; GO:0005737; GO:0008855; GO:0009318
WT_EL_ST1vsSR_dw	DVU0003	Q72G57	gyrB DVU0003	DNA gyrase subunit B (EC 5.99.1.3)	Type II topoisomerase family	PF00204;PF00986;PF02518;PF01751;	GO:0005524; GO:0003677; GO:0003918; GO:0006265; GO:0006261; GO:0005694; GO:0005737; GO:0000287		essential
WT_EL_ST1vsSR_dw	DVU3309	Q725W6	DVU3309	UPF0213 protein DVU_3309	UPF0213 family	PF01541;
WT_EL_ST1vsSR_dw	DVU1434	Q72C50	DVU1434	Uncharacterized protein
WT_EL_ST1vsSR_dw	DVU3368	P62379	hisS DVU3368	Histidine--tRNA ligase (EC 6.1.1.21) (Histidyl-tRNA synthetase) (HisRS)	Class-II aminoacyl-tRNA synthetase family	PF03129;	GO:0005524; GO:0005737; GO:0004821; GO:0006427		essential
WT_EL_ST1vsSR_dw	DVU2057	Q72AE0	DVU2057	Uncharacterized protein		PF04468;
WT_EL_ST1vsSR_dw	DVU3365	Q725Q9	fmt DVU3365	Methionyl-tRNA formyltransferase (EC 2.1.2.9)	Fmt family	PF02911;PF00551;	GO:0004479; GO:0008168
WT_EL_ST1vsSR_dw	DVU2892	Q727G3	folE2 DVU2892	GTP cyclohydrolase FolE2 (EC 3.5.4.16)	GTP cyclohydrolase IV family	PF02649;	GO:0035998; GO:0003934
WT_EL_ST1vsSR_dw	DVU1308	Q72CH5	rplV DVU1308	50S ribosomal protein L22	Ribosomal protein L22P family	PF00237;	GO:0015934; GO:0019843; GO:0003735; GO:0006412		essential
WT_EL_ST1vsSR_dw	DVU1050	Q72D79	ccmF DVU1050	Cytochrome c-type biogenesis protein CcmF		PF01578;	GO:0017004; GO:0020037; GO:0015232; GO:0016020	UE3	essential
WT_EL_ST1vsSR_dw	DVU0062	Q72G01	DVU0062	RND efflux system, outer membrane protein, NodT family		PF02321;	GO:0008289; GO:0016020; GO:0005215
WT_EL_ST1vsSR_dw	DVU0079	Q72FY4	DVU0079	ZIP zinc transporter family protein		PF02535;	GO:0016020; GO:0046873
WT_EL_ST1vsSR_dw	DVU1381	Q72CA3	DVU1381	Uncharacterized protein					essential
WT_EL_ST1vsSR_dw	DVU2484	Q728W8	DVU2484	Cytochrome c family protein		PF13442;	GO:0009055; GO:0020037
WT_EL_ST1vsSR_dw	DVU0053	Q72G10	DVU0053	Sulfate permease, putative		PF01740;PF13792;PF00916;	GO:0016021; GO:0008271
WT_EL_ST1vsSR_dw	DVU3273	Q726A0	DVU3273	Uncharacterized protein
WT_EL_ST1vsSR_dw	DVU0646	Q72ED2	cobI DVU0646	Precorrin-2 C20-methyltransferase (EC 2.1.1.130)		PF00590;	GO:0009236; GO:0030788
WT_EL_ST1vsSR_dw	DVU0143	Q72FS0	DVU0143	Uncharacterized protein		PF03692;
WT_EL_ST1vsSR_dw	DVU1323	Q72CG0	secY DVU1323	Protein translocase subunit SecY	SecY/SEC61-alpha family	PF00344;	GO:0016021; GO:0005622; GO:0065002; GO:0005886; GO:0006605; GO:0043952		essential
WT_EL_ST1vsSR_dw	DVU0511	Q72EQ8	rimP DVU0511	Ribosome maturation factor RimP	RimP family	PF02576;	GO:0005737; GO:0042274
WT_EL_ST1vsSR_dw	DVU1203	Q72CT0	glyA DVU1203	Serine hydroxymethyltransferase (SHMT) (Serine methylase) (EC 2.1.2.1)	SHMT family	PF00464;	GO:0005737; GO:0019264; GO:0004372; GO:0030170; GO:0035999		essential
WT_EL_ST1vsSR_dw	DVU1315	Q72CG8	rplE DVU1315	50S ribosomal protein L5	Ribosomal protein L5P family	PF00281;PF00673;	GO:0019843; GO:0005840; GO:0003735; GO:0000049; GO:0006412		essential
WT_EL_ST1vsSR_dw	DVU1618	Q72BL7	rsfS DVU1618	Ribosomal silencing factor RsfS	Iojap/RsfS family	PF02410;	GO:0005737; GO:0042256; GO:0090071; GO:0017148
WT_EL_ST1vsSR_dw	DVU1592	Q72BP2	DVU1592	Arginine N-succinyltransferase, beta subunit, putative		PF00015;	GO:0016020; GO:0004871; GO:0016740
WT_EL_ST1vsSR_dw	DVU0700	Q72E79	DVU0700	Methyl-accepting chemotaxis protein		PF00672;PF00015;PF13426;	GO:0016021; GO:0000155	HE2
WT_EL_ST1vsSR_dw	DVU0552	Q72EM5	DVU0552	Uncharacterized protein		PF00535;
WT_EL_ST1vsSR_dw	DVU3070	Q726N6	DVU3070	Putative Holliday junction resolvase (EC 3.1.-.-)	YqgF HJR family	PF03652;	GO:0006310; GO:0006281; GO:0005737; GO:0004518; GO:0003676		essential
WT_EL_ST1vsSR_dw	DVU1199	Q72CT4	ribAB ribBA DVU1199	Riboflavin biosynthesis protein RibBA	GTP cyclohydrolase II family; DHBP synthase family	PF00926;PF00925;	GO:0008686; GO:0005525; GO:0003935; GO:0000287; GO:0030145; GO:0009231; GO:0008270		essential
WT_EL_ST1vsSR_dw	DVU0586	Q72EJ2	DVU0586	Uncharacterized protein
WT_EL_ST1vsSR_dw	DVU2372	Q729H9	DVU2372	Uncharacterized protein
WT_EL_ST1vsSR_dw	DVU2585	Q728L8	DVU2585	Methyl-accepting chemotaxis protein		PF08269;PF00672;PF00015;	GO:0016021; GO:0004871
WT_EL_ST1vsSR_dw	DVU1314	Q72CG9	rplX DVU1314	50S ribosomal protein L24	Ribosomal protein L24P family	PF00467;	GO:0019843; GO:0005840; GO:0003735; GO:0006412		essential
WT_EL_ST1vsSR_dw	DVU2955	Q727A1	DVU2955	Uncharacterized protein				HE3:UA2:US1:HA2:HR1:UE2:UE3:UA3:UR1:HS3:HE2:HA3:UR1:US1:HS3:HE3:HR1:UA2:HE2:HA3:UE3:UE2:HA2:UA3
WT_EL_ST1vsSR_dw	DVU0821	Q72DV8	DVU0821	Uncharacterized protein					essential
WT_EL_ST1vsSR_dw	DVU0450	Q72EW8	ribF DVU0450	Riboflavin biosynthesis protein (EC 2.7.1.26) (EC 2.7.7.2)	RibF family	PF06574;PF01687;	GO:0005524; GO:0006747; GO:0003919; GO:0009398; GO:0009231; GO:0008531		essential
WT_EL_ST1vsSR_dw	DVU0509	Q72ER0	DVU0509	Uncharacterized protein		PF04296;
WT_EL_ST1vsSR_dw	DVU2512	P62470	rsmH mraW DVU2512	Ribosomal RNA small subunit methyltransferase H (EC 2.1.1.199) (16S rRNA m(4)C1402 methyltransferase) (rRNA (cytosine-N(4)-)-methyltransferase RsmH)	Methyltransferase superfamily, RsmH family	PF01795;	GO:0005737; GO:0071424; GO:0070475
WT_EL_ST1vsSR_dw	DVU1583	Q72BQ1	DVU1583	TPR domain protein
WT_EL_ST1vsSR_dw	DVU0642	Q72ED6	DVU0642	Hydrolase, alpha/beta fold family		PF12697;	GO:0016787
WT_EL_ST1vsSR_dw	DVU4002	NA	NA	NA	NA	NA	NA
WT_EL_ST1vsSR_dw	DVU1309	Q72CH4	rpsC DVU1309	30S ribosomal protein S3	Ribosomal protein S3P family	PF07650;PF00189;	GO:0003729; GO:0019843; GO:0015935; GO:0003735; GO:0006412		essential
WT_EL_ST1vsSR_dw	DVU1039	Q72D90	DVU1039	Lipoprotein, putative
WT_EL_ST1vsSR_dw	DVU0284	Q72FD0	ppiB-1 DVU0284	Peptidyl-prolyl cis-trans isomerase (EC 5.2.1.8)	Cyclophilin-type PPIase family	PF00160;	GO:0003755; GO:0006457
WT_EL_ST1vsSR_dw	DVU1615	Q72BM0	paaK-2 DVU1615	Phenylacetate-coenzyme A ligase (EC 6.2.1.30) (Phenylacetyl-CoA ligase)	Phenylacetyl-CoA ligase family	PF00501;PF14535;	GO:0000166; GO:0010124; GO:0047475
WT_EL_ST1vsSR_dw	DVU3059	Q726P7	ftsY DVU3059	Signal recognition particle receptor FtsY (SRP receptor)	GTP-binding SRP family, FtsY subfamily	PF00448;PF02881;	GO:0005525; GO:0003924; GO:0006614; GO:0005737; GO:0031226		essential
WT_EL_ST1vsSR_dw	DVU0779	Q72E00	atpF DVU0779	ATP synthase subunit b (ATP synthase F(0) sector subunit b) (ATPase subunit I) (F-type ATPase subunit b) (F-ATPase subunit b)	ATPase B chain family	PF00430;	GO:0016021; GO:0005886; GO:0042777; GO:0046933; GO:0045263		essential
WT_EL_ST1vsSR_dw	DVU3155	Q726F3	dcrH DVU3155	Methyl-accepting chemotaxis protein DcrH		PF00672;PF01814;PF00015;	GO:0016021; GO:0046872; GO:0004871
WT_EL_ST1vsSR_dw	DVU2236	Q729W1	DVU2236	Uncharacterized protein
WT_EL_ST1vsSR_dw	DVU2369	Q729I2	lpxD DVU2369	UDP-3-O-acylglucosamine N-acyltransferase (EC 2.3.1.-)	Transferase hexapeptide repeat family, LpxD subfamily	PF00132;PF04613;	GO:0009245; GO:0016747		essential
WT_EL_ST1vsSR_dw	DVU0072	Q72FZ1	DVU0072	Glucose-1-phosphate cytidylyl-transferase (EC 2.7.7.33)		PF00483;	GO:0009058; GO:0047343
WT_EL_ST1vsSR_dw	DVU0242	Q72FH1	DVU0242	SEC-C motif domain protein		PF02810;
WT_EL_ST1vsSR_dw	DVU1380	Q72CA4	DVU1380	Uncharacterized protein
WT_EL_ST1vsSR_dw	DVU3308	Q725W7	DVU3308	UPF0173 metal-dependent hydrolase DVU_3308	UPF0173 family		GO:0016787
WT_EL_ST1vsSR_dw	DVU2891	Q727G4	DVU2891	Putative nickel-responsive regulator	Transcriptional regulatory CopG/NikR family	PF08753;PF01402;	GO:0003677; GO:0016151; GO:0010045; GO:0003700; GO:0006351
WT_EL_ST1vsSR_dw	DVU2305	Q729P5	DVU2305	Uncharacterized protein		PF01865;		US1:UA2:HE2
WT_EL_ST1vsSR_dw	DVU1200	Q72CT3	ribE DVU1200	Riboflavin synthase, alpha subunit (EC 2.5.1.9)		PF00677;	GO:0016491; GO:0009231; GO:0004746		essential
WT_EL_ST1vsSR_dw	DVU1222	Q72CR1	DVU1222	Uncharacterized protein
WT_EL_ST1vsSR_dw	DVU1305	Q72CH8	rplW DVU1305	50S ribosomal protein L23	Ribosomal protein L23P family	PF00276;	GO:0000166; GO:0019843; GO:0005840; GO:0003735; GO:0006412		essential
WT_EL_ST1vsSR_dw	DVU0161	Q72FQ2	purF DVU0161	Amidophosphoribosyltransferase (ATase) (EC 2.4.2.14) (Glutamine phosphoribosylpyrophosphate amidotransferase)	Purine/pyrimidine phosphoribosyltransferase family	PF13537;PF00156;	GO:0006189; GO:0004044; GO:0051536; GO:0046872; GO:0009116; GO:0009113
WT_EL_ST1vsSR_dw	DVU1952	Q72AP0	DVU1952	Uncharacterized protein
WT_EL_ST1vsSR_dw	DVU0027	Q72G34	DVU0027	Membrane protein, putative
WT_EL_ST1vsSR_dw	DVU0004	Q72G56	gyrA DVU0004	DNA gyrase subunit A (EC 5.99.1.3)	Topoisomerase GyrA/ParC subunit family	PF03989;PF00521;	GO:0005524; GO:0003677; GO:0003918; GO:0006265; GO:0006261; GO:0005694; GO:0005737	HR1:HA3:UE2:UR1:HA2:UE3	essential
WT_EL_ST1vsSR_dw	DVU0460	Q72EV8	aroA' DVU0460	2-amino-3,7-dideoxy-D-threo-hept-6-ulosonate synthase (ADH synthase) (ADHS) (ADTH synthase) (EC 2.2.1.10)	DeoC/FbaB aldolase family, ADHS subfamily	PF01791;	GO:0009073; GO:0016836; GO:0016744
WT_EL_ST1vsSR_dw	DVU1312	Q72CH1	rpsQ DVU1312	30S ribosomal protein S17	Ribosomal protein S17P family	PF00366;	GO:0019843; GO:0005840; GO:0003735; GO:0006412		essential
WT_EL_ST1vsSR_dw	DVU0436	Q72EY2	DVU0436	Transcriptional regulator, TetR family		PF09209;PF00440;	GO:0003677; GO:0006355; GO:0006351	HE2:UA2:UR1
WT_EL_ST1vsSR_dw	DVU3200	Q725L3	recR DVU3200	Recombination protein RecR	RecR family	PF02132;PF13662;	GO:0003677; GO:0006310; GO:0006281; GO:0046872
WT_EL_ST1vsSR_dw	DVU0407	Q72F11	DVU0407	Rare lipoprotein A family protein	RlpA family	PF03330;PF05036;
WT_EL_ST1vsSR_dw	DVU3198	Q725L5	DVU3198	DNA polymerase III, gamma and tau subunits, putative		PF12169;	GO:0005524; GO:0003677; GO:0009360; GO:0006260; GO:0003887		essential
WT_EL_ST1vsSR_dw	DVU1201	Q72CT2	ribD DVU1201	Riboflavin biosynthesis protein RibD	HTP reductase family; Cytidine and deoxycytidylate deaminase family	PF00383;PF01872;	GO:0008703; GO:0008835; GO:0009231; GO:0008270		essential
WT_EL_ST1vsSR_dw	DVU1680	Q72BF6	suhB DVU1680	Inositol-1-monophosphatase (EC 3.1.3.25)		PF00459;	GO:0008934; GO:0052832; GO:0052833; GO:0046855; GO:0046854
WT_EL_ST1vsSR_dw	DVU2333	Q729L7	ndk DVU2333	Nucleoside diphosphate kinase (NDK) (NDP kinase) (EC 2.7.4.6) (Nucleoside-2-P kinase)	NDK family	PF00334;	GO:0005524; GO:0006241; GO:0006183; GO:0006228; GO:0005737; GO:0046872; GO:0004550
WT_EL_ST1vsSR_dw	DVU2797	Q727Q8	DVU2797	Iron-sulfur cluster-binding protein		PF00037;PF12838;PF04060;	GO:0051539; GO:0046872
WT_EL_ST1vsSR_dw	DVU0827	Q72DV2	DVU0827	Glycolate oxidase, subunit GlcD, putative		PF02913;PF01565;	GO:0008762; GO:0050660
WT_EL_ST1vsSR_dw	DVU0005	Q72G55	DVU0005	Lipoprotein, putative		PF07719;
WT_EL_ST1vsSR_dw	DVU0510	Q72EQ9	nusA DVU0510	Transcription termination/antitermination protein NusA	NusA family	PF13184;PF08529;PF00575;	GO:0003723; GO:0031554; GO:0003700		essential
WT_EL_ST1vsSR_dw	DVU0843	Q72DT6	DVU0843	Uncharacterized protein		PF00275;	GO:0016765
WT_EL_ST1vsSR_dw	DVU0074	Q72FY9	DVU0074	Polysaccharide biosynthesis domain protein			GO:0008830; GO:0009103
WT_EL_ST1vsSR_dw	DVU0061	Q72G02	DVU0061	Multidrug resistance protein, putative		PF00873;	GO:0016021; GO:0005215
WT_EL_ST1vsSR_dw	DVU1303	Q72CI0	rplC DVU1303	50S ribosomal protein L3	Ribosomal protein L3P family	PF00297;	GO:0019843; GO:0005840; GO:0003735; GO:0006412		essential
WT_EL_ST1vsSR_dw	DVU1667	Q72BG9	DVU1667	FtsK/SpoIIIE family protein		PF13491;PF09397;PF01580;	GO:0005524; GO:0003677; GO:0007049; GO:0051301; GO:0007059; GO:0016021		essential
WT_EL_ST1vsSR_dw	DVU3282	Q725Z2	DVU3282	ADP-ribosylglycohydrolase family protein		PF03747;	GO:0016787
WT_EL_ST1vsSR_dw	DVU0825	Q72DV4	secA DVU0825	Protein translocase subunit SecA	SecA family	PF02810;PF07517;PF01043;PF07516;	GO:0005524; GO:0005737; GO:0065002; GO:0046872; GO:0005886; GO:0017038; GO:0006605		essential
WT_EL_ST1vsSR_dw	DVU0408	Q72F10	DVU0408	Response regulator/sensory box/GGDEF domain/EAL domain protein		PF00563;PF00990;PF08448;PF00072;	GO:0000155
WT_EL_ST1vsSR_dw	DVU1282	Q72CK1	glmM DVU1282	Phosphoglucosamine mutase (EC 5.4.2.10)	Phosphohexose mutase family	PF02878;PF02879;PF02880;PF00408;	GO:0005975; GO:0000287; GO:0008966		essential
WT_EL_ST1vsSR_dw	DVU1668	Q72BG8	DVU1668	Outer-membrane lipoprotein carrier protein		PF03548;	GO:0042954; GO:0042597		essential
WT_EL_ST1vsSR_dw	DVU1569	Q72BR5	porA DVU1569	Pyruvate ferredoxin oxidoreductase, alpha subunit (EC 1.2.7.1)		PF01558;PF01855;	GO:0019164
WT_EL_ST1vsSR_dw	DVU1537	Q72BU7	DVU1537	Lipoprotein, putative		PF03938;
WT_EL_ST1vsSR_dw	DVU1918	Q72AS3	hysA DVU1918	Periplasmic [NiFeSe] hydrogenase, large subunit, selenocysteine-containing (EC 1.12.7.2)	[NiFe]/[NiFeSe] hydrogenase large subunit family	PF00374;	GO:0051539; GO:0008901; GO:0016151
WT_EL_ST1vsSR_dw	DVU0721	Q72E58	DVU0721	Histidine kinase (EC 2.7.13.3)		PF02518;PF08447;PF13426;	GO:0005524; GO:0016020; GO:0000155
WT_EL_ST1vsSR_dw	DVU3114	Q726J3	kdsB DVU3114	3-deoxy-manno-octulosonate cytidylyltransferase (EC 2.7.7.38) (CMP-2-keto-3-deoxyoctulosonic acid synthase) (CKS) (CMP-KDO synthase)	KdsB family	PF02348;	GO:0008690; GO:0033468; GO:0005737; GO:0019294		essential
WT_EL_ST1vsSR_dw	DVU3102	Q726K5	DVU3102	Uncharacterized protein		PF13103;	GO:0006810
WT_EL_ST1vsSR_dw	DVU0052	Q72G11	era DVU0052	GTPase Era	TRAFAC class TrmE-Era-EngA-EngB-Septin-like GTPase superfamily, Era GTPase family	PF07650;PF01926;	GO:0005525; GO:0003924; GO:0005737; GO:0005886; GO:0042274; GO:0070181		essential
WT_EL_ST1vsSR_dw	DVU2506	Q728U6	murD DVU2506	UDP-N-acetylmuramoylalanine--D-glutamate ligase (EC 6.3.2.9) (D-glutamic acid-adding enzyme) (UDP-N-acetylmuramoyl-L-alanyl-D-glutamate synthetase)	MurCDEF family	PF08245;	GO:0005524; GO:0008764; GO:0007049; GO:0051301; GO:0071555; GO:0005737; GO:0009252; GO:0008360		essential
WT_EL_ST1vsSR_dw	DVU2568	Q728N5	DVU2568	Peptidase, M20/M25/M40 family		PF07687;PF01546;	GO:0016787
WT_EL_ST1vsSR_dw	DVU1570	Q72BR4	porB DVU1570	Pyruvate ferredoxin oxidoreductase, beta subunit (EC 1.2.7.1)		PF02775;	GO:0019164; GO:0030976
WT_EL_ST1vsSR_dw	DVU0470	Q72EU8	trpB-2 trpB DVU0470	Tryptophan synthase beta chain (EC 4.2.1.20)	TrpB family	PF00291;	GO:0004834
WT_EL_ST1vsSR_dw	DVU3379	Q725P5	DVU3379	Ribonucleoside-diphosphate reductase		PF02867;PF00317;PF12637;	GO:0005524; GO:0006260; GO:0031419; GO:0004748	UA2:US1:HS3
WT_EL_ST1vsSR_dw	DVU2226	Q729X1	DVU2226	Acetyl-CoA carboxylase, biotin carboxylase, putative		PF02785;PF00289;PF02786;	GO:0005524; GO:0004075; GO:0046872		essential
WT_EL_ST1vsSR_dw	DVU1535	Q72BU9	DVU1535	Membrane protein, putative		PF04143;
WT_EL_ST1vsSR_dw	DVU1985	Q72AK7	DVU1985	Conserved domain protein		PF01936;
WT_EL_ST1vsSR_dw	DVU2985	Q726X1	leuB DVU2985	3-isopropylmalate dehydrogenase (EC 1.1.1.85) (3-IPM-DH) (Beta-IPM dehydrogenase) (IMDH)	Isocitrate and isopropylmalate dehydrogenases family, LeuB type 1 subfamily	PF00180;	GO:0003862; GO:0051287; GO:0005737; GO:0009098; GO:0000287
WT_EL_ST1vsSR_dw	DVU2779	Q727S6	DVU2779	Extracellular solute-binding protein, putative
WT_EL_ST1vsSR_dw	Dv_SIC22	NA	NA	NA	NA	NA	NA
WT_EL_ST1vsSR_dw	DVU0839	P62229	rpsP DVU0839	30S ribosomal protein S16	Ribosomal protein S16P family	PF00886;	GO:0005840; GO:0003735; GO:0006412		essential
WT_EL_ST1vsSR_dw	DVU1304	Q72CH9	rplD DVU1304	50S ribosomal protein L4	Ribosomal protein L4P family	PF00573;	GO:0019843; GO:0005840; GO:0003735; GO:0006412		essential
WT_EL_ST1vsSR_dw	DVU2117	Q72A80	DVU2117	Membrane protein, putative		PF01478;	GO:0004190; GO:0016020
WT_EL_ST1vsSR_dw	DVU2764	Q727U0	DVU2764	Nitroreductase family protein		PF00881;	GO:0016491
WT_EL_ST1vsSR_dw	DVU1574	Q72BR0	rplY ctc DVU1574	50S ribosomal protein L25 (General stress protein CTC)	Ribosomal protein L25P family, CTC subfamily	PF01386;PF14693;	GO:0008097; GO:0005840; GO:0003735; GO:0006412		essential
WT_EL_ST1vsSR_dw	DVU3270	Q726A3	cydB DVU3270	Cytochrome d ubiquinol oxidase, subunit II (EC 1.10.3.-)		PF02322;	GO:0016020; GO:0016491
WT_EL_ST1vsSR_dw	DVU2502	Q728V0	murB DVU2502	UDP-N-acetylenolpyruvoylglucosamine reductase (EC 1.3.1.98) (UDP-N-acetylmuramate dehydrogenase)	MurB family	PF01565;PF02873;	GO:0008762; GO:0007049; GO:0051301; GO:0071555; GO:0005737; GO:0050660; GO:0009252; GO:0008360		essential
WT_EL_ST1vsSR_dw	DVU0388	Q72F27	DVU0388	Amino acid ABC transporter, ATP-binding protein	ABC transporter superfamily	PF00005;	GO:0005524; GO:0016887
WT_EL_ST1vsSR_dw	DVU3207	Q726E6	DVU3207	RNB-like family protein
WT_EL_ST1vsSR_dw	DVU2072	Q72AC5	cheA-3 DVU2072	Histidine kinase (EC 2.7.13.3)		PF01584;PF02895;PF02518;PF01627;	GO:0005524; GO:0006935; GO:0005737; GO:0000155
WT_EL_ST1vsSR_dw	DVU2499	Q728V3	ftsZ DVU2499	Cell division protein FtsZ	FtsZ family	PF12327;PF00091;	GO:0043093; GO:0005525; GO:0003924; GO:0000917; GO:0032153; GO:0005737; GO:0043234; GO:0051258		essential
WT_EL_ST1vsSR_dw	DVU1840	Q72B00	tsaD gcp DVU1840	tRNA N6-adenosine threonylcarbamoyltransferase (EC 2.3.1.234) (N6-L-threonylcarbamoyladenine synthase) (t(6)A synthase) (t(6)A37 threonylcarbamoyladenosine biosynthesis protein TsaD) (tRNA threonylcarbamoyladenosine biosynthesis protein TsaD)	KAE1 / TsaD family	PF00814;	GO:0005737; GO:0005506; GO:0004222; GO:0070526; GO:0016747		essential
WT_EL_ST1vsSR_dw	DVU3314	Q725W1	DVU3314	Peptidase, U32 family		PF01136;	GO:0008233
WT_EL_ST1vsSR_dw	DVU0463	Q72EV5	aroA DVU0463	3-phosphoshikimate 1-carboxyvinyltransferase (EC 2.5.1.19) (5-enolpyruvylshikimate-3-phosphate synthase)	EPSP synthase family	PF00275;	GO:0003866; GO:0009073; GO:0009423; GO:0005737
WT_EL_ST1vsSR_dw	DVU1082	Q72D48	DVU1082	3'-5' exonuclease domain protein		PF01612;	GO:0008408; GO:0003676
WT_EL_ST1vsSR_dw	DVU1888	Q72AV2	nadK DVU1888	NAD kinase (EC 2.7.1.23) (ATP-dependent NAD kinase)	NAD kinase family	PF01513;	GO:0005524; GO:0019674; GO:0003951; GO:0006741; GO:0005737; GO:0046872		essential
WT_EL_ST1vsSR_dw	DVU1617	Q72BL8	DVU1617	Nitroreductase family protein		PF00881;	GO:0016491
WT_EL_ST1vsSR_dw	DVU0461	Q72EV7	DVU0461	Predicted 3-dehydroquinate synthase		PF01959;	GO:0003856; GO:0009073; GO:0016491
WT_EL_ST1vsSR_dw	DVU1249	Q72CN4	fabD DVU1249	Malonyl CoA-acyl carrier protein transacylase (EC 2.3.1.39)	FabD family	PF00698;	GO:0004314
WT_EL_ST1vsSR_dw	DVU3161	Q725I8	DVU3161	ABC transporter, ATP-binding protein		PF00005;PF08402;	GO:0005524; GO:0043190; GO:0016887; GO:0016820
WT_EL_ST1vsSR_dw	DVU1427	Q72C57	DVU1427	Response regulator		PF00072;	GO:0000160
WT_EL_ST1vsSR_dw	DVU0468	Q72EV0	trpC DVU0468	Indole-3-glycerol phosphate synthase (EC 4.1.1.48)		PF00218;	GO:0004425; GO:0000162
WT_EL_ST1vsSR_dw	DVU0237	Q72FH6	serS DVU0237	Serine--tRNA ligase (EC 6.1.1.11) (Seryl-tRNA synthetase) (SerRS) (Seryl-tRNA(Ser/Sec) synthetase)	Class-II aminoacyl-tRNA synthetase family, Type-1 seryl-tRNA synthetase subfamily	PF02403;PF00587;	GO:0005524; GO:0005737; GO:0016260; GO:0097056; GO:0004828; GO:0006434		essential
WT_EL_ST1vsSR_dw	DVU2374	Q729H7	lolD DVU2374	Lipoprotein-releasing system ATP-binding protein LolD (EC 3.6.3.-)	ABC transporter superfamily, Lipoprotein translocase (TC 3.A.1.125) family	PF00005;	GO:0005524; GO:0043190; GO:0016887; GO:0042954		essential
WT_EL_ST1vsSR_dw	DVU2504	Q728U8	murG DVU2504	UDP-N-acetylglucosamine--N-acetylmuramyl-(pentapeptide) pyrophosphoryl-undecaprenol N-acetylglucosamine transferase (EC 2.4.1.227) (Undecaprenyl-PP-MurNAc-pentapeptide-UDPGlcNAc GlcNAc transferase)	Glycosyltransferase 28 family, MurG subfamily	PF04101;PF03033;	GO:0051991; GO:0019277; GO:0030246; GO:0007049; GO:0051301; GO:0071555; GO:0030259; GO:0009252; GO:0005886; GO:0008360; GO:0050511		essential
WT_EL_ST1vsSR_dw	DVU1677	Q72BF9	tpiA DVU1677	Triosephosphate isomerase (TIM) (EC 5.3.1.1) (Triose-phosphate isomerase)	Triosephosphate isomerase family	PF00121;	GO:0005737; GO:0006094; GO:0006096; GO:0006098; GO:0004807		essential
WT_EL_ST1vsSR_dw	DVU0778	Q72E01	atpH DVU0778	ATP synthase subunit delta (ATP synthase F(1) sector subunit delta) (F-type ATPase subunit delta) (F-ATPase subunit delta)	ATPase delta chain family	PF00213;	GO:0005886; GO:0042777; GO:0046933; GO:0045261		essential
WT_EL_ST1vsSR_dw	DVU1911	Q72AT0	DVU1911	CBS domain protein		PF00571;
WT_EL_ST1vsSR_dw	DVU1286	Q72CJ7	DVU1286	Reductase, transmembrane subunit, putative		PF03916;	GO:0016021		essential
WT_EL_ST1vsSR_dw	DVU3378	Q725P6	DVU3378	YbaK/EbsC protein		PF04073;	GO:0002161
WT_EL_ST1vsSR_dw	DVU2510	Q728U2	DVU2510	Penicillin-binding protein		PF03793;PF03717;PF00905;	GO:0008658		essential
WT_EL_ST1vsSR_dw	DVU1012	Q72DB7	DVU1012	Hemolysin-type calcium-binding repeat protein				HE3:HR1
WT_EL_ST1vsSR_dw	DVU2537	Q728R6	infC DVU2537	Translation initiation factor IF-3	IF-3 family	PF00707;PF05198;	GO:0005737; GO:0003743		essential
WT_EL_ST1vsSR_dw	DVU2836	Q727L9	DVU2836	Uncharacterized protein			GO:0043565		essential
WT_EL_ST1vsSR_dw	DVU1784	Q72B54	DVU1784	Oxidoreductase, short-chain dehydrogenase/reductase family	Short-chain dehydrogenases/reductases (SDR) family	PF00106;	GO:0016491
WT_EL_ST1vsSR_dw	DVU0723	Q72E56	purT DVU0723	Phosphoribosylglycinamide formyltransferase 2 (GART 2) (EC 2.1.2.-) (5'-phosphoribosylglycinamide transformylase 2) (Formate-dependent GAR transformylase) (GAR transformylase 2)	PurK/PurT family	PF02222;	GO:0006189; GO:0005524; GO:0000287; GO:0043815; GO:0004644
WT_EL_ST1vsSR_dw	DVU1367	Q72CB6	tatA DVU1367	Sec-independent protein translocase protein TatA	TatA/E family	PF02416;	GO:0033281; GO:0005887; GO:0009306; GO:0008320; GO:0043953		essential
WT_EL_ST1vsSR_dw	DVU1790	Q72B48	mutS2 DVU1790	Endonuclease MutS2 (EC 3.1.-.-)	DNA mismatch repair MutS family, MutS2 subfamily	PF00488;PF01713;	GO:0005524; GO:0016887; GO:0004519; GO:0006298; GO:0030983; GO:0045910
WT_EL_ST1vsSR_dw	DVU0006	Q72G54	DVU0006	Universal stress protein family		PF00582;	GO:0006950
WT_EL_ST1vsSR_dw	DVU0842	Q72DT7	DVU0842	Uncharacterized protein
WT_EL_ST1vsSR_dw	DVU1020	Q72DA9	DVU1020	HD domain/sensory box protein		PF08448;	GO:0004871	UR1:UE2:US1:US1:HR1:HA2:UR1:UA2:HR1:UA3:UE2:UA2:HE2
WT_EL_ST1vsSR_dw	DVU1571	Q72BR3	rho DVU1571	Transcription termination factor Rho (EC 3.6.4.-) (ATP-dependent helicase Rho)	Rho family	PF00006;PF07498;PF07497;	GO:0005524; GO:0006353; GO:0003723; GO:0008186; GO:0004386; GO:0006355		essential
WT_EL_ST1vsSR_dw	DVU2903	Q727F2	DVU2903	HD domain protein		PF01966;
WT_EL_ST1vsSR_dw	DVU0907	Q72DM2	DVU0907	Conserved domain protein		PF09243;	GO:0008168; GO:0006412
WT_EL_ST1vsSR_dw	DVU2508	Q728U4	murF DVU2508	UDP-N-acetylmuramoyl-tripeptide--D-alanyl-D-alanine ligase (EC 6.3.2.10)	MurCDEF family	PF01225;PF02875;PF08245;	GO:0005524; GO:0047480; GO:0008766; GO:0007049; GO:0051301; GO:0071555; GO:0005737; GO:0009252; GO:0008360		essential
WT_EL_ST1vsSR_dw	DVU2935	Q727C0	gpmA gpm DVU2935	2,3-bisphosphoglycerate-dependent phosphoglycerate mutase (BPG-dependent PGAM) (PGAM) (Phosphoglyceromutase) (dPGM) (EC 5.4.2.11)	Phosphoglycerate mutase family, BPG-dependent PGAM subfamily	PF00300;	GO:0046538; GO:0006096
WT_EL_ST1vsSR_dw	DVU1536	Q72BU8	DVU1536	Transglycosylase, SLT family		PF01464;	GO:0008933; GO:0016020; GO:0000270
WT_EL_ST1vsSR_dw	DVU0477	Q72EU1	icd DVU0477	Isocitrate dehydrogenase [NADP] (EC 1.1.1.42)	Isocitrate and isopropylmalate dehydrogenases family	PF00180;	GO:0051287; GO:0004450; GO:0000287		essential
WT_EL_ST1vsSR_dw	DVU1095	P61522	argG DVU1095	Argininosuccinate synthase (EC 6.3.4.5) (Citrulline--aspartate ligase)	Argininosuccinate synthase family, Type 1 subfamily	PF00764;	GO:0005524; GO:0006526; GO:0004055; GO:0005737	UE3
WT_EL_ST1vsSR_dw	DVU3272	Q726A1	DVU3272	TPR domain protein		PF00515;
WT_EL_ST1vsSR_dw	DVU0923	Q72DK6	DVU0923	Endoribonuclease, L-PSP family		PF01042;
WT_EL_ST1vsSR_dw	DVU2963	Q726Z3	DVU2963	Response regulator		PF00072;	GO:0000160
WT_EL_ST1vsSR_dw	DVU2756	Q727U8	mqnE DVU2756	Aminodeoxyfutalosine synthase (AFL synthase) (Aminofutalosine synthase) (EC 2.5.1.120) (Menaquinone biosynthetic enzyme MqnE)	Radical SAM superfamily, MqnE family	PF04055;	GO:0051539; GO:0009234; GO:0016765	UR1:UR1:US1
WT_EL_ST1vsSR_dw	DVU2943	Q727B2	pyrE DVU2943	Orotate phosphoribosyltransferase (OPRT) (OPRTase) (EC 2.4.2.10)	Purine/pyrimidine phosphoribosyltransferase family, PyrE subfamily	PF00156;	GO:0044205; GO:0000287; GO:0004588
WT_EL_ST1vsSR_dw	DVU0968	Q72DG1	DVU0968	Amino acid ABC transporter, ATP-binding protein	ABC transporter superfamily	PF00005;	GO:0005524; GO:0016887
WT_EL_ST1vsSR_dw	DVU2200	Q729Z7	DVU2200	Uncharacterized protein
WT_EL_ST1vsSR_dw	DVU2802	Q727Q3	DVU2802	Transcriptional regulator, GntR family		PF07729;PF00392;	GO:0003677; GO:0003700; GO:0006351
WT_EL_ST1vsSR_dw	DVU0966	Q72DG3	DVU0966	Amino acid ABC transporter, periplasmic amino acid-binding protein
WT_EL_ST1vsSR_dw	DVU2416	Q729D5	DVU2416	Uncharacterized protein		PF01878;
WT_EL_ST1vsSR_dw	DVU1302	Q72CI1	rpsJ DVU1302	30S ribosomal protein S10	Ribosomal protein S10P family	PF00338;	GO:0005840; GO:0003735; GO:0000049; GO:0006412		essential
WT_EL_ST1vsSR_dw	DVU0837	Q72DU2	rimM DVU0837	Ribosome maturation factor RimM	RimM family	PF01782;	GO:0006364; GO:0042274; GO:0005840; GO:0043022		essential
WT_EL_ST1vsSR_dw	DVU0832	Q72DU7	rsmI DVU0832	Ribosomal RNA small subunit methyltransferase I (EC 2.1.1.198) (16S rRNA 2'-O-ribose C1402 methyltransferase) (rRNA (cytidine-2'-O-)-methyltransferase RsmI)	Methyltransferase superfamily, RsmI family	PF00590;	GO:0005737; GO:0000453; GO:0070677
WT_EL_ST1vsSR_dw	DVU1063	Q72D66	DVU1063	Transcriptional regulatory protein		PF02954;PF00072;PF00158;	GO:0005524; GO:0000160; GO:0006355; GO:0043565; GO:0006351
WT_EL_ST1vsSR_dw	DVU0322	Q72F92	eno DVU0322	Enolase (EC 4.2.1.11) (2-phospho-D-glycerate hydro-lyase) (2-phosphoglycerate dehydratase)	Enolase family	PF00113;PF03952;	GO:0009986; GO:0005576; GO:0006096; GO:0000287; GO:0004634; GO:0000015		essential
WT_EL_ST1vsSR_dw	DVU0838	Q72DU1	DVU0838	UPF0109 protein DVU_0838	UPF0109 family		GO:0003723		essential
WT_EL_ST1vsSR_dw	DVU1344	Q72CD9	ispG DVU1344	4-hydroxy-3-methylbut-2-en-1-yl diphosphate synthase (flavodoxin) (EC 1.17.7.3) (1-hydroxy-2-methyl-2-(E)-butenyl 4-diphosphate synthase)	IspG family	PF04551;	GO:0051539; GO:0046429; GO:0005506; GO:0019288; GO:0016114		essential
WT_EL_ST1vsSR_dw	DVU1917	Q72AS4	hysB DVU1917	Periplasmic [NiFeSe] hydrogenase, small subunit (EC 1.12.7.2)		PF14720;PF01058;	GO:0051538; GO:0051539; GO:0008901; GO:0009375; GO:0046872
WT_EL_ST1vsSR_dw	DVU2085	Q72AB2	DVU2085	Snf2 family protein		PF00271;PF08455;PF00176;	GO:0005524; GO:0003677; GO:0008270
WT_EL_ST1vsSR_dw	DVU0283	Q72FD1	DVU0283	AhpF family protein/thioredoxin reductase	Class-II pyridine nucleotide-disulfide oxidoreductase family	PF00070;PF07992;PF13192;	GO:0050660; GO:0016491
WT_EL_ST1vsSR_dw	DVU3367	Q725Q7	aspS DVU3367	Aspartate--tRNA(Asp/Asn) ligase (EC 6.1.1.23) (Aspartyl-tRNA synthetase) (AspRS) (Non-discriminating aspartyl-tRNA synthetase) (ND-AspRS)	Class-II aminoacyl-tRNA synthetase family	PF02938;PF00152;PF01336;	GO:0005524; GO:0004815; GO:0050560; GO:0006422; GO:0005737; GO:0003676	UE3	essential
WT_EL_ST1vsSR_dw	DVU0035	Q72G26	DVU0035	Uncharacterized protein
WT_EL_ST1vsSR_dw	DVU1022	Q72DA7	DVU1022	SUF system FeS assembly ATPase SufC, putative		PF00005;	GO:0005524; GO:0016887		essential
WT_EL_ST1vsSR_dw	DVU2254	Q729U4	thyX DVU2254	Thymidylate synthase ThyX (TS) (TSase) (EC 2.1.1.148)	Thymidylate synthase ThyX family	PF02511;	GO:0006231; GO:0050660; GO:0050797		essential
WT_EL_ST1vsSR_dw	DVU0558	Q72EM0	DVU0558	Uncharacterized protein
WT_EL_ST1vsSR_dw	DVU1301	Q72CI2	DVU1301	Uncharacterized protein
WT_EL_ST1vsSR_dw	DVU2336	Q729L4	DVU2336	Carboxyl-terminal protease (EC 3.4.21.-)	Peptidase S41A family	PF00595;PF03572;	GO:0008236
WT_EL_ST1vsSR_dw	DVU3255	Q726B0	DVU3255	Transcriptional regulator, CopG family		PF01402;PF03681;	GO:0006355
WT_EL_ST1vsSR_dw	DVU1220	Q72CR3	DVU1220	Nitroreductase family protein		PF13187;PF00881;	GO:0051536; GO:0016491
WT_EL_ST1vsSR_dw	DVU0271	Q72FE3	DVU0271	Response regulator		PF02518;PF00072;	GO:0000160; GO:0016310; GO:0016772	UE3
WT_EL_ST1vsSR_dw	DVU0630	Q72EE8	DVU0630	Uncharacterized protein					essential
WT_EL_ST1vsSR_dw	DVU0902	Q72DM7	DVU0902	TPR domain protein		PF13181;
WT_EL_ST1vsSR_dw	DVU1819	Q72B20	secD DVU1819	Protein translocase subunit SecD	SecD/SecF family, SecD subfamily	PF02355;	GO:0015450; GO:0016021; GO:0005622; GO:0065002; GO:0005886; GO:0006605; GO:0043952		essential
WT_EL_ST1vsSR_dw	DVU3174	Q725J9	ubiE DVU3174	Ubiquinone/menaquinone biosynthesis C-methyltransferase UbiE (EC 2.1.1.163) (EC 2.1.1.201) (2-methoxy-6-polyprenyl-1,4-benzoquinol methylase) (Demethylmenaquinone methyltransferase)	Class I-like SAM-binding methyltransferase superfamily, MenG/UbiE family	PF01209;	GO:0008425; GO:0009060; GO:0009234; GO:0006744
WT_EL_ST1vsSR_dw	DVU0941	Q72DI8	DVU0941	Peptidase, M16 family	Peptidase M16 family	PF08367;PF00675;PF05193;	GO:0003824; GO:0046872; GO:0006508
WT_EL_ST1vsSR_dw	DVU2669	Q728D4	DVU2669	Conserved domain protein
WT_EL_ST1vsSR_dw	DVU0399	Q72F16	DVU0399	Uncharacterized protein
WT_EL_ST1vsSR_dw	DVU2673	Q728D0	DVU2673	Anaerobic glycerol-3-phosphate dehydrogenase, subunit A, truncation		PF01266;	GO:0004368; GO:0009331; GO:0006072	UE3:HE3
WT_EL_ST1vsSR_dw	DVU3150	Q726F8	rpsA DVU3150	Ribosomal protein S1		PF00575;	GO:0003723; GO:0005840; GO:0003735; GO:0006412	HE3	essential
WT_EL_ST1vsSR_dw	DVU0328	Q72F86	DVU0328	Glycosyl transferase, group 1 family protein		PF13477;PF00534;	GO:0009058; GO:0016740
WT_EL_ST1vsSR_dw	DVU2373	Q729H8	bamA DVU2373	Outer membrane protein assembly factor BamA	BamA family	PF01103;PF07244;	GO:0043165; GO:0009279; GO:0016021; GO:0051205		essential
WT_EL_ST1vsSR_dw	DVU3113	Q726J4	carA DVU3113	Carbamoyl-phosphate synthase small chain (EC 6.3.5.5) (Carbamoyl-phosphate synthetase glutamine chain)	CarA family	PF00988;PF00117;	GO:0044205; GO:0005524; GO:0006526; GO:0070409; GO:0004088; GO:0006543
WT_EL_ST1vsSR_dw	DVU0683	Q72E95	DVU0683	Protein HflC	Band 7/mec-2 family, HflC subfamily	PF01145;	GO:0016021; GO:0052547
WT_EL_ST1vsSR_dw	DVU0684	Q72E94	DVU0684	HflK protein, putative		PF01145;	GO:0016021
WT_EL_ST1vsSR_dw	DVU1366	Q72CB7	DVU1366	Lipoprotein, putative
WT_EL_ST1vsSR_dw	DVU0252	Q72FG2	DVU0252	Uncharacterized protein
WT_EL_ST1vsSR_dw	DVU2828	Q727M7	DVU2828	Site-specific recombinase, phage integrase family		PF00589;	GO:0003677; GO:0015074; GO:0006310
WT_EL_ST1vsSR_dw	DVU0899	Q72DN0	DVU0899	UPF0296 protein DVU_0899	UPF0296 family	PF04025;			essential
WT_EL_ST1vsSR_dw	DVU1470	Q72C14	ppiC DVU1470	Peptidylprolyl isomerase (EC 5.2.1.8)		PF00639;	GO:0003755
WT_EL_ST1vsSR_dw	DVU2410	Q729E1	sodB DVU2410	Superoxide dismutase (EC 1.15.1.1)	Iron/manganese superoxide dismutase family	PF02777;PF00081;	GO:0046872; GO:0004784
WT_EL_ST1vsSR_dw	DVU0441	Q72EX7	ade DVU0441	Adenine deaminase (Adenase) (Adenine aminase) (EC 3.5.4.2)	Adenine deaminase family	PF13382;PF01979;	GO:0006146; GO:0000034
WT_EL_ST1vsSR_dw	DVU1833	Q72B07	DVU1833	Phosphoenolpyruvate synthase, putative		PF00391;PF02896;PF01326;	GO:0005524; GO:0016301	HR1:HE3	essential
WT_EL_ST1vsSR_dw	DVU3185	Q726B7	roO DVU3185	Rubredoxin-oxygen oxidoreductase		PF00258;PF00753;	GO:0010181; GO:0009055; GO:0046872; GO:0016491
WT_EL_ST1vsSR_dw	DVU1912	Q72AS9	DVU1912	Uncharacterized protein		PF02367;	GO:0070526		essential
WT_EL_ST1vsSR_dw	DVU2364	Q729I6	DVU2364	Aminotransferase, classes I and II		PF00155;	GO:0009058; GO:0030170; GO:0008483
WT_EL_ST1vsSR_dw	DVU2509	Q728U3	murE DVU2509	UDP-N-acetylmuramoyl-L-alanyl-D-glutamate--2,6-diaminopimelate ligase (EC 6.3.2.13) (Meso-A2pm-adding enzyme) (Meso-diaminopimelate-adding enzyme) (UDP-MurNAc-L-Ala-D-Glu:meso-diaminopimelate ligase) (UDP-MurNAc-tripeptide synthetase) (UDP-N-acetylmuramyl-tripeptide synthetase)	MurCDEF family, MurE subfamily	PF01225;PF02875;PF08245;	GO:0005524; GO:0008765; GO:0007049; GO:0051301; GO:0071555; GO:0005737; GO:0009252; GO:0008360		essential
WT_EL_ST1vsSR_dw	DVU2505	Q728U7	DVU2505	Cell cycle protein, FtsW/RodA/SpoVE family		PF01098;	GO:0007049; GO:0051301; GO:0016021; GO:0009252; GO:0005886; GO:0008360		essential
WT_EL_ST1vsSR_dw	DVU1929	Q72AR3	DVU1929	Uncharacterized protein		PF13396;
WT_EL_ST1vsSR_dw	DVU1875	Q72AW5	DVU1875	DafA protein
WT_EL_ST1vsSR_dw	DVU2487	Q728W5	DVU2487	Uncharacterized protein			GO:0016020; GO:0000155
WT_EL_ST1vsSR_dw	DVU2956	Q727A0	DVU2956	Sigma-54 dependent transcriptional regulator		PF02954;PF00158;	GO:0005524; GO:0000160; GO:0006355; GO:0043565; GO:0006351
WT_EL_ST1vsSR_dw	DVU1900	Q72AU0	DVU1900	Uncharacterized protein		PF13464;PF13413;	GO:0003677
WT_EL_ST1vsSR_dw	DVU1462	Q72C22	DVU1462	Cytochrome c assembly protein, putative		PF01578;	GO:0017004; GO:0020037
WT_EL_ST1vsSR_dw	DVU0898	Q72DN1	DVU0898	Uncharacterized protein		PF08340;PF03755;
WT_EL_ST1vsSR_dw	DVU1033	Q72D96	DVU1033	Competence/damage-inducible protein CinA protein, truncation		PF02464;
WT_EL_ST1vsSR_dw	DVU2433	Q729B8	DVU2433	Uncharacterized protein
WT_EL_ST1vsSR_dw	DVU3149	Q726F9	sppA DVU3149	Signal peptide peptidase SppA, 36K type (EC 3.4.-.-)		PF01343;	GO:0004252
WT_EL_ST1vsSR_dw	DVU2798	Q727Q7	DVU2798	ApbE family protein		PF02424;	GO:0017013
WT_EL_ST1vsSR_dw	DVU0142	Q72FS1	trpS DVU0142	Tryptophanyl-tRNA synthetase (EC 6.1.1.2)	Class-I aminoacyl-tRNA synthetase family	PF00579;	GO:0005524; GO:0005737; GO:0004830; GO:0006436		essential
WT_EL_ST1vsSR_dw	DVU0164	Q72FP9	DVU0164	Cation efflux family protein		PF01545;	GO:0008324; GO:0016021; GO:0005886
WT_EL_ST1vsSR_dw	DVU2144	Q72A53	gap-2 DVU2144	Glyceraldehyde-3-phosphate dehydrogenase (EC 1.2.1.-)	Glyceraldehyde-3-phosphate dehydrogenase family	PF02800;PF00044;	GO:0051287; GO:0050661; GO:0006006; GO:0016620		essential
WT_EL_ST1vsSR_dw	DVU0174	Q72FN9	DVU0174	Uncharacterized protein
WT_EL_ST1vsSR_dw	DVU1087	Q72D43	DVU1087	Uncharacterized protein		PF01933;		HA3:UA2:UA3:HA2:UE3:HE3:UR1:HR1:US1:HE2:HS3:UE2
WT_EL_ST1vsSR_dw	DVU2738	Q727W6	DVU2738	Methyl-accepting chemotaxis protein		PF00672;PF00015;PF08448;	GO:0016021; GO:0000155
WT_EL_ST1vsSR_dw	DVU1897	Q72AU3	glyS DVU1897	Glycine--tRNA ligase beta subunit (EC 6.1.1.14) (Glycyl-tRNA synthetase beta subunit) (GlyRS)	Class-II aminoacyl-tRNA synthetase family	PF02092;	GO:0005524; GO:0005737; GO:0004820; GO:0006426	UA3	essential
WT_EL_ST1vsSR_dw	DVU1811	Q72B27	ctaB DVU1811	Protoheme IX farnesyltransferase (EC 2.5.1.-) (Heme B farnesyltransferase) (Heme O synthase)	UbiA prenyltransferase family, Protoheme IX farnesyltransferase subfamily	PF01040;	GO:0048034; GO:0016021; GO:0005886; GO:0008495
WT_EL_ST1vsSR_dw	DVU0788	Q72DZ1	mreC DVU0788	Cell shape-determining protein MreC (Cell shape protein MreC)	MreC family	PF04085;	GO:0008360		essential
WT_EL_ST1vsSR_dw	DVU2330	Q729M0	DVU2330	MRP family protein		PF13614;PF10609;	GO:0005524
WT_EL_ST1vsSR_dw	DVU1848	Q72AZ2	DVU1848	Uncharacterized protein
WT_EL_ST1vsSR_dw	DVU1510	Q72BX4	DVU1510	Uncharacterized protein					essential
WT_EL_ST1vsSR_dw	DVU1467	Q72C17	hslU DVU1467	ATP-dependent protease ATPase subunit HslU (Unfoldase HslU)	ClpX chaperone family, HslU subfamily	PF00004;PF07724;	GO:0005524; GO:0016887; GO:0009376; GO:0070011; GO:0043335
WT_EL_ST1vsSR_dw	DVU0241	Q72FH2	DVU0241	MTH1175-like domain family protein		PF02579;
WT_EL_ST1vsSR_dw	DVU2507	Q728U5	mraY DVU2507	Phospho-N-acetylmuramoyl-pentapeptide-transferase (EC 2.7.8.13) (UDP-MurNAc-pentapeptide phosphotransferase)	Glycosyltransferase 4 family, MraY subfamily	PF00953;PF10555;	GO:0051992; GO:0007049; GO:0051301; GO:0071555; GO:0016021; GO:0009252; GO:0008963; GO:0005886; GO:0008360		essential
WT_EL_ST1vsSR_dw	DVU1289	Q72CJ4	DVU1289	Reductase, iron-sulfur binding subunit, putative		PF13183;	GO:0051536		essential
WT_EL_ST1vsSR_dw	DVU1291	Q72CJ2	DVU1291	Uncharacterized protein		PF14361;			essential
WT_EL_ST1vsSR_dw	DVU0713	Q72E66	DVU0713	Branched-chain amino acid ABC transporter, permease protein		PF02653;	GO:0016021; GO:0005886; GO:0005215	UR1
WT_EL_ST1vsSR_dw	DVU0507	Q72ER2	DVU0507	Uncharacterized protein		PF04456;
WT_EL_ST1vsSR_dw	DVU1342	Q72CE1	DVU1342	Cation ABC transporter, ATP-binding protein, putative	ABC transporter superfamily	PF00005;	GO:0005524; GO:0016887
WT_EL_ST1vsSR_dw	DVU0578	Q72EK0	DVU0578	Formate dehydrogenase accessory protein FdhD, putative		PF02634;	GO:0008863; GO:0009326
WT_EL_ST1vsSR_dw	DVU3141	Q726G7	DVU3141	Lipoprotein, putative
WT_EL_ST1vsSR_dw	DVU0034	Q72G27	DVU0034	DSBA-like thioredoxin domain protein		PF13462;
WT_EL_ST1vsSR_dw	DVU2255	P61531	ruvB DVU2255	Holliday junction ATP-dependent DNA helicase RuvB (EC 3.6.4.12)	RuvB family	PF05491;PF05496;	GO:0005524; GO:0003677; GO:0006310; GO:0006281; GO:0009432; GO:0009378	HE3
WT_EL_ST1vsSR_dw	DVU3330	Q725U5	DVU3330	Uncharacterized protein
WT_EL_ST1vsSR_dw	DVU2792	Q727R3	DVU2792	Electron transport complex protein RnfC, putative		PF01512;PF13237;	GO:0051536
WT_EL_ST1vsSR_dw	DVU0714	Q72E65	DVU0714	Branched-chain amino acid ABC transporter, permease protein		PF02653;	GO:0016021; GO:0005886; GO:0005215
WT_EL_ST1vsSR_dw	DVU3069	Q726N7	DVU3069	Uncharacterized protein		PF02618;	GO:0003676	UR1:US1:UE2
WT_EL_ST1vsSR_dw	DVU0627	Q72EF1	ptB DVU0627	Phosphotransbutyrylase (EC 2.3.1.19)		PF01515;	GO:0050182
WT_EL_ST1vsSR_dw	DVU0604	Q72EH4	DVU0604	Uncharacterized protein					essential
WT_EL_ST1vsSR_dw	DVU2222	Q729X5	ssb DVU2222	Single-stranded DNA-binding protein (SSB)		PF00436;	GO:0006260; GO:0003697		essential
WT_EL_ST1vsSR_dw	DVU0114	P62364	hisG DVU0114	ATP phosphoribosyltransferase (ATP-PRT) (ATP-PRTase) (EC 2.4.2.17)	ATP phosphoribosyltransferase family, Long subfamily	PF01634;PF08029;	GO:0005524; GO:0003879; GO:0005737; GO:0000105; GO:0000287
WT_EL_ST1vsSR_dw	DVU0810	Q72DW9	DVU0810	Uncharacterized protein		PF13458;		UR1:HE2:HA2:US1:HR1:HS3:HA3:UA2
WT_EL_ST1vsSR_dw	DVU0866	Q72DR3	dxr DVU0866	1-deoxy-D-xylulose 5-phosphate reductoisomerase (DXP reductoisomerase) (EC 1.1.1.267) (1-deoxyxylulose-5-phosphate reductoisomerase) (2-C-methyl-D-erythritol 4-phosphate synthase)	DXR family	PF08436;PF02670;PF13288;	GO:0030604; GO:0070402; GO:0019288; GO:0046872; GO:0016114
WT_EL_ST1vsSR_dw	DVU0980	Q72DE9	DVU0980	DAK2 domain protein		PF02734;	GO:0006071; GO:0004371
WT_EL_ST1vsSR_dw	DVU1867	Q72AX3	dapF DVU1867	Diaminopimelate epimerase (DAP epimerase) (EC 5.1.1.7)	Diaminopimelate epimerase family	PF01678;	GO:0005737; GO:0008837; GO:0009089		essential
WT_EL_ST1vsSR_dw	DVU1567	Q72BR7	DVU1567	Uncharacterized protein
WT_EL_ST1vsSR_dw	DVU2482	Q728X0	fdnG-2 DVU2482	Formate dehydrogenase, alpha subunit, selenocysteine-containing (EC 1.2.1.2)		PF04879;PF00384;PF01568;	GO:0051539; GO:0045333; GO:0005737; GO:0009055; GO:0008863; GO:0030151
WT_EL_ST1vsSR_dw	DVU0056	Q72G07	cheV-1 DVU0056	Chemotaxis protein CheV		PF01584;PF00072;	GO:0006935; GO:0005622; GO:0000160; GO:0004871
WT_EL_ST1vsSR_dw	DVU1290	Q72CJ3	DVU1290	Nitrate reductase, gamma subunit, putative		PF02665;	GO:0008940; GO:0009325		essential
WT_EL_ST1vsSR_dw	DVU2285	Q729R4	DVU2285	L-lactate permease family protein		PF02652;	GO:0005887; GO:0015129
WT_EL_ST1vsSR_dw	DVU1251	Q72CN2	DVU1251	Uncharacterized protein
WT_EL_ST1vsSR_dw	DVU2960	Q726Z6	DVU2960	Sigma-54 dependent transcriptional regulator		PF02954;PF13426;PF00158;	GO:0005524; GO:0000155; GO:0006355; GO:0043565; GO:0006351
WT_EL_ST1vsSR_dw	DVU3395	Q725M9	DVU3395	Peptidase, M23/M37 family		PF01551;
WT_EL_ST1vsSR_dw	DVU0789	Q72DZ0	mreB-1 DVU0789	Rod shape-determining protein MreB		PF06723;	GO:0000902		essential
WT_EL_ST1vsSR_dw	DVU3168	Q725I1	hemL DVU3168	Glutamate-1-semialdehyde 2,1-aminomutase (GSA) (EC 5.4.3.8) (Glutamate-1-semialdehyde aminotransferase) (GSA-AT)	Class-III pyridoxal-phosphate-dependent aminotransferase family, HemL subfamily	PF00202;	GO:0005737; GO:0042286; GO:0006782; GO:0030170; GO:0008483		essential
WT_EL_ST1vsSR_dw	DVU1582	Q72BQ2	DVU1582	Uncharacterized protein					essential
WT_EL_ST1vsSR_dw	DVU3210	Q726E3	thrC DVU3210	Threonine synthase (EC 4.2.3.1)		PF00291;	GO:0046872; GO:0004795		essential
Wild Type Up-Regulated Genes During Transition from SR1 to ST2											Functional Enrichment
Condition	Locus	Uniprot ID	Name	Description	Protein Families	PFAM	GO Terms	Co-Culture Mutations	Essentiality		Category	Term	Count	%	PValue	Genes	List Total	Pop Hits	Pop Total	Fold Enrichment	Bonferroni	Benjamini	FDR
WT_EL_SRvsST2_up	DVU1420	Q72C64	DVU1420	Hpt domain protein		PF01627;	GO:0000160; GO:0004871				KEGG_PATHWAY	dvu02030:Bacterial chemotaxis	7	3.27103	5.87451e-05	4931034, 4933094, 4932084, 4932047, 4935135, 4928126, 4929710	31	56	2309	9.31048	0.0012916	0.0012916	0.0459667
WT_EL_SRvsST2_up	DVU1022	Q72DA7	DVU1022	SUF system FeS assembly ATPase SufC, putative		PF00005;	GO:0005524; GO:0016887		essential		GOTERM_MF_FAT	GO:0005506~iron ion binding	16	7.47664	0.000314639	4926289, 4928187, 4930245, 4926401, 4933248, 4932226, 4929170, 4934016, 4926185, 4931227, 4934821, 4932336, 4934116, 4929450, 4926811, 4934929	83	292	4316	2.84932	0.0352387	0.0352387	0.357245
WT_EL_SRvsST2_up	DVU0586	Q72EJ2	DVU0586	Uncharacterized protein							KEGG_PATHWAY	dvu02010:ABC transporters	7	3.27103	0.000827328	4928260, 4928700, 4930921, 4931931, 4933758, 4934240, 4927777	31	90	2309	5.79319	0.018044	0.00906305	0.645669
WT_EL_SRvsST2_up	DVU2980	Q726X6	pssA DVU2980	CDP-diacylglycerol--serine O-phosphatidyltransferase (EC 2.7.8.8)	CDP-alcohol phosphatidyltransferase class-I family	PF01066;	GO:0003882; GO:0016020; GO:0008654		essential		GOTERM_MF_FAT	GO:0046914~transition metal ion binding	22	10.2804	0.0010926	4926289, 4928187, 4935871, 4927146, 4930878, 4930245, 4927697, 4926401, 4933248, 4932226, 4929170, 4934016, 4926185, 4931227, 4934821, 4932336, 4934702, 4935628, 4934116, 4929450, 4926811, 4934929	83	551	4316	2.07623	0.117172	0.0604105	1.23556
WT_EL_SRvsST2_up	DVU1570	Q72BR4	porB DVU1570	Pyruvate ferredoxin oxidoreductase, beta subunit (EC 1.2.7.1)		PF02775;	GO:0019164; GO:0030976				GOTERM_MF_FAT	GO:0046872~metal ion binding	26	12.1495	0.00416389	4935871, 4930878, 4930245, 4934466, 4935135, 4929170, 4934016, 4931227, 4926305, 4934878, 4934116, 4934929, 4926289, 4928187, 4927146, 4927697, 4926401, 4933248, 4932226, 4926185, 4934821, 4932336, 4934702, 4935628, 4929450, 4926811	83	782	4316	1.7289	0.378534	0.146627	4.63449
WT_EL_SRvsST2_up	DVU0951	Q72DH8	DVU0951	Molybdopterin biosynthesis MoeA protein, putative		PF00994;PF03454;PF03453;	GO:0006777				GOTERM_MF_FAT	GO:0043167~ion binding	26	12.1495	0.00462059	4935871, 4930878, 4930245, 4934466, 4935135, 4929170, 4934016, 4931227, 4926305, 4934878, 4934116, 4934929, 4926289, 4928187, 4927146, 4927697, 4926401, 4933248, 4932226, 4926185, 4934821, 4932336, 4934702, 4935628, 4929450, 4926811	83	788	4316	1.71574	0.410197	0.123652	5.1307
WT_EL_SRvsST2_up	DVU2411	Q729E0	DVU2411	EF hand domain protein		PF13202;PF13405;	GO:0005509				GOTERM_MF_FAT	GO:0043169~cation binding	26	12.1495	0.00462059	4935871, 4930878, 4930245, 4934466, 4935135, 4929170, 4934016, 4931227, 4926305, 4934878, 4934116, 4934929, 4926289, 4928187, 4927146, 4927697, 4926401, 4933248, 4932226, 4926185, 4934821, 4932336, 4934702, 4935628, 4929450, 4926811	83	788	4316	1.71574	0.410197	0.123652	5.1307
WT_EL_SRvsST2_up	DVU0899	Q72DN0	DVU0899	UPF0296 protein DVU_0899	UPF0296 family	PF04025;			essential		INTERPRO	IPR003731:Dinitrogenase iron-molybdenum cofactor biosynthesis	4	1.86916	0.00551031	4935077, 4926376, 4927923, 4930606	159	17	7253	10.7333	0.78239	0.78239	7.03048
WT_EL_SRvsST2_up	DVU2671	Q728D2	rny DVU2671	Ribonuclease Y (RNase Y) (EC 3.1.-.-)	RNase Y family	PF12072;PF01966;PF00013;	GO:0003723; GO:0004521; GO:0016021; GO:0006402; GO:0005886		essential		GOTERM_MF_FAT	GO:0046906~tetrapyrrole binding	6	2.80374	0.0084163	4926185, 4932336, 4934492, 4926401, 4932226, 4934929	83	67	4316	4.65672	0.618452	0.175274	9.16455
WT_EL_SRvsST2_up	DVU3207	Q726E6	DVU3207	RNB-like family protein							KEGG_PATHWAY	dvu00240:Pyrimidine metabolism	4	1.86916	0.0132013	4934492, 4934215, 4927980, 4930849	31	39	2309	7.63937	0.253501	0.0928558	9.87797
WT_EL_SRvsST2_up	DVU0261	Q72FF3	DVU0261	Universal stress protein family		PF00582;	GO:0006950				GOTERM_MF_FAT	GO:0020037~heme binding	5	2.33645	0.0223068	4926185, 4932336, 4926401, 4932226, 4934929	83	57	4316	4.5614	0.9236	0.348598	22.6291
WT_EL_SRvsST2_up	DVU1841	Q72AZ9	fbp DVU1841	Fructose-1,6-bisphosphatase class 1 (FBPase class 1) (EC 3.1.3.11) (D-fructose-1,6-bisphosphate 1-phosphohydrolase class 1)	FBPase class 1 family	PF00316;	GO:0005737; GO:0042132; GO:0006094; GO:0000287		essential
WT_EL_SRvsST2_up	DVU2072	Q72AC5	cheA-3 DVU2072	Histidine kinase (EC 2.7.13.3)		PF01584;PF02895;PF02518;PF01627;	GO:0005524; GO:0006935; GO:0005737; GO:0000155
WT_EL_SRvsST2_up	DVU0396	Q72F19	hup-1 DVU0396	DNA-binding protein HU	Bacterial histone-like protein family	PF00216;	GO:0003677; GO:0030261
WT_EL_SRvsST2_up	DVU0843	Q72DT6	DVU0843	Uncharacterized protein		PF00275;	GO:0016765
WT_EL_SRvsST2_up	DVU3054	Q726Q2	DVU3054	Radical SAM domain protein		PF04055;	GO:0003824; GO:0051536
WT_EL_SRvsST2_up	DVUA0006	Q72WT3	DVUA0006	Magnesium transporter MgtE, putative		PF00571;PF01769;	GO:0003824; GO:0008324
WT_EL_SRvsST2_up	DVU1332	Q72CF1	selD DVU1332	Selenide, water dikinase (EC 2.7.9.3) (Selenium donor protein) (Selenophosphate synthase)	Selenophosphate synthase 1 family, Class I subfamily	PF00586;PF02769;	GO:0005524; GO:0000287; GO:0004756; GO:0016260
WT_EL_SRvsST2_up	DVU1174	Q72CV9	DVU1174	Uncharacterized protein
WT_EL_SRvsST2_up	DVU2827	Q727M8	DVU2827	Sigma-54 dependent transcriptional regulator		PF02954;PF13426;PF00158;	GO:0005524; GO:0006355; GO:0043565; GO:0004871; GO:0006351
WT_EL_SRvsST2_up	DVU1593	Q72BP1	cheY-1 DVU1593	Chemotaxis protein CheY		PF00072;	GO:0000160
WT_EL_SRvsST2_up	DVU3173	Q725K0	DVU3173	Uncharacterized protein					essential
WT_EL_SRvsST2_up	DVU2281	Q729R8	DVU2281	Sensor histidine kinase/response regulator (EC 2.7.3.-)		PF02518;PF00512;PF00072;	GO:0016020; GO:0000155
WT_EL_SRvsST2_up	DVU2521	Q728T1	aroK-2 aroK DVU2521	Shikimate kinase (SK) (EC 2.7.1.71)	Shikimate kinase family	PF01202;	GO:0005524; GO:0009073; GO:0009423; GO:0005737; GO:0000287; GO:0004765		essential
WT_EL_SRvsST2_up	DVU1839	Q72B01	trx DVU1839	Thioredoxin	Thioredoxin family	PF00085;	GO:0045454; GO:0006662; GO:0015035		essential
WT_EL_SRvsST2_up	DVU2085	Q72AB2	DVU2085	Snf2 family protein		PF00271;PF08455;PF00176;	GO:0005524; GO:0003677; GO:0008270
WT_EL_SRvsST2_up	DVU2670	Q728D3	DVU2670	Cell division protein ZapA		PF05164;	GO:0000917; GO:0005737
WT_EL_SRvsST2_up	DVU0128	Q72FT5	DVU0128	Membrane protein, putative		PF01594;
WT_EL_SRvsST2_up	DVU0734	Q72E45	DVU0734	Uroporphyrinogen III synthase/methyltransferase	Precorrin methyltransferase family	PF02602;PF00590;	GO:0008168; GO:0006779; GO:0043115; GO:0004852		essential
WT_EL_SRvsST2_up	DVU2228	Q729W9	DVU2228	MotB protein, putative		PF13677;PF00691;
WT_EL_SRvsST2_up	DVU2342	Q729K8	DVU2342	Amino acid ABC transporter, periplasmic amino acid-binding protein	Bacterial solute-binding protein 3 family		GO:0005215
WT_EL_SRvsST2_up	DVU1434	Q72C50	DVU1434	Uncharacterized protein
WT_EL_SRvsST2_up	DVU1788	Q72B50	rpoD DVU1788	RNA polymerase sigma factor RpoD (Sigma-70)	Sigma-70 factor family, RpoD/SigA subfamily	PF03979;PF00140;PF04542;PF04539;PF04545;	GO:0003677; GO:0005737; GO:0003700; GO:0016987; GO:0001123	UR1	essential
WT_EL_SRvsST2_up	DVU2441	Q729B1	DVU2441	Heat shock protein, Hsp20 family	Small heat shock protein (HSP20) family	PF00011;			essential
WT_EL_SRvsST2_up	DVU0031	Q72G30	DVU0031	AzlC family protein		PF03591;
WT_EL_SRvsST2_up	DVU1592	Q72BP2	DVU1592	Arginine N-succinyltransferase, beta subunit, putative		PF00015;	GO:0016020; GO:0004871; GO:0016740
WT_EL_SRvsST2_up	DVU1260	Q72CM3	DVU1260	Outer membrane protein P1, putative		PF03349;		UE3:UR1:UE2:UA3:HA2:HE2:UE2:US1:UA2:HE2
WT_EL_SRvsST2_up	DVU3081	Q726M5	DVU3081	Membrane protein, putative		PF00892;	GO:0016021
WT_EL_SRvsST2_up	DVU1597	Q05805	DVU1597	Sulfite reductase, assimilatory-type (EC 1.8.-.-)		PF01077;PF03460;	GO:0051539; GO:0019344; GO:0020037; GO:0046872; GO:0016491
WT_EL_SRvsST2_up	DVU2892	Q727G3	folE2 DVU2892	GTP cyclohydrolase FolE2 (EC 3.5.4.16)	GTP cyclohydrolase IV family	PF02649;	GO:0035998; GO:0003934
WT_EL_SRvsST2_up	DVU0563	Q72EL5	DVU0563	ISD1, transposase OrfB		PF13276;	GO:0015074; GO:0003676
WT_EL_SRvsST2_up	DVU3246	Q725M3	DVU3246	RND efflux system, outer membrane protein, NodT family		PF02321;	GO:0008289; GO:0016020; GO:0005215
WT_EL_SRvsST2_up	DVU0055	Q72G08	ispH DVU0055	4-hydroxy-3-methylbut-2-enyl diphosphate reductase (EC 1.17.1.2)	IspH family	PF02401;	GO:0051538; GO:0051745; GO:0050992; GO:0019288; GO:0046872; GO:0016114
WT_EL_SRvsST2_up	DVU0052	Q72G11	era DVU0052	GTPase Era	TRAFAC class TrmE-Era-EngA-EngB-Septin-like GTPase superfamily, Era GTPase family	PF07650;PF01926;	GO:0005525; GO:0003924; GO:0005737; GO:0005886; GO:0042274; GO:0070181		essential
WT_EL_SRvsST2_up	DVU0259	Q72FF5	DVU0259	DNA-binding response regulator		PF00072;	GO:0003677; GO:0000160
WT_EL_SRvsST2_up	DVU2374	Q729H7	lolD DVU2374	Lipoprotein-releasing system ATP-binding protein LolD (EC 3.6.3.-)	ABC transporter superfamily, Lipoprotein translocase (TC 3.A.1.125) family	PF00005;	GO:0005524; GO:0043190; GO:0016887; GO:0042954		essential
WT_EL_SRvsST2_up	DVU2938	Q727B7	DVU2938	Uncharacterized protein		PF01837;
WT_EL_SRvsST2_up	DVU1510	Q72BX4	DVU1510	Uncharacterized protein					essential
WT_EL_SRvsST2_up	DVU1579	Q72BQ5	cysS DVU1579	Cysteine--tRNA ligase (EC 6.1.1.16) (Cysteinyl-tRNA synthetase) (CysRS)	Class-I aminoacyl-tRNA synthetase family	PF09190;PF01406;	GO:0005524; GO:0004817; GO:0006423; GO:0005737; GO:0008270		essential
WT_EL_SRvsST2_up	DVU3103	Q726K4	tolB DVU3103	Protein TolB	TolB family	PF07676;	GO:0042597; GO:0017038		essential
WT_EL_SRvsST2_up	DVU2935	Q727C0	gpmA gpm DVU2935	2,3-bisphosphoglycerate-dependent phosphoglycerate mutase (BPG-dependent PGAM) (PGAM) (Phosphoglyceromutase) (dPGM) (EC 5.4.2.11)	Phosphoglycerate mutase family, BPG-dependent PGAM subfamily	PF00300;	GO:0046538; GO:0006096
WT_EL_SRvsST2_up	DVU3275	Q725Z8	DVU3275	Uncharacterized protein
WT_EL_SRvsST2_up	DVU0793	Q72DY6	DVU0793	Uncharacterized protein
WT_EL_SRvsST2_up	DVU1574	Q72BR0	rplY ctc DVU1574	50S ribosomal protein L25 (General stress protein CTC)	Ribosomal protein L25P family, CTC subfamily	PF01386;PF14693;	GO:0008097; GO:0005840; GO:0003735; GO:0006412		essential
WT_EL_SRvsST2_up	DVU3271	Q726A2	cydA DVU3271	Cytochrome d ubiquinol oxidase, subunit I (EC 1.10.3.-)		PF01654;	GO:0016020; GO:0016491
WT_EL_SRvsST2_up	DVU2223	Q729X4	DVU2223	Uncharacterized protein
WT_EL_SRvsST2_up	DVU0033	Q72G28	DVU0033	Isochorismatase family protein		PF00857;	GO:0003824
WT_EL_SRvsST2_up	DVU1038	P62353	hisA DVU1038	1-(5-phosphoribosyl)-5-[(5-phosphoribosylamino)methylideneamino] imidazole-4-carboxamide isomerase (EC 5.3.1.16) (Phosphoribosylformimino-5-aminoimidazole carboxamide ribotide isomerase)	HisA/HisF family	PF00977;	GO:0003949; GO:0005737; GO:0000105
WT_EL_SRvsST2_up	DVU0794	Q72DY5	fabI DVU0794	Enoyl-[acyl-carrier-protein] reductase [NADH] (EC 1.3.1.9)	Short-chain dehydrogenases/reductases (SDR) family, FabI subfamily		GO:0004318; GO:0006633
WT_EL_SRvsST2_up	DVU1051	Q72D78	ccmE DVU1051	Cytochrome c-type biogenesis protein CcmE		PF03100;	GO:0017004; GO:0016021; GO:0046872; GO:0005886; GO:0017003		essential
WT_EL_SRvsST2_up	DVU1246	Q72CN7	DVU1246	Membrane protein, putative		PF02405;
WT_EL_SRvsST2_up	DVU3254	Q726B1	DVU3254	PDZ domain protein		PF04187;PF13180;
WT_EL_SRvsST2_up	DVU1863	Q72AX7	DVU1863	Site-determining protein	ParA family	PF01656;	GO:0005524
WT_EL_SRvsST2_up	DVU1810	Q72B28	DVU1810	Uncharacterized protein
WT_EL_SRvsST2_up	DVU0918	Q72DL1	atpB DVU0918	ATP synthase subunit a (ATP synthase F0 sector subunit a) (F-ATPase subunit 6)	ATPase A chain family	PF00119;	GO:0016021; GO:0005886; GO:0042777; GO:0046933; GO:0045263		essential
WT_EL_SRvsST2_up	DVU0501	Q72ER8	DVU0501	Uncharacterized protein
WT_EL_SRvsST2_up	DVU2503	P61678	murC DVU2503	UDP-N-acetylmuramate--L-alanine ligase (EC 6.3.2.8) (UDP-N-acetylmuramoyl-L-alanine synthetase)	MurCDEF family	PF01225;PF02875;PF08245;	GO:0005524; GO:0008763; GO:0007049; GO:0051301; GO:0071555; GO:0005737; GO:0009252; GO:0008360		essential
WT_EL_SRvsST2_up	DVU1781	Q72B57	DVU1781	Uncharacterized protein		PF02589;
WT_EL_SRvsST2_up	DVU2780	Q727S5	DVU2780	Membrane protein, putative		PF02588;PF10035;
WT_EL_SRvsST2_up	DVU0506	Q72ER3	DVU0506	DHH family protein		PF01368;PF02272;	GO:0003676
WT_EL_SRvsST2_up	DVU1842	Q72AZ8	DVU1842	Lipoprotein, putative				UA2:HE2:US1:UR1:UA3:UE2:HA3:HE3:HA2:UE3:HS3:HR1
WT_EL_SRvsST2_up	DVU3366	Q725Q8	def DVU3366	Peptide deformylase (PDF) (EC 3.5.1.88) (Polypeptide deformylase)	Polypeptide deformylase family	PF01327;	GO:0005506; GO:0042586; GO:0006412
WT_EL_SRvsST2_up	DVU0721	Q72E58	DVU0721	Histidine kinase (EC 2.7.13.3)		PF02518;PF08447;PF13426;	GO:0005524; GO:0016020; GO:0000155
WT_EL_SRvsST2_up	DVU1985	Q72AK7	DVU1985	Conserved domain protein		PF01936;
WT_EL_SRvsST2_up	DVU2585	Q728L8	DVU2585	Methyl-accepting chemotaxis protein		PF08269;PF00672;PF00015;	GO:0016021; GO:0004871
WT_EL_SRvsST2_up	DVU2215	Q729Y2	DVU2215	RNA-binding protein		PF00076;	GO:0003676; GO:0000166		essential
WT_EL_SRvsST2_up	DVU1833	Q72B07	DVU1833	Phosphoenolpyruvate synthase, putative		PF00391;PF02896;PF01326;	GO:0005524; GO:0016301	HR1:HE3	essential
WT_EL_SRvsST2_up	DVU1248	Q72CN5	argS DVU1248	Arginine--tRNA ligase (EC 6.1.1.19) (Arginyl-tRNA synthetase) (ArgRS)	Class-I aminoacyl-tRNA synthetase family	PF03485;PF05746;PF00750;	GO:0005524; GO:0004814; GO:0006420; GO:0005737		essential
WT_EL_SRvsST2_up	DVU2224	Q729X3	DVU2224	Uncharacterized protein					essential
WT_EL_SRvsST2_up	DVU0704	Q72E75	lepB DVU0704	Signal peptidase I (EC 3.4.21.89)	Peptidase S26 family	PF00717;	GO:0016021; GO:0008236		essential
WT_EL_SRvsST2_up	DVU1900	Q72AU0	DVU1900	Uncharacterized protein		PF13464;PF13413;	GO:0003677
WT_EL_SRvsST2_up	Dv_SIC19	NA	NA	NA	NA	NA	NA
WT_EL_SRvsST2_up	DVU1043	Q72D86	guaA DVU1043	GMP synthase [glutamine-hydrolyzing] (EC 6.3.5.2) (GMP synthetase) (Glutamine amidotransferase)		PF00733;PF00117;PF00958;	GO:0005524; GO:0006177; GO:0003922; GO:0006529; GO:0004066; GO:0006541; GO:0016462		essential
WT_EL_SRvsST2_up	DVU0909	Q72DM0	DVU0909	Uncharacterized protein
WT_EL_SRvsST2_up	DVU1087	Q72D43	DVU1087	Uncharacterized protein		PF01933;		HA3:UA2:UA3:HA2:UE3:HE3:UR1:HR1:US1:HE2:HS3:UE2
WT_EL_SRvsST2_up	DVU1927	Q72AR5	ileS DVU1927	Isoleucine--tRNA ligase (EC 6.1.1.5) (Isoleucyl-tRNA synthetase) (IleRS)	Class-I aminoacyl-tRNA synthetase family, IleS type 1 subfamily	PF08264;PF00133;PF06827;	GO:0005524; GO:0002161; GO:0005737; GO:0004822; GO:0006428; GO:0008270		essential
WT_EL_SRvsST2_up	DVU0331	Q72F83	DVU0331	Histidine kinase (EC 2.7.13.3)		PF01590;PF02518;PF00989;PF13188;PF13426;	GO:0000155; GO:0006355
WT_EL_SRvsST2_up	DVU0941	Q72DI8	DVU0941	Peptidase, M16 family	Peptidase M16 family	PF08367;PF00675;PF05193;	GO:0003824; GO:0046872; GO:0006508
WT_EL_SRvsST2_up	DVU2442	Q729B0	DVU2442	Heat shock protein, Hsp20 family	Small heat shock protein (HSP20) family	PF00011;
WT_EL_SRvsST2_up	DVU2950	NA	NA	NA	NA	NA	NA
WT_EL_SRvsST2_up	DVU3065	Q726P1	DVU3065	AMP-binding enzyme family protein		PF00501;PF13193;	GO:0003824
WT_EL_SRvsST2_up	DVU1469	Q72C15	DVU1469	Ribosomal protein S1, putative		PF00575;	GO:0003723; GO:0005840; GO:0003735; GO:0006412	HE3
WT_EL_SRvsST2_up	DVU0273	Q72FE1	DVU0273	Uncharacterized protein
WT_EL_SRvsST2_up	DVU0900	Q72DM9	gmk DVU0900	Guanylate kinase (EC 2.7.4.8) (GMP kinase)	Guanylate kinase family	PF00625;	GO:0005524; GO:0005737; GO:0004385; GO:0006163		essential
WT_EL_SRvsST2_up	DVU0003	Q72G57	gyrB DVU0003	DNA gyrase subunit B (EC 5.99.1.3)	Type II topoisomerase family	PF00204;PF00986;PF02518;PF01751;	GO:0005524; GO:0003677; GO:0003918; GO:0006265; GO:0006261; GO:0005694; GO:0005737; GO:0000287		essential
WT_EL_SRvsST2_up	DVU0053	Q72G10	DVU0053	Sulfate permease, putative		PF01740;PF13792;PF00916;	GO:0016021; GO:0008271
WT_EL_SRvsST2_up	DVU2669	Q728D4	DVU2669	Conserved domain protein
WT_EL_SRvsST2_up	DVU0937	Q72DJ2	DVU0937	Uncharacterized protein
WT_EL_SRvsST2_up	DVU0471	Q72EU7	trpA DVU0471	Tryptophan synthase alpha chain (EC 4.2.1.20)	TrpA family	PF00290;	GO:0004834	UE2:UR1:US1:UA2:UA3
WT_EL_SRvsST2_up	DVU2914	Q727E1	prfA DVU2914	Peptide chain release factor 1 (RF-1)	Prokaryotic/mitochondrial release factor family	PF03462;PF00472;	GO:0005737; GO:0016149		essential
WT_EL_SRvsST2_up	DVU0855	Q72DS4	DVU0855	Radical SAM domain protein		PF04055;PF13186;	GO:0051539; GO:0003824; GO:0046872		essential
WT_EL_SRvsST2_up	DVU3185	Q726B7	roO DVU3185	Rubredoxin-oxygen oxidoreductase		PF00258;PF00753;	GO:0010181; GO:0009055; GO:0046872; GO:0016491
WT_EL_SRvsST2_up	DVU2537	Q728R6	infC DVU2537	Translation initiation factor IF-3	IF-3 family	PF00707;PF05198;	GO:0005737; GO:0003743		essential
WT_EL_SRvsST2_up	DVU4002	NA	NA	NA	NA	NA	NA		essential
WT_EL_SRvsST2_up	DVU2468	Q728Y4	lpxK DVU2468	Tetraacyldisaccharide 4'-kinase (EC 2.7.1.130) (Lipid A 4'-kinase)	LpxK family	PF02606;	GO:0005524; GO:0009245; GO:0009029	US1	essential
WT_EL_SRvsST2_up	DVU3282	Q725Z2	DVU3282	ADP-ribosylglycohydrolase family protein		PF03747;	GO:0016787
WT_EL_SRvsST2_up	DVU3112	Q726J5	DVU3112	TPR domain protein
WT_EL_SRvsST2_up	DVU0838	Q72DU1	DVU0838	UPF0109 protein DVU_0838	UPF0109 family		GO:0003723		essential
WT_EL_SRvsST2_up	DVU0901	Q72DM8	pyrF DVU0901	Orotidine 5'-phosphate decarboxylase (EC 4.1.1.23) (OMP decarboxylase) (OMPDCase) (OMPdecase)	OMP decarboxylase family, Type 1 subfamily	PF00215;	GO:0044205; GO:0006207; GO:0004590
WT_EL_SRvsST2_up	DVU2260	Q729T9	rlmE ftsJ rrmJ DVU2260	Ribosomal RNA large subunit methyltransferase E (EC 2.1.1.166) (23S rRNA Um2552 methyltransferase) (rRNA (uridine-2'-O-)-methyltransferase)	Class I-like SAM-binding methyltransferase superfamily, RNA methyltransferase RlmE family	PF01728;	GO:0005737; GO:0008650
WT_EL_SRvsST2_up	DVU0469	Q72EU9	trpF-1 trpF DVU0469	N-(5'-phosphoribosyl)anthranilate isomerase (PRAI) (EC 5.3.1.24)	TrpF family	PF00697;	GO:0004640; GO:0000162
WT_EL_SRvsST2_up	DVU0558	Q72EM0	DVU0558	Uncharacterized protein
WT_EL_SRvsST2_up	DVU0072	Q72FZ1	DVU0072	Glucose-1-phosphate cytidylyl-transferase (EC 2.7.7.33)		PF00483;	GO:0009058; GO:0047343
WT_EL_SRvsST2_up	DVU1580	Q72BQ4	DVU1580	Ribose 5-phosphate isomerase, putative		PF02502;	GO:0005975; GO:0006098; GO:0004751		essential
WT_EL_SRvsST2_up	DVU1012	Q72DB7	DVU1012	Hemolysin-type calcium-binding repeat protein				HE3:HR1
WT_EL_SRvsST2_up	DVU0763	Q72E16	DVU0763	GGDEF domain protein		PF00990;
WT_EL_SRvsST2_up	DVU1539	Q72BU5	glpX DVU1539	Fructose-1,6-bisphosphatase	FBPase class 2 family	PF03320;	GO:0042132; GO:0006094; GO:0006071; GO:0046872		essential
WT_EL_SRvsST2_up	DVU1176	Q72CV7	DVU1176	Uncharacterized protein
WT_EL_SRvsST2_up	DVU0263	Q72FF1	DVU0263	Acidic cytochrome c3		PF02085;	GO:0009055; GO:0020037		essential
WT_EL_SRvsST2_up	DVU2922	Q727D3	secE DVU2922	Protein translocase subunit SecE	SecE/SEC61-gamma family	PF00584;	GO:0015450; GO:0016021; GO:0005622; GO:0065002; GO:0005886; GO:0009306; GO:0006605; GO:0043952		essential
WT_EL_SRvsST2_up	DVU1581	Q72BQ3	DVU1581	Uncharacterized protein
WT_EL_SRvsST2_up	DVU1816	Q72B22	DVU1816	Uncharacterized protein
WT_EL_SRvsST2_up	DVU0732	Q72E47	valS DVU0732	Valine--tRNA ligase (EC 6.1.1.9) (Valyl-tRNA synthetase) (ValRS)	Class-I aminoacyl-tRNA synthetase family, ValS type 1 subfamily	PF08264;PF00133;PF10458;	GO:0005524; GO:0002161; GO:0005737; GO:0004832; GO:0006438		essential
WT_EL_SRvsST2_up	DVU2946	Q727A9	DVU2946	Uncharacterized protein
WT_EL_SRvsST2_up	DVU2903	Q727F2	DVU2903	HD domain protein		PF01966;
WT_EL_SRvsST2_up	DVU1791	Q72B47	DVU1791	GatB/Yqey family protein		PF09424;	GO:0016884
WT_EL_SRvsST2_up	DVU2511	Q728U1	DVU2511	Uncharacterized protein
WT_EL_SRvsST2_up	DVU0854	Q72DS5	DVU0854	NirD protein, putative		PF13404;	GO:0006355; GO:0043565		essential
WT_EL_SRvsST2_up	DVU0241	Q72FH2	DVU0241	MTH1175-like domain family protein		PF02579;
WT_EL_SRvsST2_up	DVU0283	Q72FD1	DVU0283	AhpF family protein/thioredoxin reductase	Class-II pyridine nucleotide-disulfide oxidoreductase family	PF00070;PF07992;PF13192;	GO:0050660; GO:0016491
WT_EL_SRvsST2_up	DVU2616	Q728I7	DVU2616	Sensory box histidine kinase/response regulator		PF02518;PF00512;PF00989;PF08447;PF13188;PF00072;	GO:0016020; GO:0000155; GO:0042558; GO:0006355
WT_EL_SRvsST2_up	DVU0173	Q72FP0	DVU0173	Thiosulfate reductase, putative		PF04879;PF00384;PF01568;	GO:0051539; GO:0030151; GO:0016491
WT_EL_SRvsST2_up	DVU0035	Q72G26	DVU0035	Uncharacterized protein
WT_EL_SRvsST2_up	DVU1677	Q72BF9	tpiA DVU1677	Triosephosphate isomerase (TIM) (EC 5.3.1.1) (Triose-phosphate isomerase)	Triosephosphate isomerase family	PF00121;	GO:0005737; GO:0006094; GO:0006096; GO:0006098; GO:0004807		essential
WT_EL_SRvsST2_up	DVU1203	Q72CT0	glyA DVU1203	Serine hydroxymethyltransferase (SHMT) (Serine methylase) (EC 2.1.2.1)	SHMT family	PF00464;	GO:0005737; GO:0019264; GO:0004372; GO:0030170; GO:0035999		essential
WT_EL_SRvsST2_up	DVU3035	Q726S1	DVU3035	Methyl-accepting chemotaxis protein, putative		PF08269;PF00672;PF00015;	GO:0016021; GO:0004871
WT_EL_SRvsST2_up	DVU1282	Q72CK1	glmM DVU1282	Phosphoglucosamine mutase (EC 5.4.2.10)	Phosphohexose mutase family	PF02878;PF02879;PF02880;PF00408;	GO:0005975; GO:0000287; GO:0008966		essential
WT_EL_SRvsST2_up	DVU1078	Q72D52	DVU1078	R3H domain protein		PF01424;	GO:0003676	HR1
WT_EL_SRvsST2_up	DVU0684	Q72E94	DVU0684	HflK protein, putative		PF01145;	GO:0016021
WT_EL_SRvsST2_up	DVU2227	Q729X0	DVU2227	Uncharacterized protein		PF07238;	GO:0035438
WT_EL_SRvsST2_up	DVU0113	P62386	hisI DVU0113	Phosphoribosyl-AMP cyclohydrolase (PRA-CH) (EC 3.5.4.19)	PRA-CH family	PF01502;	GO:0005737; GO:0000105; GO:0000287; GO:0004635; GO:0008270
WT_EL_SRvsST2_up	DVU3155	Q726F3	dcrH DVU3155	Methyl-accepting chemotaxis protein DcrH		PF00672;PF01814;PF00015;	GO:0016021; GO:0046872; GO:0004871
WT_EL_SRvsST2_up	DVU2924	P62433	rplK DVU2924	50S ribosomal protein L11	Ribosomal protein L11P family	PF00298;PF03946;	GO:0070180; GO:0005840; GO:0003735; GO:0006412		essential
WT_EL_SRvsST2_up	DVU0588	Q72EJ0	DVU0588	Formate dehydrogenase, beta subunit, putative		PF13247;	GO:0051536
WT_EL_SRvsST2_up	DVU1569	Q72BR5	porA DVU1569	Pyruvate ferredoxin oxidoreductase, alpha subunit (EC 1.2.7.1)		PF01558;PF01855;	GO:0019164
WT_EL_SRvsST2_up	DVU2833	Q727M2	DVU2833	Uncharacterized protein
WT_EL_SRvsST2_up	DVU0920	Q72DK9	atpI DVU0920	ATP synthase protein I					essential
WT_EL_SRvsST2_up	DVU2499	Q728V3	ftsZ DVU2499	Cell division protein FtsZ	FtsZ family	PF12327;PF00091;	GO:0043093; GO:0005525; GO:0003924; GO:0000917; GO:0032153; GO:0005737; GO:0043234; GO:0051258		essential
WT_EL_SRvsST2_up	DVU1306	Q72CH7	rplB DVU1306	50S ribosomal protein L2	Ribosomal protein L2P family	PF00181;PF03947;	GO:0015934; GO:0019843; GO:0003735; GO:0016740; GO:0006412		essential
WT_EL_SRvsST2_up	DVU1617	Q72BL8	DVU1617	Nitroreductase family protein		PF00881;	GO:0016491
WT_EL_SRvsST2_up	DVU1840	Q72B00	tsaD gcp DVU1840	tRNA N6-adenosine threonylcarbamoyltransferase (EC 2.3.1.234) (N6-L-threonylcarbamoyladenine synthase) (t(6)A synthase) (t(6)A37 threonylcarbamoyladenosine biosynthesis protein TsaD) (tRNA threonylcarbamoyladenosine biosynthesis protein TsaD)	KAE1 / TsaD family	PF00814;	GO:0005737; GO:0005506; GO:0004222; GO:0070526; GO:0016747		essential
WT_EL_SRvsST2_up	DVU0407	Q72F11	DVU0407	Rare lipoprotein A family protein	RlpA family	PF03330;PF05036;
WT_EL_SRvsST2_up	DVU1336	Q72CE7	clpX DVU1336	ATP-dependent Clp protease ATP-binding subunit ClpX	ClpX chaperone family	PF07724;PF10431;PF06689;	GO:0005524; GO:0006457; GO:0008270
WT_EL_SRvsST2_up	DVU0603	Q72EH5	DVU0603	Uncharacterized protein
WT_EL_SRvsST2_up	DVU1196	Q72CT7	leuS DVU1196	Leucine--tRNA ligase (EC 6.1.1.4) (Leucyl-tRNA synthetase) (LeuRS)	Class-I aminoacyl-tRNA synthetase family	PF08264;PF00133;PF13603;PF09334;	GO:0005524; GO:0002161; GO:0005737; GO:0004823; GO:0006429		essential
WT_EL_SRvsST2_up	DVU0395	Q72F20	DVU0395	HIT family protein		PF01230;	GO:0003824
WT_EL_SRvsST2_up	DVU0780	Q72DZ9	DVU0780	ATP synthase F0, B' subunit, putative	ATPase B chain family	PF00430;	GO:0015986; GO:0015078; GO:0016021; GO:0045263		essential
WT_EL_SRvsST2_up	DVU1421	Q72C63	DVU1421	Uncharacterized protein
WT_EL_SRvsST2_up	DVU2222	Q729X5	ssb DVU2222	Single-stranded DNA-binding protein (SSB)		PF00436;	GO:0006260; GO:0003697		essential
WT_EL_SRvsST2_up	DVU1047	Q72D82	ccmC DVU1047	Cytochrome c-type biogenesis protein CcmC		PF01578;	GO:0017004; GO:0020037; GO:0015232; GO:0016020		essential
WT_EL_SRvsST2_up	DVU1367	Q72CB6	tatA DVU1367	Sec-independent protein translocase protein TatA	TatA/E family	PF02416;	GO:0033281; GO:0005887; GO:0009306; GO:0008320; GO:0043953		essential
WT_EL_SRvsST2_up	DVU3307	Q725W8	ubiX DVU3307	3-octaprenyl-4-hydroxybenzoate carboxy-lyase (EC 4.1.1.-)		PF02441;	GO:0016829
WT_EL_SRvsST2_up	DVU2484	Q728W8	DVU2484	Cytochrome c family protein		PF13442;	GO:0009055; GO:0020037
WT_EL_SRvsST2_up	DVU0463	Q72EV5	aroA DVU0463	3-phosphoshikimate 1-carboxyvinyltransferase (EC 2.5.1.19) (5-enolpyruvylshikimate-3-phosphate synthase)	EPSP synthase family	PF00275;	GO:0003866; GO:0009073; GO:0009423; GO:0005737
WT_EL_SRvsST2_up	DVU2376	Q729H5	lysS DVU2376	Lysine--tRNA ligase (EC 6.1.1.6) (Lysyl-tRNA synthetase)	Class-II aminoacyl-tRNA synthetase family	PF00152;PF01336;	GO:0005524; GO:0005737; GO:0004824; GO:0006430; GO:0000287; GO:0003676		essential
WT_EL_SRvsST2_up	DVU2959	Q726Z7	DVU2959	Uncharacterized protein					essential
WT_EL_SRvsST2_up	DVU1864	Q72AX6	DVU1864	DNA-binding protein HU, beta subunit, putative	Bacterial histone-like protein family	PF00216;	GO:0003677
WT_EL_SRvsST2_up	DVU2369	Q729I2	lpxD DVU2369	UDP-3-O-acylglucosamine N-acyltransferase (EC 2.3.1.-)	Transferase hexapeptide repeat family, LpxD subfamily	PF00132;PF04613;	GO:0009245; GO:0016747		essential
WT_EL_SRvsST2_up	DVU3274	Q725Z9	DVU3274	Uncharacterized protein
WT_EL_SRvsST2_up	DVU0060	Q72G03	DVU0060	Efflux transporter, RND family, MFP subunit		PF00529;	GO:0016020; GO:0055085
WT_EL_SRvsST2_up	DVU1664	Q72BH2	engB DVU1664	Probable GTP-binding protein EngB	TRAFAC class TrmE-Era-EngA-EngB-Septin-like GTPase superfamily, EngB GTPase family	PF01926;	GO:0005525; GO:0003924; GO:0000917; GO:0000287		essential
WT_EL_SRvsST2_up	DVU1576	Q72BQ8	ispE DVU1576	4-diphosphocytidyl-2-C-methyl-D-erythritol kinase (CMK) (EC 2.7.1.148) (4-(cytidine-5'-diphospho)-2-C-methyl-D-erythritol kinase)	GHMP kinase family, IspE subfamily	PF08544;PF00288;	GO:0050515; GO:0005524; GO:0019288; GO:0016114
WT_EL_SRvsST2_up	DVU0105	Q72FV8	DVU0105	Glutamine ABC transporter, ATP-binding protein	ABC transporter superfamily	PF00005;	GO:0005524; GO:0016887
WT_EL_SRvsST2_up	DVU0303	Q72FB1	DVU0303	Uncharacterized protein		PF07719;
WT_EL_SRvsST2_up	DVU1046	Q72D83	DVU1046	Uncharacterized protein					essential
WT_EL_SRvsST2_up	DVU1076	P61466	DVU1076	Putative membrane protein insertion efficiency factor	UPF0161 family	PF01809;	GO:0005886
WT_EL_SRvsST2_up	DVU2305	Q729P5	DVU2305	Uncharacterized protein		PF01865;		US1:UA2:HE2
WT_EL_SRvsST2_up	DVU1199	Q72CT4	ribAB ribBA DVU1199	Riboflavin biosynthesis protein RibBA	GTP cyclohydrolase II family; DHBP synthase family	PF00926;PF00925;	GO:0008686; GO:0005525; GO:0003935; GO:0000287; GO:0030145; GO:0009231; GO:0008270		essential
WT_EL_SRvsST2_up	DVU2220	Q729X7	DVU2220	Uncharacterized protein		PF08765;	GO:0003677
WT_EL_SRvsST2_up	DVU1042	Q72D87	tatB DVU1042	Sec-independent protein translocase protein TatB	TatB family	PF02416;	GO:0033281; GO:0005887; GO:0009306; GO:0008320; GO:0043953		essential
WT_EL_SRvsST2_up	DVU1911	Q72AT0	DVU1911	CBS domain protein		PF00571;
WT_EL_SRvsST2_up	DVU1907	Q72AT3	ugd DVU1907	UDP-glucose 6-dehydrogenase (EC 1.1.1.22)	UDP-glucose/GDP-mannose dehydrogenase family	PF00984;PF03720;PF03721;	GO:0051287; GO:0003979; GO:0000271		essential
WT_EL_SRvsST2_up	DVU3149	Q726F9	sppA DVU3149	Signal peptide peptidase SppA, 36K type (EC 3.4.-.-)		PF01343;	GO:0004252
WT_EL_SRvsST2_up	DVU2552	Q728Q1	gltX DVU2552	Glutamate--tRNA ligase (EC 6.1.1.17) (Glutamyl-tRNA synthetase) (GluRS)	Class-I aminoacyl-tRNA synthetase family	PF00749;	GO:0005524; GO:0005737; GO:0004818; GO:0006424; GO:0000049	UA3	essential
WT_EL_SRvsST2_up	DVU0133	Q72FT0	DVU0133	Uncharacterized protein
WT_EL_SRvsST2_up	DVU3243	Q725M6	dnaJ DVU3243	Chaperone protein DnaJ	DnaJ family	PF01556;PF00226;PF00684;	GO:0005524; GO:0006260; GO:0005737; GO:0006457; GO:0009408; GO:0008270
WT_EL_SRvsST2_up	DVU1278	Q72CK5	ftsH DVU1278	ATP-dependent zinc metalloprotease FtsH (EC 3.4.24.-)	Peptidase M41 family; AAA ATPase family	PF00004;PF06480;PF01434;	GO:0005524; GO:0016887; GO:0051301; GO:0016021; GO:0004222; GO:0005886; GO:0030163; GO:0008270		essential
WT_EL_SRvsST2_up	DVU3379	Q725P5	DVU3379	Ribonucleoside-diphosphate reductase		PF02867;PF00317;PF12637;	GO:0005524; GO:0006260; GO:0031419; GO:0004748	UA2:US1:HS3
WT_EL_SRvsST2_up	DVU0683	Q72E95	DVU0683	Protein HflC	Band 7/mec-2 family, HflC subfamily	PF01145;	GO:0016021; GO:0052547
WT_EL_SRvsST2_up	DVU0080	Q72FY3	fumC DVU0080	Fumarate hydratase class II (Fumarase C) (EC 4.2.1.2)	Class-II fumarase/aspartase family, Fumarase subfamily	PF10415;PF00206;	GO:0004333; GO:0006106; GO:0006099; GO:0045239
WT_EL_SRvsST2_up	DVU1534	Q72BV0	DVU1534	Membrane protein, putative		PF14241;PF04143;
WT_EL_SRvsST2_up	DVU1457	Q72C27	DVU1457	Thioredoxin reductase, putative		PF07992;	GO:0016491
WT_EL_SRvsST2_up	DVU0330	Q72F84	DVU0330	Response regulator		PF08668;PF00072;	GO:0000160
WT_EL_SRvsST2_up	DVU2921	Q727D4	rpmG DVU2921	50S ribosomal protein L33	Ribosomal protein L33P family	PF00471;	GO:0005840; GO:0003735; GO:0006412		essential
WT_EL_SRvsST2_up	DVU1537	Q72BU7	DVU1537	Lipoprotein, putative		PF03938;
WT_EL_SRvsST2_up	DVU3199	Q725L4	DVU3199	Nucleoid-associated protein DVU_3199	YbaB/EbfC family	PF02575;	GO:0003677; GO:0043590; GO:0005737
WT_EL_SRvsST2_up	DVU2923	Q727D2	nusG DVU2923	Transcription termination/antitermination protein NusG	NusG family	PF00467;PF02357;	GO:0006354; GO:0006353; GO:0032784; GO:0031564		essential
WT_EL_SRvsST2_up	DVU0788	Q72DZ1	mreC DVU0788	Cell shape-determining protein MreC (Cell shape protein MreC)	MreC family	PF04085;	GO:0008360		essential
WT_EL_SRvsST2_up	DVU3253	Q726B2	DVU3253	Phenylacetate-coenzyme A ligase, putative		PF00501;PF14535;	GO:0016874
WT_EL_SRvsST2_up	DVU0408	Q72F10	DVU0408	Response regulator/sensory box/GGDEF domain/EAL domain protein		PF00563;PF00990;PF08448;PF00072;	GO:0000155
WT_EL_SRvsST2_up	DVU2055	Q72AE2	metG DVU2055	Methionine--tRNA ligase (EC 6.1.1.10) (Methionyl-tRNA synthetase)	Class-I aminoacyl-tRNA synthetase family, MetG type 2A subfamily	PF09334;PF01588;	GO:0005524; GO:0005737; GO:0046872; GO:0004825; GO:0006431; GO:0000049		essential
WT_EL_SRvsST2_up	DVU2336	Q729L4	DVU2336	Carboxyl-terminal protease (EC 3.4.21.-)	Peptidase S41A family	PF00595;PF03572;	GO:0008236
WT_EL_SRvsST2_up	DVU0322	Q72F92	eno DVU0322	Enolase (EC 4.2.1.11) (2-phospho-D-glycerate hydro-lyase) (2-phosphoglycerate dehydratase)	Enolase family	PF00113;PF03952;	GO:0009986; GO:0005576; GO:0006096; GO:0000287; GO:0004634; GO:0000015		essential
WT_EL_SRvsST2_up	DVU1331	Q72CF2	DVU1331	Transcriptional regulator, LysR family		PF00126;PF03466;	GO:0003677; GO:0003700; GO:0006351
WT_EL_SRvsST2_up	DVU0054	Q72G09	DVU0054	Dihydrouridine synthase family protein		PF01207;	GO:0050660; GO:0017150
WT_EL_SRvsST2_up	DVU2544	Q728Q9	DVU2544	Iron-sulfur cluster-binding protein		PF12837;	GO:0051536	HR1
WT_EL_SRvsST2_up	DVU0186	Q72FM7	DVU0186	Uncharacterized protein		PF02596;
WT_EL_SRvsST2_up	DVU1045	Q72D84	DVU1045	Uncharacterized protein
WT_EL_SRvsST2_up	DVU3273	Q726A0	DVU3273	Uncharacterized protein
WT_EL_SRvsST2_up	DVU2957	Q726Z9	DVU2957	Uncharacterized protein					essential
WT_EL_SRvsST2_up	DVU1200	Q72CT3	ribE DVU1200	Riboflavin synthase, alpha subunit (EC 2.5.1.9)		PF00677;	GO:0016491; GO:0009231; GO:0004746		essential
WT_EL_SRvsST2_up	DVU1050	Q72D79	ccmF DVU1050	Cytochrome c-type biogenesis protein CcmF		PF01578;	GO:0017004; GO:0020037; GO:0015232; GO:0016020	UE3	essential
WT_EL_SRvsST2_up	DVU1049	Q72D80	DVU1049	ABC transporter, ATP-binding protein		PF00005;	GO:0005524; GO:0016887		essential
WT_EL_SRvsST2_up	DVU2231	Q729W6	typA DVU2231	GTP-binding protein TypA		PF00679;PF00009;PF03144;	GO:0005525; GO:0003924
WT_EL_SRvsST2_up	DVU0936	Q72DJ3	DVU0936	Uncharacterized protein			GO:0003677
WT_EL_SRvsST2_up	DVU0304	Q72FB0	DVU0304	Uncharacterized protein		PF10087;
WT_EL_SRvsST2_up	DVU0242	Q72FH1	DVU0242	SEC-C motif domain protein		PF02810;
WT_EL_SRvsST2_up	DVU1025	Q72DA4	upp DVU1025	Uracil phosphoribosyltransferase (EC 2.4.2.9) (UMP pyrophosphorylase) (UPRTase)	UPRTase family		GO:0005525; GO:0044206; GO:0000287; GO:0004845; GO:0006223
WT_EL_SRvsST2_up	DVU1622	Q72BL3	purQ DVU1622	Phosphoribosylformylglycinamidine synthase I (EC 6.3.5.3)			GO:0006189; GO:0005737; GO:0004642
WT_EL_SRvsST2_up	DVU0237	Q72FH6	serS DVU0237	Serine--tRNA ligase (EC 6.1.1.11) (Seryl-tRNA synthetase) (SerRS) (Seryl-tRNA(Ser/Sec) synthetase)	Class-II aminoacyl-tRNA synthetase family, Type-1 seryl-tRNA synthetase subfamily	PF02403;PF00587;	GO:0005524; GO:0005737; GO:0016260; GO:0097056; GO:0004828; GO:0006434		essential
WT_EL_SRvsST2_up	DVU0789	Q72DZ0	mreB-1 DVU0789	Rod shape-determining protein MreB		PF06723;	GO:0000902		essential
WT_EL_SRvsST2_up	DVU0170	Q72FP3	DVU0170	Methyl-accepting chemotaxis protein		PF01814;PF00015;	GO:0006935; GO:0016020; GO:0046872; GO:0004871
WT_EL_SRvsST2_up	DVU2958	Q726Z8	DVU2958	Membrane protein, putative		PF01925;	GO:0016021
WT_EL_SRvsST2_up	DVU2332	Q729L8	proC DVU2332	Pyrroline-5-carboxylate reductase (P5C reductase) (P5CR) (EC 1.5.1.2) (PCA reductase)	Pyrroline-5-carboxylate reductase family	PF03807;PF14748;	GO:0006561; GO:0004735
WT_EL_SRvsST2_up	DVU1889	Q72AV1	gmhA DVU1889	Phosphoheptose isomerase (EC 5.3.1.28) (Sedoheptulose 7-phosphate isomerase)	SIS family, GmhA subfamily	PF13580;	GO:2001061; GO:0008968; GO:0030246; GO:0005737; GO:0009244; GO:0008270	HE3	essential
WT_EL_SRvsST2_up	DVU1228	Q72CQ5	tpX tpx DVU1228	Probable thiol peroxidase (EC 1.11.1.-)	AhpC/TSA family, Tpx subfamily	PF08534;	GO:0045454; GO:0008379
WT_EL_SRvsST2_up	DVU1470	Q72C14	ppiC DVU1470	Peptidylprolyl isomerase (EC 5.2.1.8)		PF00639;	GO:0003755
WT_EL_SRvsST2_up	DVU1618	Q72BL7	rsfS DVU1618	Ribosomal silencing factor RsfS	Iojap/RsfS family	PF02410;	GO:0005737; GO:0042256; GO:0090071; GO:0017148
WT_EL_SRvsST2_up	DVU1323	Q72CG0	secY DVU1323	Protein translocase subunit SecY	SecY/SEC61-alpha family	PF00344;	GO:0016021; GO:0005622; GO:0065002; GO:0005886; GO:0006605; GO:0043952		essential
WT_EL_SRvsST2_up	DVU3114	Q726J3	kdsB DVU3114	3-deoxy-manno-octulosonate cytidylyltransferase (EC 2.7.7.38) (CMP-2-keto-3-deoxyoctulosonic acid synthase) (CKS) (CMP-KDO synthase)	KdsB family	PF02348;	GO:0008690; GO:0033468; GO:0005737; GO:0019294		essential
WT_EL_SRvsST2_up	DVU1307	Q72CH6	rpsS DVU1307	30S ribosomal protein S19	Ribosomal protein S19P family	PF00203;	GO:0019843; GO:0015935; GO:0003735; GO:0006412		essential
WT_EL_SRvsST2_up	DVU2500	Q728V2	ftsA DVU2500	Cell division protein ftsA	FtsA/mreB family	PF02491;	GO:0007049; GO:0051301; GO:0008360		essential
WT_EL_SRvsST2_up	DVU3270	Q726A3	cydB DVU3270	Cytochrome d ubiquinol oxidase, subunit II (EC 1.10.3.-)		PF02322;	GO:0016020; GO:0016491
WT_EL_SRvsST2_up	DVU1427	Q72C57	DVU1427	Response regulator		PF00072;	GO:0000160
WT_EL_SRvsST2_up	DVU0837	Q72DU2	rimM DVU0837	Ribosome maturation factor RimM	RimM family	PF01782;	GO:0006364; GO:0042274; GO:0005840; GO:0043022		essential
WT_EL_SRvsST2_up	DVU1003	Q72DC6	DVU1003	DnaJ domain protein		PF00226;
WT_EL_SRvsST2_up	DVU2543	Q728R0	hcp DVU2543	Hydroxylamine reductase (EC 1.7.99.1) (Hybrid-cluster protein) (Prismane protein)	HCP family	PF03063;	GO:0051539; GO:0005737; GO:0050418; GO:0046872	UE3
WT_EL_SRvsST2_up	DVU0997	Q72DD2	metF DVU0997	Methylenetetrahydrofolate reductase (EC 1.5.1.20)	Methylenetetrahydrofolate reductase family	PF02219;	GO:0005829; GO:0009086; GO:0004489; GO:0035999
WT_EL_SRvsST2_up	DVU1665	Q72BH1	aroQ DVU1665	3-dehydroquinate dehydratase (3-dehydroquinase) (EC 4.2.1.10) (Type II DHQase)	Type-II 3-dehydroquinase family	PF01220;	GO:0003855; GO:0009073; GO:0009423
WT_EL_SRvsST2_up	DVU1793	Q72B45	DVU1793	Uncharacterized protein
WT_EL_SRvsST2_up	DVU0700	Q72E79	DVU0700	Methyl-accepting chemotaxis protein		PF00672;PF00015;PF13426;	GO:0016021; GO:0000155	HE2
WT_EL_SRvsST2_up	DVU2925	Q727D0	rplA DVU2925	50S ribosomal protein L1	Ribosomal protein L1P family	PF00687;	GO:0015934; GO:0019843; GO:0006417; GO:0003735; GO:0000049; GO:0006412		essential
WT_EL_SRvsST2_up	DVU3113	Q726J4	carA DVU3113	Carbamoyl-phosphate synthase small chain (EC 6.3.5.5) (Carbamoyl-phosphate synthetase glutamine chain)	CarA family	PF00988;PF00117;	GO:0044205; GO:0005524; GO:0006526; GO:0070409; GO:0004088; GO:0006543
WT_EL_SRvsST2_up	DVU1002	Q72DC7	DVU1002	Conserved domain protein		PF03692;
WT_EL_SRvsST2_up	DVU3066	Q726P0	DVU3066	DNA-binding protein		PF07883;PF01381;	GO:0043565
WT_EL_SRvsST2_up	DVU2226	Q729X1	DVU2226	Acetyl-CoA carboxylase, biotin carboxylase, putative		PF02785;PF00289;PF02786;	GO:0005524; GO:0004075; GO:0046872		essential
WT_EL_SRvsST2_up	DVU2416	Q729D5	DVU2416	Uncharacterized protein		PF01878;
WT_EL_SRvsST2_up	DVU3095	Q726L2	DVU3095	Transcriptional regulator, Fur family		PF01475;	GO:0003677; GO:0003700
WT_EL_SRvsST2_up	DVU0649	Q72EC9	DVU0649	Iron compound ABC transporter, permease protein		PF01032;	GO:0016021; GO:0005886; GO:0005215
WT_EL_SRvsST2_up	DVU0162	Q72FQ1	carB DVU0162	Carbamoyl-phosphate synthase (glutamine-hydrolyzing) (EC 6.3.5.5)		PF00289;PF02786;PF02787;PF02142;	GO:0044205; GO:0005524; GO:0006526; GO:0004088; GO:0046872
WT_EL_SRvsST2_up	DVU1309	Q72CH4	rpsC DVU1309	30S ribosomal protein S3	Ribosomal protein S3P family	PF07650;PF00189;	GO:0003729; GO:0019843; GO:0015935; GO:0003735; GO:0006412		essential
WT_EL_SRvsST2_up	DVU3093	Q726L3	rdl DVU3093	Rubredoxin	Rubredoxin family	PF00301;	GO:0005506; GO:0055114
WT_EL_SRvsST2_up	DVU0703	Q72E76	lepA DVU0703	Elongation factor 4 (EF-4) (EC 3.6.5.n1) (Ribosomal back-translocase LepA)	TRAFAC class translation factor GTPase superfamily, Classic translation factor GTPase family, LepA subfamily	PF00679;PF14492;PF00009;PF03144;PF06421;	GO:0005525; GO:0003924; GO:0005886; GO:0045727; GO:0043022; GO:0003746
WT_EL_SRvsST2_up	DVU0510	Q72EQ9	nusA DVU0510	Transcription termination/antitermination protein NusA	NusA family	PF13184;PF08529;PF00575;	GO:0003723; GO:0031554; GO:0003700		essential
WT_EL_SRvsST2_up	DVU0014	P61686	infA1 infA-1 DVU0014	Translation initiation factor IF-1 1	IF-1 family	PF01176;	GO:0005737; GO:0003743
WT_EL_SRvsST2_up	DVU0664	Q72EB4	DVU0664	Cysteine desulfurase (EC 4.4.1.-)		PF00266;	GO:0006520; GO:0031071; GO:0016829; GO:0030170
WT_EL_SRvsST2_up	DVU1044	Q72D85	guaB DVU1044	Inosine-5'-monophosphate dehydrogenase (IMP dehydrogenase) (IMPD) (IMPDH) (EC 1.1.1.205)	IMPDH/GMPR family	PF00571;PF00478;	GO:0006177; GO:0003938; GO:0046872; GO:0000166		essential
WT_EL_SRvsST2_up	DVU3094	P24931	rbr DVU3094	Rubrerythrin (Rr)		PF02915;	GO:0005737; GO:0005506; GO:0016491
WT_EL_SRvsST2_up	DVU2057	Q72AE0	DVU2057	Uncharacterized protein		PF04468;
WT_EL_SRvsST2_up	DVU2371	Q729I0	DVU2371	N-acetylmuramoyl-L-alanine amidase, putative		PF01520;	GO:0008745; GO:0009253
WT_EL_SRvsST2_up	DVU2929	Q727C6	rpoC DVU2929	DNA-directed RNA polymerase subunit beta' (RNAP subunit beta') (EC 2.7.7.6) (RNA polymerase subunit beta') (Transcriptase subunit beta')	RNA polymerase beta' chain family	PF04997;PF00623;PF04983;PF05000;PF04998;	GO:0003677; GO:0003899; GO:0006351		essential
WT_EL_SRvsST2_up	DVU0063	Q72G00	DVU0063	Transcriptional regulator, MarR family		PF01047;	GO:0003677; GO:0005622; GO:0003700; GO:0006351
WT_EL_SRvsST2_up	DVU0840	Q72DT9	ffh DVU0840	Signal recognition particle protein (Fifty-four homolog)	GTP-binding SRP family, SRP54 subfamily	PF00448;PF02881;PF02978;	GO:0008312; GO:0005525; GO:0003924; GO:0006614; GO:0048500		essential
WT_EL_SRvsST2_up	DVU2920	Q727D5	tuf DVU2920	Elongation factor Tu (EF-Tu)	TRAFAC class translation factor GTPase superfamily, Classic translation factor GTPase family, EF-Tu/EF-1A subfamily	PF00009;PF03144;PF03143;	GO:0005525; GO:0003924; GO:0005737; GO:0003746		essential
WT_EL_SRvsST2_up	DVU0811	Q72DW8	dnaK DVU0811	Chaperone protein DnaK (HSP70) (Heat shock 70 kDa protein) (Heat shock protein 70)	Heat shock protein 70 family	PF00012;	GO:0005524; GO:0006457		essential
WT_EL_SRvsST2_up	DVU0509	Q72ER0	DVU0509	Uncharacterized protein		PF04296;
WT_EL_SRvsST2_up	DVU1308	Q72CH5	rplV DVU1308	50S ribosomal protein L22	Ribosomal protein L22P family	PF00237;	GO:0015934; GO:0019843; GO:0003735; GO:0006412		essential
WT_EL_SRvsST2_up	DVU1337	Q72CE6	lon DVU1337	Lon protease (EC 3.4.21.53) (ATP-dependent protease La)	Peptidase S16 family	PF00004;PF02190;PF05362;	GO:0005524; GO:0004176; GO:0033554; GO:0005737; GO:0006515; GO:0043565; GO:0004252
WT_EL_SRvsST2_up	DVU1048	Q72D81	ccmB DVU1048	Cytochrome c-type biogenesis protein CcmB		PF03379;	GO:0017004; GO:0015232; GO:0016020		essential
WT_EL_SRvsST2_up	DVU3194	Q725L9	der engA DVU3194	GTPase Der (GTP-binding protein EngA)	TRAFAC class TrmE-Era-EngA-EngB-Septin-like GTPase superfamily, EngA (Der) GTPase family	PF01926;	GO:0005525; GO:0042254		essential
WT_EL_SRvsST2_up	DVU1312	Q72CH1	rpsQ DVU1312	30S ribosomal protein S17	Ribosomal protein S17P family	PF00366;	GO:0019843; GO:0005840; GO:0003735; GO:0006412		essential
WT_EL_SRvsST2_up	DVU2259	P62035	DVU2259	Probable transcriptional regulatory protein DVU_2259	TACO1 family	PF01709;	GO:0003677; GO:0005737; GO:0006355; GO:0006351
WT_EL_SRvsST2_up	DVU1568	Q72BR6	DVU1568	Ferritin (EC 1.16.3.2)	Ferritin family, Prokaryotic subfamily	PF00210;	GO:0006879; GO:0005737; GO:0008199; GO:0006826
WT_EL_SRvsST2_up	DVU1455	Q72C29	DVU1455	Uncharacterized protein		PF02591;
WT_EL_SRvsST2_up	DVU2574	Q728M9	DVU2574	Ferrous ion transport protein, putative		PF04023;	GO:0046914		essential
WT_EL_SRvsST2_up	DVU0034	Q72G27	DVU0034	DSBA-like thioredoxin domain protein		PF13462;
WT_EL_SRvsST2_up	DVU4027	NA	NA	NA	NA	NA	NA
WT_EL_SRvsST2_up	DVU0665	Q72EB3	DVU0665	Nitrogen fixation protein NifU	NifU family	PF04324;PF01106;PF01592;	GO:0005506; GO:0016226; GO:0051536; GO:0009399
WT_EL_SRvsST2_up	DVU1195	Q72CT8	DVU1195	Lipoprotein, putative		PF04390;	GO:0043165; GO:0019867		essential
WT_EL_SRvsST2_up	DVU2513	Q728T9	mraZ DVU2513	Transcriptional regulator MraZ	MraZ family	PF02381;	GO:0003677; GO:0005737; GO:0009295; GO:0003700; GO:0006351
WT_EL_SRvsST2_up	DVU1077	Q72D53	yidC DVU1077	Membrane protein insertase YidC (Foldase YidC) (Membrane integrase YidC) (Membrane protein YidC)	OXA1/ALB3/YidC family, Type 1 subfamily	PF02096;PF14849;	GO:0016021; GO:0005886; GO:0051205; GO:0015031		essential
WT_EL_SRvsST2_up	DVU3080	Q726M6	DVU3080	Transcriptional regulator, putative		PF05443;	GO:0003677; GO:0006355; GO:0008270
WT_EL_SRvsST2_up	DVU2928	Q727C7	rpoB DVU2928	DNA-directed RNA polymerase subunit beta (RNAP subunit beta) (EC 2.7.7.6) (RNA polymerase subunit beta) (Transcriptase subunit beta)	RNA polymerase beta chain family	PF04563;PF04561;PF04565;PF10385;PF00562;PF04560;	GO:0003677; GO:0003899; GO:0032549; GO:0006351		essential
WT_EL_SRvsST2_up	DVU1382	Q72CA2	DVU1382	HesB family selenoprotein		PF01521;			essential
WT_EL_SRvsST2_up	DVU0036	Q72G25	DVU0036	Uncharacterized protein
WT_EL_SRvsST2_up	DVU2104	Q72A93	DVU2104	Iron-sulfur cluster-binding/ATPase domain protein		PF01656;PF00037;	GO:0051539; GO:0046872
WT_EL_SRvsST2_up	DVU1310	Q72CH3	rplP DVU1310	50S ribosomal protein L16	Ribosomal protein L16P family	PF00252;	GO:0019843; GO:0005840; GO:0003735; GO:0000049; GO:0006412		essential
WT_EL_SRvsST2_up	DVU3204	Q725K9	purA DVU3204	Adenylosuccinate synthetase (AMPSase) (AdSS) (EC 6.3.4.4) (IMP--aspartate ligase)	Adenylosuccinate synthetase family	PF00709;	GO:0044208; GO:0005525; GO:0004019; GO:0005737; GO:0000287		essential
WT_EL_SRvsST2_up	DVU0153	Q72FR0	DVU0153	Uncharacterized protein
WT_EL_SRvsST2_up	DVU2300	Q729Q0	DVU2300	Uncharacterized protein
WT_EL_SRvsST2_up	DVU1001	Q72DC8	DVU1001	Coenzyme A binding protein		PF13380;	GO:0048037
WT_EL_SRvsST2_up	DVU1198	P61940	ribH DVU1198	6,7-dimethyl-8-ribityllumazine synthase (DMRL synthase) (LS) (Lumazine synthase) (EC 2.5.1.78)	DMRL synthase family	PF00885;	GO:0000906; GO:0009231; GO:0009349; GO:0016740		essential
WT_EL_SRvsST2_up	DVU2538	Q728R5	thrS DVU2538	Threonine--tRNA ligase (EC 6.1.1.3) (Threonyl-tRNA synthetase) (ThrRS)	Class-II aminoacyl-tRNA synthetase family	PF03129;PF00587;PF07973;	GO:0005524; GO:0005737; GO:0046872; GO:0004829; GO:0006435		essential
WT_EL_SRvsST2_up	DVU2927	Q727C8	rplL DVU2927	50S ribosomal protein L7/L12	Ribosomal protein L7/L12P family	PF00542;	GO:0005840; GO:0003735; GO:0006412		essential
WT_EL_SRvsST2_up	DVU0779	Q72E00	atpF DVU0779	ATP synthase subunit b (ATP synthase F(0) sector subunit b) (ATPase subunit I) (F-type ATPase subunit b) (F-ATPase subunit b)	ATPase B chain family	PF00430;	GO:0016021; GO:0005886; GO:0042777; GO:0046933; GO:0045263		essential
WT_EL_SRvsST2_up	DVU0253	Q72FG1	DVU0253	Oxidoreductase, FAD/iron-sulfur cluster-binding domain protein		PF02754;PF02913;PF01565;PF12838;	GO:0051539; GO:0008762; GO:0050660; GO:0046872
WT_EL_SRvsST2_up	DVU0132	Q72FT1	DVU0132	Membrane protein, putative		PF01925;	GO:0016021
WT_EL_SRvsST2_up	DVU0839	P62229	rpsP DVU0839	30S ribosomal protein S16	Ribosomal protein S16P family	PF00886;	GO:0005840; GO:0003735; GO:0006412		essential
WT_EL_SRvsST2_up	DVU2109	Q72A88	DVU2109	MTH1175-like domain family protein		PF13614;PF02579;PF10609;
WT_EL_SRvsST2_up	DVU2626	Q728H7	DVU2626	Uncharacterized protein
WT_EL_SRvsST2_up	DVU1329	Q72CF4	rpoA DVU1329	DNA-directed RNA polymerase subunit alpha (RNAP subunit alpha) (EC 2.7.7.6) (RNA polymerase subunit alpha) (Transcriptase subunit alpha)	RNA polymerase alpha chain family	PF01000;PF03118;PF01193;	GO:0003677; GO:0003899; GO:0006351		essential
WT_EL_SRvsST2_up	DVU2483	Q728W9	DVU2483	Cytochrome c family protein		PF02085;PF13435;PF14522;	GO:0009055; GO:0020037
WT_EL_SRvsST2_up	DVU2947	Q727A8	DVU2947	Anaerobic ribonucleoside-triphosphate reductase, putative		PF03477;	GO:0005524; GO:0006260; GO:0008998		essential
WT_EL_SRvsST2_up	DVU1301	Q72CI2	DVU1301	Uncharacterized protein
WT_EL_SRvsST2_up	DVU2201	Q729Z6	DVU2201	Alcohol dehydrogenase, iron-containing		PF00465;	GO:0046872; GO:0016491
WT_EL_SRvsST2_up	DVU1304	Q72CH9	rplD DVU1304	50S ribosomal protein L4	Ribosomal protein L4P family	PF00573;	GO:0019843; GO:0005840; GO:0003735; GO:0006412		essential
WT_EL_SRvsST2_up	DVU0511	Q72EQ8	rimP DVU0511	Ribosome maturation factor RimP	RimP family	PF02576;	GO:0005737; GO:0042274
WT_EL_SRvsST2_up	DVU1305	Q72CH8	rplW DVU1305	50S ribosomal protein L23	Ribosomal protein L23P family	PF00276;	GO:0000166; GO:0019843; GO:0005840; GO:0003735; GO:0006412		essential
WT_EL_SRvsST2_up	DVU0880	Q72DP9	DVU0880	Uncharacterized protein
WT_EL_SRvsST2_up	DVU0873	Q72DQ6	tsf DVU0873	Elongation factor Ts (EF-Ts)	EF-Ts family	PF00889;PF00627;	GO:0005737; GO:0003746		essential
WT_EL_SRvsST2_up	DVU3150	Q726F8	rpsA DVU3150	Ribosomal protein S1		PF00575;	GO:0003723; GO:0005840; GO:0003735; GO:0006412	HE3	essential
WT_EL_SRvsST2_up	DVU2941	Q727B4	DVU2941	Uncharacterized protein		PF09723;		HA2
WT_EL_SRvsST2_up	DVU1208	Q72CS5	plsX DVU1208	Phosphate acyltransferase (EC 2.3.1.n2) (Acyl-ACP phosphotransacylase) (Acyl-[acyl-carrier-protein]--phosphate acyltransferase) (Phosphate-acyl-ACP acyltransferase)	PlsX family	PF02504;	GO:0005737; GO:0006633; GO:0016616; GO:0008654; GO:0016747
WT_EL_SRvsST2_up	DVU1303	Q72CI0	rplC DVU1303	50S ribosomal protein L3	Ribosomal protein L3P family	PF00297;	GO:0019843; GO:0005840; GO:0003735; GO:0006412		essential
WT_EL_SRvsST2_up	DVU1571	Q72BR3	rho DVU1571	Transcription termination factor Rho (EC 3.6.4.-) (ATP-dependent helicase Rho)	Rho family	PF00006;PF07498;PF07497;	GO:0005524; GO:0006353; GO:0003723; GO:0008186; GO:0004386; GO:0006355		essential
WT_EL_SRvsST2_up	DVU2150	Q72A47	dksA DVU2150	RNA polymerase-binding transcription factor DksA	DksA family	PF01258;	GO:0005737; GO:0010468; GO:0008270
WT_EL_SRvsST2_up	DVU2553	Q728Q0	DVU2553	NifU family protein		PF01106;	GO:0005506; GO:0016226; GO:0051536
WT_EL_SRvsST2_up	DVU2569	Q728N4	DVU2569	Peptidyl-prolyl cis-trans isomerase (EC 5.2.1.8)		PF00254;	GO:0003755; GO:0006457
WT_EL_SRvsST2_up	DVU1207	Q72CS6	fabH DVU1207	3-oxoacyl-[acyl-carrier-protein] synthase 3 (EC 2.3.1.180) (3-oxoacyl-[acyl-carrier-protein] synthase III) (Beta-ketoacyl-ACP synthase III) (KAS III)	FabH family	PF08545;PF08541;	GO:0004315; GO:0033818; GO:0005737; GO:0006633
WT_EL_SRvsST2_up	DVU2926	Q727C9	rplJ DVU2926	50S ribosomal protein L10	Ribosomal protein L10P family	PF00466;	GO:0070180; GO:0005840; GO:0042254; GO:0006412		essential
WT_EL_SRvsST2_up	DVU1311	Q72CH2	rpmC DVU1311	50S ribosomal protein L29	Ribosomal protein L29P family	PF00831;	GO:0005840; GO:0003735; GO:0006412		essential
WT_EL_SRvsST2_up	DVU2573	Q728N0	DVU2573	Uncharacterized protein
WT_EL_SRvsST2_up	DVU1302	Q72CI1	rpsJ DVU1302	30S ribosomal protein S10	Ribosomal protein S10P family	PF00338;	GO:0005840; GO:0003735; GO:0000049; GO:0006412		essential
WT_EL_SRvsST2_up	DVU1313	Q72CH0	rplN DVU1313	50S ribosomal protein L14	Ribosomal protein L14P family	PF00238;	GO:0015934; GO:0019843; GO:0003735; GO:0006412		essential
WT_EL_SRvsST2_up	DVU0064	Q72FZ9	DVU0064	Uncharacterized protein
WT_EL_SRvsST2_up	DVU1327	Q72CF6	rpsK DVU1327	30S ribosomal protein S11	Ribosomal protein S11P family	PF00411;	GO:0019843; GO:0005840; GO:0003735; GO:0006412		essential
WT_EL_SRvsST2_up	DVU1197	Q72CT6	nusB DVU1197	N utilization substance protein B homolog (Protein NusB)	NusB family	PF01029;	GO:0006353; GO:0003723; GO:0006355		essential
WT_EL_SRvsST2_up	DVU1321	Q72CG2	rpmD DVU1321	50S ribosomal protein L30	Ribosomal protein L30P family	PF00327;	GO:0015934; GO:0003735; GO:0006412		essential
WT_EL_SRvsST2_up	DVU0508	Q72ER1	infB DVU0508	Translation initiation factor IF-2	TRAFAC class translation factor GTPase superfamily, Classic translation factor GTPase family, IF-2 subfamily	PF00009;PF03144;PF11987;PF04760;	GO:0005525; GO:0003924; GO:0005737; GO:0003743		essential
WT_EL_SRvsST2_up	DVU0959	Q72DH0	dnaB DVU0959	Replicative DNA helicase (EC 3.6.1.-)		PF00772;PF03796;	GO:0005524; GO:0003677; GO:0003678; GO:0006260	HS3	essential
WT_EL_SRvsST2_up	DVU1314	Q72CG9	rplX DVU1314	50S ribosomal protein L24	Ribosomal protein L24P family	PF00467;	GO:0019843; GO:0005840; GO:0003735; GO:0006412		essential
WT_EL_SRvsST2_up	DVU1826	Q72B13	DVU1826	Uncharacterized protein					essential
WT_EL_SRvsST2_up	DVU2448	Q729A4	panC DVU2448	Pantothenate synthetase (PS) (EC 6.3.2.1) (Pantoate--beta-alanine ligase) (Pantoate-activating enzyme)	Pantothenate synthetase family	PF02569;	GO:0005524; GO:0005737; GO:0004592; GO:0015940
WT_EL_SRvsST2_up	DVU1209	Q72CS4	rpmF DVU1209	50S ribosomal protein L32	Ribosomal protein L32P family	PF01783;	GO:0015934; GO:0003735; GO:0006412		essential
WT_EL_SRvsST2_up	DVU2615	Q728I8	DVU2615	Bacterial extracellular solute-binding protein, family 3
WT_EL_SRvsST2_up	DVU0729	Q72E50	DVU0729	Uncharacterized protein
WT_EL_SRvsST2_up	DVU1676	Q72BG0	secG DVU1676	Preprotein translocase, SecG subunit		PF03840;	GO:0015450; GO:0016021; GO:0009306
WT_EL_SRvsST2_up	DVU2356	Q729J4	DVU2356	Membrane protein, putative				UE2:UA3:UA2:UA2:UE2:UE2
WT_EL_SRvsST2_up	DVU2103	Q72A94	DVU2103	Iron-sulfur cluster-binding/ATPase domain protein		PF01656;PF12838;	GO:0051536
WT_EL_SRvsST2_up	DVU2913	Q727E2	DVU2913	Lipoprotein, putative		PF07136;
WT_EL_SRvsST2_up	DVU1205	Q72CS8	acpP DVU1205	Acyl carrier protein (ACP)		PF00550;	GO:0000036; GO:0005737		essential
WT_EL_SRvsST2_up	DVU1315	Q72CG8	rplE DVU1315	50S ribosomal protein L5	Ribosomal protein L5P family	PF00281;PF00673;	GO:0019843; GO:0005840; GO:0003735; GO:0000049; GO:0006412		essential
WT_EL_SRvsST2_up	DVU0607	Q72EH1	ahcY DVU0607	Adenosylhomocysteinase (EC 3.3.1.1) (S-adenosyl-L-homocysteine hydrolase) (AdoHcyase)	Adenosylhomocysteinase family	PF05221;PF00670;	GO:0004013; GO:0005737; GO:0006730
WT_EL_SRvsST2_up	DVU2449	Q729A3	metK DVU2449	S-adenosylmethionine synthase (AdoMet synthase) (EC 2.5.1.6) (MAT) (Methionine adenosyltransferase)	AdoMet synthase family	PF02773;PF02772;PF00438;	GO:0005524; GO:0006556; GO:0005737; GO:0000287; GO:0004478; GO:0006730		essential
WT_EL_SRvsST2_up	DVU1319	Q72CG4	rplR DVU1319	50S ribosomal protein L18	Ribosomal protein L18P family	PF00861;	GO:0019843; GO:0005840; GO:0003735; GO:0006412		essential
WT_EL_SRvsST2_up	DVU0822	Q72DV7	DVU0822	Uncharacterized protein					essential
WT_EL_SRvsST2_up	DVU2216	P61687	infA2 infA-2 DVU2216	Translation initiation factor IF-1 2	IF-1 family	PF01176;	GO:0005737; GO:0003743
WT_EL_SRvsST2_up	DVU1322	Q72CG1	rplO DVU1322	50S ribosomal protein L15	Ribosomal protein L15P family	PF00828;	GO:0015934; GO:0019843; GO:0003735; GO:0006412		essential
WT_EL_SRvsST2_up	DVU1330	Q72CF3	rplQ DVU1330	50S ribosomal protein L17	Ribosomal protein L17P family	PF01196;	GO:0005840; GO:0003735; GO:0006412		essential
WT_EL_SRvsST2_up	DVU1075	Q72D54	rnpA DVU1075	Ribonuclease P protein component (EC 3.1.26.5)		PF00825;	GO:0004526; GO:0000049; GO:0008033		essential
WT_EL_SRvsST2_up	DVU0251	Q72FG3	DVU0251	Membrane protein, putative		PF01925;	GO:0016021
WT_EL_SRvsST2_up	DVU1320	Q72CG3	rpsE DVU1320	30S ribosomal protein S5	Ribosomal protein S5P family	PF00333;PF03719;	GO:0019843; GO:0015935; GO:0003735; GO:0006412		essential
WT_EL_SRvsST2_up	DVU1300	Q72CI3	fusA DVU1300	Elongation factor G (EF-G)	TRAFAC class translation factor GTPase superfamily, Classic translation factor GTPase family, EF-G/EF-2 subfamily	PF00679;PF14492;PF03764;PF00009;PF03144;	GO:0005525; GO:0003924; GO:0005737; GO:0003746		essential
WT_EL_SRvsST2_up	DVU2676	Q728C7	DVU2676	Uncharacterized protein
WT_EL_SRvsST2_up	DVU1204	Q72CS9	fabF DVU1204	3-oxoacyl-[acyl-carrier-protein] synthase 2 (EC 2.3.1.179)	Beta-ketoacyl-ACP synthases family	PF00109;PF02801;	GO:0033817; GO:0006633		essential
WT_EL_SRvsST2_up	DVU1316	Q72CG7	rpsZ rpsN DVU1316	30S ribosomal protein S14 type Z	Ribosomal protein S14P family, Zinc-binding S14P subfamily	PF00253;	GO:0019843; GO:0005840; GO:0003735; GO:0006412; GO:0008270		essential
WT_EL_SRvsST2_up	DVU2105	Q72A92	DVU2105	Uncharacterized protein
WT_EL_SRvsST2_up	DVU2912	Q727E3	rpmE DVU2912	50S ribosomal protein L31	Ribosomal protein L31P family, Type A subfamily	PF01197;	GO:0046872; GO:0019843; GO:0005840; GO:0003735; GO:0006412		essential
WT_EL_SRvsST2_up	DVU0606	Q72EH2	DVU0606	Transcriptional regulator, ArsR family/methyltransferase, UbiE/COQ5 family		PF01022;PF08241;	GO:0003677; GO:0008168; GO:0003700; GO:0006351
WT_EL_SRvsST2_up	DVU1666	Q72BH0	efp DVU1666	Elongation factor P (EF-P)	Elongation factor P family	PF01132;PF08207;PF09285;	GO:0005737; GO:0043043; GO:0003746
WT_EL_SRvsST2_up	DVU3309	Q725W6	DVU3309	UPF0213 protein DVU_3309	UPF0213 family	PF01541;
WT_EL_SRvsST2_up	DVU2536	Q728R7	rpmI DVU2536	50S ribosomal protein L35	Ribosomal protein L35P family	PF01632;	GO:0005840; GO:0003735; GO:0006412		essential
WT_EL_SRvsST2_up	DVU0874	Q72DQ5	rpsB DVU0874	30S ribosomal protein S2	Ribosomal protein S2P family	PF00318;	GO:0015935; GO:0003735; GO:0006412		essential
WT_EL_SRvsST2_up	DVU0836	Q72DU3	trmD DVU0836	tRNA (guanine-N(1)-)-methyltransferase (EC 2.1.1.228) (M1G-methyltransferase) (tRNA [GM37] methyltransferase)	RNA methyltransferase TrmD family	PF09936;PF01746;	GO:0005737; GO:0052906		essential
WT_EL_SRvsST2_up	DVU1318	Q72CG5	rplF DVU1318	50S ribosomal protein L6	Ribosomal protein L6P family	PF00347;	GO:0019843; GO:0005840; GO:0003735; GO:0006412		essential
WT_EL_SRvsST2_up	DVU1324	Q72CF9	map DVU1324	Methionine aminopeptidase (MAP) (MetAP) (EC 3.4.11.18) (Peptidase M)	Peptidase M24A family, Methionine aminopeptidase type 1 subfamily	PF00557;	GO:0046872; GO:0070006; GO:0070084		essential
WT_EL_SRvsST2_up	DVU0592	Q72EI6	cheW-1 DVU0592	Chemotaxis protein CheW		PF01584;	GO:0006935; GO:0005622; GO:0004871
WT_EL_SRvsST2_up	DVU1575	Q72BQ9	prsA prs DVU1575	Ribose-phosphate pyrophosphokinase (RPPK) (EC 2.7.6.1) (5-phospho-D-ribosyl alpha-1-diphosphate) (Phosphoribosyl diphosphate synthase) (Phosphoribosyl pyrophosphate synthase)	Ribose-phosphate pyrophosphokinase family	PF14572;PF13793;	GO:0005524; GO:0005737; GO:0016301; GO:0000287; GO:0009165; GO:0009156; GO:0004749		essential
WT_EL_SRvsST2_up	DVU3107	Q726K0	DVU3107	Cytochrome c family protein		PF13435;PF13442;	GO:0009055; GO:0020037
WT_EL_SRvsST2_up	DVU3245	Q725M4	greA DVU3245	Transcription elongation factor GreA (Transcript cleavage factor GreA)	GreA/GreB family	PF01272;PF03449;	GO:0003677; GO:0032784; GO:0006351
WT_EL_SRvsST2_up	DVU1976	Q72AL6	groL groEL DVU1976	60 kDa chaperonin (GroEL protein) (Protein Cpn60)	Chaperonin (HSP60) family	PF00118;	GO:0005524; GO:0005737; GO:0042026		essential
WT_EL_SRvsST2_up	DVU1896	Q72AU4	rpsT DVU1896	30S ribosomal protein S20	Ribosomal protein S20P family	PF01649;	GO:0019843; GO:0005840; GO:0003735; GO:0006412		essential
WT_EL_SRvsST2_up	DVU1317	Q72CG6	rpsH DVU1317	30S ribosomal protein S8	Ribosomal protein S8P family	PF00410;	GO:0019843; GO:0005840; GO:0003735; GO:0006412		essential
WT_EL_SRvsST2_up	DVU1792	Q72B46	rpsU DVU1792	30S ribosomal protein S21	Ribosomal protein S21P family	PF01165;	GO:0005840; GO:0003735; GO:0006412		essential
WT_EL_SRvsST2_up	DVU0504	Q72ER5	rpsO DVU0504	30S ribosomal protein S15	Ribosomal protein S15P family	PF00312;	GO:0019843; GO:0005840; GO:0003735; GO:0006412		essential
WT_EL_SRvsST2_up	DVU0835	Q72DU4	rplS DVU0835	50S ribosomal protein L19	Ribosomal protein L19P family	PF01245;	GO:0005840; GO:0003735; GO:0006412		essential
WT_EL_SRvsST2_up	DVU1206	Q72CS7	fabG DVU1206	3-oxoacyl-(Acyl-carrier-protein) reductase (EC 1.1.1.100)	Short-chain dehydrogenases/reductases (SDR) family	PF00106;	GO:0004316; GO:0051287; GO:0006633		essential
WT_EL_SRvsST2_up	DVU1820	Q72B19	yajC DVU1820	Preprotein translocase, YajC subunit		PF02699;			essential
WT_EL_SRvsST2_up	DVU2572	Q728N1	DVU2572	Ferrous iron transport protein A, putative		PF04023;	GO:0046914		essential
WT_EL_SRvsST2_up	DVU2680	P00323	DVU2680	Flavodoxin	Flavodoxin family	PF00258;	GO:0010181; GO:0009055; GO:0005506; GO:0016491
WT_EL_SRvsST2_up	DVU1211	Q72CS2	rpmB DVU1211	50S ribosomal protein L28	Ribosomal protein L28P family	PF00830;	GO:0005840; GO:0003735; GO:0006412		essential
WT_EL_SRvsST2_up	DVU2571	Q728N2	feoB DVU2571	Ferrous iron transport protein B		PF07664;PF02421;PF07670;	GO:0005525; GO:0015093; GO:0016021		essential
WT_EL_SRvsST2_up	DVU2108	Q72A89	DVU2108	MTH1175-like domain family protein		PF02579;			essential
WT_EL_SRvsST2_up	DVU1328	Q72CF5	rpsD DVU1328	30S ribosomal protein S4	Ribosomal protein S4P family	PF00163;PF01479;	GO:0019843; GO:0015935; GO:0003735; GO:0006412		essential
WT_EL_SRvsST2_up	DVU0956	Q72DH3	rpsF DVU0956	30S ribosomal protein S6	Ribosomal protein S6P family	PF01250;	GO:0019843; GO:0005840; GO:0003735; GO:0006412		essential
WT_EL_SRvsST2_up	DVU1334	Q72CE9	tig DVU1334	Trigger factor (TF) (EC 5.2.1.8) (PPIase)	FKBP-type PPIase family, Tig subfamily	PF05698;PF05697;	GO:0007049; GO:0051301; GO:0005737; GO:0003755; GO:0006457; GO:0015031		essential
WT_EL_SRvsST2_up	DVU3308	Q725W7	DVU3308	UPF0173 metal-dependent hydrolase DVU_3308	UPF0173 family		GO:0016787
WT_EL_SRvsST2_up	DVU0591	Q72EI7	DVU0591	Methyl-accepting chemotaxis protein		PF00015;	GO:0016020; GO:0004871
WT_EL_SRvsST2_up	DVU0958	Q72DH1	rplI DVU0958	50S ribosomal protein L9	Ribosomal protein L9P family	PF03948;PF01281;	GO:0019843; GO:0005840; GO:0003735; GO:0006412		essential
WT_EL_SRvsST2_up	DVU1298	Q72CI5	rpsL DVU1298	30S ribosomal protein S12	Ribosomal protein S12P family	PF00164;	GO:0019843; GO:0015935; GO:0003735; GO:0000049; GO:0006412		essential
WT_EL_SRvsST2_up	DVU1299	Q72CI4	rpsG DVU1299	30S ribosomal protein S7	Ribosomal protein S7P family	PF00177;	GO:0019843; GO:0015935; GO:0003735; GO:0000049; GO:0006412		essential
WT_EL_SRvsST2_up	DVU2107	Q72A90	DVU2107	Uncharacterized protein		PF02579;
WT_EL_SRvsST2_up	DVU3242	Q725M7	rpoZ DVU3242	DNA-directed RNA polymerase subunit omega (RNAP omega subunit) (EC 2.7.7.6) (RNA polymerase omega subunit) (Transcriptase subunit omega)	RNA polymerase subunit omega family	PF01192;	GO:0003677; GO:0003899; GO:0006351
WT_EL_SRvsST2_up	DVU0764	Q72E15	hup-2 DVU0764	DNA-binding protein HU	Bacterial histone-like protein family	PF00216;	GO:0003677; GO:0030261		essential
WT_EL_SRvsST2_up	DVU1074	Q72D55	rpmH DVU1074	50S ribosomal protein L34	Ribosomal protein L34P family	PF00468;	GO:0005840; GO:0003735; GO:0006412		essential
WT_EL_SRvsST2_up	DVU0957	Q72DH2	rpsR DVU0957	30S ribosomal protein S18	Ribosomal protein S18P family	PF01084;	GO:0019843; GO:0005840; GO:0003735; GO:0006412		essential
WT_EL_SRvsST2_up	DVU1326	Q72CF7	rpsM DVU1326 DVU1326	30S ribosomal protein S13	Ribosomal protein S13P family	PF00416;	GO:0019843; GO:0005840; GO:0003735; GO:0000049; GO:0006412		essential
WT_EL_SRvsST2_up	DVU1325	Q72CF8	rpmJ DVU1325	50S ribosomal protein L36	Ribosomal protein L36P family	PF00444;	GO:0005840; GO:0003735; GO:0006412		essential
WT_EL_SRvsST2_up	DVU1977	Q72AL5	groS groES DVU1977	10 kDa chaperonin (GroES protein) (Protein Cpn10)	GroES chaperonin family	PF00166;	GO:0005524; GO:0005737; GO:0006457		essential
WT_EL_SRvsST2_up	DVU3310	Q725W5	DVU3310	ATP-dependent RNA helicase, DEAD/DEAH family	DEAD box helicase family	PF03880;PF00270;PF00271;	GO:0005524; GO:0004386; GO:0003676
WT_EL_SRvsST2_up	DVU0650	Q72EC8	cbiKp DVU0650	Sirohydrochlorin cobaltochelatase CbiKP (EC 4.99.1.3) (Sirohydrochlorin ferrochelatase CbiKP) (EC 4.99.1.4)	CbiK family	PF06180;	GO:0019251; GO:0050897; GO:0020037; GO:0042597; GO:0051262; GO:0016852; GO:0051266
WT_EL_SRvsST2_up	DVU1210	Q72CS3	DVU1210	Uncharacterized protein		PF02620;			essential
WT_EL_SRvsST2_up	DVU0503	Q72ER6	pnp DVU0503	Polyribonucleotide nucleotidyltransferase (EC 2.7.7.8) (Polynucleotide phosphorylase) (PNPase)	Polyribonucleotide nucleotidyltransferase family	PF00013;PF03726;PF01138;PF03725;PF00575;	GO:0000175; GO:0003723; GO:0006396; GO:0005737; GO:0006402; GO:0000287; GO:0004654		essential
WT_EL_SRvsST2_up	DVU2535	Q728R8	rplT DVU2535	50S ribosomal protein L20	Ribosomal protein L20P family	PF00453;	GO:0019843; GO:0000027; GO:0005840; GO:0003735; GO:0006412		essential
WT_EL_SRvsST2_up	DVU2519	Q728T3	rpsI DVU2519	30S ribosomal protein S9	Ribosomal protein S9P family	PF00380;	GO:0005840; GO:0003735; GO:0006412		essential
WT_EL_SRvsST2_up	DVU0928	Q72DK1	rpmA DVU0928	50S ribosomal protein L27	Ribosomal protein L27P family	PF01016;	GO:0005840; GO:0003735; GO:0006412		essential
WT_EL_SRvsST2_up	DVU2518	Q728T4	rplM DVU2518	50S ribosomal protein L13	Ribosomal protein L13P family	PF00572;	GO:0005840; GO:0003735; GO:0006412		essential
WT_EL_SRvsST2_up	DVU0505	Q72ER4	truB DVU0505	tRNA pseudouridine synthase B (EC 5.4.99.25) (tRNA pseudouridine(55) synthase) (Psi55 synthase) (tRNA pseudouridylate synthase) (tRNA-uridine isomerase)	Pseudouridine synthase TruB family, Type 1 subfamily	PF01509;	GO:0003723; GO:0006396; GO:0009982; GO:0031119
WT_EL_SRvsST2_up	DVU1257	Q72CM6	DVU1257	RNA-binding protein		PF00076;	GO:0003676; GO:0000166		essential
WT_EL_SRvsST2_up	DVU0927	Q72DK2	rplU DVU0927	50S ribosomal protein L21	Ribosomal protein L21P family	PF00829;	GO:0019843; GO:0005840; GO:0003735; GO:0006412		essential
WT_EL_SRvsST2_up	DVU2297	Q729Q3	DVU2297	Glycine/betaine/L-proline ABC transporter, periplasmic-binding protein		PF04069;	GO:0005215
WT_EL_SRvsST2_up	DVU2299	Q729Q1	DVU2299	Glycine/betaine/L-proline ABC transporter, ATP binding protein	ABC transporter superfamily	PF00005;PF00571;	GO:0005524; GO:0016887; GO:0031460; GO:0016020
WT_EL_SRvsST2_up	DVU2298	Q729Q2	DVU2298	Glycine/betaine/L-proline ABC transporter, permease protein	Binding-protein-dependent transport system permease family	PF00528;	GO:0016021; GO:0006810	HE3
Wild Type Down-Regulated Genes During Transition from SR1 to ST2											Functional Enrichment
Condition	Locus	Uniprot ID	Name	Description	Protein Families	PFAM	GO Terms	Co-Culture Mutations	Essentiality		Category	Term	Count	%	PValue	Genes	List Total	Pop Hits	Pop Total	Fold Enrichment	Bonferroni	Benjamini	FDR
WT_EL_SRvsST2_dw	DVU0149	Q72FR4	DVU0149	Membrane protein, putative		PF01925;	GO:0016021				UP_SEQ_FEATURE	transmembrane region	5	1.19904	3.64304e-05	4932863, 4935310, 4930905, 4927683, 4929131	9	45	1587	19.5926	0.000801162	0.000801162	0.0285081
WT_EL_SRvsST2_dw	DVU0148	Q72FR5	DVU0148	Lipoprotein, putative							SP_PIR_KEYWORDS	transmembrane protein	4	0.959233	0.000313832	4932863, 4935310, 4930905, 4927683	413	4	9497	22.9952	0.0149534	0.0149534	0.299107
WT_EL_SRvsST2_dw	DVU0150	Q72FR3	DVU0150	Membrane protein, putative				HR1:HA3			GOTERM_BP_FAT	GO:0000160~two-component signal transduction system (phosphorelay)	21	5.03597	0.000509183	4935258, 4929679, 4930086, 4934775, 4935935, 4927226, 4931537, 4928856, 4934355, 4935488, 4928829, 4929603, 4930155, 4926416, 4926176, 4928517, 4927018, 4931467, 4930732, 4935702, 4934179	73	470	3650	2.23404	0.0903835	0.0903835	0.628794
WT_EL_SRvsST2_dw	DVU3331	Q725U4	DVU3331	Uncharacterized protein							SP_PIR_KEYWORDS	plasmid	20	4.79616	0.00238794	4935088, 4928787, 4934410, 4928318, 4935144, 4929540, 4935240, 4932227, 4933138, 4932156, 4927048, 4928407, 4926559, 4934736, 4933479, 4930487, 4931190, 4929327, 4926666, 4934371	413	214	9497	2.14908	0.108418	0.0557639	2.25584
WT_EL_SRvsST2_dw	DVU0147	Q72FR6	DVU0147	Lipoprotein, putative							KEGG_PATHWAY	dvu02010:ABC transporters	6	1.43885	0.00455327	4926747, 4929375, 4928611, 4933667, 4932687, 4927175	30	90	2309	5.13111	0.119955	0.119955	3.74584
WT_EL_SRvsST2_dw	DVU3225	Q725H1	DVU3225	Uncharacterized protein							GOTERM_MF_FAT	GO:0000155~two-component sensor activity	14	3.35731	0.00535045	4928370, 4934775, 4935935, 4931537, 4932156, 4928856, 4934769, 4929603, 4928829, 4935488, 4928517, 4927018, 4930732, 4935702	92	280	4316	2.34565	0.507448	0.507448	6.07237
WT_EL_SRvsST2_dw	DVU0145	Q72FR8	DVU0145	Response regulator		PF00072;	GO:0000160	UA3			GOTERM_MF_FAT	GO:0004673~protein histidine kinase activity	14	3.35731	0.00535045	4928370, 4934775, 4935935, 4931537, 4932156, 4928856, 4934769, 4929603, 4928829, 4935488, 4928517, 4927018, 4930732, 4935702	92	280	4316	2.34565	0.507448	0.507448	6.07237
WT_EL_SRvsST2_dw	DVU0531	P33393	DVU0531	Protein DVU_0531 (HMC operon ORF 6)		PF02754;	GO:0051539; GO:0005737; GO:0046872; GO:0055114				GOTERM_MF_FAT	GO:0016775~phosphotransferase activity, nitrogenous group as acceptor	14	3.35731	0.00638854	4928370, 4934775, 4935935, 4931537, 4932156, 4928856, 4934769, 4929603, 4928829, 4935488, 4928517, 4927018, 4930732, 4935702	92	286	4316	2.29644	0.570869	0.344919	7.21073
WT_EL_SRvsST2_dw	DVU2455	Q728Z7	DVU2455	NAD-dependent epimerase/dehydratase family protein		PF01370;	GO:0003824; GO:0050662				KEGG_PATHWAY	dvu00061:Fatty acid biosynthesis	3	0.719424	0.00644107	4931451, 4933061, 4934002	30	10	2309	23.09	0.165509	0.0864952	5.26228
WT_EL_SRvsST2_dw	DVU0146	Q72FR7	DVU0146	Uncharacterized protein							GOTERM_MF_FAT	GO:0004672~protein kinase activity	14	3.35731	0.00716622	4928370, 4934775, 4935935, 4931537, 4932156, 4928856, 4934769, 4929603, 4928829, 4935488, 4928517, 4927018, 4930732, 4935702	92	290	4316	2.26477	0.613006	0.271268	8.05524
WT_EL_SRvsST2_dw	DVU1559	Q72BS5	mop DVU1559	Aldehyde oxidoreductase (EC 1.2.-.-)		PF01315;PF02738;PF00111;PF01799;	GO:0051537; GO:0009055; GO:0046872; GO:0016491				GOTERM_MF_FAT	GO:0000156~two-component response regulator activity	14	3.35731	0.00970024	4934355, 4928829, 4930155, 4926176, 4926416, 4935258, 4929679, 4927018, 4931467, 4930086, 4934775, 4935702, 4927226, 4934179	92	301	4316	2.182	0.723814	0.275063	10.7585
WT_EL_SRvsST2_dw	DVU0530	P33394	rrf1 DVU0530	Protein rrf1		PF00072;	GO:0000160; GO:0006355; GO:0006351				PIR_SUPERFAMILY	PIRSF004763:transporter, EamA type	3	0.719424	0.0208882	4930096, 4929442, 4927233	62	10	2646	12.8032	0.718203	0.718203	19.0673
WT_EL_SRvsST2_dw	DVU1294	Q72CI9	DVU1294	Uncharacterized protein		PF01863;					INTERPRO	IPR008258:Lytic transglycosylase-like, catalytic	4	0.959233	0.0216049	4928208, 4931784, 4927080, 4928587	192	23	7253	6.56975	0.99713	0.99713	24.9373
WT_EL_SRvsST2_dw	DVU0532	P33392	DVU0532	Protein DVU_0532 (HMC operon ORF 5)			GO:0016021; GO:0046872; GO:0005886				GOTERM_BP_FAT	GO:0045449~regulation of transcription	22	5.27578	0.0217024	4935258, 4929679, 4930086, 4934775, 4935935, 4927226, 4928856, 4934355, 4935488, 4928829, 4929603, 4930155, 4926176, 4926416, 4932764, 4927018, 4931467, 4930732, 4930296, 4935702, 4934106, 4934179	73	689	3650	1.59652	0.983111	0.870042	23.7949
WT_EL_SRvsST2_dw	DVU3299	Q725X5	DVU3299	Membrane protein, putative		PF01925;	GO:0016021				KEGG_PATHWAY	dvu00910:Nitrogen metabolism	3	0.719424	0.0228231	4935736, 4933770, 4932133	30	19	2309	12.1526	0.476099	0.193849	17.5635
WT_EL_SRvsST2_dw	DVU0152	Q72FR1	DVU0152	Phosphoenolpyruvate synthase-related protein		PF00391;PF01326;	GO:0005524; GO:0016301				GOTERM_BP_FAT	GO:0006355~regulation of transcription, DNA-dependent	21	5.03597	0.0249148	4935258, 4929679, 4930086, 4934775, 4935935, 4927226, 4928856, 4934355, 4935488, 4928829, 4929603, 4930155, 4926416, 4926176, 4927018, 4931467, 4930732, 4930296, 4935702, 4934106, 4934179	73	655	3650	1.60305	0.99084	0.790763	26.8367
WT_EL_SRvsST2_dw	DVUA0142	Q72WE7	DVUA0142	Uncharacterized protein							GOTERM_BP_FAT	GO:0051252~regulation of RNA metabolic process	21	5.03597	0.0249148	4935258, 4929679, 4930086, 4934775, 4935935, 4927226, 4928856, 4934355, 4935488, 4928829, 4929603, 4930155, 4926416, 4926176, 4927018, 4931467, 4930732, 4930296, 4935702, 4934106, 4934179	73	655	3650	1.60305	0.99084	0.790763	26.8367
WT_EL_SRvsST2_dw	DVU0529	P33395	rrf2 DVU0529	Protein rrf2		PF02082;	GO:0003677				UP_SEQ_FEATURE	metal ion-binding site:Iron-sulfur 2 (4Fe-4S)	2	0.479616	0.0348224	4926717, 4927683	9	7	1587	50.381	0.541479	0.322858	24.2241
WT_EL_SRvsST2_dw	DVU1675	Q72BG1	DVU1675	Uncharacterized protein					essential		UP_SEQ_FEATURE	metal ion-binding site:Iron-sulfur 1 (4Fe-4S)	2	0.479616	0.0397094	4926717, 4927683	9	8	1587	44.0833	0.589929	0.257061	27.1755
WT_EL_SRvsST2_dw	DVU3120	Q726I7	DVU3120	Uncharacterized protein							GOTERM_BP_FAT	GO:0018202~peptidyl-histidine modification	9	2.15827	0.0403968	4934769, 4929603, 4928829, 4928370, 4927018, 4934775, 4935702, 4932156, 4931537	73	199	3650	2.26131	0.999533	0.853018	39.9923
WT_EL_SRvsST2_dw	DVU1445	Q72C39	DVU1445	Flagellar hook-length control domain protein		PF02120;					GOTERM_BP_FAT	GO:0018106~peptidyl-histidine phosphorylation	9	2.15827	0.0403968	4934769, 4929603, 4928829, 4928370, 4927018, 4934775, 4935702, 4932156, 4931537	73	199	3650	2.26131	0.999533	0.853018	39.9923
WT_EL_SRvsST2_dw	DVU0618	Q72EG0	DVU0618	Uncharacterized protein					essential		KEGG_PATHWAY	dvu00250:Alanine, aspartate and glutamate metabolism	3	0.719424	0.0410939	4935736, 4933770, 4932133	30	26	2309	8.88077	0.691162	0.254526	29.6044
WT_EL_SRvsST2_dw	DVU2773	Q727T1	DVU2773	Membrane protein, putative		PF02588;PF10035;					GOTERM_BP_FAT	GO:0006468~protein amino acid phosphorylation	9	2.15827	0.04354	4934769, 4929603, 4928829, 4928370, 4927018, 4934775, 4935702, 4932156, 4931537	73	202	3650	2.22772	0.999746	0.8091	42.3817
WT_EL_SRvsST2_dw	DVU2689	Q728B5	DVU2689	Bacteriophage DNA transposition B protein							PIR_SUPERFAMILY	PIRSF034757:PIRSF034757	2	0.479616	0.0455844	4928041, 4933959	62	2	2646	42.6774	0.939151	0.753324	37.3478
WT_EL_SRvsST2_dw	DVU0533	P33391	DVU0533	Protein DVU_0533 (HMC operon ORF 4)			GO:0016021; GO:0005886				INTERPRO	IPR003661:Signal transduction histidine kinase, subgroup 1, dimerisation and phosphoacceptor region	10	2.39808	0.0467259	4934769, 4929603, 4928829, 4928370, 4927018, 4934775, 4935702, 4932156, 4931537, 4928856	192	179	7253	2.11039	0.999997	0.998359	46.6582
WT_EL_SRvsST2_dw	DVU2164	Q72A33	DVU2164	Lipoprotein, putative							INTERPRO	IPR001789:Signal transduction response regulator, receiver region	14	3.35731	0.0472647	4934355, 4928829, 4930155, 4926176, 4926416, 4935258, 4929679, 4927018, 4931467, 4930086, 4934775, 4935702, 4927226, 4934179	192	295	7253	1.79276	0.999998	0.986771	47.0528
WT_EL_SRvsST2_dw	DVU0534	P33390	DVU0534	Protein DVU_0534 (HMC operon ORF 3)	NrfD family	PF03916;	GO:0016021; GO:0005886				INTERPRO	IPR001633:Diguanylate phosphodiesterase, predicted	4	0.959233	0.0635768	4934151, 4935920, 4930732, 4935935	192	35	7253	4.31726	1	0.987736	57.7968
WT_EL_SRvsST2_dw	DVU1423	Q72C61	lpdA DVU1423	2-oxoglutarate dehydrogenase, E3 component, lipoamide dehydrogenase (EC 1.8.1.4)	Class-I pyridine nucleotide-disulfide oxidoreductase family	PF00070;PF07992;PF02852;	GO:0050661; GO:0045454; GO:0050787; GO:0004148; GO:0050660; GO:0016152; GO:0045340				GOTERM_BP_FAT	GO:0015849~organic acid transport	4	0.959233	0.0643739	4929880, 4932648, 4926818, 4935843	73	47	3650	4.25532	0.999996	0.872892	56.1363
WT_EL_SRvsST2_dw	DVUA0151	Q72WD8	DVUA0151	DNA-binding protein, putative			GO:0043565		essential		GOTERM_BP_FAT	GO:0046942~carboxylic acid transport	4	0.959233	0.0643739	4929880, 4932648, 4926818, 4935843	73	47	3650	4.25532	0.999996	0.872892	56.1363
WT_EL_SRvsST2_dw	DVU0536	P24092	hmcA hmc DVU0536	High-molecular-weight cytochrome c (Cytochrome CC3)		PF02085;	GO:0009055; GO:0020037; GO:0046872; GO:0055114; GO:0042597				INTERPRO	IPR000944:Transcriptional regulator, Rrf2	3	0.719424	0.0649991	4935749, 4933561, 4934371	192	16	7253	7.08301	1	0.97274	58.631
WT_EL_SRvsST2_dw	DVU2821	Q727N4	DVU2821	Uncharacterized protein							SMART	SM00388:HisKA	10	2.39808	0.0806624	4934769, 4929603, 4928829, 4928370, 4927018, 4934775, 4935702, 4932156, 4931537, 4928856	54	179	1766	1.82702	0.942701	0.942701	52.2694
WT_EL_SRvsST2_dw	DVU3134	Q726H4	glpK DVU3134	Glycerol kinase (EC 2.7.1.30) (ATP:glycerol 3-phosphotransferase) (Glycerokinase) (GK)	FGGY kinase family	PF02782;PF00370;	GO:0005524; GO:0019563; GO:0004370; GO:0006071; GO:0006072				GOTERM_BP_FAT	GO:0006796~phosphate metabolic process	11	2.63789	0.0806737	4932118, 4934769, 4929603, 4928829, 4926368, 4928370, 4927018, 4934775, 4935702, 4932156, 4931537	73	310	3650	1.77419	1	0.893011	64.7162
WT_EL_SRvsST2_dw	DVU0998	Q72DD1	DVU0998	Heptosyltransferase family protein		PF01075;	GO:0016757		essential		GOTERM_BP_FAT	GO:0006793~phosphorus metabolic process	11	2.63789	0.0806737	4932118, 4934769, 4929603, 4928829, 4926368, 4928370, 4927018, 4934775, 4935702, 4932156, 4931537	73	310	3650	1.77419	1	0.893011	64.7162
WT_EL_SRvsST2_dw	DVU2090	Q72AA7	DVU2090	EF hand domain protein		PF13202;PF13405;	GO:0005509				GOTERM_CC_FAT	GO:0030288~outer membrane-bounded periplasmic space	7	1.67866	0.0828341	4935420, 4927288, 4933019, 4928188, 4928611, 4927080, 4927175	36	113	1272	2.18879	0.863132	0.863132	49.6095
WT_EL_SRvsST2_dw	DVU2855	Q727K0	DVU2855	Tail/DNA circulation protein, putative		PF07157;		UA2:UE2			PIR_SUPERFAMILY	PIRSF002866:signal transduction receiver (phosphoacceptor) protein, CheY type	3	0.719424	0.0829582	4930155, 4929679, 4934179	62	21	2646	6.09677	0.994462	0.823078	58.0167
WT_EL_SRvsST2_dw	DVU2699	Q728A5	DVU2699	Transglycosylase SLT domain protein		PF01464;					SMART	SM00052:DUF2	4	0.959233	0.0850884	4934151, 4935920, 4930732, 4935935	54	35	1766	3.73757	0.951372	0.779481	54.2527
WT_EL_SRvsST2_dw	DVU2877	Q727H8	DVU2877	Uncharacterized protein							SMART	SM00448:REC	14	3.35731	0.0904657	4934355, 4928829, 4930155, 4926176, 4926416, 4935258, 4929679, 4927018, 4931467, 4930086, 4934775, 4935702, 4927226, 4934179	54	295	1766	1.55204	0.960203	0.658585	56.5638
WT_EL_SRvsST2_dw	DVUA0082	Q72WK7	DVUA0082	Site-specific recombinase, phage integrase family		PF02899;PF00589;	GO:0003677; GO:0015074; GO:0006310				GOTERM_MF_FAT	GO:0030528~transcription regulator activity	17	4.07674	0.0915191	4935258, 4929679, 4930086, 4934775, 4927226, 4934355, 4930155, 4928829, 4926416, 4926176, 4932764, 4927018, 4931467, 4930296, 4935702, 4934106, 4934179	92	535	4316	1.49069	0.999997	0.920652	67.3977
WT_EL_SRvsST2_dw	DVU2907	Q727E8	umuD DVU2907	UmuD protein (EC 3.4.21.-)	Peptidase S24 family	PF00717;	GO:0003677; GO:0006281; GO:0009432; GO:0016787; GO:0006355				GOTERM_CC_FAT	GO:0044462~external encapsulating structure part	8	1.91847	0.0938176	4935420, 4927288, 4933019, 4928188, 4933280, 4928611, 4927080, 4927175	36	145	1272	1.94943	0.896257	0.677908	54.1989
WT_EL_SRvsST2_dw	DVUA0048	Q72WP1	DVUA0048	Exopolysaccharide production protein, putative
WT_EL_SRvsST2_dw	DVU2700	Q728A4	DVU2700	Uncharacterized protein
WT_EL_SRvsST2_dw	DVU0598	Q72EI0	DVU0598	Carbon starvation protein A, putative		PF02554;PF13722;	GO:0009267; GO:0016020
WT_EL_SRvsST2_dw	DVU1100	Q72D31	DVU1100	Tail fiber protein, putative		PF12571;
WT_EL_SRvsST2_dw	DVU1227	Q72CQ6	DVU1227	Uncharacterized protein
WT_EL_SRvsST2_dw	DVU1693	Q72BE3	gluQ DVU1693	Glutamyl-Q tRNA(Asp) synthetase (Glu-Q-RSs) (EC 6.1.1.-)	Class-I aminoacyl-tRNA synthetase family, GluQ subfamily	PF00749;	GO:0005524; GO:0004812; GO:0005737; GO:0006418; GO:0006400; GO:0008270	HR1:HA2:HR1:UE3
WT_EL_SRvsST2_dw	DVU2906	Q727E9	umuC DVU2906	UmuC protein		PF13438;PF00817;PF11799;	GO:0006281; GO:0003887; GO:0003684
WT_EL_SRvsST2_dw	DVU0022	Q72G39	DVU0022	HAMP domain/GGDEF domain/EAL domain protein		PF00563;PF00990;PF00672;	GO:0016021; GO:0004871
WT_EL_SRvsST2_dw	Dv_SIC06	NA	NA	NA	NA	NA	NA
WT_EL_SRvsST2_dw	DVU3133	Q726H5	DVU3133	Glycerol uptake facilitator protein	MIP/aquaporin (TC 1.A.8) family	PF00230;	GO:0016021; GO:0005215
WT_EL_SRvsST2_dw	DVU2542	Q728R1	DVU2542	Uncharacterized protein
WT_EL_SRvsST2_dw	DVU2835	Q727M0	DVU2835	Transcriptional regulator, putative		PF13443;	GO:0043565
WT_EL_SRvsST2_dw	DVU2705	Q727Z9	DVU2705	Phage uncharacterized protein
WT_EL_SRvsST2_dw	DVU2556	Q728P7	DVU2556	Uncharacterized protein
WT_EL_SRvsST2_dw	DVU3325	Q725V0	DVU3325	Uncharacterized protein
WT_EL_SRvsST2_dw	DVU3332	Q725U3	DVU3332	Heavy metal translocating P-type ATPase (EC 3.6.3.-)	Cation transport ATPase (P-type) (TC 3.A.3) family	PF00122;PF00702;	GO:0005524; GO:0019829; GO:0016021; GO:0046872
WT_EL_SRvsST2_dw	DVU3018	Q726T8	DVU3018	Radical SAM domain protein		PF04055;	GO:0003824; GO:0051536
WT_EL_SRvsST2_dw	DVU2969	Q726Y7	acsA DVU2969	Acetyl-coenzyme A synthetase (AcCoA synthetase) (Acs) (EC 6.2.1.1) (Acetate--CoA ligase) (Acyl-activating enzyme)	ATP-dependent AMP-binding enzyme family	PF00501;PF13193;	GO:0016208; GO:0005524; GO:0003987; GO:0019427; GO:0046872
WT_EL_SRvsST2_dw	DVU1128	Q72D03	DVU1128	Lysozyme, putative		PF01464;
WT_EL_SRvsST2_dw	DVU3300	Q725X4	DVU3300	Uncharacterized protein
WT_EL_SRvsST2_dw	DVU3303	Q725X1	DVU3303	ATP-dependent protease La, truncation		PF00004;PF05362;PF00072;	GO:0005524; GO:0004176; GO:0000160; GO:0030163; GO:0004252
WT_EL_SRvsST2_dw	DVU1721	Q72BB5	DVU1721	Uncharacterized protein		PF12236;
WT_EL_SRvsST2_dw	DVU3251	Q726B4	DVU3251	Membrane protein, HPP family		PF04982;
WT_EL_SRvsST2_dw	DVU2693	Q728B1	DVU2693	Uncharacterized protein
WT_EL_SRvsST2_dw	DVU1547	Q72BT7	DVU1547	Sensory box protein		PF08448;PF13426;PF07022;	GO:0003677; GO:0045892; GO:0004871
WT_EL_SRvsST2_dw	DVU2163	Q72A34	DVU2163	Uncharacterized protein
WT_EL_SRvsST2_dw	DVU1557	Q72BS7	DVU1557	Uncharacterized protein
WT_EL_SRvsST2_dw	DVU2087	Q72AB0	DVU2087	Uncharacterized protein		PF03483;	GO:0005524; GO:0003723; GO:0004826
WT_EL_SRvsST2_dw	DVU1383	Q72CA1	DVU1383	Uncharacterized protein
WT_EL_SRvsST2_dw	DVU2041	Q72AF4	DVU2041	Uncharacterized protein		PF11348;
WT_EL_SRvsST2_dw	DVUA0011	Q72WS8	nifK DVUA0011	Nitrogenase molybdenum-iron protein beta chain (EC 1.18.6.1)	NifD/nifK/nifE/nifN family	PF00148;	GO:0018697; GO:0016612; GO:0009399; GO:0016163	HA3:US1
WT_EL_SRvsST2_dw	DVU1713	Q72BC3	DVU1713	Uncharacterized protein
WT_EL_SRvsST2_dw	DVU1129	Q72D02	DVU1129	Uncharacterized protein		PF13272;
WT_EL_SRvsST2_dw	DVUA0087	Q72WK2	DVUA0087	Histidine kinase (EC 2.7.13.3)		PF02518;PF00512;PF08448;PF13426;	GO:0005524; GO:0016020; GO:0000155
WT_EL_SRvsST2_dw	DVU2185	Q72A12	DVU2185	Terminase, large subunit, putative		PF05876;
WT_EL_SRvsST2_dw	DVU0546	Q72EN1	DVU0546	Uncharacterized protein
WT_EL_SRvsST2_dw	DVU2652	Q728F1	DVU2652	Uncharacterized protein				UE3:HA3
WT_EL_SRvsST2_dw	DVU0681	Q72E97	DVU0681	Sensor histidine kinase/response regulator (EC 2.7.3.-)		PF02518;PF00512;PF00072;	GO:0016020; GO:0000155
WT_EL_SRvsST2_dw	DVU0329	Q72F85	DVU0329	Uncharacterized protein
WT_EL_SRvsST2_dw	DVU2208	Q729Y9	DVU2208	Uncharacterized protein
WT_EL_SRvsST2_dw	DVU2167	Q72A30	DVU2167	Uncharacterized protein
WT_EL_SRvsST2_dw	DVU2116	Q72A81	DVU2116	Pilin, putative		PF04964;
WT_EL_SRvsST2_dw	DVU0886	Q72DP3	DVU0886	Thioesterase family protein			GO:0016787
WT_EL_SRvsST2_dw	DVU0977	Q72DF2	DVU0977	Uncharacterized protein
WT_EL_SRvsST2_dw	DVU2755	Q727U9	mqnD DVU2755	1,4-dihydroxy-6-naphtoate synthase (EC 4.1.-.-) (Menaquinone biosynthetic enzyme MqnD)	MqnA/MqnD family, MqnD subfamily	PF02621;
WT_EL_SRvsST2_dw	DVU1723	Q72BB3	DVU1723	Uncharacterized protein
WT_EL_SRvsST2_dw	DVU3301	Q725X3	DVU3301	Uncharacterized protein
WT_EL_SRvsST2_dw	DVUA0152	Q72WD7	DVUA0152	Conserved domain protein		PF13657;PF07804;PF07805;
WT_EL_SRvsST2_dw	DVU2165	Q72A32	DVU2165	Lysozyme, putative		PF01464;
WT_EL_SRvsST2_dw	DVU2632	Q728H1	DVU2632	Uncharacterized protein
WT_EL_SRvsST2_dw	DVU0781	Q72DZ8	DVU0781	Uncharacterized protein
WT_EL_SRvsST2_dw	DVU1553	Q72BT1	DVU1553	AMP-binding protein		PF00501;	GO:0003824
WT_EL_SRvsST2_dw	DVU2406	Q729E5	DVU2406	Uncharacterized protein
WT_EL_SRvsST2_dw	DVU1258	Q72CM5	glnN DVU1258	Glutamine synthetase, type III (EC 6.3.1.2)	Glutamine synthetase family	PF00120;PF12437;	GO:0004356; GO:0006807		essential
WT_EL_SRvsST2_dw	DVU0457	Q72EW1	DVU0457	EAL domain protein		PF00563;
WT_EL_SRvsST2_dw	DVU2917	Q727D8	lpxC DVU2917	UDP-3-O-[3-hydroxymyristoyl] N-acetylglucosamine deacetylase (EC 3.5.1.-) (UDP-3-O-acyl-GlcNAc deacetylase)	LpxC family	PF03331;	GO:0008759; GO:0009245		essential
WT_EL_SRvsST2_dw	DVU1123	Q72D08	DVU1123	Conserved domain protein
WT_EL_SRvsST2_dw	DVU1511	Q72BX3	DVU1511	Uncharacterized protein
WT_EL_SRvsST2_dw	DVUA0052	Q72WN7	DVUA0052	Uncharacterized protein
WT_EL_SRvsST2_dw	DVU0535	P33389	DVU0535	Protein DVU_0535 (HMC operon ORF 2)		PF00037;PF12838;	GO:0051539; GO:0016021; GO:0046872; GO:0055114; GO:0005886
WT_EL_SRvsST2_dw	DVU0599	Q72EH9	DVU0599	Carbon starvation protein A, putative		PF02554;PF13722;	GO:0009267; GO:0016020
WT_EL_SRvsST2_dw	DVUA0034	Q72WQ5	DVUA0034	Conserved domain protein		PF00881;PF00899;	GO:0016491	HE2
WT_EL_SRvsST2_dw	DVU1162	Q72CX1	DVU1162	Uncharacterized protein
WT_EL_SRvsST2_dw	Dv_SAC10	NA	NA	NA	NA	NA	NA
WT_EL_SRvsST2_dw	DVU1525	Q72BV9	DVU1525	Conserved domain protein
WT_EL_SRvsST2_dw	DVU2246	Q729V2	DVU2246	S1 RNA binding domain protein		PF00575;PF09371;	GO:0003677; GO:0006281
WT_EL_SRvsST2_dw	DVU2744	Q727W0	DVU2744	High-affinity branched-chain amino acid ABC transporter, perisplasmic amino acid binding protein		PF13458;	GO:0006865; GO:0030288
WT_EL_SRvsST2_dw	DVU2602	Q728K1	DVU2602	Conserved domain protein				UE3:HE3
WT_EL_SRvsST2_dw	DVU2724	Q727Y0	DVU2724	Phage baseplate assembly protein V, putative		PF06890;
WT_EL_SRvsST2_dw	DVU1555	Q72BS9	DVU1555	Uncharacterized protein		PF09719;
WT_EL_SRvsST2_dw	DVU2456	Q728Z6	DVU2456	Uncharacterized protein
WT_EL_SRvsST2_dw	Dv_SAC16	NA	NA	NA	NA	NA	NA
WT_EL_SRvsST2_dw	DVU1906	Q72AT4	DVU1906	Uncharacterized protein
WT_EL_SRvsST2_dw	DVUA0107	Q72WI2	DVUA0107	Uncharacterized protein
WT_EL_SRvsST2_dw	DVU0154	Q72FQ9	DVU0154	Uncharacterized protein
WT_EL_SRvsST2_dw	DVU1526	Q72BV8	DVU1526	Uncharacterized protein
WT_EL_SRvsST2_dw	DVU2033	Q72AG2	DVU2033	Uncharacterized protein
WT_EL_SRvsST2_dw	DVUA0016	Q72WS3	DVUA0016	Homocitrate synthase		PF00682;	GO:0019752; GO:0046912
WT_EL_SRvsST2_dw	DVU2358	Q729J2	DVU2358	Uncharacterized protein
WT_EL_SRvsST2_dw	DVU3298	Q725X6	DVU3298	Uncharacterized protein		PF00582;	GO:0006950
WT_EL_SRvsST2_dw	DVU1743	Q72B93	DVU1743	Uncharacterized protein
WT_EL_SRvsST2_dw	DVU1521	Q72BW3	DVU1521	Uncharacterized protein					essential
WT_EL_SRvsST2_dw	DVU4023	NA	NA	NA	NA	NA	NA		essential
WT_EL_SRvsST2_dw	DVU1164	Q72CW9	amiF DVU1164	Formamidase (EC 3.5.1.49) (Formamide amidohydrolase)	Carbon-nitrogen hydrolase superfamily, Aliphatic amidase family	PF00795;	GO:0004328; GO:0006807
WT_EL_SRvsST2_dw	DVU2824	Q727N1	DVU2824	Formate acetyltransferase		PF01228;PF02901;	GO:0016740
WT_EL_SRvsST2_dw	DVU1752	Q72B84	DVU1752	Uncharacterized protein
WT_EL_SRvsST2_dw	DVU0444	Q72EX4	DVU0444	CBS domain protein		PF00571;PF03445;	GO:0008773
WT_EL_SRvsST2_dw	DVU1496	Q72BY8	DVU1496	Uncharacterized protein		PF04883;
WT_EL_SRvsST2_dw	DVU0008	Q72G52	DVU0008	Uncharacterized protein
WT_EL_SRvsST2_dw	DVU1768	Q72B68	DVU1768	GTP-binding protein		PF01926;	GO:0005525
WT_EL_SRvsST2_dw	DVU0140	Q72FS3	DVU0140	Response regulator		PF00072;	GO:0000160
WT_EL_SRvsST2_dw	DVU2205	Q729Z2	DVU2205	Tryptophan-specific transport protein		PF03222;	GO:0015173; GO:0005887
WT_EL_SRvsST2_dw	DVU0498	Q72ES1	DVU0498	Iron-sulfur cluster-binding protein, putative		PF12838;	GO:0051536
WT_EL_SRvsST2_dw	DVUA0007	Q72WT2	nifB DVUA0007	Nitrogenase cofactor biosynthesis protein NifB		PF02579;PF04055;	GO:0003824; GO:0051536
WT_EL_SRvsST2_dw	DVU2742	Q727W2	livM DVU2742	High-affinity branched chain amino acid ABC transporter, permease protein		PF02653;	GO:0016021; GO:0005886; GO:0005215
WT_EL_SRvsST2_dw	DVU0824	Q72DV5	DVU0824	Uncharacterized protein
WT_EL_SRvsST2_dw	DVU3014	Q726U2	DVU3014	Asparagine synthetase, glutamine-hydrolyzing (EC 6.3.5.4)		PF00733;PF13537;	GO:0006529; GO:0004066
WT_EL_SRvsST2_dw	DVU3058	Q726P8	DVU3058	Sensory box histidine kinase/response regulator (EC 2.7.3.-)		PF02518;PF00512;PF08448;PF00072;	GO:0016020; GO:0000155
WT_EL_SRvsST2_dw	DVU0104	Q72FV9	DVU0104	Cation ABC transporter, permease protein, putative	ABC-3 integral membrane protein family	PF00950;	GO:0005524; GO:0042626; GO:0016021	UE2:US1:UA3:HS3:UE2:UR1:UA3:UR1:HR1:HA3:UA2:US1
WT_EL_SRvsST2_dw	DVU2405	Q729E6	DVU2405	Alcohol dehydrogenase, iron-containing		PF00465;	GO:0046872; GO:0016491
WT_EL_SRvsST2_dw	DVU2782	Q727S3	DVU2782	Uncharacterized protein
WT_EL_SRvsST2_dw	DVU0749	Q72E30	DVU0749	DNA-binding response regulator		PF04397;PF00072;	GO:0003677; GO:0000160; GO:0006355; GO:0006351
WT_EL_SRvsST2_dw	DVUA0049	Q72WP0	DVUA0049	Polysaccharide biosynthesis family protein		PF01943;	GO:0016020; GO:0000271
WT_EL_SRvsST2_dw	DVU1157	Q72CX6	DVU1157	Histidine kinase (EC 2.7.13.3)		PF02518;PF00512;	GO:0005524; GO:0016020; GO:0000155
WT_EL_SRvsST2_dw	DVU1733	Q72BA3	DVU1733	Uncharacterized protein
WT_EL_SRvsST2_dw	DVU0119	Q72FU4	DVU0119	Histidine kinase (EC 2.7.13.3)		PF00672;PF02518;PF00512;	GO:0005524; GO:0016021; GO:0000155	UE2:UE2
WT_EL_SRvsST2_dw	DVU2901	Q727F4	pyrB DVU2901	Aspartate carbamoyltransferase (EC 2.1.3.2) (Aspartate transcarbamylase) (ATCase)	ATCase/OTCase family	PF00185;PF02729;	GO:0044205; GO:0006207; GO:0016597; GO:0004070; GO:0006520
WT_EL_SRvsST2_dw	DVU3092	Q726L4	DVU3092	Uncharacterized protein
WT_EL_SRvsST2_dw	DVU2873	Q727I2	DVU2873	Uncharacterized protein
WT_EL_SRvsST2_dw	DVU0096	Q72FW7	potC DVU0096	Polyamine ABC transporter, permease protein	Binding-protein-dependent transport system permease family	PF00528;	GO:0016021; GO:0006810
WT_EL_SRvsST2_dw	DVU0320	Q72F94	DVU0320	Uncharacterized protein
WT_EL_SRvsST2_dw	DVU0385	Q72F30	DVU0385	Uncharacterized protein
WT_EL_SRvsST2_dw	DVU2415	Q729D6	DVU2415	Uncharacterized protein
WT_EL_SRvsST2_dw	DVU1213	Q72CS0	DVU1213	Rhomboid family protein		PF01694;	GO:0016021; GO:0004252
WT_EL_SRvsST2_dw	DVU1968	Q72AM4	DVU1968	Oxidoreductase, putative		PF07992;	GO:0016491
WT_EL_SRvsST2_dw	DVU2157	Q72A40	DVU2157	Tail tape meausure protein, putative		PF09718;		UE3
WT_EL_SRvsST2_dw	DVU2948	Q727A7	DVU2948	Bacterial flagellin N-terminal domain protein		PF00669;	GO:0009288; GO:0071973; GO:0005198
WT_EL_SRvsST2_dw	DVU1486	Q72BZ8	DVU1486	Tail fiber protein, truncation
WT_EL_SRvsST2_dw	DVUA0078	Q72WL1	DVUA0078	Uncharacterized protein
WT_EL_SRvsST2_dw	DVU1154	Q72CX9	DVU1154	Uncharacterized protein					essential
WT_EL_SRvsST2_dw	DVU1938	Q72AQ4	DVU1938	Uncharacterized protein
WT_EL_SRvsST2_dw	DVU0272	Q72FE2	DVU0272	Uncharacterized protein
WT_EL_SRvsST2_dw	DVU0370	Q72F45	DVU0370	Uncharacterized protein					essential
WT_EL_SRvsST2_dw	DVUA0060	Q72WM9	DVUA0060	Membrane protein, putative		PF01757;	GO:0016020; GO:0016747	US1
WT_EL_SRvsST2_dw	DVU0232	Q72FI1	DVU0232	Uncharacterized protein
WT_EL_SRvsST2_dw	DVU0996	Q72DD3	DVU0996	Uncharacterized protein		PF09992;
WT_EL_SRvsST2_dw	DVU1523	Q72BW1	DVU1523	Uncharacterized protein
WT_EL_SRvsST2_dw	DVU2973	Q726Y3	DVU2973	Integration host factor, beta subunit	Bacterial histone-like protein family	PF00216;	GO:0003677
WT_EL_SRvsST2_dw	DVU2848	Q727K7	DVU2848	Tail fiber assembly protein, putative
WT_EL_SRvsST2_dw	DVU1554	Q72BT0	DVU1554	Radical SAM domain protein		PF04055;	GO:0051539; GO:0003824; GO:0046872	UE3
WT_EL_SRvsST2_dw	DVU1551	Q72BT3	DVU1551	HD domain protein		PF01966;PF12804;
WT_EL_SRvsST2_dw	DVUA0013	Q72WS6	glnB-2 DVUA0013	Nitrogen regulatory protein P-II	P(II) protein family	PF00543;	GO:0030234; GO:0006808; GO:0006355; GO:0006351
WT_EL_SRvsST2_dw	DVU0137	Q72FS6	DVU0137	Uncharacterized protein
WT_EL_SRvsST2_dw	DVU0177	Q72FN6	modA DVU0177	Molybdenum ABC transporter, periplasmic molybdenum-binding protein			GO:0015412; GO:0030288
WT_EL_SRvsST2_dw	DVUA0112	Q72WH7	DVUA0112	Type III secretion system protein, YscC family	GSP D family	PF00263;PF03958;	GO:0009279; GO:0009306
WT_EL_SRvsST2_dw	DVU2321	Q729M9	DVU2321	Uncharacterized protein
WT_EL_SRvsST2_dw	DVU2721	Q727Y3	DVU2721	Phage tail tape measure protein, TP901 family, putative		PF10145;
WT_EL_SRvsST2_dw	DVU2466	Q728Y6	DVU2466	Flocculin repeat domain
WT_EL_SRvsST2_dw	DVU1691	Q72BE5	DVU1691	Uncharacterized protein
WT_EL_SRvsST2_dw	DVU0632	Q72EE6	DVU0632	Cupin family protein		PF07883;
WT_EL_SRvsST2_dw	DVU0950	Q72DH9	DVU0950	Uncharacterized protein
WT_EL_SRvsST2_dw	DVU0039	Q72G22	DVU0039	C4-type zinc finger protein, DksA/TraR family		PF01258;	GO:0008270
WT_EL_SRvsST2_dw	DVU2012	Q72AI1	DVU2012	Uncharacterized protein
WT_EL_SRvsST2_dw	DVU2172	Q72A25	DVU2172	Uncharacterized protein
WT_EL_SRvsST2_dw	DVU0819	Q72DW0	DVU0819	FMN reductase, NADPH-dependent		PF03358;	GO:0016491
WT_EL_SRvsST2_dw	DVU2740	Q727W4	livF DVU2740	High-affinity branched-chain amino acid ABC transporter, ATP-binding protein	ABC transporter superfamily	PF00005;	GO:0005524; GO:0016887
WT_EL_SRvsST2_dw	DVUAs01	NA	NA	NA	NA	NA	NA
WT_EL_SRvsST2_dw	DVU0038	Q72G23	DVU0038	Acyltransferase domain protein			GO:0016746
WT_EL_SRvsST2_dw	DVU0124	Q72FT9	DVU0124	Uncharacterized protein
WT_EL_SRvsST2_dw	DVU2691	Q728B3	DVU2691	Uncharacterized protein
WT_EL_SRvsST2_dw	DVU2089	Q72AA8	DVU2089	Uncharacterized protein
WT_EL_SRvsST2_dw	DVU1714	Q72BC2	DVU1714	Uncharacterized protein
WT_EL_SRvsST2_dw	DVU0190	Q72FM3	DVU0190	Uncharacterized protein
WT_EL_SRvsST2_dw	DVU1702	Q72BD4	DVU1702	Uncharacterized protein		PF01863;
WT_EL_SRvsST2_dw	DVU0131	Q72FT2	DVU0131	Uncharacterized protein
WT_EL_SRvsST2_dw	DVU1739	Q72B97	DVU1739	Uncharacterized protein		PF12197;
WT_EL_SRvsST2_dw	DVU0193	Q72FM0	DVU0193	Uncharacterized protein				UE3
WT_EL_SRvsST2_dw	DVU2710	Q727Z4	DVU2710	Uncharacterized protein		PF10123;
WT_EL_SRvsST2_dw	DVU0545	Q72EN2	DVU0545	Uncharacterized protein		PF00582;	GO:0006950
WT_EL_SRvsST2_dw	DVU3302	Q725X2	DVU3302	Uncharacterized protein
WT_EL_SRvsST2_dw	DVU0108	Q72FV5	DVU0108	Uncharacterized protein
WT_EL_SRvsST2_dw	DVU1701	Q72BD5	DVU1701	Uncharacterized protein
WT_EL_SRvsST2_dw	DVU1994	Q72AJ8	DVU1994	Uncharacterized protein
WT_EL_SRvsST2_dw	DVU0067	Q72FZ6	DVU0067	Uncharacterized protein
WT_EL_SRvsST2_dw	DVU1516	Q72BW8	DVU1516	Uncharacterized protein
WT_EL_SRvsST2_dw	DVU2702	Q728A2	DVU2702	Uncharacterized protein
WT_EL_SRvsST2_dw	DVU2646	Q728F7	DVU2646	1-aminocyclopropane-1-carboxylate deaminase		PF00291;	GO:0003824
WT_EL_SRvsST2_dw	DVU2750	P61984	cbiD DVU2750	Cobalt-precorrin-5B C(1)-methyltransferase (EC 2.1.1.195) (Cobalt-precorrin-6A synthase)	CbiD family	PF01888;	GO:0009236; GO:0046140; GO:0008168
WT_EL_SRvsST2_dw	DVUA0066	Q72WM3	DVUA0066	Phospholipase, patatin family		PF01734;	GO:0006629
WT_EL_SRvsST2_dw	DVUA0008	Q72WT1	DVUA0008	Nitrogenase molybdenum-iron cofactor biosynthesis protein NifN, putative	NifD/nifK/nifE/nifN family	PF00148;	GO:0009399; GO:0016163
WT_EL_SRvsST2_dw	DVU0275	Q72FD9	DVU0275	Polysaccharide deacetylase family protein		PF01522;	GO:0005975; GO:0016810
WT_EL_SRvsST2_dw	DVU2045	Q72AF0	DVU2045	Uncharacterized protein
WT_EL_SRvsST2_dw	DVU1524	Q72BW0	DVU1524	Uncharacterized protein		PF07083;
WT_EL_SRvsST2_dw	DVUA0050	Q72WN9	DVUA0050	Uncharacterized protein
WT_EL_SRvsST2_dw	DVU0472	Q72EU6	DVU0472	Uncharacterized protein
WT_EL_SRvsST2_dw	DVUA0040	Q72WP9	DVUA0040	Polysaccharide biosynthesis protein, putative		PF13614;	GO:0045226
WT_EL_SRvsST2_dw	DVU2783	Q727S2	DVU2783	Membrane protein, putative		PF01925;	GO:0016021
WT_EL_SRvsST2_dw	DVU3339.1	Q725T5	kdpF DVU3339.1	K+-transporting ATPase, F subunit (EC 3.6.3.12)		PF09604;	GO:0005886; GO:0008556; GO:0043462
WT_EL_SRvsST2_dw	DVU2015	Q72AH9	DVU2015	Uncharacterized protein
WT_EL_SRvsST2_dw	DVU1133	Q72CZ8	DVU1133	Uncharacterized protein
WT_EL_SRvsST2_dw	DVU1546	Q72BT8	DVU1546	Uncharacterized protein
WT_EL_SRvsST2_dw	DVU2622	Q728I1	DVU2622	Uncharacterized protein
WT_EL_SRvsST2_dw	DVU0406	Q72F12	DVU0406	Membrane protein, putative		PF00892;	GO:0016021
WT_EL_SRvsST2_dw	DVU0171	Q72FP2	DVU0171	Hemolysin-related protein		PF00155;	GO:0009058; GO:0003824; GO:0030170
WT_EL_SRvsST2_dw	DVU3215	Q726D8	DVU3215	Response regulator		PF00072;	GO:0000160
WT_EL_SRvsST2_dw	DVU0443	Q72EX5	DVU0443	Exonulcease, putative		PF00929;	GO:0004527; GO:0003676
[truncated: 1,263 more rows]

## Sheet: Legend
Table EV5: List of differentially expressed genes together with annotations, functional enrichment, mutations and essentiality
Condition: Experimental condition, strain and direction of regulation
Locus: Locus ID for the gene
Uniprot ID: Uniprot ID
Name: Gene Name
Description: Gene Description
GO Terms: GO Terms associated with gene
Co-Culture Mutations: Name of the evolution lines if gene has mutations identified during evolution experiments
Essentiality: If gene is essential or not.
