# Supplementary material for: Mechanism for microbial population collapse in a fluctuating resource environment
Source: Mol Syst Biol. 2017 Mar 20;13(3):919. doi: 10.15252/msb.20167058 (PMC5371734; doi:10.15252/msb.20167058)
Supplement: Supplementary file 8 — Table EV6 [file MSB-13-919-s008.xlsx]

## Sheet: DAVID Enrichment
Annotation Cluster 1				Enrichment Score: 3.44
Category	Term	Count	%	PValue	Genes	List Total	Pop Hits	Pop Total	Fold Enrichment	Bonferroni	Benjamini	FDR
GOTERM_BP_FAT	GO:0000160~two-component signal transduction system (phosphorelay)	52	5.6338	1.08587e-06	4930090, 4928321, 4928369, 4934461, 4926277, 4932799, 4934355, 4935488, 4926176, 4927551, 4929468, 4931205, 4931467, 4931191, 4933580, 4927722, 4931420, 4932471, 4933579, 4930086, 4933014, 4935935, 4928856, 4934642, 4931691, 4933094, 4931710, 4930732, 4926458, 4935258, 4929055, 4934775, 4932835, 4932504, 4928829, 4929603, 4926416, 4928517, 4927018, 4928114, 4931602, 4928313, 4929969, 4928256, 492…	206	470	3650	1.96034	0.000325709	0.000325709	0.00145104
GOTERM_BP_FAT	GO:0045449~regulation of transcription	64	6.93391	1.76891e-05	4928942, 4930090, 4928321, 4934461, 4928369, 4930364, 4926277, 4932799, 4934355, 4935488, 4926176, 4927551, 4931205, 4929468, 4931467, 4931191, 4929123, 4927722, 4931420, 4929046, 4932471, 4933579, 4930086, 4933014, 4935935, 4934955, 4928856, 4934642, 4931691, 4933095, 4933094, 4928121, 4931710, 4930732, 4934106, 4935873, 4926458, 4928672, 4935258, 4929055, 4934775, 4926927, 4932504, 4928829, 492…	206	689	3650	1.64584	0.00529271	0.00264987	0.0236354
GOTERM_BP_FAT	GO:0051252~regulation of RNA metabolic process	61	6.60888	2.91693e-05	4930090, 4928321, 4934461, 4928369, 4930364, 4926277, 4932799, 4934355, 4935488, 4926176, 4927551, 4929468, 4931205, 4931467, 4931191, 4929123, 4927722, 4931420, 4929046, 4932471, 4933579, 4930086, 4933014, 4935935, 4934955, 4928856, 4934642, 4931691, 4933095, 4933094, 4928121, 4931710, 4930732, 4934106, 4935873, 4926458, 4928672, 4935258, 4929055, 4934775, 4926927, 4932504, 4928829, 4929603, 492…	206	655	3650	1.65011	0.00871274	0.00291272	0.038972
GOTERM_BP_FAT	GO:0006355~regulation of transcription, DNA-dependent	61	6.60888	2.91693e-05	4930090, 4928321, 4934461, 4928369, 4930364, 4926277, 4932799, 4934355, 4935488, 4926176, 4927551, 4929468, 4931205, 4931467, 4931191, 4929123, 4927722, 4931420, 4929046, 4932471, 4933579, 4930086, 4933014, 4935935, 4934955, 4928856, 4934642, 4931691, 4933095, 4933094, 4928121, 4931710, 4930732, 4934106, 4935873, 4926458, 4928672, 4935258, 4929055, 4934775, 4926927, 4932504, 4928829, 4929603, 492…	206	655	3650	1.65011	0.00871274	0.00291272	0.038972
GOTERM_MF_FAT	GO:0000156~two-component response regulator activity	32	3.46696	0.000756383	4926458, 4930090, 4935258, 4929055, 4928321, 4934775, 4928369, 4934461, 4934355, 4928829, 4926176, 4926416, 4927551, 4929468, 4931205, 4927018, 4931467, 4931602, 4928313, 4929969, 4928256, 4932471, 4930086, 4933014, 4927226, 4934642, 4930155, 4933094, 4931213, 4931710, 4935702, 4926641	247	301	4316	1.85767	0.15399	0.0409442	0.959267
INTERPRO	IPR001789:Signal transduction response regulator, receiver region	32	3.46696	0.0101589	4926458, 4930090, 4935258, 4929055, 4928321, 4934775, 4928369, 4934461, 4934355, 4928829, 4926176, 4926416, 4927551, 4929468, 4931205, 4927018, 4931467, 4931602, 4928313, 4929969, 4928256, 4932471, 4930086, 4933014, 4927226, 4934642, 4930155, 4933094, 4931213, 4931710, 4935702, 4926641	495	295	7253	1.58943	0.997581	0.577104	13.9687
GOTERM_MF_FAT	GO:0030528~transcription regulator activity	43	4.65872	0.0169459	4926458, 4930090, 4935258, 4929055, 4928321, 4934775, 4934461, 4928369, 4930364, 4926277, 4934355, 4928829, 4926176, 4927551, 4926416, 4931205, 4929468, 4927018, 4931467, 4928114, 4931602, 4929026, 4928313, 4929046, 4929969, 4928256, 4932471, 4930086, 4933014, 4927226, 4934642, 4930155, 4933095, 4931358, 4928121, 4933094, 4932764, 4931213, 4931710, 4935702, 4930296, 4926641, 4934106	247	535	4316	1.40443	0.977112	0.417013	19.5648
Annotation Cluster 2				Enrichment Score: 2.24
Category	Term	Count	%	PValue	Genes	List Total	Pop Hits	Pop Total	Fold Enrichment	Bonferroni	Benjamini	FDR
GOTERM_MF_FAT	GO:0000155~two-component sensor activity	35	3.79198	1.44749e-05	4935873, 4926458, 4928321, 4934775, 4928707, 4932835, 4931926, 4932504, 4932799, 4928829, 4929603, 4935488, 4927551, 4928517, 4927018, 4931191, 4928114, 4933580, 4927722, 4931420, 4928370, 4929969, 4934226, 4933579, 4935935, 4932156, 4931537, 4928856, 4928634, 4934769, 4931691, 4932889, 4930732, 4930398, 4935702	247	280	4316	2.18421	0.00319387	0.00319387	0.0184376
GOTERM_MF_FAT	GO:0004673~protein histidine kinase activity	35	3.79198	1.44749e-05	4935873, 4926458, 4928321, 4934775, 4928707, 4932835, 4931926, 4932504, 4932799, 4928829, 4929603, 4935488, 4927551, 4928517, 4927018, 4931191, 4928114, 4933580, 4927722, 4931420, 4928370, 4929969, 4934226, 4933579, 4935935, 4932156, 4931537, 4928856, 4928634, 4934769, 4931691, 4932889, 4930732, 4930398, 4935702	247	280	4316	2.18421	0.00319387	0.00319387	0.0184376
GOTERM_MF_FAT	GO:0016775~phosphotransferase activity, nitrogenous group as acceptor	35	3.79198	2.29041e-05	4935873, 4926458, 4928321, 4934775, 4928707, 4932835, 4931926, 4932504, 4932799, 4928829, 4929603, 4935488, 4927551, 4928517, 4927018, 4931191, 4928114, 4933580, 4927722, 4931420, 4928370, 4929969, 4934226, 4933579, 4935935, 4932156, 4931537, 4928856, 4928634, 4934769, 4931691, 4932889, 4930732, 4930398, 4935702	247	286	4316	2.13839	0.00504908	0.00252774	0.0291729
GOTERM_MF_FAT	GO:0004672~protein kinase activity	35	3.79198	3.0969e-05	4935873, 4926458, 4928321, 4934775, 4928707, 4932835, 4931926, 4932504, 4932799, 4928829, 4929603, 4935488, 4927551, 4928517, 4927018, 4931191, 4928114, 4933580, 4927722, 4931420, 4928370, 4929969, 4934226, 4933579, 4935935, 4932156, 4931537, 4928856, 4928634, 4934769, 4931691, 4932889, 4930732, 4930398, 4935702	247	290	4316	2.10889	0.00682089	0.00227882	0.0394433
GOTERM_BP_FAT	GO:0018106~peptidyl-histidine phosphorylation	22	2.38353	0.00331001	4935873, 4926458, 4928370, 4929969, 4934226, 4933579, 4934775, 4928707, 4931537, 4932156, 4931926, 4928634, 4932504, 4931691, 4934769, 4928829, 4929603, 4927018, 4935702, 4930398, 4933580, 4931420	206	199	3650	1.95882	0.630147	0.220157	4.33379
GOTERM_BP_FAT	GO:0018202~peptidyl-histidine modification	22	2.38353	0.00331001	4935873, 4926458, 4928370, 4929969, 4934226, 4933579, 4934775, 4928707, 4931537, 4932156, 4931926, 4928634, 4932504, 4931691, 4934769, 4928829, 4929603, 4927018, 4935702, 4930398, 4933580, 4931420	206	199	3650	1.95882	0.630147	0.220157	4.33379
GOTERM_BP_FAT	GO:0006468~protein amino acid phosphorylation	22	2.38353	0.00395301	4935873, 4926458, 4928370, 4929969, 4934226, 4933579, 4934775, 4928707, 4931537, 4932156, 4931926, 4928634, 4932504, 4931691, 4934769, 4928829, 4929603, 4927018, 4935702, 4930398, 4933580, 4931420	206	202	3650	1.92973	0.695247	0.211522	5.15525
INTERPRO	IPR003661:Signal transduction histidine kinase, subgroup 1, dimerisation and phosphoacceptor region	22	2.38353	0.00986388	4935873, 4926458, 4928370, 4929969, 4933579, 4934775, 4928707, 4931537, 4932156, 4928856, 4931926, 4928634, 4931691, 4934769, 4928829, 4929603, 4927018, 4932889, 4935702, 4930398, 4933580, 4931420	495	179	7253	1.80087	0.997116	0.622718	13.5901
GOTERM_BP_FAT	GO:0006796~phosphate metabolic process	28	3.03359	0.0128891	4935873, 4926458, 4934775, 4928707, 4933174, 4931926, 4932504, 4928829, 4929603, 4927018, 4933580, 4931420, 4926368, 4928370, 4929969, 4928759, 4934226, 4933579, 4931537, 4932156, 4928634, 4934769, 4931691, 4932922, 4927504, 4935702, 4930398, 4933124	206	310	3650	1.60038	0.979593	0.477245	15.9162
GOTERM_BP_FAT	GO:0006793~phosphorus metabolic process	28	3.03359	0.0128891	4935873, 4926458, 4934775, 4928707, 4933174, 4931926, 4932504, 4928829, 4929603, 4927018, 4933580, 4931420, 4926368, 4928370, 4929969, 4928759, 4934226, 4933579, 4931537, 4932156, 4928634, 4934769, 4931691, 4932922, 4927504, 4935702, 4930398, 4933124	206	310	3650	1.60038	0.979593	0.477245	15.9162
GOTERM_BP_FAT	GO:0016310~phosphorylation	26	2.8169	0.0165296	4935873, 4926458, 4934775, 4928707, 4933174, 4931926, 4932504, 4928829, 4929603, 4927018, 4933580, 4931420, 4928370, 4928759, 4929969, 4934226, 4933579, 4931537, 4932156, 4928634, 4934769, 4931691, 4927504, 4935702, 4930398, 4933124	206	287	3650	1.60516	0.993264	0.510481	19.967
INTERPRO	IPR005467:Signal transduction histidine kinase, core	22	2.38353	0.0292919	4935873, 4926458, 4928370, 4929969, 4934226, 4933579, 4934775, 4928707, 4931537, 4932156, 4931926, 4928634, 4932504, 4931691, 4934769, 4928829, 4929603, 4927018, 4935702, 4930398, 4933580, 4931420	495	199	7253	1.61988	1	0.797006	35.4721
INTERPRO	IPR003594:ATP-binding region, ATPase-like	23	2.49187	0.0403076	4935873, 4926458, 4928370, 4929969, 4934226, 4933579, 4934775, 4928707, 4931537, 4932156, 4932835, 4931926, 4928634, 4932504, 4931691, 4934769, 4928829, 4929603, 4927018, 4935702, 4930398, 4933580, 4931420	495	218	7253	1.54591	1	0.867721	45.4605
INTERPRO	IPR004358:Signal transduction histidine kinase-related protein, C-terminal	20	2.16685	0.0425225	4935873, 4926458, 4928370, 4929969, 4933579, 4934775, 4928707, 4931537, 4932156, 4931926, 4928634, 4932504, 4931691, 4934769, 4929603, 4928829, 4935702, 4930398, 4933580, 4931420	495	183	7253	1.60137	1	0.860836	47.2862
Annotation Cluster 3				Enrichment Score: 2.12
Category	Term	Count	%	PValue	Genes	List Total	Pop Hits	Pop Total	Fold Enrichment	Bonferroni	Benjamini	FDR
GOTERM_CC_FAT	GO:0042597~periplasmic space	19	2.0585	0.000411818	4928895, 4935420, 4934120, 4927288, 4928188, 4932752, 4932755, 4934666, 4935007, 4933941, 4930175, 4929310, 4933019, 4929624, 4929315, 4928611, 4927080, 4935065, 4927175	77	132	1272	2.3778	0.0139071	0.0139071	0.361575
GOTERM_CC_FAT	GO:0030288~outer membrane-bounded periplasmic space	16	1.73348	0.00183121	4928895, 4935420, 4934120, 4927288, 4928188, 4932752, 4934666, 4935007, 4930175, 4929310, 4933019, 4929624, 4929315, 4928611, 4927080, 4927175	77	113	1272	2.33904	0.0604162	0.0306787	1.59894
GOTERM_CC_FAT	GO:0044462~external encapsulating structure part	18	1.95016	0.00355741	4928895, 4935420, 4934120, 4927288, 4928188, 4932752, 4934666, 4935007, 4930175, 4929310, 4933019, 4929624, 4933280, 4929315, 4928611, 4927080, 4927175, 4928126	77	145	1272	2.05069	0.114114	0.0395844	3.08539
GOTERM_CC_FAT	GO:0030313~cell envelope	19	2.0585	0.0337378	4930195, 4928895, 4935420, 4934120, 4927288, 4928188, 4932752, 4934666, 4935007, 4930175, 4929310, 4933019, 4929624, 4933280, 4929315, 4928611, 4927080, 4927175, 4928126	77	196	1272	1.60138	0.688664	0.253023	26.0524
GOTERM_CC_FAT	GO:0031975~envelope	19	2.0585	0.0423304	4930195, 4928895, 4935420, 4934120, 4927288, 4928188, 4932752, 4934666, 4935007, 4930175, 4929310, 4933019, 4929624, 4933280, 4929315, 4928611, 4927080, 4927175, 4928126	77	201	1272	1.56154	0.770209	0.254811	31.6389
GOTERM_CC_FAT	GO:0030312~external encapsulating structure	19	2.0585	0.0502963	4930195, 4928895, 4935420, 4934120, 4927288, 4928188, 4932752, 4934666, 4935007, 4930175, 4929310, 4933019, 4929624, 4933280, 4929315, 4928611, 4927080, 4927175, 4928126	77	205	1272	1.53107	0.82702	0.253552	36.4803
Annotation Cluster 4				Enrichment Score: 1.68
Category	Term	Count	%	PValue	Genes	List Total	Pop Hits	Pop Total	Fold Enrichment	Bonferroni	Benjamini	FDR
INTERPRO	IPR000014:PAS	27	2.92524	0.00446261	4935873, 4926458, 4928672, 4928321, 4926927, 4932504, 4932799, 4935488, 4929603, 4927551, 4931802, 4927018, 4931191, 4928114, 4929123, 4933580, 4927722, 4931420, 4928370, 4933579, 4935935, 4928856, 4928634, 4931691, 4930296, 4935702, 4930398	495	222	7253	1.78206	0.928555	0.482998	6.37801
INTERPRO	IPR000700:PAS-associated, C-terminal	18	1.95016	0.0106105	4926458, 4933579, 4928321, 4935935, 4928856, 4932504, 4932799, 4931691, 4935488, 4929603, 4927551, 4931191, 4928114, 4930732, 4930398, 4933580, 4927722, 4931420	495	136	7253	1.9393	0.998152	0.544658	14.5453
INTERPRO	IPR001610:PAC motif	19	2.0585	0.0138879	4935873, 4926458, 4933579, 4928321, 4935935, 4926927, 4928856, 4932504, 4932799, 4931691, 4929603, 4927551, 4931191, 4930732, 4930296, 4930398, 4931649, 4931420, 4927722	495	151	7253	1.8437	0.999739	0.600207	18.6229
Annotation Cluster 5				Enrichment Score: 1.29
Category	Term	Count	%	PValue	Genes	List Total	Pop Hits	Pop Total	Fold Enrichment	Bonferroni	Benjamini	FDR
INTERPRO	IPR002104:Integrase, catalytic core, phage	6	0.650054	0.0286777	4931659, 4935806, 4926703, 4930927, 4933641, 4932590	495	26	7253	3.38135	1	0.820345	34.8678
INTERPRO	IPR013762:Integrase-like, catalytic core, phage	6	0.650054	0.0286777	4931659, 4935806, 4926703, 4930927, 4933641, 4932590	495	26	7253	3.38135	1	0.820345	34.8678
Annotation Cluster 6				Enrichment Score: 1.09
Category	Term	Count	%	PValue	Genes	List Total	Pop Hits	Pop Total	Fold Enrichment	Bonferroni	Benjamini	FDR
KEGG_PATHWAY	dvu03430:Mismatch repair	4	0.433369	0.014908	4933545, 4935341, 4929618, 4926373	84	15	2309	7.33016	0.506362	0.131676	13.2956
KEGG_PATHWAY	dvu00240:Pyrimidine metabolism	5	0.541712	0.0491064	4935341, 4934215, 4929618, 4927980, 4926373	84	39	2309	3.52411	0.9062	0.256082	38.0141
Annotation Cluster 7				Enrichment Score: 1.08
Category	Term	Count	%	PValue	Genes	List Total	Pop Hits	Pop Total	Fold Enrichment	Bonferroni	Benjamini	FDR
KEGG_PATHWAY	dvu02030:Bacterial chemotaxis	11	1.19177	1.92601e-05	4933610, 4933094, 4929881, 4932084, 4930803, 4931871, 4932047, 4935135, 4928126, 4930786, 4928856	84	56	2309	5.39945	0.000904822	0.000904822	0.0182921
Annotation Cluster 8				Enrichment Score: 1.04
Category	Term	Count	%	PValue	Genes	List Total	Pop Hits	Pop Total	Fold Enrichment	Bonferroni	Benjamini	FDR
PIR_SUPERFAMILY	PIRSF003187:response regulator, NtrC type	8	0.866739	0.00735804	4934355, 4930090, 4931205, 4929055, 4932471, 4930086, 4927226, 4926641	190	33	2646	3.37608	0.75419	0.75419	8.7702
Annotation Cluster 9				Enrichment Score: 1.04
Category	Term	Count	%	PValue	Genes	List Total	Pop Hits	Pop Total	Fold Enrichment	Bonferroni	Benjamini	FDR
KEGG_PATHWAY	dvu00564:Glycerophospholipid metabolism	4	0.433369	0.0122396	4929391, 4932922, 4926368, 4928772	84	14	2309	7.85374	0.439436	0.134721	11.039

## Sheet: Legend
Table EV6: Functional enrichment of genes that are differentially expressed in wild type but not in DVU0744::Tn5 during transitions between ST and SR conditions.
In order to determine enrichment of genes that are differentially regulated in Wild type but not in DVU0744::Tn5 for different annotation terms, DAVID Functional Analysis Tool was used. Differentially expressed genes whose expression changed in Wild type upon transition between ST and SR conditions were used as input. This tool uses Fisher Exact Test to determine gene enrichment in annotation ter…
Similar annotations were further clustered together by using Functional Annotation Clustering Tool from DAVID. Degree of similarity between terms is measured by using the same techniques of Kappa Statistics. Clustering is performed by using fuzzy heuristic clustering.
pValue: Modified Fisher Exact p-value: Smaller is better. Only terms with p-values smaller than 0.05 were included.
Enrichment.Score: The geometric mean of member's p-values in a given Enrichment Cluster. Higher values are better. Only clusters with score bigger than 1.0 were included.
