# Supplementary material for: Mechanism for microbial population collapse in a fluctuating resource environment
Source: Mol Syst Biol. 2017 Mar 20;13(3):919. doi: 10.15252/msb.20167058 (PMC5371734; doi:10.15252/msb.20167058)
Supplement: Supplementary file 9 — Table EV7 [file MSB-13-919-s009.xlsx]

## Sheet: Microcalorimetry
	Replicate 1						Replicate 2							Average																			Replicate 1
	Wild type			DVU0744::Tn5			Wild type			DVU0744::Tn5
Sample	SR1	SR3	SR5	SR1	SR3	SR5	SR1	SR3	SR5	SR1	SR3	SR5
Transfer	1	3	5	1	3	5	1	3	5	1	3	5
Total heat (J)	3.23303	4.20387	3.52374	2.76463	3.93465	3.22375	4.23347	4.12775	3.40201	4.31888	3.14375	2.04224
max t (h)	73.0117	98.6025	119.672	73.0119	98.6022	119.672	87.8353	94.3894	133.442	87.8353	94.3894	133.442
max t (d)	3.04215	4.10844	4.98635	3.04216	4.10843	4.98635	3.6598	3.93289	5.56009	3.6598	3.93289	5.56009
max hflow (mW)	0.0419	0.0422593	0.0278929	0.0384	0.0432449	0.0372877	0.054737	0.0430872	0.0450535	0.0553682	0.0482707	0.0299981
max t hflow (h)	27.9803	28.0056	33.8436	33.4411	27.0685	25.7058	24.7277	24.4343	60.1556	25.0253	24.0151	25.63
µ	0.150653	0.151486	0.100364	0.137669	0.155825	0.13367	0.195652	0.154648	0.117365	0.199156	0.172815	0.107889
Doubling time (h)	4.60096	4.57566	6.90632	5.03489	4.44825	5.18549	3.54275	4.48211	5.90591	3.48042	4.01091	6.42462
λ (h)	18.109	17.3698	20.8915	21.7193	18.0602	16.3724	15.3345	14.9809	24.6448	16.3739	16.2413	16.1668
Cells (per ml)	7.46262e+07	6.00342e+07	6.76319e+07	1.85986e+08	1.59216e+08	2.69314e+08	61100000	95000000	29400000	186000000	159000000	127000000
Cells (total in 3 ml)	2.23879e+08	1.80103e+08	2.02896e+08	5.57959e+08	4.77648e+08	8.07943e+08	183300000	285000000	88200000	558000000	477000000	381000000
Heat per cell (nJ)	14.441	23.3415	17.3673	4.9549	8.23756	3.99007	23.0959	14.4833	38.5715	7.73992	6.59068	5.36022
	Average						Deviation
	Wild type			DVU0744::Tn5			Wild type			DVU0744::Tn5
Sample	SR1	SR3	SR5	SR1	SR3	SR5	SR1	SR3	SR5	SR1	SR3	SR5
Transfer	1	3	5	1	3	5	1	3	5	1	3	5
Total heat (J)	3.73325	4.16581	3.46288	3.54175	3.5392	2.633	0.500219	0.0380556	0.0608662	0.777123	0.39545	0.590753
max t (h)	80.4235	96.496	126.557	80.4236	96.4958	126.557	7.41181	2.10653	6.88486	7.41167	2.10639	6.88486
max t (d)	3.35098	4.02067	5.27322	3.35098	4.02066	5.27322	0.308825	0.087772	0.286869	0.308819	0.0877662	0.286869
max hflow (mW)	0.0483185	0.0426733	0.0364732	0.0468841	0.0457578	0.0336429	0.0064185	0.00041395	0.0085803	0.0084841	0.0025129	0.0036448
max t hflow (h)	26.354	26.2199	46.9996	29.2332	25.5418	25.6679	1.62631	1.78562	13.156	4.2079	1.52669	0.0379028
µ	0.173152	0.153067	0.108865	0.168412	0.16432	0.12078	0.0224997	0.00158083	0.0085004	0.0307437	0.0084953	0.0128906
Doubling time (h)	4.07185	4.52888	6.40612	4.25766	4.22958	5.80506	0.529103	0.046773	0.500205	0.777235	0.218668	0.619564
λ (h)	16.7217	16.1753	22.7681	19.0466	17.1507	16.2696	1.38721	1.19446	1.87666	2.67272	0.90948	0.102826
Cells (per ml)	6.78631e+07	7.75171e+07	4.85159e+07	1.85993e+08	1.59108e+08	1.98157e+08	6.76309e+06	1.74829e+07	1.91159e+07	6912	107945	7.11571e+07
Cells (total in 3 ml)	2.03589e+08	2.32551e+08	1.45548e+08	5.57979e+08	4.77324e+08	5.94471e+08	2.02893e+07	5.24487e+07	5.73478e+07	20736	323835	2.13471e+08
Heat per cell (nJ)	18.7684	18.9124	27.9694	6.34741	7.41412	4.67515	4.32743	4.42908	10.6021	1.39251	0.823443	0.685073
Replicate 1
Replicate 2

## Sheet: Legend
Table EV7: Raw and processed data for microcalorimeteric measurements.
Measurements for individual replicates as well as average and standard deviation across all replicates are shown in separate tables. Corresponding graphs are also shown as visual references.
