# Supplementary material for: Mechanism for microbial population collapse in a fluctuating resource environment
Source: Mol Syst Biol. 2017 Mar 20;13(3):919. doi: 10.15252/msb.20167058 (PMC5371734; doi:10.15252/msb.20167058)
Supplement: Supplementary file 10 — Table EV8 [file MSB-13-919-s010.xlsx]

## Sheet: Single Cell Assays
Target	Assay ID	Assay Name	ForwardProbe	ReverseProbe	GeneName	name	desc	accession	GI	COG	COGFun	COGDesc	GO	EC	ECDesc	Essential
DVU0002	GEP00068685	FLDM-060401_68685_t-1	CGGCCTACCTTCGTTCCATA	CAAGACCTGGTTCGGTCAC	DVU0002	dnaN	DNA polymerase III, beta subunit (TIGR)	YP_009227.1	46578419	COG592	L	DNA polymerase sliding clamp subunit (PCNA homolog)	GO:0006260,GO:0003894,GO:0003677,GO:0008408,GO:0016451,GO:0003893,GO:0016000,GO:0016449,GO:0003895,GO:0015999,GO:0003890,GO:0003891,GO:0016450,GO:0003889,GO:0019984,GO:0016448,GO:0016452	2.7.7.7	DNA-directed DNA polymerase.	yes
DVU0004	GEP00068686	FLDM-014777_68686_t-1	CGAACCTCGAACACGAGAAA	TGAATTCCTCGCGCATGAC	DVU0004	gyrA	DNA gyrase, A subunit (TIGR)	YP_009229.1	46578421	COG188	L	Type IIA topoisomerase (DNA gyrase/topo II, topoisomerase IV), A subunit	GO:0006268,GO:0006265,GO:0005694,GO:0005524,GO:0003918	5.99.1.3	DNA topoisomerase (ATP-hydrolyzing).	yes
DVU0015	GEP00069084	FLDM-062072_69084_t-1	TGTTCTACGACCTCGCCTA	GAAGCCACATGGCAAACAC	DVU0015	lgt	prolipoprotein diacylglyceryl transferase (TIGR)	YP_009240.1	46578432	COG682	M	Prolipoprotein diacylglyceryltransferase	GO:0009249,GO:0016020,GO:0016740,GO:0008961	2.4.99.-		yes
DVU0052	GEP00069085	FLDM-047419_69085_t-1	CCGGTGCGCTTCATGAC	GCGTCCTTCTTCCTCTTCCC	DVU0052	era	GTP-binding protein Era (TIGR)	YP_009277.1	46578469	COG1159	R	GTPase	GO:0015684,GO:0009276,GO:0005622,GO:0016021,GO:0005525,GO:0003723,GO:0015093			yes
DVU0142	GEP00068689	FLDM-070958_68689_t-1	ACTGCACCTCATCCTCTCCA	CACCGGATAGCCGAGGAAC	DVU0142	trpS	tryptophanyl-tRNA synthetase (TIGR)	YP_009367.1	46578559	COG180	J	Tryptophanyl-tRNA synthetase	GO:0006436,GO:0005737,GO:0005524,GO:0004830	6.1.1.2	Tryptophan--tRNA ligase.	yes
DVU0224	GEP00069086	FLDM-084955_69086_t-1	TGCTTCTGTTGGTGGAGGT	GCTTTGTCGATAAGCCCAAGA	DVU0224	DVU0224	conserved hypothetical protein (TIGR)	YP_009449.1	46578641	COG1598	S	Uncharacterized conserved protein	GO:0009651			yes
DVU0263	GEP00069159	FLDM-070547_69159_t-1	AAAAGCGAAGCTTGAGAACTG	CCTTGGTAGCCGCCTTC	DVU0263	tmcA	Transmembrane complex, tetraheme cytochrome c3 (Shelley Haveman)	YP_009487.1	46578679				GO:0006118,GO:0020037,GO:0005506,GO:0009055			yes
DVU0334	GEP00068692	FLDM-080802_68692_t-1	GCTGGGCCACGATGTGAC	CTGCACCAGTCCGTCCTCA	DVU0334	DVU0334	D-alanine--D-alanine ligase (TIGR)	YP_009558.1	46578750	COG1181	M	D-alanine-D-alanine ligase and related ATP-grasp enzymes	GO:0009252,GO:0005618,GO:0005737,GO:0005524,GO:0008716	6.3.2.4	D-alanine--D-alanine ligase.	yes
DVU0477	GEP00068693	FLDM-053703_68693_t-1	GCATCATGTCTCCGGTGAA	CCAGTTCATCACGCAGGAA	DVU0477	icd	isocitrate dehydrogenase, NADP-dependent (TIGR)	YP_009701.1	46578893	COG538	C	Isocitrate dehydrogenases	GO:0006099,GO:0004449,GO:0004450	1.1.1.41,1.1.1.42	Isocitrate dehydrogenase (NAD(+)).,Isocitrate dehydrogenase (NADP(+)).	yes
DVU0481	GEP00068694	FLDM-051035_68694_t-1	ATGCCGTGGTGCACATG	CCGTCTCCATGCACAATTCA	DVU0481	rfaD	ADP-L-glycero-D-mannoheptose-6-epimerase (TIGR)	YP_009705.1	46578897	COG451	MG	Nucleoside-diphosphate-sugar epimerases	GO:0005975,GO:0044237,GO:0050661,GO:0008712,GO:0016491	5.1.3.20	ADP-glyceromanno-heptose 6-epimerase.	yes
DVU0528	GEP00068695	FLDM-010230_68695_t-1	GTCTGTCCGGGAACCTG	GGCCCATGCCCCTATG	DVU0528	pgpA	phosphatidylglycerophosphatase (TIGR)	YP_009751.1	46578943	COG1267	I	Phosphatidylglycerophosphatase A and related proteins	GO:0006629,GO:0008962	3.1.3.27	Phosphatidylglycerophosphatase.	yes
DVU0633	GEP00069087	FLDM-096461_69087_t-1	TCTCTTCCGAACGCAGCTAC	ACCGCCGCCGAGGTATA	DVU0633	DVU0633	penicillin-binding protein (TIGR)	YP_009855.1	46579047	COG5009	M	Membrane carboxypeptidase/penicillin-binding protein	GO:0046677,GO:0009252,GO:0009274,GO:0003676,GO:0008233,GO:0016763,GO:0008658	2.4.1.-,3.4.-.-,2.4.2.-	,,	yes
DVU0662	GEP00069088	FLDM-009325_69088_t-1	CGAACTTATGGCGCGTCTG	GGTAGATGGAGTCGAGGTTGG	DVU0662	cysE	serine O-acetyltransferase (TIGR)	YP_009884.1	46579076	COG1045	E	Serine acetyltransferase	GO:0006535,GO:0005737,GO:0009001	2.3.1.30	Serine O-acetyltransferase.	yes
DVU0697	GEP00069089	FLDM-001765_69089_t-1	TTGCCGAAGTCCATCTCAC	ATGATGCATCTGCAGGGAAA	DVU0697	rfbA	mannose-1-phosphate guanylyltransferase/mannose-6-phosphate isomerase	YP_009919	46579111	COG836	M	Mannose-1-phosphate guanylyltransferase	GO:0009103,GO:0008928	2.7.7.22	Mannose-1-phosphate guanylyltransferase (GDP)	yes
DVU0704	GEP00068700	FLDM-008837_68700_t-1	ACCCTTCACCCACGAGTACA	CGCGCACCTCGATGACA	DVU0704	lepB	signal peptidase I (TIGR)	YP_009925.1	46579117	COG681	U	Signal peptidase I	GO:0006508,GO:0016021,GO:0009004	3.4.21.89	Signal peptidase I.	yes
DVU0718	GEP00069158	FLDM-098107_69158_t-1	TCCTTCGTGGCTCGCAAATA	CCCGAATGCGCTTCTTCAAA	DVU0718	DVU0718	ISDvu2, transposase OrfA (TIGR)	YP_009939.1	46579131				GO:0006313,GO:0004803,GO:0003677,GO:0043565			yes
DVU0732	GEP00068701	FLDM-002381_68701_t-1	ACGAAGGGCTTTCCAAGG	TATGGTCGACTTCGTCATCG	DVU0732	valS	valyl-tRNA synthetase (TIGR)	YP_009953.1	46579145	COG525	J	Valyl-tRNA synthetase	GO:0006438,GO:0005737,GO:0005524,GO:0004832	6.1.1.9	Valine--tRNA ligase.	yes
DVU0734	GEP00068702	FLDM-013017_68702_t-1	CCCGATGCCGAAATCATCTA	CCACGCCCGAACATGTA	DVU0734	cysG-1	uroporphyrinogen III synthase/methyltransferase (TIGR)	YP_009955.1	46579147	COG1587	H	Uroporphyrinogen-III synthase	GO:0006779,GO:0004852,GO:0004851	2.1.1.107	Uroporphyrinogen-III C-methyltransferase.	yes
DVU0786	GEP00069090	FLDM-083849_69090_t-1	TTGCACTCATCCGTGAGGAC	GCGGTTCGAAGGGCTTCA	DVU0786	DVU0786	penicillin-binding protein (TIGR)	YP_010007.1	46579199	COG768	M	Cell division protein FtsI/penicillin-binding protein 2	GO:0009273,GO:0008658,GO:0008955	2.4.1.129	Peptidoglycan glycosyltransferase.	yes
DVU0811	GEP00069091	FLDM-065709_69091_t-1	GAGGCCCATGCCGATGA	AGGTCGCGTATGGACTTCTC	DVU0811	dnaK	dnaK protein (TIGR)	YP_010032.1	46579224	COG443	O	Molecular chaperone	GO:0006457,GO:0005524,GO:0032440,GO:0051082	1.3.1.74	2-alkenal reductase.	yes
DVU0812	GEP00069092	FLDM-050555_69092_t-1	CGCAGGCCGACGAACA	GCAGCAGGTCTGCAAGCA	DVU0812	grpE	heat shock protein GrpE (TIGR)	YP_010033.1	46579225	COG576	O	Molecular chaperone GrpE (heat shock protein)	GO:0006457,GO:0006508,GO:0000774,GO:0042803,GO:0004197,GO:0051087			yes
DVU0825	GEP00069093	FLDM-029251_69093_t-1	TCAACGACTACCTCGCCAAG	TGCGCTGTTCGTCATCGA	DVU0825	secA	preprotein translocase, SecA subunit (TIGR)	YP_010046.1	46579238	COG653	U	Preprotein translocase subunit SecA (ATPase, RNA helicase)	GO:0006605,GO:0017038,GO:0016020,GO:0005524,GO:0003676,GO:0004386,GO:0005515	3.6.3.-		yes
DVU0840	GEP00069160	FLDM-093899_69160_t-1	ACCACCGAACTCGACCTG	GCTTGCGCAGCAGGTT	DVU0840	ffh	signal recognition particle protein (TIGR)	YP_010061.1	46579253	COG541	U	Signal recognition particle GTPase	GO:0006614,GO:0048500,GO:0016020,GO:0005786,GO:0008312,GO:0017111,GO:0008548,GO:0005525,GO:0003924	3.6.5.4	Signal-recognition-particle GTPase.	yes
DVU0847	GEP00068782	FLDM-064942_68782_t-1	CATGGTTCGTACCGACCTCA	CCATGCTCGTCCTTGATCCA	DVU0847	ApsA	adenylyl-sulphate reductase, alpha subunit (TIGR)	YP_010068.1	46579260	COG1053	C	Succinate dehydrogenase/fumarate reductase, flavoprotein subunit	GO:0006118,GO:0010134,GO:0019425,GO:0009973	1.8.99.2	Adenylyl-sulfate reductase.	yes
DVU0854	GEP00069095	FLDM-052693_69095_t-1	AGGTCAACAGGCACGTGAA	CGTCAAGCAGCGAGCATAC	DVU0854	DVU0854	NirD protein, putative (TIGR)	YP_010075.1	46579267	COG1522	K	Transcriptional regulators				yes
DVU0868	GEP00069096	FLDM-043206_69096_t-1	TCCTGCTTGCGCTTGTG	CCCAGCACGAGGCCTAT	DVU0868	cdsA	phosphatidate cytidylyltransferase (TIGR)	YP_010089.1	46579281	COG575	I	CDP-diglyceride synthetase	GO:0008654,GO:0016020,GO:0004605	2.7.7.41	Phosphatidate cytidylyltransferase.	yes
DVU0890	GEP00069097	FLDM-060104_69097_t-1	CTACGGGCTCGAATACCCCTA	AGTCTGCCGTCCACCTCA	DVU0890	hom	homoserine dehydrogenase (TIGR)	YP_010111.1	46579303	COG460	E	Homoserine dehydrogenase	GO:0008652,GO:0016597,GO:0004412	1.1.1.3	Homoserine dehydrogenase.	yes
DVU0900	GEP00068711	FLDM-071737_68711_t-1	ACCGTGGAGGCGTTCC	TGCACGTCGATGTCGAA	DVU0900	gmk	guanylate kinase (TIGR)	YP_010121.1	46579313	COG194	F	Guanylate kinase	GO:0004385,GO:0004384	2.7.4.8	Guanylate kinase.	yes
DVU0925	GEP00069098	FLDM-061159_69098_t-1	GGTGTTCGGCTACAAGGTAC	GGCACCATCATAGAAATAGAGACC	DVU0925	rfbA	glucose-1-phosphate thymidylyltransferase (TIGR)	YP_010146.1	46579338	COG1209	M	dTDP-glucose pyrophosphorylase	GO:0045226,GO:0008879	2.7.7.24	Glucose-1-phosphate thymidylyltransferase.	yes
DVU0929	GEP00068713	FLDM-094103_68713_t-1	TGGTCATCGCCGACATCC	TGCTGAGGATATGCACGAGAAA	DVU0929	obg	GTP-binding protein, GTP1/OBG family (TIGR)	YP_010150.1	46579342	COG536	R	Predicted GTPase	GO:0005622,GO:0005525			yes
DVU0931	GEP00068714	FLDM-064667_68714_t-1	ACGGTTCTCGAAGGTTTTCC	GATGTCCACTCTGACTTATGGATAC	DVU0931	thiD	phosphomethylpyrimidine kinase (TIGR)	YP_010152.1	46579344	COG351	H	Hydroxymethylpyrimidine/phosphomethylpyrimidine kinase	GO:0009228,GO:0008902,GO:0008972	2.7.1.49,2.7.4.7	Hydroxymethylpyrimidine kinase.,Phosphomethylpyrimidine kinase.	yes
DVU0954	GEP00069099	FLDM-043849_69099_t-1	TACAAGCTCGACCTCGACTAC	CGGTTGCGGTCAAGTTCA	DVU0954	DVU0954	organic solvent tolerance protein, putative (TIGR)	YP_010175.1	46579367	COG1452	M	Organic solvent tolerance protein OstA	GO:0016044,GO:0010033,GO:0019867			yes
DVU1022	GEP00069100	FLDM-017515_69100_t-1	TGGGCTTCGCCAACTACA	CCCGGTCTTGAGACCATGTA	DVU1022	DVU1022	SUF system FeS assembly ATPase SufC, putative (TIGR)	YP_010243.1	46579435	COG396	O	ABC-type transport system involved in Fe-S cluster assembly, ATPase component	GO:0006810,GO:0005524,GO:0016887			yes
DVU1044	GEP00069101	FLDM-098428_69101_t-1	CAACCGCGACGTACGTTT	GTGATGCTTGGCTTCTTCGA	DVU1044	guaB	inosine-5`-monophosphate dehydrogenase (TIGR)	YP_010265.1	46579457	COG516	F	IMP dehydrogenase/GMP reductase	GO:0006177,GO:0003938,GO:0003920	1.1.1.205	IMP dehydrogenase.	yes
DVU1048	GEP00069102	FLDM-018016_69102_t-1	GGTCGGCGAGACCATGAC	CACAGGGGCCAGCAACA	DVU1048	ccmB	cytochrome c-type biogenesis protein CcmB (TIGR)	YP_010269.1	46579461	COG2386	O	ABC-type transport system involved in cytochrome c biogenesis, permease component	GO:0017004,GO:0015886,GO:0016020,GO:0015232			yes
DVU1109	GEP00068720	FLDM-007241_68720_t-1	AGGACGTAAATCTCTTGGAGGTTA	TGTGGGCATGTGTTCATTGTAA	DVU1109	DVU1109	ATPase domain protein (TIGR)	YP_010330.1	46579522	COG1192	D	ATPases involved in chromosome partitioning	GO:0009236,GO:0042242			yes
DVU1200	GEP00069103	FLDM-093189_69103_t-1	GTCATCCCCAAAGGCTCTGTA	AGAGGCGATGGTCGTCAC	DVU1200	ribE	riboflavin synthase, alpha subunit (TIGR)	YP_010419.1	46579611	COG307	H	Riboflavin synthase alpha chain	GO:0009349,GO:0004746	2.5.1.9	Riboflavin synthase.	yes
DVU1282	GEP00068723	FLDM-064298_68723_t-1	TGACCTCGGAGTGGTCATCT	GTCATCTGGTTCTCGACATCGT	DVU1282	glmM	phosphoglucosamine mutase (TIGR)	YP_010501.1	46579693	COG1109	G	Phosphomannomutase	GO:0005975,GO:0008966	5.4.2.10,5.4.2.-	Phosphoglucosamine mutase.,	yes
DVU1289	GEP00069105	FLDM-017241_69105_t-1	AGCCTCGGGATGCCCAAC	CGCACGCAGATGTCCATGAA	DVU1289	DsrK	Cytoplasmic, binds 2 [4Fe-4S] (Shelley Haveman)	YP_010508.1	46579700	COG247	C	Fe-S oxidoreductase	GO:0006118,GO:0009055,GO:0051536			yes
DVU1290	GEP00069106	FLDM-083978_69106_t-1	GTCGCTCGACTGGATCAA	CGTTCTGGATCTCCATCGAA	DVU1290	DsrM	Inner membrane protein binds 2 heme b (Shelley Haveman)	YP_010509.1	46579701	COG2181	C	Nitrate reductase gamma subunit	GO:0006418,GO:0006118,GO:0005737,GO:0009325,GO:0004812,GO:0005524,GO:0008940	1.7.99.4	Nitrate reductase.	yes
DVU1295	GEP00069107	FLDM-019218_69107_t-1	TGACCCTTGACGTGTCCAA	CGGCTTCGGTCATCTCGTA	DVU1295	sat	sulfate adenylyltransferase (TIGR)	YP_010514.1	46579706	COG2046	P	ATP sulfurylase (sulfate adenylyltransferase)	GO:0000103,GO:0006790,GO:0009336,GO:0004781	2.7.7.4	Sulfate adenylyltransferase.	yes
DVU1353	GEP00069108	FLDM-022476_69108_t-1	CCTGCCTCGCAGGTGAA	CGTTGAGGACTTCCTGTTCC	DVU1353	dnaE	DNA polymerase III, alpha subunit (TIGR)	YP_010572.1	46579764	COG587	L	DNA polymerase III, alpha subunit	GO:0006260,GO:0005737,GO:0003894,GO:0019984,GO:0016448,GO:0016452,GO:0016000,GO:0003677,GO:0008408,GO:0016451,GO:0003893,GO:0015999,GO:0016449,GO:0016450,GO:0003889,GO:0003890,GO:0003891,GO:0003895	2.7.7.7	DNA-directed DNA polymerase.	yes
DVU1361	GEP00069109	FLDM-075999_69109_t-1	TGGCCGCAAACTGGTAAAA	CGTGCTGTGCGATGACA	DVU1361	lpxB	lipid A disaccharide synthase (TIGR)	YP_010580.1	46579772	COG763	M	Lipid A disaccharide synthetase	GO:0009245,GO:0008915	2.4.1.182	Lipid-A-disaccharide synthase.	yes
DVU1398	GEP00069110	FLDM-008489_69110_t-1	CAATCACAAGCGCGTTTACC	GTATTGCGGTGCAGAGTAACA	DVU1398	DVU1398	ISDvu2, transposase OrfB (TIGR)	YP_010617.1	46579809	COG2801	L	Transposase and inactivated derivatives	GO:0015074,GO:0003677			yes
DVU1463	GEP00069170	FLDM-048142_69170_e0	GCATCCGCATGGACCTTGAA	GTCTGCCCATCAACACCACAA	DVU1463	cysG-1	siroheme synthase, N-terminal domain protein (TIGR)	YP_010682.1	46579874	COG1648	H	Siroheme synthase (precorrin-2 oxidase/ferrochelatase domain)	GO:0006779			yes
DVU1582	GEP00069111	FLDM-092475_69111_t-1	CGTTGCGCCTCGACATCA	CCGTCGCCGTAATGATGGTA	DVU1582	DVU1582	hypothetical protein (TIGR)	YP_010801.1	46579993							yes
DVU1608	GEP00068736	FLDM-045553_68736_t-1	GCATAACCGCCTCTACTACGAA	CGGGCCAGCGAGTTTCA	DVU1608	ligA	DNA ligase, NAD-dependent (TIGR)	YP_010827.1	46580019	COG272	L	NAD-dependent DNA ligase (contains BRCT domain type II)	GO:0006281,GO:0006260,GO:0005622,GO:0003911,GO:0003677,GO:0043565	6.5.1.2	DNA ligase (NAD(+)).	yes
DVU1619	GEP00068737	FLDM-088666_68737_t-1	CCGTGGGGTTGCCTGAA	CTCGACGGCGATGTCTATCC	DVU1619	gpmA	phosphoglycerate mutase, 2,3-bisphosphoglycerate-independent (TIGR)	YP_010838.1	46580030	COG696	G	Phosphoglyceromutase	GO:0006007,GO:0006096,GO:0005737,GO:0046538,GO:0030145,GO:0004619,GO:0046537	5.4.2.1	Phosphoglycerate mutase.	yes
DVU1664	GEP00069169	FLDM-016830_69169_e0	TGGGCAAAGCTCATCGAGAA	CGAGACGGCAATCGAGAAGTA	DVU1664	DVU1664	GTP-binding protein (TIGR)	YP_010882.1	46580074	COG218	R	Predicted GTPase	GO:0015684,GO:0005622,GO:0016021,GO:0009276,GO:0003924,GO:0015093,GO:0005525			yes
DVU1705	GEP00069112	FLDM-024863_69112_t-1	GGTCTGGATGCAAAAGATGGATC	AAGACCACTGGAAACCCATGT	DVU1705	DVU1705	type I restriction-modification enzyme, S subunit (TIGR)	YP_010923.2	304569708	COG732	V	Restriction endonuclease S subunits	GO:0006304,GO:0003677,GO:0009035	3.1.21.3	Type I site-specific deoxyribonuclease.	yes
DVU1789	GEP00069113	FLDM-074301_69113_t-1	CGAGAAGATATGTCGAGCTCAGAA	GGACGCCTGACAACCGAAA	DVU1789	dnaG	DNA primase (TIGR)	YP_011007.1	46580199	COG358	L	DNA primase (bacterial type)	GO:0006304,GO:0006269,GO:0003677,GO:0008270,GO:0003896	2.7.7.-		yes
DVU1841	GEP00069114	FLDM-063083_69114_t-1	GGCACCGGCGAAGTGAA	CGGGCACCTTGATGATGTCA	DVU1841	fbp	fructose-1,6-bisphosphatase (TIGR)	YP_011058.1	46580250	COG158	G	Fructose-1,6-bisphosphatase	GO:0005975,GO:0006094,GO:0042132	3.1.3.11	Fructose-bisphosphatase.	yes
DVU1853	GEP00069115	FLDM-068598_69115_t-1	GCATTCCGAGTGGATGCATTAC	TCACGGTTGTAGTCGCGTAC	DVU1853	DVU1853	hypothetical protein (TIGR)	YP_011070.1	46580262							yes
DVU1861	GEP00068743	FLDM-091188_68743_t-1	GGAACAATCCCGAAAAGCTCAC	GCAGCAGCCATTCGGAGA	DVU1861	prfB	peptide chain release factor 2, programmed frameshift (TIGR)	YP_011078.1	46580270	COG216	J	Protein chain release factor A	GO:0006415,GO:0005737,GO:0004045,GO:0016149,GO:0008547,GO:0003924	3.1.1.29,3.6.5.3	Aminoacyl-tRNA hydrolase.,Protein-synthesizing GTPase.	yes
DVU1867	GEP00068744	FLDM-055094_68744_t-1	GCCCATACGCTGGGATTGAC	GCATCTCGCCCGAGAACAC	DVU1867	dapF	diaminopimelate epimerase (TIGR)	YP_011084.1	46580276	COG253	E	Diaminopimelate epimerase	GO:0009089,GO:0008837	5.1.1.7	Diaminopimelate epimerase.	yes
DVU1879	GEP00069116	FLDM-088686_69116_t-1	GGATACGGATGGGGTGATGA	ATACCCCTGTGAACGGAGAC	DVU1879	DVU1879	glycosyl transferase, group 1 family protein (TIGR)	YP_011096.1	46580288	COG438	M	Glycosyltransferase	GO:0009058			yes
DVU1890	GEP00068747	FLDM-093926_68747_t-1	CTCTGGCAGGCCGAACA	ATGATGTCGCCCTTGGTCTT	DVU1890	hemC	porphobilinogen deaminase (TIGR)	YP_011107.1	46580299	COG181	H	Porphobilinogen deaminase	GO:0033014,GO:0004418	2.5.1.61,4.3.1.8	Hydroxymethylbilane synthase.,Transferred entry: 2.5.1.61.	yes
DVU1907	GEP00069117	FLDM-097248_69117_t-1	TTGCGTCGACGTGAACC	GCAAGATTCGTGGTGAAGGTA	DVU1907	ugd	UDP-glucose 6-dehydrogenase (TIGR)	YP_011124.1	46580316	COG1004	M	Predicted UDP-glucose 6-dehydrogenase	GO:0006118,GO:0003979,GO:0051287	1.1.1.22	UDP-glucose 6-dehydrogenase.	yes
DVU1927	GEP00068749	FLDM-052136_68749_t-1	CCACGACGGTCCTCCCTA	CGGCCTTGAAGCCCTGAA	DVU1927	ileS	isoleucyl-tRNA synthetase (TIGR)	YP_011144.1	46580336	COG60	J	Isoleucyl-tRNA synthetase	GO:0006428,GO:0005737,GO:0005524,GO:0004822,GO:0008270	6.1.1.5	Isoleucine--tRNA ligase.	yes
DVU2004	GEP00068751	FLDM-079779_68751_t-1	TTTTCGTAGGCACGCTGAA	GCATGTGTACCGCCGTAA	DVU2004	DVU2004	ISDvu4, transposase (TIGR)	YP_011220.1	46580412				GO:0015074,GO:0003677			yes
DVU2097	GEP00069121	FLDM-065804_69121_t-1	GCCGAAACACATCTCGTACA	ACCATGCTCTCGATGAGGAA	DVU2097	DVU2097	transcriptional regulator, putative (TIGR)	YP_011310.1	46580502	COG664	T	cAMP-binding proteins - catabolite gene activator and regulatory subunit of cAMP-dependent protein kinases	GO:0006355,GO:0005622,GO:0003700			yes
DVU2144	GEP00068754	FLDM-052329_68754_t-1	GCCTCTTGCACCACCAAC	GCAGGTCCTTGTGCGAAC	DVU2144	gap-2	glyceraldehyde 3-phosphate dehydrogenase (TIGR)	YP_011357.1	46580549	COG57	G	Glyceraldehyde-3-phosphate dehydrogenase/erythrose-4-phosphate dehydrogenase	GO:0006006,GO:0006096,GO:0019682,GO:0004365,GO:0051287	1.2.1.12	Glyceraldehyde-3-phosphate dehydrogenase (phosphorylating).	yes
DVU2252	GEP00069122	FLDM-023975_69122_t-1	AAGGCGCGTGACGTTGAA	ACCTCGTCCTGCATCTTCTCC	DVU2252	dnaA-2	chromosomal replication initiator protein DnaA (TIGR)	YP_011465.1	46580657	COG593	L	ATPase involved in DNA replication initiation	GO:0006270,GO:0006275,GO:0003688,GO:0017111,GO:0005524			yes
DVU2365	GEP00069123	FLDM-093520_69123_t-1	CGCTCGACCTGAGACC	TCCCGGCACAAGTTCC	DVU2365	DVU2365	conserved hypothetical protein (TIGR)	YP_011578.1	46580770	COG3494	S	Uncharacterized protein conserved in bacteria				yes
DVU2375	GEP00069124	FLDM-036212_69124_t-1	ACGCGACATCCTCGGACT	AGTTGCGGACATAGTAGGGGTAG	DVU2375	DVU2375	lipoprotein releasing system, permease protein (TIGR)	YP_011588.1	46580780	COG4591	M	ABC-type transport system, involved in lipoprotein release, permease component	GO:0006810,GO:0016021,GO:0009276,GO:0005488			yes
DVU2399	GEP00069125	FLDM-056624_69125_t-1	CCCCATCATGATCAAGTTCAC	CCGTCGACACACACGTA	DVU2399	DVU2399	hydrogenase, putative (TIGR)	YP_011612.2	304569721	COG543	HC	2-polyprenylphenol hydroxylase and related flavodoxin oxidoreductases	GO:0006118,GO:0006221,GO:0016491,GO:0051537,GO:0050660			no
DVU2405	GEP00069126	FLDM-050012_69126_t-1	AACCCCACGGACGACAA	GATGCCCTTGCCACAGTC	DVU2405	DVU2405	alcohol dehydrogenase, iron-containing (TIGR)	YP_011618.1	46580810	COG1454	C	Alcohol dehydrogenase, class IV	GO:0008152,GO:0004023,GO:0004025,GO:0046872,GO:0004024	1.1.1.1	Alcohol dehydrogenase.	no
DVU2490	GEP00068759	FLDM-013649_68759_t-1	CTGCTCGTACATGGATTCTCC	GCGCACCTGTTCCACATA	DVU2490	DVU2490	Histidinol phosphatase (Natalia Ivanova)	YP_011702.1	46580894	COG1387	ER	Histidinol phosphatase and related hydrolases of the PHP family	GO:0000105,GO:0006260,GO:0003887,GO:0004401,GO:0003677	3.1.3.15	Histidinol-phosphatase.	yes
DVU2503	GEP00069127	FLDM-084918_69127_t-1	GATCGGTGCCGAGATATTCATC	TGATGGGGATGCCCTTCTC	DVU2503	murC	UDP-N-acetylmuramate--alanine ligase (TIGR)	YP_011715.1	46580907	COG773	M	UDP-N-acetylmuramate-alanine ligase	GO:0009252,GO:0051301,GO:0008360,GO:0005737,GO:0008763,GO:0005524	6.3.2.8	UDP-N-acetylmuramate--L-alanine ligase.	yes
DVU2504	GEP00069128	FLDM-054067_69128_t-1	ACGAACAGGGTGCTTTCG	GGAAGCACGCACAGGATT	DVU2504	murG	UDP-N-acetylglucosamine--N-acetylmuramyl-(pentapeptide) pyrophosphoryl-undecaprenol N-acetylglucosamine transferase (TIGR)	YP_011716.1	46580908	COG707	M	UDP-N-acetylglucosamine:LPS N-acetylglucosamine transferase	GO:0030259,GO:0019277,GO:0009276,GO:0050511,GO:0030246	2.4.1.227,2.4.1.-	acetylglucosaminyltransferase.,	yes
DVU2531	GEP00069129	FLDM-024452_69129_t-1	AGCCACCTGCGCAAGAA	CGGCATGTACCACCAGCATA	DVU2531	rpe	ribulose-phosphate 3-epimerase (TIGR)	YP_011743.1	46580935	COG36	G	Pentose-5-phosphate-3-epimerase	GO:0005975,GO:0006098,GO:0004750	5.1.3.1	Ribulose-phosphate 3-epimerase.	yes
DVU2552	GEP00069130	FLDM-039340_69130_t-1	CGACCTCATCTACCAGAGTGAA	TCTTCGCGCATCTTCTCCA	DVU2552	gltX-2	glutamyl-tRNA synthetase (TIGR)	YP_011764.1	46580956	COG8	J	Glutamyl- and glutaminyl-tRNA synthetases	GO:0006424,GO:0009332,GO:0017101,GO:0005524,GO:0004818	6.1.1.17	Glutamate--tRNA ligase.	yes
DVU2668	GEP00068764	FLDM-027090_68764_t-1	AAAGGCACCCGCATGCA	ACCCGGTCGCCGAAAAC	DVU2668	glmU	UDP-N-acetylglucosamine pyrophosphorylase, putative (TIGR)	YP_011880.1	46581072	COG1207	M	N-acetylglucosamine-1-phosphate uridyltransferase (contains nucleotidyltransferase and I-patch acetyltransferase domains)	GO:0009103,GO:0008299,GO:0003977,GO:0004042,GO:0019134,GO:0004145	2.3.1.1,2.3.1.157,2.7.7.23,2.3.1.57	Amino-acid N-acetyltransferase.,Glucosamine-1-phosphate N-acetyltransferase.,UDP-N-acetylglucosamine diphosphorylase.,Diamine N-acetyltransferase.	yes
DVU2686	GEP00069168	FLDM-056035_69168_e0	CCGTGTATCCACCTCTGGAA	CACACCGCACGTCCAATAA	DVU2686	DVU2686	peptidase, S24 family (TIGR)	YP_011898.1	46581090	COG2932	K	Predicted transcriptional regulator	GO:0016481,GO:0003677,GO:0016564			yes
DVU2776	GEP00068684	FLDM-047454_68684_t-1	CTGCAGGACTACTACAAGAAGAA	CGGAGGGGAAGAGTTCGTA	DVU2776	dsrC	dissimilatory sulfite reductase, gamma subunit (TIGR)	YP_011988.1	46581180	COG2920	P	Dissimilatory sulfite reductase (desulfoviridin), gamma subunit	GO:0018551	1.8.99.3,2.8.1.-	Hydrogensulfite reductase.,	yes
DVU2840	GEP00069131	FLDM-031806_69131_t-1	GGCAACTCGAGAGTTCGAAA	AACCAGTCTGGATGCGGATA	DVU2840	DVU2840	conserved hypothetical protein (TIGR)	YP_012052.1	46581244							yes
DVU2942	GEP00068767	FLDM-057778_68767_t-1	CATCGCCTCGGCGTCAT	GCGTGACCTGCTCAATCTCA	DVU2942	purB	adenylosuccinate lyase (TIGR)	YP_012154.1	46581346	COG15	F	Adenylosuccinate lyase	GO:0009152,GO:0004018	4.3.2.2	Adenylosuccinate lyase.	yes
DVU2947	GEP00069132	FLDM-043425_69132_t-1	TCTACGCAGTCGCCGAAC	GGTCGAGGTAGCTTTCGATCA	DVU2947	DVU2947	anaerobic ribonucleoside-triphosphate reductase, putative (TIGR)	YP_012159.1	46581351	COG1328	F	Oxygen-sensitive ribonucleoside-triphosphate reductase	GO:0008998	1.17.4.2	Ribonucleoside-triphosphate reductase.	yes
DVU2951	GEP00068769	FLDM-071660_68769_t-1	ACCCAACGGCTATCTGCATA	GTATTCCCGGCTTTCCTTGAC	DVU2951	glnS	glutaminyl-tRNA synthetase (TIGR)	YP_012162.1	46581354	COG8	J	Glutamyl- and glutaminyl-tRNA synthetases	GO:0006425,GO:0006118,GO:0006424,GO:0006979,GO:0005737,GO:0004819,GO:0020037,GO:0005524,GO:0004601	6.1.1.18	Glutamine--tRNA ligase.	yes
DVU2979	GEP00069133	FLDM-018600_69133_t-1	GCGTCGAACCGGTCAC	GAACTTGCCGGGATGATAGAC	DVU2979	DVU2979	phosphatidylserine decarboxylase-related protein (TIGR)	YP_012190.1	46581382	COG688	I	Phosphatidylserine decarboxylase	GO:0008654,GO:0004609	4.1.1.65	Phosphatidylserine decarboxylase.	yes
DVU3059	GEP00069134	FLDM-058882_69134_t-1	GCCGGACCCATCCTGT	CAAGCCAGCGACCGAAAT	DVU3059	ftsY	signal recognition particle-docking protein FtsY (TIGR)	YP_012270.1	46581462	COG552	U	Signal recognition particle GTPase	GO:0001906,GO:0006614,GO:0016020,GO:0048500,GO:0005524,GO:0008312,GO:0017111,GO:0005525			yes
DVU3070	GEP00069135	FLDM-037079_69135_t-1	GGTGCGTAATTTCGTGGAAC	ACCACAGCTTCAAGCCTAC	DVU3070	DVU3070	conserved hypothetical protein (TIGR)	YP_012281.1	46581473	COG816	L	Predicted endonuclease involved in recombination (possible Holliday junction resolvase in Mycoplasmas and B. subtilis)	GO:0006281,GO:0006310,GO:0004518,GO:0003677,GO:0000150	3.1.-.-		yes
DVU3100	GEP00068771	FLDM-036132_68771_t-1	TGCCGCAGACCCGTAC	GACGAGCCTACGCAGGTA	DVU3100	tolR	biopolymer transport protein, ExbD/TolR family (TIGR)	YP_012311.1	46581503	COG848	U	Biopolymer transport protein	GO:0006810,GO:0016020,GO:0005215			yes
DVU3156	GEP00068772	FLDM-079096_68772_t-1	ACGGTTCTCTCGCCATCGT	GTGTCGGTCTCGGAGTGGAA	DVU3156	glmS	glucosamine--fructose-6-phosphate aminotransferase (isomerizing) (TIGR)	YP_012366.1	46581558	COG449	M	Glucosamine 6-phosphate synthetase, contains amidotransferase and phosphosugar isomerase domains	GO:0006040,GO:0016051,GO:0005737,GO:0005529,GO:0004360	2.6.1.16	Glutamine--fructose-6-phosphate transaminase (isomerizing).	yes
DVU3176	GEP00068773	FLDM-083499_68773_t-1	TGGGCCGCCACATGAA	GTGAAGTCACGTCCGAAGAC	DVU3176	DVU3176	UDP-glucose/GDP-mannose dehydrogenase family protein (TIGR)	YP_012386.1	46581578	COG677	M	UDP-N-acetyl-D-mannosaminuronate dehydrogenase	GO:0006118,GO:0006098,GO:0046168,GO:0005737,GO:0051287,GO:0016616,GO:0004616	1.1.1.-		yes
DVU3192	GEP00068774	FLDM-041879_68774_t-1	GGAGACAGGAGCTTGAGAC	CCCTCCCAGTGCGAAC	DVU3192	DVU3192	glycosyl transferase, group 1 family protein (TIGR)	YP_012402.1	46581594	COG438	M	Glycosyltransferase	GO:0009058			yes
DVU3194	GEP00068775	FLDM-056808_68775_t-1	ACGGCATCGAAAAGGAAGAC	CGCGCATCTCCGATTCAA	DVU3194	engA	GTP-binding protein EngA (TIGR)	YP_012404.1	46581596	COG1160	R	Predicted GTPases	GO:0015684,GO:0005622,GO:0016021,GO:0009276,GO:0005525,GO:0003924,GO:0015093			yes
DVU3220	GEP00069137	FLDM-022623_69137_t-1	CCCTCAACGACCCCGAGAC	GCGGCCACGTCTTCTTGAC	DVU3220	atoC	sigma-54 dependent transcriptional regulator/response regulator (TIGR)	YP_012430.1	46581622	COG2204	T	Response regulator containing CheY-like receiver, AAA-type ATPase, and DNA-binding domains	GO:0006355,GO:0000160,GO:0005622,GO:0005524,GO:0017111,GO:0003700,GO:0008134,GO:0000156			yes
DVU3258	GEP00069138	FLDM-094807_69138_t-1	ATCCTCATGGCCTCCATCC	TGTCGCCCTCGAACTCC	DVU3258	murA	UDP-N-acetylglucosamine 1-carboxyvinyltransferase (TIGR)	YP_012468.1	46581660	COG766	M	UDP-N-acetylglucosamine enolpyruvyl transferase	GO:0019277,GO:0008760	2.5.1.7	UDP-N-acetylglucosamine 1-carboxyvinyltransferase.	yes
DVU3353	GEP00069161	FLDM-099471_69161_t-1	CATGGCTGCCTTCAGACA	GTAGGGCACTGGCTTGAA	DVU3353	coaBC	phosphopantothenoylcysteine decarboxylase/phosphopantothenate--cysteine ligase (TIGR)	YP_012562.1	46581754	COG452	H	Phosphopantothenoylcysteine synthetase/decarboxylase	GO:0004632,GO:0004633	4.1.1.36,6.3.2.5	Phosphopantothenoylcysteine decarboxylase.,Phosphopantothenate--cysteine ligase.	yes
DVU3389	GEP00068779	FLDM-067846_68779_t-1	ACCCGCGCGACCTCAA	ACACGCCCCGCCGATA	DVU3389	topA	DNA topoisomerase I (TIGR)	YP_012598.1	46581790	COG550	L	Topoisomerase IA	GO:0006268,GO:0006304,GO:0006265,GO:0005694,GO:0003917	5.99.1.2	DNA topoisomerase.	yes
DVUA0002	GEP00068781	FLDM-060751_68781_t-1	CAACCTCGGCACCTTCGT	GCGATGCCGTCGATGGA	DVUA0002	soj	ParA family protein (TIGR)	YP_009042.1	46562243	COG1192	D	ATPases involved in chromosome partitioning	GO:0009236,GO:0042242			yes
Dv16SE	GEP00069139	FLDM-074054_69139_t-1	ATCCCGCCTGGGGAGTA	TTCCGGATGTCAAACCTAGGTAA	Dv23SC	rrl	23S ribosomal RNA (VIMSS-AUTO)									no
Dv23SC	GEP00069083	FLDM-077416_69083_t-1	GGTGAAAAGAACCCCTGTCA	CGACAGAGTAACTCGCTGAC	Dv16SE	rrsE	16S ribosomal RNA (RefSeq)									no

## Sheet: Legend
Table EV8: List of essential genes and annotations probed in single cell assays
Probe sequences for each gene selected for single cell assays are listed along with assay and annotation information.
