# Supplementary material for: Mechanism for microbial population collapse in a fluctuating resource environment
Source: Mol Syst Biol. 2017 Mar 20;13(3):919. doi: 10.15252/msb.20167058 (PMC5371734; doi:10.15252/msb.20167058)
Supplement: Supplementary file 11 — Table EV9 [file MSB-13-919-s011.xlsx]

## Sheet: SR1_WT
Assay	log2RQ.RTsinglecell.1	log2RQ.RTsinglecell.2	log2RQ.RTsinglecell.3	log2RQ.RTsinglecell.4	log2RQ.RTsinglecell.5	log2RQ.RTsinglecell.6	log2RQ.RTsinglecell.7	log2RQ.RTsinglecell.8	log2RQ.RTsinglecell.9	log2RQ.RTsinglecell.10	log2RQ.RTsinglecell.11	log2RQ.RTsinglecell.12	log2RQ.RTsinglecell.13	log2RQ.RTsinglecell.14	log2RQ.RTsinglecell.15	log2RQ.RTsinglecell.16	log2RQ.RTsinglecell.17	log2RQ.RTsinglecell.18	log2RQ.RTsinglecell.19	log2RQ.RTsinglecell.20	log2RQ.RTsinglecell.21	log2RQ.RTsinglecell.22	log2RQ.RTsinglecell.23	log2RQ.RTsinglecell.24	log2RQ.RTsinglecell.25	log2RQ.RTsinglecell.26	log2RQ.RTsinglecell.27	log2RQ.RTsinglecell.28	log2RQ.RTsinglecell.29	log2RQ.RTsinglecell.30	log2RQ.RTsinglecell.31	log2RQ.RTsinglecell.32	log2RQ.RTsinglecell.33	log2RQ.RTsinglecell.34	log2RQ.RTsinglecell.35	log2RQ.RTsinglecell.36	log2RQ.RTsinglecell.37	log2RQ.RTsinglecell.38	log2RQ.RTsinglecell.39	log2RQ.RTsinglecell.40	log2RQ.RTsinglecell.41	log2RQ.RTsinglecell.42	log2RQ.RTsinglecell.43	log2RQ.RTsinglecell.44	log2RQ.RTsinglecell.45	log2RQ.RTsinglecell.46	log2RQ.RTsinglecell.47	log2RQ.RTsinglecell.48	log2RQ.RTsinglecell.49
DVU0697	-1	-1	-1	-1	-1	-1	-1	-8.31374	-1	2.98779	-7.41575	-1	-6.39224	-1	-1	-1	-4.9694	-1	0.16767	-1	-1	1.02656	-1	0.861479	1.02919	-1	-1.30244	2.22542	2.06396	-1	0.921605	1.48702	-1	-1	-1	-6.40546	-9.61007	2.11033	-1	-8.94561	-1	-0.653426	-1	-1	-1	-1	-1	-1	-1
DVU1200	1.95832	-1	-1	-1	-0.55369	-1	-1	-0.0773226	-6.90095	1.28459	-1	-1	2.77501	-1	1.38307	-1	-1.89682	-1	-7.69577	-1	-1	-1.30744	0.601186	-1	-1	-1	-1	-1	-5.57373	-4.82455	-9.09136	-1	1.50643	1.9041	-9.19333	-1	-1	-1	-1	-1	-5.34993	-7.03098	2.68112	-1	-1	-1	0.77172	-7.6995	-1
DVU2979	2.77941	-1	-1	-1	-1	-1	-6.2533	2.01287	0.345529	-0.560599	-7.57053	0.71112	-1	-0.415153	-2.11669	1.60289	1.26203	2.8228	-1	-1	1.49204	-2.15637	-1.81003	-1.51859	1.22852	2.4879	-1	-2.80628	1.85449	-0.0699297	-1	-1.54487	-7.23726	0.428235	-6.52739	-4.70319	-1	-6.95472	0.298363	-1	2.7593	0.786574	-1	-1	-1	-1	0.157774	-1	-1
DVU1705	2.66798	-1	-1	-1	2.12888	-1	-6.72088	3.18182	2.90667	1.78534	3.54039	-1	3.30011	3.08296	-1	2.79502	0.200639	1.91017	1.81677	-1	-1	4.05795	2.9806	0.842651	3.2507	2.77858	2.21396	2.24441	-1.79344	1.08383	2.52599	2.90472	2.34828	2.92148	2.53466	2.48114	-2.95034	1.33133	-2.06049	-5.86485	-1	1.94737	4.74611	-1	-1	-1	3.24083	1.56529	-1
DVU2365	-1	-1	-1	-1	-1	-1	-1	-8.24536	-1	-1	-1	-1	0.263492	0.550113	-8.68913	-0.241052	-1	-1	-1	-1	-1	-4.86082	-1	0.305374	-1	-0.182163	-1	-1	-1	-1.67572	-1	-1	-1	-1	-0.15613	-1	-1	-1	-1	-1	-1	-3.46699	-1	-1	-1	-1	-0.746353	-5.65328	-1
DVU0052	1.3076	-1	-1	-1	0.515847	-17.3459	-1	-1	-1	-1.1821	-1.84286	-1	-1	-2.5282	-1	-6.40867	-1.86324	0.863604	-1	-1	-1	-0.70392	-2.63775	1.10284	-0.835705	0.481655	-1	-3.25429	0.15589	-6.81949	2.28238	-1	0.494654	-0.823862	1.51794	0.568159	-7.60692	-1	-1	1.13322	2.8996	1.56024	-1	-1	-4.51223	-1	0.109949	-4.14535	-1
DVU0854	-6.45352	-1	-1	-1	1.54566	-1	-1	-6.43438	0.751256	1.36161	-1	-0.749445	3.25295	-5.4647	-5.87625	0.899447	-1	-1	-1	-1	2.5368	2.15628	-1	1.61508	-1	2.44267	-2.24054	1.87846	0.962452	-1	1.09651	-2.8401	-1	1.26135	-0.724926	-4.72153	-1	1.13526	-1	-1	-4.98036	3.17104	-1	-1	-0.845143	-1	-1	1.56294	-1
DVU2942	-1	-1	-1	-1	1.03951	-1	-1	-0.156972	-1	-1	1.00518	-1	-0.0612142	-1	-1	-9.39555	-1	-1	0.924691	-1	0.836679	-0.964936	-0.458664	-1	-1	-1	0.271443	0.733059	1.15334	-1	-1	-1	-1	-1	-1	-9.39086	-1	-1.49733	-1	-1	-1	-1	-1	-1	-7.48508	-1	-1	-1.67257	-1
DVU1841	-1	-1	-1	-1	-1	-1	-1	-0.320347	0.227144	-3.54839	-1	-1	-0.125117	-1	-4.19381	-0.999248	-4.71919	-8.26568	-9.62649	-1	-17.8565	-1.84895	-7.84662	-1	-10.2686	-1	-1	0.0463364	-9.91775	-1	-6.31282	-1	0.167385	-2.07196	-7.38167	-9.58843	-7.5638	-1	-1	-6.93011	0.388507	0.529252	-8.98608	-1	-4.66358	-1	-6.19912	-1	-1
DVU0263	-1	-1	-1	-1	-4.01051	-1	-9.01446	-3.26126	-10.993	-1.45053	-4.34872	-1	-9.22137	-5.20434	-4.71382	-1	-9.87952	-1	-1	-1	-4.62445	-1	-1	-1	-1	-1.34493	-1	-2.50752	-2.78153	-1	-1	-1	-9.46167	-1	-3.80657	-1.78558	-5.93235	-5.493	-1	-1	-0.700112	-3.44891	-1	-1	-1	-1	-1.50727	-1	-1
Dv23SC	10.0311	8.02714	2.98512	-1	10.2494	-1	9.74282	-1	7.25895	-1	-1	8.99173	10.4279	7.79262	9.99694	10.5247	-1	8.09427	8.53781	1.81763	-1	9.65468	10.292	10.2471	-1	-1	9.97016	-1	10.4633	9.95474	-1	9.84116	7.43224	10.813	9.28821	9.98428	-1	10.4508	7.26668	9.85449	-1	-1	9.13347	-1	9.89757	-1	-1	8.36259	-1
DVU1290	-4.4848	-1	-1	-1	-1.22242	-1	2.33459	1.37347	-1	-2.49116	-7.51449	-1	2.52466	1.68943	-1	3.08952	1.80192	-1	2.67564	-1	1.51255	2.32902	-0.255417	0.945016	-1	-1	1.31806	3.21801	-1	-1	0.188361	1.21119	-1	1.10851	-2.5851	-1	0.749973	-6.21582	-1	1.43993	3.84471	1.93529	3.78994	-1	-1	-1	0.472852	-1	-1
DVU0732	0.0389704	-1	-1	-1	-1.71863	-1	-1	-1.67035	-5.69395	0.691617	0.926858	-5.13366	0.483513	-8.24443	-1	-8.84415	-1	-1	-1	-1	-1	-0.708336	-1	-1	1.40101	0.747959	-1	-0.748985	-2.69583	-1	-1	-1	-8.61158	-0.967205	1.67058	-2.75569	0.960114	-1	-1	-1	3.38312	1.18429	2.41015	-1	-1	-1	2.34249	-3.90063	-1
DVU0734	-1	-1	-1	-1	-1	-1	-6.22799	1.20567	-5.34793	0.898982	-1	-1	-7.93665	-8.33407	-1	-3.52867	-1	-1	-1	-1	-1.97173	1.27477	-1	-1	-3.07927	-1	-1.13239	-1	-1	-1	-1	0.519185	-1	-7.16317	1.21544	-6.73951	-1	-7.18156	-8.56634	-1	-1	0.908129	-7.0571	-1	-7.10465	-1	2.60926	-5.5065	-1
DVU1295	1.44859	-1	-1	-1	2.50861	-1	1.23167	3.29722	-22.8309	2.35794	-1	-1	3.6991	1.6799	-1	1.95302	4.23716	-1	-5.71222	-1	2.40145	2.26495	0.608378	1.07924	-1	1.77313	-0.686446	3.24221	3.86466	1.68941	1.36325	0.908765	-1	1.66206	-2.94499	1.15667	-1	1.13691	-1	0.368412	-1	2.50869	2.6498	-1	0.97793	-1	-1	-5.89314	1.94395
DVU0840	-11.2596	-1	-1	-1	-1	-1	-1	-1	-1	-6.75717	-1	-1	-5.89331	-1	-1	-7.23273	-1	-4.81309	-1	-1	-1	-1	-1	-1	-9.74552	-1	-1	-10.6804	-9.51177	-1	-1	-5.68194	-1	-1	-1	-1	-1	-1	-1	-7.88627	-1	-6.79699	-6.58012	-1	-1	-1	-5.88989	-5.73454	-1
DVU2552	-1.32636	-1	-1	-1	-1	-1	-1.45511	-1	-1	-1	-3.06519	-1	0.531638	-3.82435	-1	1.56691	-1	-1	-1	-1	-1	0.31882	-6.52607	-1	-1	-6.09119	0.772172	0.957705	0.0788843	-1.05874	-1	1.66827	-1	-4.53977	-1	1.07265	-6.8987	-1	-6.385	-1	-2.4459	-0.767918	-6.14233	-1	-0.495181	-1	-5.9275	-1	-1
DVU2776	0.228735	-1	-1	-1	-1	-1	0.676117	1.59774	-1	1.28879	-1	1.98689	-3.98484	-1.49071	1.20622	2.00418	2.94003	-1	-1	-1	1.46677	1.08389	0.813946	0.741118	0.252158	0.669158	-1	1.499	2.00447	-1	1.83234	0.228946	0.200023	1.098	-0.5725	0.32853	-1	0.180989	-5.90783	-1.31192	0.820419	2.80481	-1	-1	1.32229	-1	-1.66315	-1.25046	-6.38208
DVU1890	-1	-1	-1	-1	-1	-1	-1	-1	-1	-1.33986	-2.13318	-1	-1	-1	1.62109	-1	-1	-1	-0.691827	-1	-1	1.29804	1.25252	-1	-1	1.16163	-4.46094	-1	-1	0.663456	-8.4901	0.607945	-1	-11.4926	-4.70098	-1	-1	-8.26993	-1	-0.0624247	-1	2.24862	-7.81857	-1	-1	-1	-1	-4.35643	2.34142
DVU3059	2.02547	-1	-1	-1	-2.88433	-1	-1	-4.72467	-4.78624	-5.95606	1.42407	-1	-1	0.613181	-6.94731	-0.202702	-7.14588	-8.67409	-1	-1	-1	-1	-1	-1	0.769006	-1	-1	-1	-4.36608	-1	1.26151	0.519713	-1	-3.50732	-1.59072	-0.656965	-1	-1	-1	-1	-1	-1.7086	3.11945	-1	-1	-1	-1	-1	-1
DVU1282	-1	-1	-1	-1	-1.54697	-1	-1	-1	0.683962	-1.0658	0.367774	0.461336	0.0995228	-1.06987	-1	1.16725	-1	-1	-1	-1	-1	-5.57081	-1	-2.96687	-1	0.258333	-1	-0.563868	-1	-0.560937	1.8921	-2.14619	-1	-1	-1	-1	-1	-1	-1	-1	-1	-1	-1	-1	-6.04153	-1	1.3231	-1.67615	-1
DVU0929	-1	-1	-1	-1	-2.30839	-1	-5.70562	-1	-1	-1	-5.20436	0.8517	-8.23553	-1	-1	-1	-1	-1	-1	-1	-1	1.69701	-1	-1	-1	-1	-1	1.37632	-1	-1	-1	-1	-8.65645	-1	0.227531	1.22155	-1	-7.70207	-1	-4.66039	-1	-1	3.18978	-1	-1	-1	2.06205	-4.68645	-1
DVU3258	-1.87197	-1	-1	-1	-1	-1	-1	-1	-1	-0.873604	-3.98822	-0.361842	-8.00337	-1	-1	-1	-1	-1	-1	-1	-1	0.289484	-1	-1	-0.0587527	-1	-1	-6.87152	0.941596	-1	-1	-1	-1	0.314816	-6.23372	-1	-1	-1	-1	-1.9446	-1	-0.50148	-1	-1	-1	-1	-0.161198	-6.05249	-1
DVU2503	-1	-1	-1	-1	-1	-1	-1	2.50518	-8.80441	1.59703	-7.62562	-5.67092	-1	-1	-1	1.80021	-1	-1	-1	-1	-1	-3.65862	-1	1.30251	-6.14934	-1	-1	1.34369	2.31417	-1	2.58944	1.60346	-1.03516	-1	-1	0.535336	-1	-1	-1	-8.5291	-1	1.67811	-3.63133	-1	-1	-1	1.51113	-1	-1
DVU0633	0.104378	-1	-1	-1	-0.268805	-1	-1	0.749931	0.53219	0.839528	-1	-1.53605	1.10228	0.689116	0.744904	-1	-1	1.08267	-1	-1	-1	0.0444661	0.520508	-0.551355	-1	-1	-1	2.24771	1.69574	1.878	-0.629036	1.44916	-1	-0.0512036	1.13228	0.126295	-1	-1	-1	0.938046	-1	-1	-1	-1	-0.274273	-1	2.7772	0.150235	-1
DVU2490	-1	-1	-1	-1	0.386645	-1	-1	-1	-4.32577	0.944639	-1	-1	1.25032	-2.48761	-1	-1	-4.15571	-1	-1	-1	-1	-1	-1	-1	-0.921508	-1	-1.40757	2.14892	2.02986	0.561228	-7.80782	-1	-1	-1	-2.55243	-1	-1	-1	-1	-1	-4.98954	2.28085	-6.5538	-1	0.745415	-1	-5.72243	-1	-1
DVU1907	-1	-1	-1	-1	-1	-1	-1	-1	-1	-2.70998	1.6205	-8.00323	-1.82655	-2.68826	-6.06089	-0.642382	-1	-1	-1	-1	-1	-3.96688	-1	-1	-2.12736	-1	-4.71286	-7.45078	1.49701	1.85107	-1	-1	-1	-1	-0.943344	-5.12896	-1	-1	-3.16795	-1	-0.747762	-5.49637	-3.04712	-1	-2.66958	-1	3.24658	0.257415	-1
DVU2668	-1	-1	-1	-1	-1	-1	-1	-1	-1	-1	-1	-3.68551	-4.55242	-1	-1	-1	-1	-7.45429	-1	-1	-1	-1	-1	-1	-8.21691	-1	0.805455	2.28075	0.999784	0.876149	1.44275	-1	-1	-1	-1.18433	-1	-1	-1	-1	-1	-1	-1	-4.68333	-1	-1	-1	-4.6783	-1	-1
DVU3192	-1	-1	-1	-1	-8.79004	-1	-1	-1	-1	-1	-1	-1	-2.3612	-1	-5.62815	-6.15466	-1	-1	1.4568	-1	-1	1.3978	-1	-1	-2.02593	1.12405	-1	-1	-3.61587	-1	-1	-1	-3.96774	-4.01047	-1	-1	-1	-1	-4.06318	-1	2.29008	-1	-1	-1	-1	-1	-1	0.426223	-1
DVU1463	-5.67275	-1	-1	-1	-1	-1	2.52098	-1	-1	-1	2.13157	-1	-4.0161	-8.4236	0.313389	2.22863	-1	-1	-1	-1	-1	-7.20984	-1.77961	1.76724	-1	-1	-1	1.70546	-1	-1.88973	-1.75642	-6.45621	-1	-6.90194	-1	1.56201	-1	-8.32389	-1	-1	-1.70942	-1	2.37754	-1	-1	-1	-5.15458	-1	-1
DVU0477	-1	-1	-1	-1	2.14692	-1	-5.35825	-2.79756	-4.30769	-1.40634	-1	0.480817	-1	-1	-1	-2.54762	-1	-5.46032	0.775358	-1	-1	-4.34684	0.683228	-2.53589	-1	-2.67713	-1	1.09426	2.22999	-1	-0.502538	-0.315819	-1	-1.46971	-1	0.408476	-1	-1	-1	-3.7277	2.1389	-1	-1	-1	-0.769099	-1	-4.38825	-1	-1
DVU0890	-1	-1	-1	-1	-1	-1	-1	0.322677	-1	1.86301	1.20972	-1	-2.43571	-12.4539	-1	-5.03215	-1	-1	-1	-1	-7.49245	0.671624	-1	0.283785	-8.08929	-1	-1	-4.53297	-1	-1	1.46849	-1	0.368403	-1	-5.48576	-1	-1	-1	-1	-1	-1	1.59034	0.775731	-1	-1	-1	0.987101	-1.40305	-1
DVU0931	1.75866	-1	-1	-1	-1	-1	-1	-1.94611	-1	0.867271	-4.17555	-1	0.685717	-1	-1	-1	-1	-1	-1	-1	-1	-7.22033	-1	-0.00990067	-1	-1	-1	0.868142	-1	-1	-1	-1	-4.34185	-1	-7.36855	-2.51535	-1	-7.74376	-1	-5.20503	-1	-7.71022	2.13628	-1	-1	-1	1.22326	-5.18667	-1
DVU0142	-1	-1	-1	-1	-4.62749	-1	-5.85176	-7.28777	-1	-1	-1	-1	2.64346	1.41426	-1	-1	-1	0.395281	-1	-1	-1	-3.93361	-1	-1	-1.84167	-1	-0.518349	2.99199	-4.76179	-1	0.699516	-1	1.61369	1.03221	-1	0.803887	-1	-1	-3.18522	-7.01732	1.52416	2.76666	-0.799815	-1	2.25229	-1	-7.21216	0.792679	-1
DVU3156	-3.29556	-1	-1	-1	0.655217	-1	-1	1.07989	-8.94917	1.67651	-8.26453	-1	1.86907	-1	-1	2.73005	-4.02836	-5.0576	-1	-1	-1	1.28772	-7.88448	-1	-1	-1	-1	1.42364	2.10815	-1	2.01406	-2.14006	-1.2833	-0.34841	-7.38256	-2.64619	-8.65449	1.02124	-1	3.33607	-5.76302	2.47867	0.547707	-1	0.833161	-1	2.2119	-1	-1
DVU0224	-1.01795	-1	-1	-1	1.03157	-11.1461	0.714653	-0.411105	-1	0.973919	-1.30904	-22.7747	2.34122	2.09632	2.15565	-3.34106	1.69301	-1	-1	-1	-1	-1	0.123656	0.903943	-4.19105	-1	-1	1.89322	2.35849	-1	1.95724	1.36163	1.95418	-1	-8.12507	1.02227	-1	1.32607	-1	-4.19975	-1	2.18714	1.77813	-1	-1.24051	-1	0.0228387	-1	-1
DVU1109	3.58794	3.1324	-1	-1	-1	-1	3.07558	3.45167	-5.56855	1.90226	2.91961	3.60777	2.83737	2.00794	-0.0839916	3.03078	-1	-1	-2.44843	-1	-1	1.46904	2.33308	2.20959	3.11186	2.69643	-0.450378	1.39678	-1	0.846906	3.48212	-1	1.82789	1.74976	2.81637	1.32175	1.31975	0.243118	-1	-1	3.7926	2.43885	4.19945	-1	2.10667	-1	-2.53054	0.890528	-1
DVU0004	-5.87574	-1	-1	-1	-1	-1	-8.62031	-1	-1	-8.92972	-1	-1	-3.58299	-1	-1	-1.38971	-5.9463	1.45627	-1	-1	-1	-1	-1	0.854375	1.82404	-9.92722	-1	3.36361	2.63705	-2.18806	-6.08543	-1	-5.73243	0.987373	-1	2.2978	-1	0.197639	-1	1.33989	0.0562592	-1	-1	-1	0.91907	-1	2.30946	-1	1.62009
DVU1353	-1	-1	-1	-1	-1	-1	-1	-10.8325	-1	-1	-1	-9.22621	-5.2041	-5.74404	-1	-5.65892	-1	-5.13131	-1	-1	-1	-1	-1	-1	-1	-4.3447	-8.51694	-1	-1	-8.50616	-1	-5.17127	-8.54672	-6.14591	-1	-6.7546	-9.05157	-1	-7.01058	-1	-1	-1	-1	-1	-1	-1	-14.129	-4.68237	-1
DVU0825	-1	-1	-1	-1	1.43033	-1	-1	-1	-1	-4.29059	1.38617	-5.98858	2.23472	-1	-1	0.0563558	-1.25195	-1	-4.56517	-1	-1	2.56919	-1	-3.22593	-0.241958	-1	1.50698	-1	-0.722672	-1	-1	-1	-1	-0.188454	1.87622	1.84262	-1	1.1105	-1	1.3537	3.38501	1.47755	0.10489	-1	-1	-1	2.81695	-1.12989	-1
DVU0718	3.06276	-1	-1	-1	0.317562	-1	1.81361	2.6216	1.49685	2.28019	-1.13656	1.41368	2.68036	-0.143311	0.77683	2.8116	-3.55278	1.96717	0.720241	-1	2.07815	2.75616	1.71462	2.6956	3.63424	2.02812	0.822873	3.00661	2.72227	-6.01174	1.51567	-0.12468	1.37957	1.7487	2.72359	-0.635151	0.622171	-0.107569	0.637489	-2.41114	-0.0781769	3.07506	3.71272	-1	0.922859	-1	1.61748	2.19191	-1
DVU2405	0.0264509	-1	-1	-1	2.68496	-1	2.63444	2.62372	-3.38069	3.16415	2.60565	-0.618684	3.21806	-1.3241	1.79447	2.29701	2.60876	-6.8917	-0.295132	-1	2.95538	1.01864	-0.113472	0.770811	2.81259	1.41191	-0.501058	1.5715	3.47881	1.23946	2.11673	1.87459	0.529524	0.142743	0.885676	3.20627	1.63215	1.37593	-1.53055	1.63404	4.15964	2.08195	-6.0078	-1	1.22652	-1	1.7905	-0.587908	1.94822
DVU2504	-1	-1	-1	-1	-1	-1	-1	-1	-1	-1	-1	-5.2285	1.0375	-1	-1	0.313183	-1	-5.85707	-1	-1	-1	-1	-1	-1	0.983696	-1	-1	-1	-1.58138	-1	-1	-0.184772	-1	-1	-1	-1	-1	-1	-1	-8.82412	-1	0.281077	-4.37996	-1	-1	-1	-7.72142	-1	-1
DVU0002	0.798078	-1	-1	-1	-1	-1	-1	-1	-1	-1	2.53713	-1	2.25323	-1	-7.12104	2.71875	0.85627	-0.761824	-1	-1	-1	-1	1.71297	-1	0.603038	-4.57977	-1	2.28882	1.20306	-1	3.2455	-1	1.63121	1.33244	0.989763	-0.422682	-4.66114	0.993063	-1	1.96593	-1	1.44592	3.33624	-1	-0.103204	-1	2.89986	-1	-1
DVU0847	1.45879	-1	-19.6557	-22.0997	2.62884	-19.037	2.54122	3.02796	0.567873	4.59199	3.66527	-1	2.93301	-1	3.41821	4.38154	2.77198	0.776409	2.2239	-21.0419	2.70436	-1.72034	1.61486	1.5349	1.80486	1.01855	-0.112264	3.97432	4.22708	0.743184	4.42365	2.29196	-1	4.09983	-0.938679	1.99171	2.66602	2.05948	-17.93	1.82017	5.687	1.83208	-16.0666	-1	3.60034	-19.2267	5.31572	-0.160406	3.72651
DVU2951	-1	-1	-1	-1	-6.92726	-1	0.937811	-5.94332	-1	0.0729069	-2.40807	-7.01735	0.567866	-1	1.85007	-4.58918	0.109403	-1.44662	-1	-1	-1	-7.33235	1.86978	-1	-0.139192	-1	-6.85386	-5.26136	1.34703	-1	-1	-1	-1	-1	-6.44365	-1	-4.78983	-1	-1	-6.76359	-1	1.25811	-1	-1	-1	-1	1.51238	-1.99045	-1
DVU2004	-1.76112	-1	-1	-1	-4.35993	-1	-1.0968	-0.74271	-8.45048	-1.30401	-4.23352	-0.602834	-1	-1	-1.49993	-0.412304	-1.31251	-1.50673	-1	-1	-1	-0.584434	-2.14326	-1.37336	-1	-5.06587	-1	-4.5161	-0.97699	-4.09775	-0.683382	-4.10043	-0.406758	-2.50847	-1.27487	-1	-0.893065	-1	-1	-1	-1.24472	-0.292775	-0.615274	-1	-1	-1	-7.59386	-0.858525	-1
DVU1619	-1	-1	-1	-1	-1.00409	-1	-1	-1.76157	-1	-5.56606	-6.37872	-1	-8.51745	-1	-1	-4.03461	-1	-1	-1	-1	-1	-1.28863	-1.62993	-1	-8.30058	-4.58053	-1	-1.32916	-7.74216	-1	-1.63122	-1	-1	-1	-5.79277	-1	-1	-7.0984	-0.803686	-1	-1.46016	-0.256424	-1	-1	-1	-1	-2.35512	-1	-1
DVU0812	-1	-1	-1	-1	-1	-1	-1	-1	-1	-1	-7.77169	-1	-1	-6.02934	-1	-1	-1	-1	-4.10592	-1	-1	-7.85784	-1	0.0438434	-1	-1	-8.07123	-8.84987	1.09423	-1	-1	0.935154	-5.31817	-1	-1	-1	0.51096	0.902885	-8.52443	0.680766	1.49667	-1.76967	2.64222	-1	-0.264896	-1	-1	-2.42273	-1
DVU0868	-1	-1	-1	-1	-1	-1	-1	-1	-1	-0.34316	-1	-1	-18.486	-1	-1	-1	-1.81986	-1	0.583782	-1	-6.04108	-1.35281	-5.63326	-1	-1	-1	-15.6204	-1	-7.46548	-1	-5.05659	-1	-1	-1	-7.00345	-16.2947	-1	-1	-7.56556	-1	-4.78438	-18.6669	-6.03972	-1	-1	-1	0.629676	-19.9217	-1
DVU2840	3.58301	-1	-1	-1	1.92375	-1	2.21933	3.72041	1.39002	-0.413699	3.90123	-1	-1.0691	2.41658	3.81216	3.18569	-1	-0.553391	3.02406	-1	-1	2.65661	2.62811	1.31916	3.72465	2.79425	0.844254	-4.93571	3.18827	-1	3.73376	2.41044	-1	-1	2.75357	2.54327	-1.6311	0.922626	1.307	-4.02664	3.18681	3.66524	4.87755	-1	1.65327	-1	1.38251	2.32262	-1
DVU3220	-1	-1	-1	-1	-1	-1	-1	0.896521	-1	-4.20441	1.92464	-1	-2.38361	-1.79095	-1	1.11524	-7.48252	-1	-1	-1	-1	-0.410914	-1	-1	-1	-0.979552	0.908188	1.70531	-8.9269	-1	-4.46705	-1	-1	1.38568	0.846511	0.648307	-1	-1	1.85306	0.234149	-1	-1	-0.809336	-1	-1	-1	-3.19903	1.33423	-1
DVU1664	-1	-1	-1	-1	-1	-1	-3.6902	1.86399	0.510276	0.877138	-2.23699	2.05127	-0.751648	0.0402057	-1	-1.52682	-5.10954	1.23332	-1	-1	-1	2.26242	-7.48878	0.776263	2.16296	2.14297	-1	0.991821	-1	-3.04443	-1	-1	-1	-0.0937699	-1	-0.435973	-1	-1	-1	-1	-1	-1	1.62729	-1	-1	-1	0.672614	-0.307688	-1
DVU1398	-7.47428	-1	-1	-1	-4.92703	-1	2.01229	1.75175	2.10149	1.16832	0.728651	2.36999	4.06633	-1	2.92908	2.51004	1.23139	2.72408	-0.342635	-1	2.63784	3.67129	3.01781	1.78477	3.1081	3.01666	0.67315	3.22179	3.53096	-1.61771	3.01409	1.24243	1.59228	3.07833	3.2617	2.63121	0.210145	-0.890745	-0.229937	0.860081	4.9035	4.06229	3.9552	-1	-0.0251267	-1	1.19211	2.41428	-1
DVU1879	1.70861	-1	-1	-1	-1	-1	0.741726	-3.3838	-1	-0.0884163	-1	0.61662	0.742893	-1	-1	-1	-1	-3.06029	0.540134	-1	-1	1.3496	-7.14483	-1	-2.90518	-2.93545	0.844309	2.42149	-1	-1	-1	-0.630934	-1	-2.77801	-1.06561	0.947883	0.23548	-1	-1	0.697049	-1	-0.942072	-1	-1	-1	-1	-0.0340384	-1	2.18651
DVU1044	-1	-1	-1	-1	-1	-1	-1	1.28793	-1	1.96946	-1	-2.02412	1.80003	-1	-1	1.00304	1.48475	-3.25393	1.32347	-1	1.91178	2.20743	0.764492	-1.88475	-6.11127	2.13195	-1	2.31445	-0.0397301	-1	-1	-1	-1	2.4511	-0.109137	-1.15339	1.06356	-1	-2.38117	0.603927	2.52442	2.17932	3.27885	-1	-1	-1	1.2907	-1	-1
DVU0900	-1	-1	-1	-1	-4.49095	-1	-1	-1	-1	-2.74588	-1	-1	-0.490076	-1	-1	-0.213871	-16.6143	-22.4718	-1	-1	0.424874	-1	-0.232307	-1.41884	-1	-5.82707	-1	1.27296	1.78537	-13.3477	-1	-1.91299	0.304169	-5.14259	-3.04613	-5.75447	-1	-8.09539	-1	-1	-1	-1	-1	-1	-1.5626	-23.2013	0.373696	-1	-1
DVU0811	-6.26634	-1	-1	-1	-1	-1	-0.739087	-1	-1	0.520784	-1	-1	2.87216	-5.76798	0.194902	0.0685807	1.68307	-1	-1	-1	-5.45386	-6.35962	-1	-2.93115	0.595551	0.984002	0.62742	2.0627	1.01119	-1	0.982525	-1	-5.20036	-4.33858	-0.42051	-1.88714	-4.25899	-1	-1	-1	-1	-7.67653	2.68929	-1	-1	-1	1.75128	-1	-1
DVUA0002	-1	-1	-1	-1	-1	-1	-1	-7.32122	-1	-0.98321	-1	-1	1.38352	-1	-1	-1	-1	-1	-1	-1	-1	0.342668	-1	-1	-1	1.91873	-2.69552	-2.01211	1.71724	-1	-1	-1	-1	-1	-1	-1	-1	-1	-1	-1	-1	1.0606	-1	-1	-1	-1	-5.49941	1.59145	-1
DVU1867	-1	-1	-1	-1	-1	-1	-1	-3.47686	-4.38704	-3.91384	-1	-1	-1	-1	-1	-6.7578	-1	-1	-1	-1	-1	-1	-1	-1	-1	-0.866701	-1	-1.31798	-1.52087	-2.25617	-1	-1	-1.46926	-1	-1	-8.64113	-1	-4.54274	-1	-7.5424	-2.47392	-0.380622	-6.07359	-1	-2.93605	-1	-1	-1.95607	-1
DVU0481	-1	-1	-1	-1	0.46205	-1	-8.46321	-5.15063	-1	0.823614	1.01181	-0.525517	-0.387613	-1	-1	0.373861	0.644889	-0.402072	-1	-1	-1	-8.29426	-1.72662	-1	-1	-1	-1	0.0235358	0.835936	-1	-2.5028	-1	-1	-1	-1	-1.20837	-1	-1	-1	-2.02705	1.20006	-0.981684	-1.87784	-1	-1	-1	-1.05332	-0.83529	-1
DVU2947	-1	-1	-1	-1	0.843188	-1	-7.64648	-3.15576	-1	-8.65334	2.94229	-1	2.05743	-1	2.03023	1.13855	-3.49101	-1	-1	-1	-1	-8.63837	-5.85803	-1	-3.05644	-1	-1	1.12083	0.840653	-1	2.5158	-1	1.18459	0.844466	-4.03131	-1	1.1852	-1.69358	-2.78046	1.80646	3.59929	1.35598	0.417874	-1	-1	-1	2.59672	0.943933	-1
DVU3100	2.43799	-1	-1	-1	-8.52367	-1	-1	-1	-1	2.05942	-1	-1	0.839423	-1	-1	0.508614	1.23236	-1	-1	-1	-1	-1	-1.82797	-1	-6.80998	-1.93876	-1	0.629514	0.577422	-1	-1	1.21267	-1	1.02625	-1	-1	-1	-0.961032	-1	-8.76408	-0.50049	1.11089	-1	-1	-7.96457	-1	2.64387	-0.794001	-1
DVU3353	-0.659906	-1	-1	-1	-1	-1	-1	-0.691888	-1	-1	-1	-1	-1.22838	0.789278	-1	-6.44954	-1	-1	-1	-1	-1	-8.21113	-1.11881	-6.60384	-1	-1	-1	-6.9264	-3.90694	-1	-2.27603	-1	-1	-1	-1	-0.473983	-1	-1	-1	-1	-1.19471	-1	-1	-1	-1	-1	-1.18023	-8.59445	-1
DVU1289	2.45882	-1	-1	-1	0.414321	-1	1.99176	1.40591	-1	-1.59827	1.71582	-1	2.60069	-4.88596	2.8183	2.80608	1.73103	-1	2.02963	-1	2.94801	2.07625	1.97368	1.79462	-1	1.68499	-0.104427	1.75007	-2.7398	-1	2.89915	-1.36769	-1	-1	0.631063	-0.329424	-1	-7.61833	-1	0.521191	2.46053	0.0589688	1.53329	-1	1.79104	-1	-0.7952	-0.917091	-1
DVU0704	-1	-1	-11.4981	-13.6645	-7.18594	-1	-1	-2.82002	1.62269	0.396647	2.49404	0.988083	3.00469	-1	1.07991	-5.54296	-1	-10.2039	1.85388	-1	0.428393	-14.3914	-1	1.34105	3.04406	1.82014	0.572623	-1	1.96114	-1	-1	1.76542	-1	-1.84862	-0.573052	-1.48348	0.752359	1.46031	-1	-15.8634	-1	-7.29202	-1	-1	-2.35214	-11.2134	-9.24474	-4.54841	-1
DVU0334	-17.3925	-1	-1	-20.5037	-1	-13.7334	-4.95862	-9.89542	-20.7405	-1	-1	-17.2969	-8.54484	-19.8448	1.2622	-20.2322	-1	-1	-1	-1	-19.2143	-9.382	-3.92005	-1.17394	-9.29645	-15.633	-1	1.06909	-17.3459	-15.937	1.15414	-9.12322	-8.42537	-0.261683	-20.4718	-1	-1	-18.3411	-1	-1	-5.14705	-17.4413	-16.6105	-1	-7.31246	-17.7004	-0.00785917	-8.68236	-1
Dv16SE	9.10933	6.51765	-1	-1	6.98761	-1	5.87595	8.84622	4.12396	8.39684	8.72753	6.77267	7.84353	4.80775	8.45646	7.74476	9.01423	4.9058	6.03683	-1	9.46177	6.42892	8.31833	8.64286	8.48404	8.86763	7.10504	8.05741	6.80222	7.2735	8.26895	7.39422	6.26276	8.87687	6.89626	6.83045	7.78516	7.79492	5.27884	6.10358	8.57466	8.17539	6.87998	0.400273	7.33451	-1	10.1457	5.49679	9.25382
DVU2097	2.75184	-1	-1	-1	-2.91885	-1	0.736323	0.046884	1.49627	0.321706	-1	2.7216	2.44888	-1.3129	1.00496	-8.5698	-1	-0.804143	-1.18775	-1	-1	-5.19876	0.033018	-1	-0.865076	-1	-5.9471	2.04454	2.14975	-1	2.25713	-0.382296	0.00700703	-1	1.00801	-1.80094	1.06276	1.58659	-1	-1	-7.63021	-1	-0.60709	-1	-2.3901	-1	1.02662	-2.49869	-1
DVU0925	2.88236	-1	-21.6079	-1	-1	-1	-8.07501	1.79923	-1	-1	0.921738	-8.05516	-1	-1	-1	-1.88085	-3.96535	-1	-1	-1	-1	2.63128	-3.08076	-1	-1	-6.30494	-1	2.28715	0.560132	0.880837	-1	1.72412	-6.63143	-1	-1	-1.83155	0.0905032	-1	-1	-2.19149	-0.840791	-1	1.98697	-1	-1	-1	-4.84223	-1	-1
DVU2686	-1	-1	-1	-1	1.17985	-1	-1	2.15856	-4.64663	1.93688	-4.20673	-1	-0.0833431	-1	-7.77095	-4.3448	-1	-0.834489	-1	-1	-1	1.63169	1.68502	0.958741	1.30449	2.09155	-7.49126	0.655403	-3.4499	-0.193578	0.986971	1.84642	2.23513	0.221916	-9.43726	2.17522	-1	1.18293	-1	-7.3771	2.29411	-2.4532	-4.05243	-1	-0.655191	-1	2.24352	0.945852	-1
DVU1927	-1	-1	-1	-1	1.27023	-1	0.710656	-2.35161	-1	2.09134	0.429416	-1	-1	-0.35637	0.294136	-4.15088	0.245641	-1	-1	-1	-1	1.2417	-1	-0.515779	-1	0.903478	-1	-1	-1	-1	-7.85487	-7.03431	-0.252988	-5.18625	0.0240841	0.0796908	-4.85161	-1.1788	-1	-1	2.351	-3.04751	0.848803	-1	-1	-1	1.7112	-8.94265	-1
DVU0954	-7.2567	-1	-1	-1	1.84007	-1	-1	2.76449	-1	1.37376	-7.57577	-1	-0.143785	0.725263	-1	2.45062	-1	-1	-1	-1	-1	0.473304	-1	-1	-1	-1	-1	-2.56188	-3.98622	-1	-1	-1	-1	2.1802	-1	2.06933	-2.29767	-2.51322	-1	-8.83133	1.89286	1.65931	-1	-1	-1	-1	0.608078	0.1406	-1
DVU2375	0.522753	-1	-1	-1	-1	-1	-1	1.26828	-1	2.30921	1.81873	-0.12634	-1	-1	1.72921	1.23921	-2.74498	-5.66865	-1	-1	-1	-3.95856	-1	-1	0.641976	-1	-1	-1	-1	-1	2.6327	-1	-1	-1	1.29224	-0.280523	1.01641	-1	-1	1.84698	-2.45222	1.24623	-1	-1	-1	-1	0.15925	-2.26768	-1
DVU2252	-1	-1	-1	-1	-5.93467	-1	-1	-1	-1	-4.77931	-1	-1	2.15512	-1	-1	-1	2.31349	-1	-1	-1	-1	0.209571	-2.52724	0.844904	2.53916	1.46778	-1	-2.66318	-3.50862	-1	-2.13105	-4.49004	2.04633	-1	-1	-1	-1	-1	-6.00045	-1	-1	1.4073	-6.33738	-1	-1	-1	2.14223	1.10548	-1
DVU1022	-1	-1	-1	-1	-6.39022	-1	-6.73496	-6.75204	-1	-1	-1	-1	-5.12867	-1	-4.46216	-1	-1	-6.5984	-1	-1	-1	-1	-1	-1	-1	-1	-1	-4.75355	-1	-1	-4.88698	-1	-6.4965	-1	-6.25707	-1	-1	-4.70126	-1	-1	-1	-4.95518	-1	-1	-1	-1	-5.49694	-1	-1
DVU0662	-4.10616	-1	-1	-9.33529	0.782755	-1	-1	-5.42503	1.35372	1.13013	1.03145	-7.29545	0.594438	-1	-1	-18.7741	0.740554	-1	-1	-1	1.67462	1.25561	-0.643682	-1	-7.88755	0.648488	0.452648	-3.21145	-5.77612	-1	-1	-1	-1	1.30987	1.46514	1.0018	-1	-0.773587	-1	-1	1.87163	1.14934	-1	-1	-1	-1	-7.53775	-1	1.55749
DVU1861	-1	-1	-1	-1	1.71556	-1	-1	2.35634	-2.15509	-1	-7.79333	-0.0420944	2.11801	0.398138	-5.51711	2.12515	-1.75758	-1	-1	-1	-1	0.923001	-0.394649	0.563091	1.49883	-8.91344	-1.7563	-1	0.814426	-1	1.66235	-1	0.29212	-1.00814	-1	1.54356	-6.7345	-8.25333	-3.91586	-1.57634	2.61116	2.69717	-1	-1	-7.249	-1	0.257029	-0.838233	-1
DVU3176	-1	-1	-1	-1	-7.92074	-1	-1	-0.827129	-1	0.304455	-5.25973	-1	-1.49483	-7.95223	-2.82876	-4.53142	-7.09383	0.238028	-1	-1	0.882575	-1	-5.63892	-1.25844	2.85154	-1	-1	-1	-1	-7.36677	-1	-3.44262	-1	0.60043	0.751874	0.623288	0.871288	-1	-4.85775	-1	-1	0.206438	-1	-1	-7.53285	-1	-3.82668	-0.387209	-1
DVU1789	-1	-1	-1	-1	-2.38773	-1	-1.76122	-4.07145	-1	1.55454	-1	0.181757	1.25364	-1	1.21852	-0.997532	-2.20559	-1	0.434548	-1	-1	0.444988	0.19105	-2.88127	1.97941	2.01861	-1	0.701824	-4.06566	-1	-0.0354461	-6.73448	1.59486	1.5868	-8.85976	-7.16101	-1	-6.17669	0.106917	-4.25961	-1.57462	1.86216	-2.83673	-1	-1	-1	-0.302261	-8.87352	-1
DVU3389	-1	-1	-1	-1	-6.27005	-1	-1	-5.079	-1	-1	-1	-8.45774	-1	-1	-1	-7.3179	-0.305024	-1	-1	-1	-1	-3.79214	-1	-1.42436	-3.30146	-1	-1	2.24711	1.19025	-1	-1	-1	-1	0.601951	-2.53234	-1	-1	-1	-1	0.367095	-1	-1	-3.46516	-1	-4.80165	-1	3.61552	-1	-1
DVU0015	-1	-1	-1	-1	-1	-1	-1	-1	-0.252534	-5.368	-6.3515	-1	-1	-1	0.831971	-1	2.38518	0.397904	-1	-1	-1	-2.40036	0.379548	1.19538	-5.4588	-1	-1	-1	-7.30776	-10.1445	0.826615	-1	-3.92169	0.282024	-7.68353	-7.36085	-1	2.28301	-1	-1	0.758599	-1	0.957805	-1	-0.381239	-1	-1.34518	-1.95156	-1
DVU2399	-3.89396	2.06797	-1	-1	3.0266	-1	-1	-4.12889	-1	-1	2.36912	-1	3.77013	-5.04661	-1.81054	2.92339	-1.07795	-7.84483	-1	-1	-1	-4.13315	1.08191	-0.879074	-1	-1	-1	0.583694	1.47428	-1	1.50752	2.98645	-1.39785	-1	2.01192	1.61102	2.99547	1.36548	-1	-7.49	-2.46187	-1	2.7352	-1	1.1351	-1	1.35441	0.548813	-1
DVU2144	-1	-1	-1	-1	0.628735	-1	1.62181	-5.4359	-1	2.85856	-1	-1	0.80988	-1	-1	1.0961	-1	-1	-1	-1	1.58879	1.30573	-1	0.906385	-1	-1	-2.00259	-1	2.0702	-1	-4.30605	1.69982	-1	1.72472	0.402091	0.763113	-1.13965	-1	-5.43184	-5.54043	0.640485	0.116943	-1	-1	-7.4404	-1	1.11712	0.372352	-1
DVU1608	-1	-1	-1	-1	-1	-1	-5.5375	0.238324	-1	-5.16619	-1	-4.53435	1.76443	-1	-1	-1.92708	-2.75597	-1	-3.88478	-1	-1	-6.24483	-6.88882	-1	-1	-1	-6.52831	0.691495	-1	-1	-1	-1	-1	-0.336084	-0.156471	-0.368263	-1	-1	-1	-1	1.43933	-1	0.0911786	-1	-1	-1	-1.09876	-5.91006	-1
DVU3070	1.51028	-1	-1	-1	-1	-1	-1	-1	-0.689168	-1	-7.92519	-1	1.34374	-1	-1	1.60224	-1	-1	-1	-1	-1	-1	-7.99685	-0.392505	-1	-1	-1	-1	-1	-1	0.786201	-1	-1	-1	0.273539	1.32602	-5.43092	-1	-1	-8.77746	-5.81724	-2.44076	2.79859	-1	0.455806	-1	-7.33272	-1	-1
DVU2531	-1	-1	-1	-1	-1	-1	-1	-1	1.39713	-5.12612	-1	-1	3.00725	0.971144	-1	0.92865	1.14146	-1	-3.64374	-1	-1	-5.62588	-1	-1	-4.38102	1.07519	-1	0.0492719	1.1021	-1	-1	-7.80906	-1	0.889888	-1	-1.69647	-1	-1	-1	-1	0.384877	-1	-1	-1	-1	-1	-1	-1	-1
DVU1048	1.05791	-1	-1	-1	-1	-1	-22.7776	-1	-1	-8.6627	-1	-3.62769	3.29369	-1	1.51236	-8.19346	-1	-1	-1	-1	1.76385	1.2305	-3.72653	-3.77923	-1	1.43765	-4.4573	-1	-1.90539	-1	3.1239	1.07926	-22.4832	0.899492	-2.29754	-7.57936	-13.1258	-1	-7.57248	-1	2.05554	1.55233	-1	-1	-1	-1	-1	-7.61252	-1
DVU0528	-1	-1	-1	-1	-1	-1	-1	-1	-1	-1	-1	-1	-1	-1	-1	-1	-1	-1	-1	-1	-1	-1	-1	-1	-1	-9.14449	-1	-8.91713	-1	-1	-1	-1	-3.8212	-5.74836	-1	-17.8739	-1	-1	-1	-6.05771	-4.79171	-1	-1	-1	-1	-1	-1	-1	-1
DVU1582	-1	-1	-1	-1	-1	-1	-1	-2.53981	-1	-1.73114	2.63805	-6.72201	-0.0181779	-1	0.745018	0.834365	-1	-5.70136	-1	-1	-1	-1	-1	1.20115	-1	-1	-1	-1	0.982438	-1	-1	-1.93156	-1	-4.57275	-1	-3.96038	-1	-1	-1	-1	-1	-1	-1	-1	-1	-1	-1	-6.18941	-1
DVU0786	-1	-1	-1	-1	-1	-1	-21.7431	0.238648	-1	-1.14659	1.49336	-1	-0.375218	-7.38671	-0.714291	-1	1.53587	-1	-1	-1	2.68128	-1.7508	-1	0.490393	-1	-1	-1	-7.47745	-1	-7.05995	2.3622	-0.684425	1.03808	-1	-1	1.85639	-1	3.10181	-6.30417	-1	-1	-3.37233	-2.65006	-1	-7.7961	-1	1.69197	-1	-1
DVU1361	-1	-1	-1	-1	-1	-1	-1	-1	-1	-1	-1	1.74614	1.7942	-1	-1	0.572075	0.357929	-1	-0.950759	-1	-1	0.824459	-1	0.367324	-1	-1	-1	-1.46744	-7.33749	-1	0.706441	-5.72903	-5.59863	-2.74291	-1.83619	-1	-1	-1	-2.85045	-1	-1	0.0860585	-1	-1	-4.0537	-1	-8.63523	1.72921	-1
DVU1853	-1	-1	-1	-1	-1.05829	-1	-0.684043	0.461242	-5.54219	-0.565826	1.99294	-1	0.596322	-4.64129	-6.64365	0.620934	-1.16177	-3.22223	0.895829	-1	-1	1.09289	0.0870157	-1.05766	-1	-1	-1	-1	-1	-1	-3.37174	-1	-1	-1	-0.773553	-1	-1	-1	-0.852136	-6.71735	-0.297721	0.673976	-1	-1	-1	-1	-0.0790327	0.669127	-1
DVU3194	-1	-1	-1	-1	-1	-1	-7.88379	-0.32628	-0.650705	2.26567	-1.50917	-1	-5.22745	-4.19393	-1	-1	-1	-1	-1	-1	-1	-1	-3.43191	-8.98766	1.9908	0.368392	0.470879	-1.30384	0.979076	-5.26554	-1	-4.14626	-9.22192	-0.224155	-1	-7.65134	1.5326	-1	-1	-6.67415	2.321	-1	-1	-1	1.7185	-1	-0.94075	-1	3.12921
[truncated: 37 more columns]

## Sheet: SR1_744
Assay	log2RQ.RTsinglecell.1	log2RQ.RTsinglecell.2	log2RQ.RTsinglecell.3	log2RQ.RTsinglecell.4	log2RQ.RTsinglecell.5	log2RQ.RTsinglecell.6	log2RQ.RTsinglecell.7	log2RQ.RTsinglecell.8	log2RQ.RTsinglecell.9	log2RQ.RTsinglecell.10	log2RQ.RTsinglecell.11	log2RQ.RTsinglecell.12	log2RQ.RTsinglecell.13	log2RQ.RTsinglecell.14	log2RQ.RTsinglecell.15	log2RQ.RTsinglecell.16	log2RQ.RTsinglecell.17	log2RQ.RTsinglecell.18	log2RQ.RTsinglecell.19	log2RQ.RTsinglecell.20	log2RQ.RTsinglecell.21	log2RQ.RTsinglecell.22	log2RQ.RTsinglecell.23	log2RQ.RTsinglecell.24	log2RQ.RTsinglecell.25	log2RQ.RTsinglecell.26	log2RQ.RTsinglecell.27	log2RQ.RTsinglecell.28	log2RQ.RTsinglecell.29	log2RQ.RTsinglecell.30	log2RQ.RTsinglecell.31	log2RQ.RTsinglecell.32	log2RQ.RTsinglecell.33	log2RQ.RTsinglecell.34	log2RQ.RTsinglecell.35	log2RQ.RTsinglecell.36	log2RQ.RTsinglecell.37	log2RQ.RTsinglecell.38	log2RQ.RTsinglecell.39	log2RQ.RTsinglecell.40	log2RQ.RTsinglecell.41	log2RQ.RTsinglecell.42	log2RQ.RTsinglecell.43	log2RQ.RTsinglecell.44	log2RQ.RTsinglecell.45	log2RQ.RTsinglecell.46	log2RQ.RTsinglecell.47	log2RQ.RTsinglecell.48	log2RQ.RTsinglecell.49
DVU0697	-6.14879	-1	-1	-4.50361	-8.87874	-1	-5.29406	-1	1.68885	1.07259	-1	1.00913	-1	0.0677805	1.90205	-1	-1	-9.73912	-1	-1	-1	-1	-8.85274	-1	-1	-1	0.0123685	-1	-4.27357	-6.24971	-1	-3.81104	-1	-1	-1	-6.27034	-1	-4.73474	-1.2258	-1.94602	-1	-1	0.227896	-1	-1	-3.1842	-1	-1	0.616824
DVU1200	-1	-1	-4.16863	-0.676376	-5.46095	-8.89161	2.02416	0.70776	0.640179	-9.02827	-0.187194	-1	-1	-5.17138	-2.08553	-1	-1	-1	-1	-1	-1	-1	-1	-3.05174	-1	-1	-5.10533	-1.72079	0.470771	-1.33816	-6.66984	-1	-1	-6.48671	-4.87752	0.210173	-1.14847	-6.8651	-8.27642	-2.23484	-1	-1	1.59082	-1	-1	-1	-1	-1	0.643817
DVU2979	-8.00136	-1	-1	-1	-3.21627	-1	-4.70469	-1	-1	-1	-1	0.443571	-1	0.470545	-1	1.64784	-1	-1	-1	-1	-8.70642	-1	-8.68436	1.0794	-1	1.54631	-1	1.34625	-1	-6.5229	-5.31247	-1	-4.52034	-0.498388	-1	-8.05107	-6.09595	-1.78284	-3.41445	-0.370254	-1	-4.2283	-1.88537	-1	-1	-8.60258	1.27735	-4.8048	-1
DVU1705	1.2701	-4.60598	-1	-1	-0.169167	-0.0190573	-1	2.68838	1.83047	-1	1.14218	-2.68821	-1	3.12503	-5.34343	2.34034	-1	0.0816979	1.62629	1.837	1.96407	-1	1.80424	2.50937	2.69421	0.458628	2.83515	2.06791	-0.592685	3.49423	-1	-7.83147	3.27069	2.00968	-1.28364	-1	-0.864167	-1	1.582	2.26164	-1	-1.47087	2.60318	-1	-1	-1	2.25018	1.84887	2.37197
DVU2365	-1	-1	-8.13457	-1	-1	-1	-3.70651	-1	-1	-1	-1	-1	-1	-7.37967	-1	-4.11198	-1	-1	-1	-1	-1	-1	-1	-1	-1	-1	-8.35692	-1	-0.370709	-0.975776	-0.171227	-1	-1	-1	-1	-1	0.368226	-5.51193	-3.95844	-1	-1	-1	-1.67274	-1	-1	-1	-2.57952	-4.55124	-7.48492
DVU0052	0.525507	-1	-1	-1	-4.87747	-1	2.15633	-2.30319	-1	-0.499981	0.405181	-3.99874	0.891763	-8.18091	-4.89301	-7.44474	-1	-7.60382	-1	-1	-1	-1	-1	2.05213	0.407464	-1	-0.73366	-1	-4.72826	-1.56514	0.811494	-2.74551	-1	-0.69479	1.56454	-1	1.94717	-1	0.676774	-1	-1	-1.56737	0.649239	-1	-1	-2.74677	1.70633	-1.338	-8.69658
DVU0854	-1	-1	-7.98991	-1	-1	-1	-1	-1	-9.61197	-5.59554	0.520622	-1	-7.83701	-1	-4.26529	-1	-1	-1	-1	-1	-1	-1	-1	-2.15857	1.4988	-1	1.27491	-8.62446	-1	-1.78863	-0.160107	-5.93639	-3.14849	-0.685469	0.721612	-1	1.72808	-1	-4.71051	0.198224	-1	0.650361	-6.49188	-1	-1	-1	1.22499	-1	-5.59912
DVU2942	-1	1.00413	-9.34766	-2.36559	-7.28437	-1	-1	-0.0906984	-1	-0.162554	-7.94902	-1	-4.22233	-1	-7.67465	0.275928	-1	-1	-0.689436	-5.92937	-1	-1	-1	-7.24314	-7.26007	-1	-1	0.0792173	-1	-9.29437	-1	-1	-1	-1	-1	-1	0.738435	-1	-0.436404	-1.13947	-1	0.787047	-1	-1	-1	-1	-1	-1.43855	-1
DVU1841	-1	-1	-1	-2.50617	-1	-1	-4.65283	-7.2877	-7.44208	-2.58464	0.244726	-1.80812	-1.18499	-0.483003	-0.186234	-7.43311	-1	-1	-0.880626	-1	-0.867654	-1	-1	-1.2171	-1	-1	-1	-1	-1	-5.77227	-1.07255	-1	-9.54288	-1	-1	-0.854704	-7.72366	-2.68483	-1	-8.49348	-1	-1	-1.98777	-1	-6.6041	-6.76043	-1.16734	-11.2815	-1
DVU0263	-1	-1	-2.91916	-1	-1	-1	-1	-1	-2.17168	-1	-1	-1	-4.43976	-1	-3.06173	-2.23488	-1	-1	-0.997878	-1	-7.46232	-1	-1	-1	-1	-1	-1	-6.99479	-9.85881	-1	-1	-5.94018	-1	-1	-11.3434	-4.86895	-2.68469	-1	-2.48211	-1	-1	-6.53296	-3.49964	-1	-1	-2.45575	-1	-4.35241	-4.64327
Dv23SC	9.80043	8.92621	9.513	8.25364	8.94623	6.83004	10.3115	10.0948	9.09193	9.17234	9.59311	9.03307	9.46916	9.37281	8.15788	10.1819	-1	6.70798	9.36672	8.12921	10.0718	0.788544	9.10969	-1	9.55014	10.2148	9.85427	9.62226	9.10572	9.30448	9.53943	9.25867	8.72451	9.35089	8.22134	8.34248	10.1187	7.87686	9.70508	8.69475	-1	9.59252	10.0205	7.7765	9.15492	7.7679	9.13694	9.02976	8.06822
DVU1290	-1	1.15537	-1	-1	1.33745	-1	0.123668	-6.02837	-7.42061	-1	-1	1.15257	1.89852	-1	-4.84698	0.771294	-1	-1	-6.80646	-1.26355	-1	-1	0.990042	1.81237	-6.26635	1.51275	-0.847287	-0.355921	-1	3.36273	-6.26502	-1	-1	-1	-1.53937	-1	1.8476	-1	1.86666	-3.23029	-1	0.922066	-1.39208	-1	-1	-1	1.28964	-1	-1
DVU0732	-0.0807895	-1	-1	-1	-1	-1	-1	-1	-1	-1	-1.45275	-5.64195	-1	-3.17574	-1	0.754772	-1	-1	-1	-1	-1	-1	-1	-1	-1	-1	-2.43986	-0.278192	-0.343249	0.161743	-1	-8.59668	-1	1.87489	-1	-1	1.17083	-8.57807	0.649503	-1.50131	-1	-1	-1	-1	-5.06287	-1	-8.99732	-0.75122	-2.32134
DVU0734	-1	-1	-1	-1	-1	-1	-1.05004	-8.59386	-1	-1	-1	-1	1.01069	-8.54611	-1	-1	-1	-1	-1	-1	-1	-1	-1	-5.84109	-1	1.35402	1.33514	0.955607	1.43774	-4.12787	-1	-1	-1	0.558462	0.0836069	-1	1.97078	-7.2152	1.30123	0.952238	-1	1.83934	-1	-1	-1	-1	-1	1.21523	-1
DVU1295	1.63204	-9.83742	-2.41918	0.288308	-1	-1	1.03512	-5.09321	-5.00518	1.53843	-0.184939	1.75941	0.56743	-1	-1	1.01823	-1	-1	2.35144	0.358312	1.92291	-1	-1	-3.3623	-8.23443	-0.949683	1.82761	-1	0.426662	1.53503	-1	-1	-1	-1	-3.64492	-1	2.55273	-7.53197	0.435649	-3.16669	-1	-0.19651	0.525188	-1	-1	-0.489815	-1	0.747813	0.517076
DVU0840	-1	-1	-1	-1	-1	-7.99704	-1	-1	-1	-8.56425	-1	-1	-1	-1	-7.46313	-5.62558	-1	-1	-1	-1	-1	-1	-1	-5.62768	-1	-5.86912	-9.4275	-10.1219	-10.7538	-6.04803	-1	-1	-6.90316	-1	-1	-1	-1	-1	-1	-10.371	-1	-9.77178	-10.3712	-1	-1	-1	-10.3906	-1	-1
DVU2552	-1	-1	-6.79787	-8.91766	-1	-1	-1	-1	-1	-1.41549	-1	-1	1.39526	0.702315	0.907486	-4.81345	-1	-1	-1	-1	-1	-1	-1	-1	-1	-1	-1	-4.57871	-1.92584	0.630677	1.60125	-1	-1	-1	-1.82094	-1	-1	-1	-0.604772	-1	-1	-1	-2.44467	-1	-1	1.18289	-1	-1	-3.39411
DVU2776	-3.97015	-5.89717	-0.256608	-12.9031	-1.14241	-1	-7.30445	1.1087	-1	-0.0180652	-1.14194	-1	0.0527085	-0.0574239	-0.0478003	1.21827	-1	0.0357619	-1	-0.522651	0.845896	-1	1.35215	-3.27253	-2.05195	-4.82737	0.417966	-0.414867	-0.269938	-0.419827	-1.87123	1.08595	1.76263	1.2295	-2.37311	-1	1.28363	-1	0.378908	-8.68397	-1	-1.51481	0.191019	-1	-2.51686	-1	-2.27179	-1	-0.380266
DVU1890	-1	-7.53058	-1	-0.0336636	0.0641559	-1	-1	-1	-1	-1	-1	-9.10433	0.414624	-3.39616	-1	-1	-1	-1	-0.784948	-5.04683	-1	-1	-1	1.06882	-1	-1	1.27179	0.819068	-1	-1	-1	1.23337	-1.23038	-2.15019	-1.18657	-6.59963	-1	-1	-3.84374	-1	-1	-1	1.37625	-1	-1	-1.61663	-5.69175	-1	-1
DVU3059	-1	-1	-4.70221	0.0514867	0.0841603	-1	-1.24897	-1	-1	-1	-1	-1	-1	-1	1.28186	-1.6179	-1	-1	-1	-1	-1	-1	-1	-1	-1	-1	-1	-3.47162	0.267799	0.944099	-1	-1	0.0845508	0.910351	-3.83728	-1	2.99978	-1	-1	-1	-1	-1	-4.65891	-1	-1	-9.31949	-1	-1	-8.20902
DVU1282	-9.57447	-2.07769	-7.09883	-1	-1	-1	-1	-0.917657	-1	-1	-1.81937	-1	-1	-3.64182	-1	-1.29439	-1	-1	0.288516	-6.7689	-1.0196	-1	-1	-2.95926	0.502034	0.660371	-1.54646	-5.94972	-9.54331	-1.58335	-1	-9.63314	-1	-0.55925	-0.859289	-1	-1	-0.32487	-1.22332	-1	-1	-1	-7.08134	-1	-1	-1	-1	-0.970244	-2.69422
DVU0929	-1	-6.09852	-1	-1	-6.10003	-1	-1	0.0334026	0.0709305	1.37849	-1	-1	-2.27743	-0.209822	-1	-1	-1	-1	-1	-3.20129	-1	-1	-1	0.654886	0.898983	-5.08112	-1	0.462135	-2.67371	-7.8094	-3.25907	-1	2.51046	-1	-1	-1	-7.99464	-1	0.374594	-1	-1	-7.29288	-1	-1	-1	-1	-1	-1	-3.9658
DVU3258	-5.9541	-1.39715	-1	-1	-1	-1	-1	-0.999959	-1	-1	-1	-1	-1	-1	-2.73527	-5.16389	-1	-1	-3.88188	-1	-1	-1	-8.8934	-2.12529	-1	-1	-8.11811	-9.4933	-1.23545	-1	-1	-2.30338	-9.34652	-0.161296	-0.886113	-1	-1	-1	-1	-1	-1	-1	-1	-1	-1	-7.32875	-2.98564	-1	-7.88131
DVU2503	-2.43895	-1	-1	-1	-5.37186	-3.92045	-3.56349	-1	-1	-1	-8.42971	-4.62378	-1	-1	-1.34126	-1	-1	-1	-1	-1	2.0502	-1	-1	-8.78115	-1	-1	-1	-4.30375	-1	-6.97007	1.69301	-1	1.11911	-5.473	-1	-1	-1	-1	-1	-1	-1	-5.12355	-1.20817	-1	1.44227	-8.66977	-4.82359	-8.79694	-1
DVU0633	-1	0.322183	-1.65327	-1	-1.82726	-0.245616	-0.534502	-1	-1	-1	-3.15188	-1	-2.97727	-1	-1	-1	-1	-1	-1	-2.5636	-1	-1	-3.13548	-1	-1	-1	-1	-2.3769	-1	-1	-1.0008	1.41558	-0.604302	-1	-1.94518	-1	1.61953	-1	-0.792932	-0.0160269	-1	0.438774	-0.567575	-1	-1	-1	-1	-1.0635	-1
DVU2490	-1	-1	-1	-4.98682	-1	-1	-1	-1	-1	-4.71039	-1	-1	-1	-1	-6.01573	-1	-1	-1	-2.25465	-1	-1	-1	-6.69072	-8.79019	-5.10866	-1	-5.66778	-1	-1.74352	-1	-7.75664	-1	-1	-1	-1	-1	-1	0.302408	-1	-4.36694	-1	-1	-1	-1	-1	-1	-1	-8.78551	-2.41445
DVU1907	-1	-1	0.922091	-1	-1	-1	-8.31006	-1	-4.73814	-1	-1	-6.59992	-1	-1	-2.65441	-1	-1	-1	-8.28878	-1	-1	-1	-1	-4.17324	-6.02587	-0.475029	-1	-1	-7.57014	1.04908	-1	-1	-1	-1	0.0614337	-7.60668	-1	-1	-0.853981	-7.80607	-1	-1.92376	-1	-1	-1	-1	-7.40389	-7.07338	-6.4089
DVU2668	-1	-1	-1	-1	-1	-1	-1	-1	0.209902	-5.4862	0.762819	-1	-1	-1	-0.589594	-1	-1	-1.54453	-8.80739	-1	-1	-1	-1	-1	-1	-2.33257	-1	0.742171	-3.67406	-1.19033	-1	-1	-1	-1	-7.59877	-1	-1	-1	-2.41701	-1	-1	0.497411	-6.76939	-1	-1	-1	-5.95026	-1	0.69635
DVU3192	-1	-1	-1	-1	-1	-1	-5.55141	-1	-1	-1	-1	-8.68551	-1	-0.841005	-1	-1.38875	-1	-1	-6.56163	-1	-8.75213	-1	-5.65815	-1	-5.07085	0.870016	-1	-9.53104	-1	-1	1.43828	-5.21421	-1	-1	-5.49868	-1	1.25603	-1	-1	-1.98947	-1	-1	-1	-1	-1	-1	-1	-5.6189	-2.80532
DVU1463	-1	-3.96591	-5.94634	-1	-1	-1	-1	1.82782	-1	-1	-1	-1	1.60636	-1	-6.68173	-1	-1	-1	-1	-1	-1	-1	-1	1.01138	-1.59666	-2.59678	-1.21703	-1	-1	2.03375	-1	-1	0.023052	-1	1.10512	-1	2.43923	-9.83496	-1	-9.71633	-1	0.41633	-6.99921	-1	-1	-1	-1	0.509106	-1
DVU0477	-1	-1	-1	-1	-1	-7.04603	-1.67534	-1	-1	-1	-1	-1	-3.73793	-6.77952	-1	-0.847068	-1	-1	-1	-1	-1	-1	-1	0.342002	-5.56964	-1	-1	-1.39289	-1	-1	-3.63742	1.02497	0.969615	-1	-0.657937	-1	1.1629	-1	-1	-6.96329	-1	-5.37044	-1	-1	-1	-1	-1	-1.14048	-8.14047
DVU0890	-1	-1	0.149216	-1	-1	-1	-1	-1	-1	-1	-1	-1	-4.43087	-1	0.314153	-0.622418	-1	-1	-1	-1	1.5028	-1	-1	1.41287	-1	-1	-1	-1	-1	-7.42714	-1	-3.24235	-1	-1	-1	-1	-1	-1	-1	-4.90831	-1	-1	-1.35239	-1	-5.90209	-1	-1	0.0549633	0.442215
DVU0931	-9.68624	-1	-1	-1	-7.04221	-1	-9.65118	-6.31931	-3.09854	1.65008	-1	-1	-1	0.495409	-1	-1	-1	-1	-1	1.70431	-1	-1	-1	-5.2733	1.62906	-1	-1	-0.810735	-7.56401	-1	-1	-1	-4.2622	-1	-1	-1	1.14277	-1	-2.91478	-1	-1	-1	-0.414382	-1	-1	-1	-1	-1	-4.38504
DVU0142	-5.1739	1.06281	-4.75621	-2.86457	1.40447	-1	1.08867	-1	-1	-5.47895	-1	-1	1.24144	-1	0.952685	1.08119	-1	-1	-1	-1	-1	-1	-0.0296537	-6.51589	-3.05728	-1	-8.55402	-8.86102	-0.559351	0.896778	0.840968	-1	0.0755449	0.420014	1.00464	-2.02311	-1	-1	-8.87117	-7.70055	-1	0.955444	1.99092	-1	-1	-1	0.815906	0.378611	1.39356
DVU3156	-9.02867	-1	-1	-1	-1	-1	0.502064	1.64657	0.804914	-1	-5.14006	-1	-1	-8.11933	-1	1.88689	-1	-1	-1	0.00734351	-1	-1	-1	-4.55917	-1	-4.37433	-6.26758	0.542442	-2.99257	1.29588	-1	-1	-1	-1	-6.51463	-5.61576	-0.960431	-1	1.57541	-7.17283	-1	-4.63436	0.575539	-1	-7.48671	-1	-6.28785	1.39676	-0.97663
DVU0224	-4.21632	-1	-1	-1.11647	-1	-1	1.87079	-1	-1	-1	-1	-1	-1	-1	-1	1.02187	-1	-3.51073	1.98509	-0.120483	1.26151	-1	0.845748	-3.69998	-1	-2.47075	-0.767231	0.746961	1.13423	-0.708206	-1	-1.6652	1.03928	-1	-4.42046	-7.91044	2.19057	-6.83242	-3.43009	2.12057	-1	-1	1.16222	-1	-1	-1.83624	0.663026	0.539007	-1
DVU1109	2.61332	-1	-7.90419	-1	-1	0.809303	1.68097	2.59025	-2.54085	-1	1.6054	-6.01265	1.87251	0.451505	-6.37726	-1.9764	-1	-1	0.964685	1.2154	-1	-1	2.15955	2.80883	1.46902	2.49754	2.90184	2.84144	2.02249	3.16609	-0.160961	-2.05028	0.035666	1.96347	1.27172	0.948735	2.84197	-0.803717	2.68549	1.87374	-1	-1	2.82793	-1	-1	0.256155	0.169941	2.52147	0.404964
DVU0004	-4.8945	-1	-6.58005	-1	1.28544	-1	0.985829	-1	-7.14691	-1.10599	-2.87678	2.60204	-1	-5.05081	0.537135	2.01477	-1	-1	-5.10579	-1	-1	-1	-7.16202	0.358777	-1	2.3083	-1	-1	0.889893	-1.60352	-1	-1	-5.80108	-1	-3.17624	-3.4766	3.03125	-1	2.12313	-6.78563	-1	-1	-4.17113	-1	-1	-1	0.642969	-6.85359	-1
DVU1353	-1	-1	-7.7156	-5.59579	-1	-1	-9.17483	-6.5592	-7.5243	-1	-1	-1	-1	-1	-6.41132	-5.3513	-1	-1	-1	-1	-1	-1	-1	-11.3104	-1	-5.6822	-1	-1	-6.78269	-5.84747	-1	-1	-1	-1	-1	-9.81068	-1	-1	-1	-1	-1	-1	-1	-1	-1	-1	-1	-1	-9.90019
DVU0825	-5.7178	-1	-1	-1	-1	-1	-0.616688	-1	-5.09214	-0.510485	-1	-3.84614	-4.51903	-1	1.40612	-2.10027	-1	-1	-1	-1	-1	-1	-1	0.72652	-1.0335	-0.133865	-1	0.524048	-6.84173	-6.66785	-2.51932	-1	1.11863	-4.02565	-1	-1	0.999795	-0.00480984	-1.7789	-1.98706	-1	-1	-0.565766	-1	-2.92405	1.43686	-1	-1	-1
DVU0718	-1.8736	-1.09513	-1	-0.890771	-3.84227	-0.642641	1.93699	0.740086	-1	0.2763	0.919075	-0.346977	0.605542	1.16599	1.46319	2.37731	-1	1.9493	2.1094	1.56746	-0.00505842	-1	0.878091	1.42668	-0.187246	0.288464	-0.800261	-1.92989	0.411116	2.06129	-3.40211	-0.189577	1.10985	-1.4703	2.60928	1.45959	3.64019	2.27357	1.36747	1.92542	-1	2.25278	2.38631	-1	-0.0962858	0.560454	-1.25108	-1.13259	0.15079
DVU2405	0.00939403	0.00693258	1.60641	-1	-0.938076	-1	2.88591	0.653791	0.660133	-0.265374	-0.0860444	2.07224	2.52682	0.36241	-0.199441	2.77032	-1	-0.903779	-0.252886	-1	0.154817	-1	-1	-1	0.21376	2.03506	1.47898	1.59635	0.0478047	1.38755	2.04142	-1	0.88605	-1	0.403317	-0.538032	2.89516	-0.603307	2.84648	-1.03845	-1	2.52852	2.79049	-1	-1.39824	-1.06028	-1.02929	-1	-0.898711
DVU2504	-1	-1	-1	-1	-6.71023	-4.04644	0.615364	-1	-1	-1	-4.90014	-5.27196	-2.20746	-7.108	-3.04089	-1	-1	-1	-1	-1	-0.103747	-1	-1	-1	-1	-1	-1	-4.10994	-1	-0.788353	-1.1698	-1	-1	-1	-5.03425	-1	-1	-1	-7.81674	-1	-1	-8.78523	-1.17525	-1	-1	-1	-1	-7.65517	-1
DVU0002	-1	-1	-2.2971	-4.62039	1.19531	-1	-1	0.0107883	-1	-1	-1	-1	-1	-1	1.01864	-2.06109	-1	0.917604	0.768129	-1	-1	-1	0.811732	0.617793	-5.8874	0.230574	-1	-0.578483	-4.01996	-7.5421	-1	0.7516	-3.27812	-6.21309	-5.86794	-1	-1	-6.2048	-1	-1.97951	-1	-1.46006	0.63661	-1	-1	-1	-0.765779	-3.52102	-1
DVU0847	2.11573	1.45616	0.011577	-0.438315	2.95389	-6.59316	0.115593	0.692208	1.70871	-1	1.12877	1.59828	2.03024	1.98416	1.37698	3.73468	-19.055	-1	4.03978	-1	-0.444841	-1	0.69478	0.457876	1.26421	4.54191	0.776948	2.67815	1.01814	3.6317	2.73304	0.0422112	0.218436	1.68801	-1	0.817767	3.12624	-1	1.54435	1.37309	-1	3.39768	3.33362	-21.2286	0.207819	1.3212	2.00193	0.349907	-1
DVU2951	0.639473	-1	-8.69104	0.689264	-5.25615	-1	-2.7339	0.0401488	0.490387	-1	-1	-1	-1.85478	-1	1.9366	0.838612	-1	-1	-5.51294	-7.51037	-0.637054	-1	-1	-0.698081	-1	-4.88447	-8.37155	0.172067	2.25648	1.05945	-0.0680908	-3.53813	0.13639	-6.20745	-1.00887	-0.316314	1.73225	-5.82287	2.24388	-7.92656	-1	-1	-1.93263	-1	-8.10137	-0.229209	0.72881	-0.475587	-0.230621
DVU2004	-4.59443	-1	-7.02942	-1	-1	-1	-7.34127	-8.42257	-1	-1	-7.21415	-4.31926	-1.99739	-4.45678	-1.45054	-1.47456	-1	-1	-6.70763	-1	-1	-1	-1	-3.99034	-4.17917	-1	-2.74443	-1	-2.37801	-2.07329	-1	-2.64968	-1.17701	-1	-1.10746	-7.44421	-2.51337	-1	-1	-2.29783	-1	-1	-3.29066	-1	-2.58398	-1	-7.37552	-1	-1
DVU1619	-1	-1	-1	-2.57306	-1	-1	-1	-5.35881	-1	-7.92789	-1.79576	-1	-1	-1.73476	-5.29838	-9.09658	-1	-0.488746	-1	-1	-1	-1	-1	-1	-9.28214	-1	-1.60604	-1	-1	-1	-1	-1.78455	-4.23644	-4.29832	-1	-1	-4.3912	-1	-1	-2.90715	-1	-3.83345	-4.33594	-1	-7.44406	-9.18633	-3.58038	-1	-10.0433
DVU0812	-1	-1	-3.46461	-1	-1	-5.70528	-7.53113	-1	-1	-5.12263	-1	-3.25951	-1	-8.62143	-7.62085	-1	-1	-1	-1	-3.63197	-1	-1	1.35774	-3.21776	-1	1.29381	2.03213	-2.28097	-1	-0.463024	-1	-1	-1	-3.92024	-1	-1	2.41323	-5.89787	-1	-6.72071	-1	-1	1.70872	-1	-1	-1	1.78022	-1	-16.5061
DVU0868	-1.46709	-1	-1	-1.69108	-1	-1	-0.955472	-1	-1	-1	-1	-1	-5.36768	-1	-1	-1	-1	-1	-1	-2.9101	-8.45901	-1	-7.9753	-1	-1	-15.1245	-1	-1	-1	-1	-1	-1	-1	-1	-0.576751	-1	-1	-1	0.54588	-1	-1	-1	-8.12155	-1	-8.81213	-7.46737	-1	-0.623311	-8.69324
DVU2840	0.774076	-0.174143	-1.32784	-0.570078	1.03468	-1	1.51883	0.871233	1.67976	2.89528	2.36223	-1	0.62666	2.29734	-1	2.83187	-1	1.70958	2.64055	2.64322	-0.705498	-1	-1	3.09741	3.89303	-4.38975	-1	1.91309	1.80017	2.07606	-1.11822	-1	2.73332	0.0282446	0.133575	-0.462892	-1	-1	2.45502	1.91316	-1	1.46068	-1.67112	-1	-0.175129	-7.20913	3.53049	2.87939	0.606013
DVU3220	-4.55312	-1	-1	-2.59165	-1	-9.54777	-1	-1	0.796645	-3.95212	-1	-1	-1	-8.65557	-1	-1	-1	-1	-1	-3.42161	-1	-1	-1	-0.93122	0.182628	-1	-1	1.492	-3.3997	0.423822	-1	-1	1.21545	-1	-8.67044	-1	-1	-1	-1	1.68267	-1	-6.85516	2.58156	-1	-6.1313	-2.6995	-1	-1	1.02099
DVU1664	-1	-1	1.12319	-4.39007	0.479727	-1	-1	-2.53923	-2.23758	-1	-0.352689	1.74684	0.815065	1.11506	-0.799844	-1.15175	-1	-1	-1	-1	-1	-1	-1	-1	-0.526198	-9.17486	-0.206931	-3.91433	-0.00495557	-9.24575	-1	-1	-8.37304	-1	-1	-1	1.64091	-1	-1	1.99174	-1	-1	0.245449	-1	-1	-1	-3.79553	1.32293	-9.25684
DVU1398	-0.51458	-0.596193	-3.17904	-0.643001	1.42246	0.778166	3.07596	1.63773	1.27414	1.56148	1.80046	-3.24379	1.12121	1.28999	0.986776	-1	-1	0.236626	0.107321	1.82801	2.06021	-1	0.217186	1.85607	0.357341	1.04125	2.34008	2.37529	1.88874	2.00256	-2.42409	1.34999	1.70512	0.195319	2.28121	-0.300038	-1	0.901926	1.33119	2.40986	-1	2.46181	2.73386	-1	0.269089	-1.29378	0.379866	0.490939	-0.797657
DVU1879	-1	-1	-1	-1	-1	-1	-1	-1	-5.58378	-1	-1	-1	-1	-0.026308	0.864723	-1	-1	-4.97522	-1	-1	-1	-1	-7.09688	0.661002	-1	-1	-4.35444	-1	-1	-8.80929	-1	-2.24077	-1	-1	-1.51143	-1	-0.559163	-1	-1	0.205074	-1	-1	-8.66159	-1	-1	-1	-1	-7.65791	-1
DVU1044	-1	-1	0.679495	-1	-1	-1	0.773052	-1	-7.74888	0.651273	-1	-1	-1	0.635207	0.735717	0.950534	-1	-6.37359	2.4064	-1	-1	-1	-7.00387	-1	1.90575	1.14947	-4.48321	1.15331	-1	-6.0963	0.640247	0.3991	-1	-2.36236	-0.290279	0.537766	2.10908	-1	-1	-1.57614	-1	0.56197	1.01546	-1	-1	-1	-1	-7.75797	-1
DVU0900	-1	-1.47479	-1	-1	-1	-1	-1	-7.53019	-14.6467	-1	-1	-1	-8.31329	-4.23993	-1	-1	-1	-1	-10.3635	-1	-1.90959	-1	-1	-1	-1	-2.44426	-1	-4.87564	-1.42156	-2.24367	-1	-6.90639	-2.38089	-20.6649	-1	-1	-1	-1	-7.1916	-2.57558	-1	-0.378415	-15.0353	-1	-1	-1	-15.6638	-1	-7.30715
DVU0811	-6.98692	-1	-3.47403	-1	-1	-6.22947	0.792053	-1	-1	-1	-2.63833	-1	-1.4154	-1	-0.731948	-1	-1	-1	-1	-1	-1.8207	-1	0.813	-1.72443	-1	-1	-1	-3.48215	0.999236	0.207978	-1.6447	-1	-0.516368	-4.83245	-1	-1	1.50379	-3.13811	-1	-6.09699	-1	1.17887	-1	-1	0.333779	-9.23743	-1	-1	-1.02855
DVUA0002	-1	-1	-4.54818	-3.4853	-1	-6.12956	0.936496	-0.468787	-1	-1	-1	-8.88222	-1	-1	1.5441	-0.253021	-1	-1	-6.90743	0.704974	-1	-1	-6.54229	-0.324698	-1	-1	2.17453	-1	-2.43848	-1	-3.858	-1	0.0522124	-1	-2.44723	-1.52331	0.980626	-1	-1	-8.89237	-1	-1.67314	-1	-1	-7.19805	-0.139314	-1	-1	-1
DVU1867	-1	-1	-1	-8.71802	-2.67473	-5.22579	-2.95842	-1	-4.20542	-5.11818	-7.16355	-1	-1	-1	-5.68864	-1.56634	-1	-1	-5.04972	-8.43055	-1	-1	-1	-5.92619	-1	-1	-4.86218	-1.64134	-1	-2.62318	-2.19513	-1	-1	-2.50405	-4.40993	-1	-6.29172	-1	-0.978296	-3.28668	-1	-1	-1.68205	-1	-1	-1	-1	-8.78625	-7.69201
DVU0481	-2.37708	-2.85163	-1	-8.57897	-4.05725	-0.110048	-1	-2.46074	-1	-1	-4.0631	-5.55695	-1	-5.63266	-1	1.24593	-1	-1	-1	-3.33206	-1	-1	-1	-0.103001	-8.553	1.2122	0.659191	-4.87304	-1.30777	-1	-1	-1	-5.75758	-1	-7.54371	-1	-1	-1	0.408465	-1	-1	-1	-1.06981	-1	-1	-1	-1	-0.486102	-6.72692
DVU2947	-0.596043	0.852514	-4.88419	-4.59776	-6.63515	-8.39371	0.508372	0.811386	-4.7064	0.68968	-1	-6.65857	0.170567	-1	-1	3.78777	-1	1.06673	2.0609	0.655676	-1	-1	1.81796	-0.130728	-1	1.26378	1.24524	-1	0.373133	-1	0.822381	-2.11472	-1	-1	0.586658	-1	2.1347	-7.76715	0.105511	-1	-1	-3.43608	-1	-1	-1	-1	-7.13388	-5.39244	-1
DVU3100	-1	-1	-4.95069	-1	-1	-0.681778	0.735127	-1	-1	0.630456	-3.68559	-1	-1	-1	1.67587	-2.29658	-1	-1	-6.92844	-1	-7.03122	-1	-0.356943	-0.995375	-6.33727	-1	-1	-1	-1.34561	-0.975363	0.455917	-6.75904	-1	-0.254581	-5.31344	-1	-1	-1	0.522584	1.3578	-1	-2.47672	-1	-1	-4.15911	-6.89199	-0.411998	-3.46929	0.687174
DVU3353	-1	-1	-1	-1	-1	-1	-1	-1	-1	-1	-1	-1	-1	-1.19287	-0.533097	-3.17553	-1	1.16993	-1.6359	-1	-3.04573	-1	-1	-5.37306	-1	-1	-1	-1	-1	-4.17223	-6.46586	-1	-1	-1	-1	-1	-1	-1	-1	-1	-1	-1	-1.38106	-1	-1	-1	-1	-1	0.1521
DVU1289	-1	-6.77152	-1	-1	-1	-1	2.79075	-7.68041	-1	-1	-1	-1	-3.24455	-4.76936	-6.17992	-1	-1	-1	-1	-1	-1	-1	-1	1.83548	-5.48097	1.76687	-3.84031	1.79471	-1	3.11285	-5.85741	-1	1.75726	-1	-1.51261	-1	0.29664	-1	1.25897	-2.78926	-1	2.36729	-1.37464	-1	-1	-4.54854	0.743492	-1	-8.54267
DVU0704	1.90658	-6.87359	-1	-1	-0.934022	-1	0.513712	1.05296	0.309109	-1	1.03425	-1	-1	-1	2.22271	1.33836	-1	-7.32424	-4.04349	-0.255582	-1	-1	-1	-1	-0.718677	-1	2.34237	0.440296	-1.75477	-1	2.09783	-1	-0.994491	-8.52582	2.12324	-7.55588	1.69407	-1	1.70935	0.219744	-1	-1	-1.46983	-1	-4.02121	-1.88193	-5.71929	-1	1.30651
DVU0334	-3.19059	-19.853	-19.4701	-20.9322	-1	-1	-18.5303	-1	-16.6985	-1	-5.18834	-1	-1	-2.54823	-0.0427702	-3.22588	-19.5249	-1	-1	-1	-21.3941	-1	-6.08983	-1	-1	1.65751	-20.4051	-6.28935	-1	-0.100697	-1	0.0428739	-8.44731	-9.33513	-9.36271	-1	0.625844	-21.075	-5.63383	-20.5327	-1	-19.7424	-11.5646	-1	-22.4453	-1	-18.8109	-9.83439	-1
Dv16SE	7.48757	6.40776	6.90604	6.05029	5.66281	4.29744	6.73537	8.2868	6.85428	6.69743	7.14559	5.88031	5.82409	7.78073	6.39765	8.07655	-1	3.60907	6.22895	5.6879	7.71333	-1	6.62325	2.87856	6.41002	7.26867	6.6963	6.12305	5.71423	6.27537	6.02901	7.31669	6.29414	6.51332	6.11529	5.62628	7.6426	5.04676	6.91941	6.15935	-1	5.75627	6.60672	3.70134	6.62256	4.64389	5.65259	5.58175	5.98029
DVU2097	-1	-1	-0.159296	-1	1.74191	-1	-1	1.21628	-1.5044	0.734504	-7.03396	-0.158831	-1	-3.30189	-0.543468	-6.6979	-1	-1	-2.26166	1.49155	-1	-1	-1	0.143731	-1	-3.80922	-1.52364	-1	-1	1.72526	-1	-7.65745	-5.36703	-1	-3.01953	-5.82638	-1	-0.113491	-5.62907	-4.04712	-1	-5.73002	0.822191	-1	-1	-1	-4.62775	-1	-2.22453
DVU0925	-1	-1	-7.35982	-1.22172	-1	-1	-1	-4.80804	-9.25443	-1	-1	-1	1.57184	1.00137	-0.0138724	-3.35165	-1	-3.4492	-1	-1	-1	-1	-1	1.29363	0.173547	-1	-1	-4.64221	-6.53755	-2.01565	-6.47469	-7.71107	-0.945889	-0.222864	-4.58718	-1	-2.90868	-1	1.6815	-1	-1	1.34567	-1	-1	-1	-1	-1	-1	-2.30551
DVU2686	-0.256181	-0.484844	-1	0.730835	-9.44842	-1	0.244655	-4.20929	-1	-1	0.126772	-1	-1	-0.946204	-5.12945	0.890566	-1	-1.54029	0.864123	-5.04804	-1	-1	-1	-1	-1	-1	-1.16369	2.47099	0.244464	0.4577	-1	1.19783	-15.6832	0.139188	-1.96147	-1	2.29141	0.891572	-1.05846	1.34679	-1	-9.64341	-9.11381	-1	-1	-5.91111	1.64943	-0.367674	1.19858
DVU1927	-1	-1	1.35872	-0.208499	-1	-1	0.385953	-1	-1	-1	0.481579	-1	-5.45185	0.395969	0.318055	-1	-1	-1	-1	0.364158	-6.35319	-1	-1	-3.29894	-1	-3.42397	-5.83881	1.57106	-1	0.205113	-1	-1	-3.34367	-1	-1.7756	-1	0.790775	-1	1.63847	-1	-1	-1	-5.14803	-1	-1	-6.6303	-7.22292	-1	-6.88097
DVU0954	-0.950007	-1	0.379155	0.860716	1.88418	-1	-1	-7.79006	-1	-1	-1	-1	-1	-7.18769	1.608	-1.9922	-1	-1	-1	-1	-1	-1	-1	-1.93564	-1	-5.29258	-1	-1	-9.04877	-4.59102	1.96208	-1	-3.88895	-1	-4.74612	-1	-1	-1	-7.53506	-3.40192	-1	-3.21676	-0.140525	-1	-1	-1	-6.05853	-7.58557	-1
DVU2375	0.956508	1.38503	-4.76184	-6.72995	-1	-5.97694	0.939246	-2.88588	-1	-1	1.29431	-1	-6.77855	-1	-2.6613	-4.37137	-1	-1	-3.2298	-2.23668	-1	-1	-1	0.851442	-5.7924	-8.63968	-1	-7.63533	-6.84944	-3.62812	-1	-1	-6.41059	-1.42531	-0.637085	-1	-1	-1	1.6115	-7.56754	-1	-1	1.4738	-1	-1	-5.98644	-1	-3.99754	-0.113564
DVU2252	-1	-2.96775	0.44869	-1	-1	-6.41152	-1	-5.89511	-1	-1	-4.16426	-1	-0.120416	-2.776	0.430534	-9.00782	-1	-1	-1	-0.364982	-1	-1	-1	-1	-1	-1	-3.09195	-3.3018	0.426121	-0.463168	1.43315	-1	-1	-1	-1	-1	-1.15853	-1	-1.55114	-1	-1	-1	-1	-1	-1	-0.679649	0.0232348	-1	-7.8548
DVU1022	-1	-1	-1	-1	-1	-1	-1	-1	-1	-1	-6.27141	-1	-1	-1	-1	-1	-1	-1	-1	-1	-1	-1	-5.09819	-1	-6.37872	-1	-1	-1	-7.35358	-7.42898	-1	-1	-1	-7.41315	-1	-6.22613	-5.0318	-1	-6.92537	-6.59505	-1	-1	-1	-1	-1	-1	-6.16266	-1	-1
DVU0662	0.426977	-1	-1	-1	-1	-1	0.484902	-1	-1	-1	0.121343	-1	0.231041	0.113395	-2.55145	-1	-1	-8.758	-3.77234	-8.85527	-1	-1	-1	-1	-1	-7.76	-1	-4.8439	0.588999	-8.73942	-1.0232	-1	-1	-7.09742	-1	-2.48293	1.93188	-1	-1	-7.17993	-1	-1	-1	-1	-1	-1	-8.68893	-1	-1
DVU1861	-1	-1	-6.35454	0.330004	-1	-1	-1	0.594386	0.719727	0.512653	0.768349	-1	-5.73865	-1	-1.73368	-5.90611	-1	-1	-1	-7.12253	-2.73233	-1	-1	0.644989	-1.49263	0.110095	1.15084	-6.15057	-8.82106	-1	0.486498	-0.472401	-1	-8.88269	-0.353625	-1	1.67329	-1	1.77151	-1	-1	-8.98498	2.64933	-1	0.526381	-2.62393	-1	-1	-1
DVU3176	-1	-1	-7.82425	-1.56741	-2.31016	-1	-1	0.565931	0.299938	-1	-1	-1	-1	-6.45209	-4.01913	-3.29545	-1	-1	-1	-0.632652	-1	-1	-1	1.32367	-2.9826	-1	-1	-1	-0.846189	-4.1258	-1	-1	0.228042	-1	-4.35233	-4.74516	1.52686	1.83817	-1	-0.0423186	-1	-1	-0.059941	-1	-1	-1	-1	-8.92388	-2.26926
DVU1789	-1	-1	-6.26614	-8.91057	-1	-1	-0.377525	-0.413575	-0.928289	-1	-9.21014	-1	-9.01906	-4.41559	0.304373	-8.78964	-1	-1	-7.45457	-5.20127	-1	-1	-5.63238	-8.82662	-4.51925	-1	0.648324	-1	-1	-2.42294	-8.61135	-5.91623	0.344178	-1	-7.94517	-1	-1	-1	-1.53261	-7.71916	-1	-6.79918	-5.57068	-1	-5.05297	-0.698082	-1	-9.0767	-5.32691
DVU3389	-1	-1	1.46437	-1	-4.08746	-1	-1	-1	-1	-1	-3.07352	-1	-1	-0.013136	-3.03958	2.14912	-1	-1	-1	-1	-1	-1	-6.41604	-1	-1	-1	1.93601	-1	-1	-1	-1	-1	-1	-1	-1	-1	1.93473	-1	-0.502177	-1	-1	-1	-1	-1	-1	-1	-1	-1	-1
DVU0015	1.13253	-3.39761	-1	-1	-1	-0.106791	-5.25067	-8.67111	-1	-1	-1	-1	-1	-1	0.203109	0.986081	-1	-1	-1	-0.741224	-1	-1	-0.298523	-0.385785	-4.27126	-1	-1.39863	-1	-1	0.313647	-1	-5.75113	-1	-8.87867	-1	1.3617	1.09044	-1	-3.2201	-6.04806	-1	-1	-4.54364	-1	-1	-1	-1	-0.951495	-3.94455
DVU2399	-1	-1	2.30763	-1	-1	-1	-1	1.46766	0.726027	-1	-4.46152	-1	-1	1.08464	-1	-1	-1	-1	-1	0.923772	-1	-1	-1	-1	-1	1.88823	-1	0.703932	-1	-8.23912	2.86719	-1	-7.59011	-1	-4.07978	-1	3.77127	-1	-1	-8.31532	-1	-1	1.9609	-1	0.782276	-1	-1	0.800998	-1
DVU2144	-1	-1	-0.372576	-5.28378	-1	-1	2.12396	-8.48475	-1	-8.44114	-1	-0.103486	-7.50187	-1	1.05324	-1	-1	-1	-1	-1	-1	-1	-8.66218	-7.5007	-1	-1	-1	-1	-1	-1	-1	0.604713	-1	-1	-7.07259	-1	1.95384	-6.8012	1.50146	-1	-1	-1	-1	-1	-7.24244	-1	-1	-1	-8.84999
DVU1608	-1	-1	-1	-1	-1.29679	-1	-5.94209	-7.284	-1	-1	-7.62522	-1	-1	-1.66497	-1	-8.07079	-1	-5.43188	-7.2048	-1	-1	-1	-1	-1	-6.44278	-1	-0.490945	-1	1.39486	-1.52932	-1	-2.06264	-1	0.201804	-1	-1	-5.59144	-1	-1	-1.66136	-1	-1	-0.133966	-1	-8.89892	-1	0.0592368	-3.64714	-1.76578
DVU3070	-1	-0.0451697	0.255461	-5.2803	-6.61101	-1	-0.814725	-1	-6.55844	-1	-1	-1	-1	-5.98342	-4.36174	-1	-1	-1	-0.112445	-1	-1	-1	-1	1.48793	-9.24818	-1	-6.18248	0.581987	-5.89068	-1	-1	-1	-4.32253	-2.7525	0.0526587	-1	-1	-1	-1	1.09042	-1	-1.52102	-1	-1	-1.23489	-9.74286	-0.73006	-1	-1
DVU2531	-1	-1	-1	-1	-2.90554	-8.04279	-1	-1	-1	-1	0.530086	-1	-0.20633	0.783177	-1	-4.85817	-1	-1	2.08181	-1	-1	-1	-1	-1	-2.4221	-9.5025	-1	-1	1.05972	-8.95276	-1	-1	-8.88738	-1	-0.729081	-1	-0.0153269	-1	-5.09374	-7.03434	-1	-1	-1	-1	-1	-1	-1	-1	-1
DVU1048	-1	-1	-1	-1	-1	-1	-1	-1	-1	-1	-0.279749	-1	-1	-1	-2.44738	-21.5968	-1	-1	-1	-1	-1	-1	-1	-6.93657	-7.48047	-8.50422	-1	-5.20705	-1	-7.55691	0.337914	-1	-1	-1.30913	-1	-0.122658	1.16595	-1	-7.69069	0.122085	-1	-1	-1	-1	-1	-1	-5.58331	0.125387	-1
DVU0528	-1	-1	-1	-1	-1	-1	-1	-1	-1	-1	-1	-1	-1	-8.77896	-6.31278	-5.98212	-1	-1	-1	-1	-1	-1	-1	-8.83155	-1	-1	-1	-1	-6.76247	-1	-1	-1	-1	-1	-5.85629	-1	-7.06891	-1	-1	-1	-1	-1	-1	-1	-1	-1	-1	-1	-1
DVU1582	-1	-1	-1	-1	-1	-1	-1	-1	-1	-1	-2.79906	-1	-4.39451	1.33332	-8.47415	-1	-1	-1	-1	0.579392	-1	-1	-1	-1	-1.92733	-1	-7.83879	-1.19101	-1	-5.04148	-1	-1	-1	-1	-8.85151	-1	-1	-1	-6.31574	-1	-1	-1	0.367568	-1	-1	-1	-1	-1	-1
DVU0786	-1	-5.12947	0.686197	-1	-1	-1	-1	-2.06958	-1	-8.95757	-3.96755	-4.56332	-1	-1.44284	-7.6349	-7.06379	-1	-1	-1	-2.00271	-1	-1	-1	-4.13843	-5.22745	1.32567	1.46378	-0.397958	2.27307	1.00565	-2.03582	-2.79289	-1	1.88167	-1	-1	2.25575	-1	0.766697	-1	-1	1.50376	-7.14127	-1	-1	-1	-1	0.862206	-1
DVU1361	-1	-1	-1	-1	-1	-1	-1	-0.08559	-6.59616	-1	-1	-1	-1	-7.62921	-7.3093	0.48426	-1	-1	-1	-1	-1	-1	-1	-1	-1	-1	0.671111	0.2601	-1	-1	-1	0.965575	-1	-1	-1	-7.64321	-1	-8.9033	-5.9488	-1	-1	0.594166	-0.51381	-1	-1	-1	-1	-1.91632	-4.35585
DVU1853	-6.74686	-1	-1	-4.65355	-1	-1	-0.427345	-1	-8.62394	-1	0.620704	-1	-1	-1.12178	-1	0.146969	-1	-1	-3.95272	-1	-1.01519	-1	-1	-0.0186589	0.764389	-4.16348	0.988548	-1	-6.73193	-8.71564	-1	-1	-1	-1	-1	-2.8461	0.88523	-9.88475	-1	-0.681413	-1	-1.34259	-3.88384	-1	-0.289692	-0.370996	-1	-1	-8.65941
DVU3194	-1	-1	-1	-0.985609	-1.37987	-1	-8.9045	1.30247	-4.86673	-1	2.42299	-1	1.49664	-1	0.503299	2.24635	-1	0.575097	-9.00809	-1	-1	-1	-6.07269	-6.53906	-1.12388	-1	0.78164	-2.47367	-1	-0.225617	1.39555	-3.98259	-3.42047	-1	-1.85121	-1	-1	-1	-1	-2.38182	-1	-1	-1	-1	-1	-9.20633	-5.93933	-7.2873	-8.99859
[truncated: 37 more columns]

## Sheet: SR3_WT
Assay	log2RQ.RTsinglecell.1	log2RQ.RTsinglecell.2	log2RQ.RTsinglecell.3	log2RQ.RTsinglecell.4	log2RQ.RTsinglecell.5	log2RQ.RTsinglecell.6	log2RQ.RTsinglecell.7	log2RQ.RTsinglecell.8	log2RQ.RTsinglecell.9	log2RQ.RTsinglecell.10	log2RQ.RTsinglecell.11	log2RQ.RTsinglecell.12	log2RQ.RTsinglecell.13	log2RQ.RTsinglecell.14	log2RQ.RTsinglecell.15	log2RQ.RTsinglecell.16	log2RQ.RTsinglecell.17	log2RQ.RTsinglecell.18	log2RQ.RTsinglecell.19	log2RQ.RTsinglecell.20	log2RQ.RTsinglecell.21	log2RQ.RTsinglecell.22	log2RQ.RTsinglecell.23	log2RQ.RTsinglecell.24	log2RQ.RTsinglecell.25	log2RQ.RTsinglecell.26	log2RQ.RTsinglecell.27	log2RQ.RTsinglecell.28	log2RQ.RTsinglecell.29	log2RQ.RTsinglecell.30	log2RQ.RTsinglecell.31	log2RQ.RTsinglecell.32	log2RQ.RTsinglecell.33	log2RQ.RTsinglecell.34	log2RQ.RTsinglecell.35	log2RQ.RTsinglecell.36	log2RQ.RTsinglecell.37	log2RQ.RTsinglecell.38	log2RQ.RTsinglecell.39	log2RQ.RTsinglecell.40	log2RQ.RTsinglecell.41	log2RQ.RTsinglecell.42	log2RQ.RTsinglecell.43	log2RQ.RTsinglecell.44	log2RQ.RTsinglecell.45	log2RQ.RTsinglecell.46	log2RQ.RTsinglecell.47	log2RQ.RTsinglecell.48	log2RQ.RTsinglecell.49
DVU0697	-1	2.36814	-1	2.03918	-1	-1	-6.3915	0.36718	2.15589	-7.20893	1.01731	-1	-1	-1.21625	-1	0.838562	-9.24961	-1	0.0752539	-1	2.48207	-1	-1	-1	-1	2.63913	-9.35874	-1	-1	-1	-1	-1	-1	0.468729	-1	-7.31921	0.142694	-1	-4.14595	-1	-1	0.786089	-1	-1	-1	-1	-1	0.819742	0.876541
DVU1200	-1	-1	-1	-1	-1	-1	1.30565	-1	-1	-1	-3.67243	-1	-1	-9.3895	-1	-1	-1	-1.80232	0.354736	0.0851016	-6.08276	-1	-1	-9.07202	-1	-6.76344	-8.73819	-7.4695	-1	-1	-1	-2.60912	-1	-2.73473	-1	-1	-1	-9.71784	-17.316	-1	0.460275	1.73747	-9.75016	-1	-1	-1	-0.260997	0.160298	0.590957
DVU2979	-20.3205	1.37961	-1	-4.68733	-1	-1	-4.88832	2.29703	1.65739	-1	1.87707	-1	-1	-0.248651	0.63355	-3.11971	-2.93699	-7.02769	1.57987	-18.7915	1.27005	-1	-0.573149	1.05927	-6.27882	0.56531	-1	-1	-1	-2.45728	1.14569	-5.70479	-1	-0.77628	-6.04739	0.338138	-8.19854	-0.161058	-1	-0.24755	-1	1.27039	-1	-1	-1	-18.0465	-18.0837	-1	1.73626
DVU1705	-1	-1	-1	-8.09582	0.951502	2.47868	2.85885	2.50088	3.42227	3.6466	2.64764	-1	1.38103	0.847785	-9.35105	-8.49832	0.949359	2.03144	1.22695	-8.45282	2.41396	-1.97147	2.97994	2.43297	-1	2.32303	1.6814	1.6732	0.344075	-1	-1	-3.31198	-1.18711	1.72537	1.0354	-2.23132	-3.10671	0.293472	-5.93631	-0.433331	2.05556	2.88815	0.975181	1.81433	-6.13399	-1	-1	0.809866	-1
DVU2365	-19.6225	-1	-1	-1	-1	-6.511	-5.7557	0.579283	-1	-1	-1	-1	-1	-1	-1	-1	-1	0.00583906	-1.27545	-0.0308166	-8.22311	-6.50189	-1	-1	-1.89588	-2.11677	-1	-22.7134	-1	-1	-1	-2.46333	-1	-7.11208	-1	-1	-1	-9.2504	-3.6543	-9.34566	-3.33162	-0.863339	-1	-11.3006	-1	-1	-21.3455	-0.71607	-8.31535
DVU0052	-22.7394	2.37519	-1	-1	-6.77745	-1	-8.18114	-1	-1	2.15382	-1	-1	-4.15585	-9.26655	-1	-1	-17.7417	-6.73789	1.03842	-0.918462	2.1734	-1	-1	-7.32298	-1	2.1198	-1	-10.2522	0.869142	-1.24856	-2.90912	-1	-8.69176	-0.628959	-1.45824	-1	-1	-2.53642	-6.46795	-1	-1	-2.59314	-8.17319	-1.90846	-1	-21.1307	-1	0.813426	-5.84467
DVU0854	-17.3525	0.750339	-1	-1	-21.7007	-1	-6.03502	2.48817	-1	-0.0500835	-23.5666	-1	-1	-7.60775	-1	0.0608139	-2.44389	-6.3598	-1	0.992577	1.60142	-3.22222	-8.98724	1.32926	-8.11786	1.62113	-2.92103	-1	-14.2493	-20.8162	-5.84018	1.49575	-6.9052	-1	-1	-1	-1	0.130637	-17.5258	-1	-1	0.342008	-1	-1	-1	-1	0.00990133	1.00735	-1
DVU2942	-0.905077	-1	-1	-1	-8.80428	-1	1.78525	1.67109	-3.03455	-22.9599	-1.61119	-1	-1	0.102881	-1	-1	-17.5208	-17.85	-5.59434	-17.7607	2.16763	-1	-9.40628	-0.510045	-1	0.985012	-7.90708	-18.0051	-9.81587	-8.9389	-8.83395	-1	-3.08494	-3.90851	-1	-1	-9.00128	-2.92463	-1.35349	-19.2728	-2.81538	-0.0111602	-1	-1.08237	-1	-1	-1	-1.33791	-0.000834991
DVU1841	-21.851	0.432519	-1	0.336223	-3.08935	-2.8181	-7.28101	-0.653164	1.85585	-1	0.546072	-1	-1	-5.97201	-1	-0.732333	-19.0082	-0.983459	-0.664155	-8.24419	-0.0792107	-5.56621	-1	-2.41779	-1	-4.68412	-21.596	-20.5154	-1	-6.04517	-1	-4.35311	-9.55282	-1	-1.7103	-1.31427	-1	-9.81917	-1	-1	-3.16688	-1	-7.6703	-9.09388	-0.818983	-1	-1	-2.06738	-2.52579
DVU0263	-18.8783	-1	-1	-2.52096	-8.09536	-1	-0.128429	-3.64224	-1.37761	-6.75352	-23.8026	-1	-1	-1	-3.2558	-1	-2.43858	-3.86776	-9.43967	-2.43368	-1.39862	-1	-1	-2.091	-7.71966	-1.21705	-1	-10.0229	-4.20462	-21.1773	-2.40579	-1	-1	-1	-1	-3.60969	-1	-1	-1	-1	-3.05119	-2.2135	-1	-2.23586	-4.71075	-4.65693	-4.00973	-1	-2.12459
Dv23SC	9.77017	-1	5.77281	-1	-1	9.07984	-1	-1	-1	-1	9.66123	8.0119	8.53492	7.89907	7.47771	7.19251	9.31945	9.22827	9.69122	9.9693	-1	8.53761	-1	-1	10.0091	-1	8.54233	9.33264	9.70473	8.29106	-1	10.0203	9.48277	8.7758	8.75816	8.51498	8.56301	-1	8.88154	9.62993	-1	9.98882	9.6153	9.17782	9.17377	9.12922	8.29648	8.90084	8.93146
DVU1290	-16.803	-1	-1	-1	1.07206	-1	3.17645	2.59983	-0.460644	2.5823	2.23128	-1	-1	-0.148441	-1	-1	-13.7923	0.72261	1.31505	-18.9745	3.32356	-1	-5.56251	0.418995	-1	-1.05311	-1	-1	0.0254623	-1	-1	1.9033	-1	-1	-1	-5.41482	-1	-1	-19.1721	0.673451	-1.76401	0.442501	0.278281	0.112863	0.751105	-1	-0.180152	-5.35461	-3.51944
DVU0732	-18.3886	-1	-1	-1	-1	-1	-1	-23.6111	-1	-1.79167	1.96663	-1	-1	-1	-5.7308	1.08471	-19.445	-17.6476	1.51978	-19.6828	2.37779	-1	-1.42619	-1	0.320556	0.646113	-1	-20.331	-22.7638	-18.5034	1.16025	1.80796	0.770629	-1	-1	-1	-9.31203	-4.20167	-1	-4.39574	1.36857	1.19044	-1	-0.649134	-1	-1	-16.9951	-5.97963	-1
DVU0734	-17.0891	-1	-1	-1	-1	2.46519	0.747462	1.53529	-21.8369	-1.44959	-20.6248	-1	-1	-9.56322	-1	1.01182	-21.2971	-1	1.4779	-1	1.71973	-1	-1	-1	-1	0.253969	-1	-1	0.376503	-1	-1	1.0568	-1	-1	-1	-1	-1	1.38201	-17.6905	-1	-0.400987	1.76123	-1	-1.939	-1	-1	-1	-19.0115	-4.28162
DVU1295	1.90311	3.79803	-1	1.21112	0.888971	0.367753	2.66641	1.88958	3.41036	2.66924	3.38426	-1	-9.39971	1.64333	-0.966354	-1	2.10721	1.53024	1.88835	0.267202	2.67893	0.846893	-7.02492	2.71303	2.0947	2.87489	-0.0963964	-16.7961	2.31639	0.472329	2.01335	3.53501	1.11661	1.87732	0.589583	0.811034	0.981481	3.51708	1.10991	2.66837	2.60107	1.52676	-0.190887	2.64695	-5.36578	1.73809	1.34393	0.262467	1.4752
DVU0840	-1	-1	-1	-1	-1	-1	-9.04293	-1	-1	-7.25737	-1	-1	-6.8599	-7.0201	-1	-1	-1	-8.54562	-6.21221	-1	-6.50525	-1	-8.42188	-1	-1	-5.69082	-1	-1	-1	-1	-1	-10.3168	-1	-1	-1	-1	-1	-6.47562	-1	-1	-7.68745	-9.80128	-1	-1	-1	-1	-9.77405	-7.25934	-11.1059
DVU2552	-1	-1	-1	1.60455	-1	1.22342	0.120839	-8.0652	0.0332514	-1	-1	-1	-1	-0.736971	-1	-1	-1	-1	0.975407	-1	-0.0841207	-1	-1	-3.48036	-6.63214	-1	-1	-4.54162	-2.74276	-1	-1	-8.32379	-1	-8.96345	-1	-5.69196	-9.41935	-6.1745	-21.3768	-1	-1	-3.93005	-1	-1	-0.406468	-1	-4.56772	-1	-1
DVU2776	1.17008	-8.11788	-1	1.07487	-3.25203	-1	-4.44964	-13.5385	3.52121	-1.14551	1.24052	-21.6138	0.995643	0.800345	-0.11468	-3.40343	-6.61566	-0.592983	-6.48515	-0.865853	2.52599	1.7038	-1	0.95691	0.654714	1.30745	-0.669627	0.269799	-0.531683	0.213702	-1	-5.60936	-3.90458	-4.13586	-4.62971	-1.06868	-5.81697	0.648255	-1	-1.23909	0.654119	0.367203	-1	-9.86176	-4.68705	-0.319125	-1.24877	-1.86747	0.0624972
DVU1890	-1	-2.15257	-1	-1	-1	-1	-22.7704	-1	1.21573	-1	-2.16127	-1	-1	-1	-1	-1	-17.7819	0.225303	0.857079	-19.6829	-6.75398	-1	-9.37615	0.774816	-1	-1	0.309026	-1	-0.633847	-0.0453965	0.508434	-7.02781	-4.90174	-1.34215	-3.6876	-1	-1	-8.18638	-18.0256	-0.628883	-3.92721	1.19381	0.148379	0.552997	-1	-17.9077	-3.36772	1.01514	-2.34003
DVU3059	-1	-1	-1	-8.44962	1.2951	-1	-1	-6.34344	0.0305069	-1	-23.0867	-1	-1	0.133669	-1	-1	-1	0.681905	0.917019	-1	1.02674	-1	-1	-1	-0.870632	1.67138	-1	-1	-3.43721	-17.6842	-7.71487	-2.96815	-6.76313	0.0415118	-1	-1	-7.15397	-2.69212	-17.9517	-1	-1	-0.171872	-0.47445	-1	-1	-1	-2.45597	-0.0615062	-3.60182
DVU1282	-1	0.186211	-1	-7.4656	-1	-1	-1	-0.694524	-1	-7.17719	-6.50417	-1	-1	-0.570353	-1	0.116604	0.266893	-0.190304	0.469904	-19.6963	0.455286	-1	-4.53862	-4.85605	-1.39145	0.101653	-0.877822	-1.02893	-1	-1	-0.127331	0.861236	-1	-1	-1	-1	-1	-6.08652	-1	-1	-6.50881	-0.0500877	-9.98224	-5.55395	-1.31452	-17.1901	-17.8484	-2.08537	-1
DVU0929	-17.7758	2.21955	-1	-1	0.56587	-1.02746	0.517733	-1	-3.07314	-1	-1	-1	-1	-4.06351	-1	-1	-18.236	-4.81635	-3.79007	-8.11907	2.4703	-1	-2.45904	1.51108	-1	-1.50308	-1	-1	-16.7813	-16.6883	1.04628	-8.89769	-8.34635	-5.92811	-0.629477	-1	-1	0.696125	-17.9768	-5.58919	-1	0.541804	0.661151	-1	-1	-1	-1	-4.84897	-5.86734
DVU3258	-1	0.680964	-1	-1	-1	-1	-6.46938	-1.35326	-17.0294	0.999682	-1	-1	-1	-1	-1	-1	-20.5446	-1	-0.0127286	-1	-0.12233	-1	-1	-0.495195	-1	0.60971	-17.9698	-1	-4.55041	-4.70165	-3.15447	-1	-1	-1	-4.96831	-1	-1	-2.33494	-6.49032	-1	-1	-2.00368	-10.2054	-1	-2.91577	-1	-1	-0.611895	-3.82989
DVU2503	-1	2.4301	-1	-1	0.0475593	-1	-8.49328	1.10665	-14.9577	-6.01431	-1	-1	-1	-1	-1	-1	-19.7999	-16.5734	-8.01093	-1	2.17836	-1	-1	1.39399	-1	-1	-1	-1	-1	-4.91471	-1	1.68517	-1	-7.62482	0.716512	-1.17094	-1	-4.05703	-5.24293	-1	-1	0.0435712	-1	-1	-1	0.162616	-10.8537	1.25991	-1.25758
DVU0633	-16.2821	-1	-1	1.38691	-1	-1	1.44624	-7.13036	-1	-8.0445	-3.00127	-1	-1	0.913939	-1	0.668975	0.262902	-1	1.13659	-8.07864	-1.83623	-1	-1	-1	-3.36682	-3.32752	-1	-1	-9.39195	-1	0.402219	-1	-6.61997	0.357539	-1	-1	-1	-1.15941	-0.771409	-1	-1	1.80686	-5.30266	-8.81199	0.772868	-1	-6.8825	0.79732	0.651201
DVU2490	-1	1.1535	-1	1.32828	-0.240448	-1	0.709319	-17.2145	-7.72531	-1	-7.56723	-23.0109	-1	-6.37792	-1	-1	-2.95198	-16.3426	0.666821	-1	0.599497	-20.8215	-1	-3.97632	-0.314066	1.01978	-1.42451	-1.96888	-1	-9.64189	-1	-1	-1	-0.433628	-1	-1	-1	-9.64227	-1	-1	-2.32344	0.45636	-1	-1	0.122689	-1	-1	0.585839	0.690445
DVU1907	-1	0.400807	-1	-1	-1	-1	-0.3474	-6.50538	-1	-1	-6.51675	-1	-1	-1	-1	-1	-18.657	-3.56433	1.42186	-7.34011	-1	-19.7506	-1	-1	-9.5025	-7.18051	-1	-16.9912	-1	-19.3682	-1	2.11942	-1	-5.69558	-1	-1	-1	-0.561492	-17.4424	-1	0.747862	1.29683	-1	-0.810249	-7.66017	-1	-17.6906	0.184408	-1
DVU2668	-19.0001	-1	-1	1.5463	-7.57255	-1	0.62443	-16.8386	-6.15477	-1	-19.9755	-21.3897	-1	-0.349434	-1	-1	-1.90629	-0.333944	2.11254	1.7029	0.554492	-1	-1.1692	0.326091	-6.01439	-3.12655	-19.3475	0.608323	-1	-1	1.37189	0.385887	-6.1813	0.901124	-1	-1	-1	1.9862	-11.8677	-7.09748	-1	1.65333	-1	-9.60776	-1	-16.7937	-17.9324	-6.11875	-4.6157
DVU3192	-1	-3.96854	-1	-1	-1	-1	-1	1.12782	-0.270176	-1	-1	-1	-1	-1	-6.00417	-1	-20.336	-9.1554	-1	-9.07177	1.65615	-1	-9.07623	-1.17794	-1	-2.93136	-1	-2.34321	-1	-1	-1	-1	-1	-8.5852	-1	-1	-1	-1	-1	-1	-7.20495	-1	-1	-1	-4.60491	-1	-0.951998	-1	0.543539
DVU1463	-18.3275	-1	-1	-1	-1	-1	-1	2.94702	3.08	-6.69064	-1	-1	-1	1.37576	-1	0.750193	-1	-10.0777	1.62014	-4.27775	1.96363	-8.86111	0.0579795	3.04802	-1	-1	-1	0.146751	-2.35266	-4.54042	-7.90342	1.80316	-3.59081	-2.93176	0.0599647	-1	-1	-0.0866232	-2.47924	-9.50233	1.40448	1.41742	-8.68315	-7.14615	-1	-1.32896	-15.7727	-15.4845	-1
DVU0477	-1	-6.53785	-1	1.3176	-1	-1	-20.1534	-6.75933	-1.34899	2.27994	-23.1196	-1	-1	-1	-5.19478	-1	-2.88538	-1.49923	1.08364	0.0978091	-3.21805	-1	-1	-0.249863	-1	1.03696	0.109836	-1	-5.88732	-1	-0.154822	-1	-1	-1	-1.2916	-1	-21.2285	0.504485	-18.6752	-1.08282	-2.17054	1.00543	-1	-1	-1	-18.8532	-1	0.577372	-8.42348
DVU0890	-1	-1	-1	-1	-1	-1	-5.45482	0.682293	-18.1146	-5.79281	0.109731	-1	-3.53138	-1	-1	-0.266199	-1	-0.430103	-1	-0.157976	2.48411	-1	-1	-2.03583	-1	-4.43896	-1	-1	-1	-1	0.286814	-0.938752	-9.24826	-1	-1	-1	-1	-1.35938	-20.8131	-21.8095	-1	0.327128	-1.0275	-0.337727	-0.983037	-21.2318	-1.12567	0.0972261	-2.2584
DVU0931	-1	1.86657	-1	-1	0.391241	-1	-1	-1	2.61923	-1	-5.95103	-22.8606	-1	-3.74738	-5.43217	-1	-19.6172	-4.70103	-0.674792	-0.104326	2.64615	-1	-2.23909	0.579716	-1	-3.35922	-1	-1	-16.7942	-1	0.711844	-1.57658	-1	-6.19573	-2.48431	-1	-1	-1	-19.981	-21.5782	-9.11847	0.93349	-7.89941	-2.6125	0.564265	-18.5974	-0.275854	-5.53716	-7.37804
DVU0142	-15.344	-1	-1	0.130554	-0.696032	-6.87132	1.37597	2.06447	-1	-1.68021	-17.2843	-1	-1	-3.08679	-3.48559	-1	-4.53477	1.09354	0.401539	-6.73896	2.76003	-1	0.765724	-1	-1	2.49508	-0.956681	-20.7369	-3.59104	-17.7671	-1	-1	-7.36241	1.08613	-0.195532	-1	-1	-4.42686	-1.05819	-3.55204	-10.2759	1.78461	-1	-1	-9.57596	-1	-1	-1	-9.31323
DVU3156	-15.8268	-1	-1	-1	-2.11187	-1	-8.93577	3.72503	-1	-3.23317	2.64309	-16.5252	-1	-1	0.920462	-1.97762	-19.0762	-6.11604	0.591594	1.04237	2.85684	-23.5029	-0.442604	0.555102	-1	2.58212	-1	0.529988	-8.72922	-1	-1	0.29549	-5.25593	-9.95638	-1	0.728288	-2.76899	-17.5371	-1	-1	-3.74922	-2.08832	-1	-8.20843	-5.79304	0.927754	-1	0.563558	-1
DVU0224	-16.8993	2.15193	-1	-1	1.97664	1.37297	-1	0.538733	1.83832	-3.29247	-18.8841	-1	-1	-4.63674	-1	-1	-15.5753	-15.876	-7.13827	-1.30426	2.7256	-23.3291	-1	-0.507864	-1	2.59025	-0.288212	-4.98971	-7.0648	0.301198	-3.86692	-1	-4.66346	-0.509343	0.0392577	-1	1.00012	-2.79563	-11.7417	-5.82826	1.72128	2.28912	-1	-8.48755	1.15345	-1	-6.71005	1.02462	-17.7621
DVU1109	-14.1383	-3.5869	-1	1.61083	2.773	-2.09836	2.41804	-1.13998	3.88167	-0.224086	2.3204	-1	-1	-0.765612	1.3966	-1	-2.10329	0.874009	1.36282	-0.880512	-20.7475	-1	2.26789	1.55181	-1.07676	2.29152	-18.3249	-7.62646	-1.75899	0.488789	1.36529	-5.46448	-4.45851	2.25515	0.816622	-1	-4.47928	0.303312	-16.0881	0.955752	-5.98667	2.0926	0.965774	2.81919	0.591391	-1	-4.0602	2.83527	1.67823
DVU0004	-16.2762	2.23783	-1	-1	1.25485	-1	-1.94104	1.92718	-5.36597	-8.49539	-1.35611	-1	0.528733	-1	-0.143457	-7.86544	-8.30328	0.328684	1.2826	-1	2.10735	-1	-1	0.923031	-0.766976	2.56039	-1	-3.97684	-1	-4.46205	-1	-9.00456	-5.3377	-2.8157	-0.596207	1.11653	-1	-1.75976	-0.0780536	-20.4967	1.71653	1.07245	-1	-1.29924	1.11339	-1	-1	1.1621	2.09606
DVU1353	-1	-5.17567	-1	-1	-1	-1	-4.69912	-1	-6.35537	-8.59363	-1	-1	-1	-8.32836	-9.63966	-1	-1	-6.46017	-4.36472	-1	-1	-1	-1	-6.27308	-7.27458	-5.53952	-1	-1	-1	-1	-5.93297	-1	-1	-1	-1	-1	-9.04821	-5.93548	-1	-1	-5.80424	-5.83171	-6.9205	-6.42497	-1	-1	-1	-5.15234	-1
DVU0825	-17.0552	-1	-1	2.25974	-1	-1	1.47447	2.37518	-1	-0.04981	1.94656	-1	-1	-1	-6.80622	-5.89594	-2.50454	-0.886449	1.44808	0.190321	-3.10012	-1	0.465329	-0.190297	-0.348352	0.72989	0.116432	-7.50667	-18.1122	-1	-1	-7.14863	-1	-1	-1	-1	-1.27062	-5.31554	-17.1661	-1	-7.59214	0.660657	-1	-1	-1	0.92687	0.546873	-0.432028	-0.400573
DVU0718	-16.6717	-1	-1	-7.06121	1.38943	2.08964	-1.18189	2.42162	0.50201	0.322861	0.403372	-21.3454	-4.58009	0.671764	0.285701	0.0451378	-1	-0.353177	1.65773	2.4222	0.719245	-7.78213	0.369772	1.08367	-5.83195	2.69901	-4.78786	-2.67921	0.188415	-1.46323	0.240165	-6.16932	-0.462518	0.35165	-1.69111	-0.0723426	-0.702574	0.755406	-8.65629	-2.94088	0.262151	1.76863	-3.76447	1.10374	0.104915	-1	-20.8	2.22864	2.2731
DVU2405	1.97556	1.55185	-1	0.529992	2.08486	-0.890726	1.83009	2.96717	3.02979	-0.436533	0.768756	-1	-0.625123	-0.17197	-1.02653	-3.61517	2.31934	1.71931	1.98947	-14.675	4.10912	-1	-0.0144861	1.96348	-0.488255	2.44225	0.257541	-1.60017	1.09542	-2.16317	-1.12164	2.43002	-0.170506	2.00629	-1	-0.720314	-1.53189	2.24229	-2.46971	0.049126	3.42071	1.93359	-1.42068	2.61424	-0.638113	2.50366	1.31794	-0.748186	-1.67006
DVU2504	-20.89	-0.314373	-1	-1	-0.901971	-1	-1	-17.5	-1.72079	-1	-22.1937	-1	-1	-1	-8.87041	-1	-19.1301	-19.4889	-18.6043	-1	0.296983	-1	-1	-1	-2.02708	-22.2117	-1	-1	-1	-1	-1	-5.10808	-1	-10.535	-0.136159	-0.920169	-1	-2.0644	-1	-20.9858	-1	-1	-1	-2.45865	-9.14492	-1	-1	-1.86955	-6.70934
DVU0002	-1	2.12006	-1	-1	-22.1263	-1	-0.299103	0.924891	2.48922	0.847757	0.45628	-1	-7.23921	0.636821	-1	-1	-19.8589	1.47067	1.25205	0.277637	2.16948	-6.29322	-1.61273	-0.133853	-1	1.12728	-1.16892	-4.84072	0.996911	-21.785	-1	0.654955	-7.19217	-2.36957	0.608135	0.591182	0.659473	0.568001	-4.05766	-1	-5.64618	-1	-1	-8.57314	0.606147	-1	-1	0.903055	1.32242
DVU0847	2.64589	4.77533	-1	0.648615	1.68565	0.460076	4.76208	4.29455	3.57359	1.63572	2.6306	2.6902	1.73658	0.426814	-0.120738	-7.97564	1.62619	3.20774	2.23861	1.52921	4.33812	-0.587655	-0.648792	1.65221	0.388997	3.1497	1.48853	0.286358	3.28749	-16.9861	1.05224	3.42862	1.49636	2.48028	-1	1.23768	-1.29376	3.59223	1.54847	1.12502	4.78683	1.30343	1.62258	3.30797	-1	3.13332	2.50997	1.01944	3.205
DVU2951	-21.736	2.41443	-1	-1	-1	-1	1.99745	2.63521	0.0334061	-1	-6.19158	-1	-1	1.36562	-1	-7.55134	-3.38494	-4.90855	1.36746	-1	3.45016	-5.78722	0.650677	-1.53717	-0.41819	0.803766	-1	-0.983949	0.0253053	-19.7669	-9.1437	-5.24018	-8.79064	-0.165174	-1.22115	0.248519	-1	-0.928919	-21.0626	-19.9672	-3.9936	2.05675	0.38103	-0.111088	1.05169	-1	-0.000916898	-3.55498	0.269877
DVU2004	-1	-1	-1	-2.67973	-1	-2.70189	-1	-1.0323	-2.24914	0.364638	-5.76731	-1	-5.31388	-1	-4.70187	-9.11505	-4.90057	-3.20076	-2.7292	-2.51251	-2.49885	-1	-6.62052	-0.999041	-1	-0.578165	-3.90953	-2.62203	-1	-1	-2.976	-5.61514	-1	-4.53131	-1	-1	-1	-3.42449	-19.9407	-1	-9.00073	-1.37876	-7.72494	-6.26285	-1	-1	-1	-4.44113	-9.37728
DVU1619	-22.1296	0.287568	-1	-1	-1	-4.74934	-1	-1	-7.58401	-3.79927	-0.293849	-1	-8.33079	-1.972	-1.31989	-1	-1	-2.95158	-3.61063	-1	-1	-1	-4.60106	-3.73545	-5.86743	-1	-1	-1	-1	-1	-1	-1	-1	-1	-1	-4.10884	-1	-1	-21.5421	-1	-1	-3.03389	-9.10968	-1	-5.8954	-1	-3.18816	-8.22733	-2.6431
DVU0812	-21.044	-1	-1	-1	1.70248	-1	-5.42887	1.41998	-3.99622	2.78908	2.80256	-1	-9.21401	-1	-3.02122	-1	-1	-2.0969	1.60837	-4.84666	2.20672	-1	-8.83867	-6.30344	-1	1.50154	-1	-1	-1.0551	-20.4094	-2.63713	-0.0172931	-9.71119	-9.74303	-0.607131	-1	-1	-2.70389	-0.364795	-1.28254	-1	1.10767	-1.17026	-3.88222	-1	-19.9583	-1	0.90832	-1
DVU0868	-14.842	-1	-1	-1	-1	-1	-23.2324	-1	1.16453	-1	-0.230593	-1	-1	-1	-4.00527	-1	-1	-0.746561	-14.42	-1	0.135452	-1	-1	-8.65383	-8.23199	1.11054	-6.12537	-19.4804	-1	-1	-1.30347	-1.18608	-21.176	-6.53639	-1	-1	-1	-9.43112	-9.77255	-22.2456	-3.19234	-2.8178	-8.77441	-1	-1	-19.6665	-1	-6.15907	-1.06299
DVU2840	-14.7313	2.58257	-1	3.61038	3.11099	3.51776	2.9904	-4.90132	3.32291	2.74933	3.47959	-1	0.535435	-7.11532	2.80393	-3.82638	-4.97775	0.94355	3.17256	1.38399	3.52224	-1	0.340525	2.38164	-3.23412	4.21651	2.20242	-0.699271	0.174777	-1.26083	-4.97698	-0.191855	-1.39699	-1.13301	2.47637	1.89344	2.00361	0.737893	-6.03808	-0.669927	0.687316	3.00653	2.00729	1.91808	-1	-1	0.790442	2.48129	-1.84876
DVU3220	-17.4694	-2.24563	-1	-1	-1	2.20212	0.585255	1.44868	-1	-1	0.265978	-1	-1	-1	0.532286	-1	-2.95858	-0.0404251	0.366254	-1.9159	2.89092	-1	-1	-5.9104	-1	1.69929	-1	-7.33984	-0.042369	-22.651	-1	-1	-8.59912	-1	-1	-1	-1	-1	-1	-1	-1	-1	-1	-8.64194	-11.0575	-1	-1	-1.37495	-8.07055
DVU1664	-15.7626	-1	-1	-1	1.89139	-0.809539	-15.1307	-23.7234	-2.23863	2.12721	1.99426	-1	-19.7753	-6.18903	0.951623	-2.12547	-9.38196	-7.64099	-2.71933	-1	1.00411	-1	-5.23686	-3.78835	-1	-0.882895	-4.92993	-2.08248	-20.7975	-3.6588	0.853296	-2.64583	-1	-1	0.250039	-0.380612	-4.50076	-0.267871	-2.48392	-0.373597	-1.14822	1.48248	-1	0.303198	0.328825	-17.3444	-5.72855	1.29971	-4.96498
DVU1398	-14.6426	-0.359299	-1	-2.75815	0.717239	2.79718	1.45522	2.33716	1.24532	2.58099	3.34952	-1	-3.50429	1.98988	1.03912	0.458899	-2.94003	0.129501	2.56491	2.6389	3.27151	-1	1.58222	2.49724	-0.317439	3.69283	-3.58789	-0.405841	0.70003	1.33095	1.563	0.83396	-6.3814	0.237477	-0.594576	1.07835	1.60481	1.47075	-0.595546	-0.683172	1.72403	2.17531	-1.79281	0.0797163	0.497284	-9.40323	-2.22564	2.8176	1.42544
DVU1879	-16.0637	1.18088	-1	-2.31103	-2.92298	2.35902	-1	-1	-7.51433	-1	2.51594	-20.943	-1	-9.23714	1.64063	-1	-16.7878	-16.8941	-17.7956	1.15486	-1.69999	-1	-8.9536	-1	-1	0.0867903	-1	-1	-17.8893	-19.3727	-1	-0.225073	-7.9375	0.517263	-1	-1	-1	-6.37251	-2.38326	-1	-0.53561	0.498256	-6.04651	-0.124613	0.310444	-1	-1.44135	-2.07237	-9.13493
DVU1044	0.838786	-1	-1	-0.601782	-8.18726	2.37894	-15.2936	1.57495	-19.062	3.52873	2.35071	-22.5709	0.111938	-1	-1	-2.66607	-17.5864	-4.91473	1.31304	-15.3149	2.76336	-1	-1	1.50403	-0.558168	0.269755	-6.32824	-0.94731	0.00394636	-9.54778	0.977605	1.05963	-7.06908	1.97651	-1	-8.68064	-18.8821	0.826226	0.319745	-0.321773	-2.36886	-1	0.71947	-1.12042	-1	-16.3777	-16.7144	0.322145	1.90676
DVU0900	-7.83551	-1	-1	-1	-1	-1	-5.82802	0.599625	1.59611	-4.1729	-4.8657	-1	-6.24062	0.0885341	-2.44581	-1.16673	-20.3878	-0.584069	-4.94255	-18.1624	1.07742	-1	-1	-6.37379	-1	-0.690802	-1	-2.09317	-1	-1	-0.617863	-1	-1	-1	-1.17306	-8.18246	-1	-19.1616	-18.2148	-1	-1	0.175072	-3.28613	-6.97613	-1	-20.4588	-20.904	-3.16414	-2.1617
DVU0811	-14.9404	0.779368	-1	-3.00641	1.93584	-2.89419	-5.09761	2.18066	-2.22664	-2.91885	1.53087	-1	0.740967	-1	-2.16429	-1.07786	-0.046174	0.0909451	1.33289	1.68436	3.03135	-1	-6.58605	-0.554537	0.348052	0.956614	0.413708	-20.127	0.727486	-17.5889	1.2109	-4.71949	-7.63825	-10.1094	-0.758285	-5.45324	-1	0.641236	-0.887172	-6.19462	-1	1.12603	-9.91793	-1	-1	-18.1862	-3.48232	0.5502	-1
DVUA0002	-1	-1	-1	-1	-1	-1	-1	-8.01403	-1	-1	2.12233	-1	-1	-1	-1	-1	-1	-1	-1	-1	-18.0047	-22.9385	-1	-1	-1	0.345438	-1	-1	-1	-1	-1	-1	-1	-1	-1	-1	-1	-1	-1	-1	-1	-1	-1	-1	-1	-1	-1	-1	0.443993
DVU1867	-18.7083	-22.8072	-1	-7.46094	-7.25409	-1	-1	-1	-2.1078	-22.1058	-1.33648	-1	-1	-1	-6.84648	-1	-5.70385	-1	-9.64542	-7.694	-22.2152	-3.56367	-1	-1.43372	-1	-2.37552	-5.48667	-1	-1	-1	-3.25992	-1	-1	-2.23302	-8.39583	-1	-1	-3.09528	-20.1601	-5.19486	-10.3765	-1.92019	-6.14017	-2.60549	-3.08307	-1	-5.71422	-2.97228	-1
DVU0481	-16.2616	-1	-1	-1.13282	-1	-1	-1	-0.716457	-1	1.21088	-21.6128	-22.7004	-1	-1	-1	-1	-1	-2.2186	-0.10291	-1	-1	-1	-1	-1	-1	0.833417	-1	-1	-1	-0.790916	-1	-0.464245	-1	-1	-1	-1	0.187644	-17.629	-4.08716	-1	-2.99433	-0.414732	-1	-1	-1	-0.824898	-1.2985	-3.17705	-0.275188
DVU2947	-1	2.20419	-1	-4.3104	-1	-2.63802	-1	3.10497	-1	-5.84624	-0.0520465	-19.9088	-1	0.645956	-1	-1	-16.9502	-2.68382	1.48931	-17.9716	2.73605	-23.879	-8.11186	-1	-1.21828	2.04533	-17.9044	1.5879	-19.4869	-1.96991	0.940616	1.23236	-8.0138	0.327656	-1	-1	-1	0.0161215	-14.57	-17.2145	-1.73587	0.939536	-0.074893	-5.07032	-1	-16.9397	-1.25407	-2.98897	-1.19821
DVU3100	-16.6924	-1	-1	-1.68165	-1	-1	-18.6343	1.82659	-16.2353	0.289946	1.97484	-1	-1	-1	-1	0.914546	-0.37818	0.848443	-1	-1	1.30752	-5.67029	-1	-1	-9.27693	1.8194	-1	-1	-1.82025	-16.9692	-1	1.61212	-1	-5.96416	-2.08363	-1	-1	-1.04567	-6.53717	-1.40854	-5.28779	-0.286674	-1	-8.97277	1.25339	-0.478692	-1	0.388028	-7.31414
DVU3353	-19.0452	-22.1576	0.235438	-1	-1	-1	-1	-2.21636	-1	-1	-1	-1	-1	-3.49426	-7.72958	-1	-1	-1	-1.19758	-1.09864	0.725932	-8.5613	-1	-1.86238	-2.75979	1.33106	-1	-0.61544	-1	-1	-1	-8.34213	-1	-1	-8.71814	-1	-1	-1.22403	-1	-3.95104	-1	-1.76366	-8.55634	-9.82924	-0.507038	-1	-1	-1	-4.43059
DVU1289	-23.3414	1.85454	-1	1.6629	-1	-6.6862	2.38361	3.22764	1.7104	2.27847	2.32317	-1	-1	0.748629	-1	-1	1.68729	0.0885839	1.28235	-4.63635	2.85286	-1	-6.29508	2.19292	-1	-0.656719	0.141168	0.146793	1.81468	-18.5439	-1	2.30203	-9.34331	1.73487	-1	0.310921	-1	1.12987	-18.7362	-19.8061	-1.95118	0.421214	-0.468021	-0.331809	1.1701	-0.489584	-9.41006	-3.88708	-3.44493
DVU0704	-16.1731	-1	-1	-6.26305	-5.09898	-1	1.39346	2.92916	2.40524	2.45652	1.76043	-21.5698	-6.09415	-9.05102	1.03912	-1	1.37531	1.29453	0.588443	-6.35015	3.35076	-1	1.3315	0.995186	-1	1.71719	-1	-1	-1	-9.27935	-1	1.00978	-1	-5.56557	-4.10889	-1	-2.2167	0.182496	-4.36295	-3.34186	-4.6302	1.0784	-4.53548	-2.21126	-1	-1	-1.12737	-1.68402	-22.5545
DVU0334	-1	-1	-1	-1	-4.08202	-1	-1	-1	-19.1473	-1	-1	-22.6704	-1	-9.74028	-1.40935	-1	-1	-2.10635	0.183175	-1	2.32001	-3.1287	-1	-1.77576	-1	-1	-1	-0.568872	-21.7405	-21.5383	-1.22085	-1	-1	-1.71123	-0.924397	-1	-1	-10.1974	-2.77744	-2.99384	0.0966863	-0.685678	-10.0374	-1	-0.737041	-1	-20.238	-1	-9.99738
Dv16SE	6.85397	7.79164	4.66761	8.60411	8.42232	6.99073	6.91879	8.42118	9.26726	8.68073	7.43486	5.40946	6.01657	5.5252	5.88279	4.9571	6.53625	5.89781	7.25375	6.84067	8.76444	6.4409	8.41801	8.17021	7.33431	7.55651	5.37106	6.43502	7.18493	5.28435	6.93069	6.9888	6.9782	5.19189	6.03056	5.94587	5.62356	7.04437	5.32626	6.77819	7.30574	6.76165	6.90633	5.67712	6.48402	5.45439	4.56403	6.31268	5.0662
DVU2097	-16.9321	2.65189	-1	-1	-8.22689	-1	-2.64616	-0.827752	-8.54445	2.24474	0.966857	-20.6275	-1	1.38712	-1	1.75215	-4.81011	0.730692	1.66666	1.15614	2.38162	-1	-1	2.35385	-4.43398	-1.01602	-1	-20.278	-1	-1	1.32077	-0.655062	-1	0.466027	-1	-1	-9.62804	-1.07223	-1	-20.4041	-2.58735	-4.82396	-5.65515	0.501406	0.405092	-1	-9.5508	0.560493	1.71433
DVU0925	-18.6674	2.52669	-1	-1	-4.18944	-1	-1.95404	-7.39005	-6.49505	-1	-7.51679	-23.6828	-1	-3.59535	-1	-1	-8.88061	-2.51852	2.13907	-4.96041	3.12461	-1	-2.0413	-0.105832	-0.334488	1.49883	-6.54945	-1	-18.4033	-0.646053	1.27566	-1	-1	-8.31208	0.463179	-1	-1	-18.5643	0.804155	-1	-9.91347	1.15992	-1	-7.82984	-1	-1	-1	-4.0737	-1
DVU2686	-15.5704	-6.35537	-1	-1	2.01821	0.702719	-19.0164	-6.46976	3.19753	-1	-17.3603	-17.9023	0.829917	-6.03663	-0.405871	-1	-14.9692	-0.639986	-16.5966	0.479669	1.45995	-0.124525	-9.39247	-0.421711	-1.17954	2.32633	-0.487733	-1	-1	-18.9936	0.868209	-1	-2.17291	0.525703	-1	0.834313	-0.255896	-0.647246	0.847929	-0.78258	-0.174422	-1.2589	-9.26408	-1.16184	-1	-10.1194	-17.0665	-1	0.119889
DVU1927	-16.626	-1	-1	-1	-1	1.44498	-4.71363	3.41934	1.97261	1.90449	1.99705	-20.2817	-1	-0.658751	-1	-1	-0.751866	-0.335924	-0.96811	-7.17051	1.38523	-1	-1	-6.40516	0.334889	-1.71325	-5.37956	-1	-9.42715	-1	0.491086	2.07177	-1	-2.34895	-0.783297	-7.43238	-1	-1.03019	-1	-0.629312	-1	-6.77126	-1	-8.82807	-1	-1	-1	-0.250528	0.320136
DVU0954	-16.6028	2.18915	-1	-1	2.35536	-1	-1.05117	0.828536	-17.0123	0.662472	-0.813261	-1	-1	-8.14847	1.83663	-1	-0.00541919	-4.78257	1.52773	-1	3.2177	-1	-1	-0.187161	-1	1.36441	-1	-1	-1.99911	-1	-7.68125	-0.537569	-8.52798	-1	-9.61908	-1	-18.0337	-0.836303	0.613981	-1	1.24466	-0.0061487	-2.31468	-1.30717	0.85064	-1	-7.91825	1.29602	-1
DVU2375	-1	-1	-1	-3.92788	-1	-1.44384	-21.4496	2.3201	-1	-1	-5.08122	-1	-1	-1	-1	-8.06544	0.522786	-1	1.03408	-4.85342	1.9752	-4.04552	-8.71943	2.26577	-8.73087	1.93906	-1	0.200315	-8.19471	-1	-1.39844	-8.2678	-7.47222	-1	-1	-7.14144	-0.328885	0.776481	-0.0941267	-0.769593	0.458976	1.53231	-1	-1	-1	-1	0.310728	0.725532	-8.62607
DVU2252	-17.1219	1.58774	-1	-1	-4.46581	-1	-1	2.31381	1.5284	2.32117	-21.4276	-15.0855	-1	-4.97145	1.59437	0.076978	-16.7894	-0.700073	-3.95712	-1	0.656661	-1	-8.96152	0.554493	-7.27909	-21.6537	-17.3762	-19.1229	-0.381192	-1	-1	-0.686878	-8.34191	0.176595	-1.46212	-1	-1	-4.84622	-18.0874	-1	-0.108191	0.964756	-1	-4.55096	-1.63006	-1	-1	1.34304	-1
DVU1022	-1	-1	-1	-1	-1	-1	-1	-4.84347	-1	-1	-1	-1	-6.96844	-1	-5.38576	-1	-1	-6.30398	-6.90007	-1	-6.23297	-1	-1	-1	-6.47485	-7.20212	-1	-1	-1	-1	-8.11191	-1	-6.89393	-1	-1	-1	-1	-6.76378	-1	-1	-8.81633	-6.20614	-1	-1	-1	-1	-7.79113	-1	-1
DVU0662	-14.569	2.54779	-1	1.41036	-4.27154	-1	0.805192	0.545665	-1	-5.88745	2.36456	-1	-1	-1	-1	-1	-18.3456	-0.883797	1.26313	1.43938	2.80731	-1	-1	1.22162	-1	1.49104	1.03193	-1	-17.4082	-1	0.975668	-1	-1	-1	-1	-1	-0.0688209	-7.97711	-0.0553502	-5.91461	-1	1.72901	-1	-1	-1.20871	-1	-18.5686	0.758208	-1.21434
DVU1861	-14.5034	-1	-1	-1	-1	-1	-1	2.67299	-5.36309	-18.7165	-17.2613	-1	-1	-0.961932	-4.28463	-1	-17.627	0.683038	-5.62071	-1	-18.7744	-1	-22.9807	1.59243	0.320838	0.764836	-1	-1	-1	0.641435	-1	-0.553691	-6.4635	-1	-6.41956	-0.0436908	-19.2366	-10.366	-21.0656	-22.2815	-0.433821	0.292838	-8.49993	-5.71052	-0.522558	-1	-4.51744	0.73825	-1
DVU3176	-1	-1.26576	-1	-1	-1	-1	-2.63244	2.07998	-1.5735	0.45504	-1.46432	-1	-6.10054	0.95424	-1	-10.4841	-17.5658	-0.187031	1.38929	-18.2672	1.86107	-1	-1	-1	-1	1.89598	-1	-0.0275798	-1.31622	-8.20109	-5.47922	0.362541	-1.42926	-1	-0.00445765	-1	-1	-0.716817	-1	-1	-0.447169	-1	-4.32251	-1	-1.01704	-1	-1	0.494438	-19.7195
DVU1789	-15.6599	-15.1877	-1	-1	-1	2.00359	-21.6372	1.22206	-12.9405	-1	2.54414	-1	-5.96665	1.58811	1.26318	-1	-17.186	-11.4554	1.57099	-3.3835	1.52136	-22.0584	-1	0.393533	-2.44782	0.811969	-1	0.613494	-7.70469	-19.4559	-4.28207	-1.61138	-6.39785	-9.73411	-1	-1	-1	1.02689	-1	-1	-1.33911	-10.1677	-1	-4.54601	-5.80844	-1	-22.7931	-4.40727	-7.74552
DVU3389	-17.5248	-1	-1	-1	1.51864	-1	-8.25315	2.26134	2.68105	-7.57109	-1	-1	-9.43733	-5.8867	-8.84341	-1	1.49582	-1	-1.50387	-1	2.02408	-3.30084	-2.01121	1.4797	-1	2.86766	-1	-1	-1	-2.17635	-1	-2.05863	-1	0.140239	0.40054	-1	-3.50757	-1	-1	-1	-0.389939	-8.48843	-1	-2.33874	-6.97387	-1	-5.86122	-7.65467	-0.369318
DVU0015	-15.8803	1.54846	-1	-1	-5.61769	1.07743	1.39269	3.23156	-3.88951	-0.816342	0.951184	-1	-7.8131	1.15397	-1	-1	-17.6649	-17.1017	1.84893	-1	0.505824	-7.99436	-4.97235	-1.39857	-1	1.37314	-1	-1	-1	-18.1383	-8.16394	-1	-9.78528	-0.759126	-9.29641	-1	-3.23143	-4.10917	-0.689309	0.889118	-0.0278148	-6.73079	-1.43077	-1.20145	0.735454	-1	-1	0.456405	-1
DVU2399	-15.371	1.51101	-1	2.78819	1.97496	-1	1.32666	-8.43379	-21.9701	1.5799	-1.47719	-1	-1	-1	-1	-1.2918	-17.5238	-15.3619	1.34526	-5.4409	1.92826	-1	-1	-1.73959	0.0988035	1.43071	1.25484	-7.87868	-2.39125	-1	-1	2.59843	-1	1.47022	-7.05194	-1	0.291624	1.03418	-1	-10.2695	0.0587648	1.99474	-1.53252	1.7534	-0.182105	-1	-1	-1	0.152044
DVU2144	-15.7471	-1	-1	-1	-1.31561	-1	-2.99965	-1	-1	-1	-1	-1	-1	0.159578	-1	0.558721	-9.05354	-5.519	-8.25393	-1	-1.8797	-1	-1	-5.02408	-1	-0.11853	-1	-1	-1	-5.21654	-1	0.794847	-1	-8.45959	-1	-1	-1	-1	-20.6509	-1	-1	0.506619	-1	-5.79418	-1	-1	-1	-0.7494	2.19151
DVU1608	-15.9128	-1	-1	-1	-1	1.84902	-18.8146	-3.81289	-3.48998	-20.7177	1.64724	-1	-6.91597	0.699137	-1	-1	-3.24839	-1	1.65045	-1	-19.3669	-1	-1	-1	-0.754452	-21.5228	-6.46707	-4.4271	-17.9424	-0.497563	0.150583	0.640659	-1	-3.94216	-0.196282	0.126449	-7.00676	-0.794777	-1	-1	-1	-9.16792	-1	-1	-1	-1	-1	-3.98178	-22.6705
DVU3070	-17.4199	-1	-1	-1	-1	0.814585	0.400918	0.847288	0.0489459	-0.00360933	-3.31821	-1	-1	-7.33231	-1	-1	-6.44185	-6.5375	0.938505	-0.256519	0.623353	-1	-1	-6.31059	-1	-7.76782	-0.375743	-1	-1	-19.4981	-1	0.470995	-0.980277	-2.35287	-1	-1	-1	-1	-6.37873	-1	-9.15923	-1	-3.9111	-1	-1.74581	-1	-15.2362	-0.442433	-1
DVU2531	-22.6866	1.70109	-1	-1	-23.0973	-1	-1	-6.57719	-1	-7.8266	-19.5193	-1	-1	-1	-1	-6.44602	-0.918006	-1	-8.9882	-1.01687	1.31618	1.74226	0.0116264	-0.364754	-0.505169	1.3456	-0.218761	-1.01283	-16.6854	-17.6893	-6.60302	-3.08675	-1	-2.97562	-8.08045	-1	-6.97262	-1	-16.831	-0.2437	-6.11257	0.113476	-0.544939	-3.09876	-1	-1	-1	-7.5675	-21.4009
DVU1048	-15.5269	-1	-1	-1	0.137529	-1	1.79599	-19.9504	-20.242	0.268478	-4.94567	-1	-1	0.565561	-1	-1	-17.3299	-1	1.17551	-1	1.60049	-1	-1	0.13814	-0.396931	-23.4359	-1	-1	-1	-10.2285	-0.271269	-1	-1	-0.677279	-1	-1	-1	-7.84176	-0.461058	-1	-8.64031	-1	0.5047	-8.71993	-1	-1	-1	0.641174	1.12163
DVU0528	-1	-1	-1	-1	-1	-1	-1	-3.97691	-1	-1	-1	-1	-1	-11.0654	-7.86682	-1	-9.44439	-3.73735	-7.26206	-4.67192	-5.25699	-1	-1	-4.44108	-1	-3.76522	-1	-1	-1	-1	-4.9715	-1	-1	-7.92871	-1	-1	-5.46998	-1	-1	-11.8215	-1	-6.89382	-1	-1	-1	-1	-10.629	-4.56016	-5.43721
DVU1582	-1	0.616663	-1	-1	-1	-1	-21.8928	-1	-19.7275	-8.13053	-21.732	-1	-1	-1	-1	-1	-17.2952	-1.88068	0.293823	-17.5001	-3.50525	-1	-1.62547	0.150663	-7.19412	-0.205964	-23.6152	-20.2524	-1	-1	0.187166	0.996066	-1	-1.04055	-1	-2.70431	-1	-6.19717	-1	-1	-10.6072	1.09515	-1	-1	-1	-18.9942	-1	-5.56497	0.0682601
DVU0786	-16.93	-1	-1	-2.52697	-1	1.74289	-2.3427	2.67255	-1	1.28737	-5.53491	-1	-1	0.148072	-1	-1	-19.3282	-1	-2.20677	-4.91146	1.04235	-1	-3.578	-6.20318	-7.80447	-18.0497	0.5035	-1	-8.64017	-1	-4.99185	-7.12793	-1	-3.47579	-4.5744	-1.7772	-1.11102	-2.7629	-1	-5.3609	0.0677168	-0.241549	-1	0.858532	0.647456	-1	-1	-8.46196	0.426898
DVU1361	-1	-7.64764	-1	-1	-1	1.27443	-18.1328	1.33748	-1	-8.44154	-1	-1	-1	0.223608	0.241339	-1	-1	-9.45795	-5.22684	0.837547	-0.0578585	-1	-1	1.40572	-1	-1.01929	-1	-1	-1	-19.6656	-0.0341356	-1.99693	-9.92461	-1	-2.60743	-1	-1	-2.76873	-1	-1	-6.7598	-2.37495	-1	-1	-1	-1	-8.17701	-5.11129	-1
DVU1853	-17.2615	-1.67871	-1	-6.71388	-1	-3.14023	-18.5257	-0.932805	1.6629	-1	-22.4687	-23.4735	-2.90637	-1	-8.16726	-1	-19.4227	0.00906206	-2.40053	-1	2.19205	-4.67102	-1	-2.20141	-3.00481	-0.318223	-20.8613	-1	-19.8422	-1.71949	0.295225	-6.17682	-1	-1.12953	-4.47508	-1	-8.17009	-1.44999	-9.51906	-1	-5.22796	-0.665862	-1.17255	-1.31666	-1	-1	-1	-6.86197	-20.1045
DVU3194	-1	-4.56665	-1	-1	-1	1.45069	1.41485	3.98943	1.62626	-1	1.12723	-20.9994	-1	-1	-1.01327	-1	-19.6807	-17.9968	-0.00266577	-0.608327	1.54158	-1	-1	-9.13352	-1	2.22774	-3.98247	-2.36807	-0.403276	-6.42299	-1.37847	0.330888	-0.465237	-0.529429	-8.50495	-1	-1	-3.03899	-10.2653	0.218338	-6.3139	0.208942	-1	-9.81511	-5.13672	-1	-0.0398626	0.473219	0.73271
[truncated: 37 more columns]

## Sheet: SR3_744
Assay	log2RQ.RTsinglecell.1	log2RQ.RTsinglecell.2	log2RQ.RTsinglecell.3	log2RQ.RTsinglecell.4	log2RQ.RTsinglecell.5	log2RQ.RTsinglecell.6	log2RQ.RTsinglecell.7	log2RQ.RTsinglecell.8	log2RQ.RTsinglecell.9	log2RQ.RTsinglecell.10	log2RQ.RTsinglecell.11	log2RQ.RTsinglecell.12	log2RQ.RTsinglecell.13	log2RQ.RTsinglecell.14	log2RQ.RTsinglecell.15	log2RQ.RTsinglecell.16	log2RQ.RTsinglecell.17	log2RQ.RTsinglecell.18	log2RQ.RTsinglecell.19	log2RQ.RTsinglecell.20	log2RQ.RTsinglecell.21	log2RQ.RTsinglecell.22	log2RQ.RTsinglecell.23	log2RQ.RTsinglecell.24	log2RQ.RTsinglecell.25	log2RQ.RTsinglecell.26	log2RQ.RTsinglecell.27	log2RQ.RTsinglecell.28	log2RQ.RTsinglecell.29	log2RQ.RTsinglecell.30	log2RQ.RTsinglecell.31	log2RQ.RTsinglecell.32	log2RQ.RTsinglecell.33	log2RQ.RTsinglecell.34	log2RQ.RTsinglecell.35	log2RQ.RTsinglecell.36	log2RQ.RTsinglecell.37	log2RQ.RTsinglecell.38	log2RQ.RTsinglecell.39	log2RQ.RTsinglecell.40	log2RQ.RTsinglecell.41	log2RQ.RTsinglecell.42	log2RQ.RTsinglecell.43	log2RQ.RTsinglecell.44	log2RQ.RTsinglecell.45	log2RQ.RTsinglecell.46	log2RQ.RTsinglecell.47	log2RQ.RTsinglecell.48	log2RQ.RTsinglecell.49
DVU0697	1.21806	-6.63999	1.73853	-1	-0.965174	-7.24612	1.2712	1.65838	1.0776	1.77589	-1	2.08434	-1	0.869982	-7.73268	-1	-7.32691	-5.19953	-1	1.36728	2.56063	-1	-1	-1	-1	-1	2.50653	-1	-0.311194	-5.25392	1.39367	-1	-1	-17.4089	-8.01719	-1	-6.60051	-1	-1	-6.85458	-3.66908	1.51885	-1	-5.95172	-1	-1	-0.938596	-1	-1
DVU1200	-1	-8.97278	1.3441	-1	-1	-1	-2.64544	-1	-1	0.113048	-1	-3.37899	1.01211	-1	-1	-1	1.57368	-7.40302	-1	-1.96536	1.46676	1.89365	-1	-1	-1	-1	1.83929	1.0832	-8.64273	-1	-1	1.06916	-1	-1	-1	-1	-2.16047	0.714053	-1.93708	0.359216	-7.4844	1.53779	-1	-1	-1	-1	-1	-4.95133	-1
DVU2979	2.42938	-1	-1	-8.45449	-1	-1	-1	1.4462	-1	-0.798269	-2.53905	2.31523	-1	-5.22867	-1.32883	0.146187	-4.20042	-1	-1	-6.84902	0.851459	-1	-1	0.615313	-1	-1	1.68402	-1	-2.69182	-8.2085	1.58051	-8.8298	0.0743282	1.32061	-7.15285	-1	-2.2521	-1	-2.58395	0.103916	-1	-3.44838	-4.72685	-2.77547	2.7669	-1	1.85103	1.73859	-0.557092
DVU1705	2.76098	-4.52724	1.34016	2.24058	-8.36706	-1	3.46351	0.913851	2.47401	2.84613	-1	2.51349	-1	-1	-1.70941	1.52018	-1	1.49655	-0.939053	0.599047	-3.91448	-0.184876	1.60307	-4.95389	-1	1.43166	2.03347	2.79466	-2.49754	0.668751	-1	2.06122	2.21595	-3.21956	-1	0.497118	-0.506737	-1	2.11636	-8.44879	3.30052	-1	1.67301	2.13718	-0.243207	-3.72458	1.05414	-1	0.993189
DVU2365	-1	-7.32809	-1	-1	-1	-1	-1	-1	-1.18888	-3.0787	-1	-1	-0.463303	-1	-1	-1	-1	-6.44194	-7.10081	-6.01703	-1	-1	-1	-1	-4.72503	-1	-3.37908	-1	-5.09999	-1.36233	-0.638509	-3.94474	-1	-1	-7.37664	-1	-1	-1	-1	-0.652218	-1	-3.58299	-1	-1	-1	-1	-1	-1	-1
DVU0052	-1	-3.51463	-1	-1	-1	-1	2.41342	-1	-1	0.777444	-5.43559	-6.21335	1.17059	0.60604	-5.67806	-1	-6.07311	-1	-1	-0.913119	-1	-0.602669	-1	-1	-5.4593	1.51115	1.43288	-1	-4.37547	-1	0.651096	-6.39551	1.26505	-1	1.28415	1.00708	-1	-1	-0.095839	1.56104	-1	-7.40248	-1	-3.86621	-2.33467	-1	2.07294	-1	-1
DVU0854	-1	2.51619	2.18749	0.442847	-1	-1	-1	0.765817	-8.57891	-1	-1	2.20435	-2.97965	-1	-8.07827	-1.86494	-1	1.46384	-1.69469	-1.373	-1	-1	-1	-1	-1	-1	1.62315	1.41723	-6.67091	-1	2.20852	1.49111	-1	-2.76165	-4.81862	-1	-1	0.53705	-1	-6.59808	-1	-1	-1	-4.3712	-1	-1	-1	-1	-6.32504
DVU2942	1.03878	-7.88567	-1	0.39903	-1	-1	-1	-1	-7.31428	0.238101	-1	0.447901	-1	-8.72823	-1	-1	-1	-1.17467	-0.672166	-1	-1	-1	-1	-1	-1	-1	1.3016	-1	-1	-9.46488	1.61104	-0.601646	-1.2824	-1	0.409883	-1	-1	-1.01122	-5.47525	-0.0675114	-1	-1	-8.4647	-9.59948	-1	-1	1.07114	-1	-7.05528
DVU1841	-1	-4.29722	-1	-2.18428	-1	-1	-10.6392	-1.10596	-1	0.244838	-1	-0.375097	-7.37396	-1.97875	-1	-1	-1	-1	-0.573452	-0.938989	-1	-1	-1	-1	-1	-1	-1.19687	-1	-1.36846	-1	-7.66559	-5.70197	-9.12723	-10.0579	-1	-1	-1	-7.61865	-2.10046	-10.4614	-6.96699	-1	-7.31858	-1	-1.70894	-1	1.02309	-1	-1
DVU0263	-1	-3.80849	-2.48929	-9.81244	-1	-1	-8.09338	-3.28691	-6.23721	-1	-1	-1.57356	-1	-4.93511	-1	-5.47511	-1	-1	-2.46623	-3.62496	-1	-1	-1	-1	-8.12946	-1	-2.34597	-1	-4.02986	-1	-3.32091	-7.37701	-4.41124	-1	-1	-2.96743	-1	-1	-4.22501	-1	-1	-1	-1	-1	-2.89099	-1	-2.20972	-1	-1
Dv23SC	10.2409	9.5824	10.2234	8.21944	9.90815	-1	10.0352	9.84698	9.3509	7.62751	9.45736	8.69379	-1	9.57829	9.15674	8.30798	9.07105	-1	10.1986	9.27417	10.0674	9.09773	8.55293	8.78767	8.13338	8.46616	9.05489	8.77761	8.74423	8.85993	-1	8.17046	9.73983	9.41256	8.99579	9.328	-1	8.6056	9.18133	-1	-1	-1	8.32713	9.65492	9.62877	8.4543	9.13659	8.43299	8.89426
DVU1290	-6.77514	-0.0307372	2.44603	-1	-1	-1	2.14513	0.894708	-1	0.708251	-1	2.70905	-1	-1	-1	-1	-1	-1.86958	-1	0.974821	-1	0.889166	-1	-1	-1	-1.27442	2.21605	0.465689	-1	-1	2.2822	2.39954	-1	-1	-1	-1	0.737486	-1	-1	0.384065	-6.61383	-1	-2.31436	-1	1.36591	1.46105	-1	0.654521	-1
DVU0732	-1	-1	1.19188	-1	-1	-1	-1	-1	-1	-1	-1	0.38211	-7.68683	0.15742	-1	-1	-1	-5.0089	-0.735331	-1.80714	-4.86872	-1	-1	-1	-1	-1	-0.30671	-1	-0.140904	-0.468805	-1	-0.0442564	-4.39589	-1	-1	-0.304204	-1	-1	-1	0.561348	0.727516	-4.88422	-1	-3.39592	-1	-1	-1	-1	-1
DVU0734	-1	1.00472	2.48087	-1.22446	0.417239	-1	-1	-1	-1	-1	-1	0.422015	1.69005	0.412433	-1	-1	-1	-1	0.602074	-0.467011	-0.523422	-1	-1	-1	-1	-6.91219	1.57423	-1	-1	-1	-1	1.4861	-1	-1	-1	1.17662	-2.0014	0.973271	-1	0.0201011	-0.216589	-1	-1	1.57028	-1	-1	-1	-1	-0.176197
DVU1295	3.31635	2.1119	-5.09385	-1	1.12833	-1	2.30061	2.67862	2.81949	-1	1.07183	2.16025	0.594221	2.77477	0.886797	-0.118273	1.83016	1.52944	2.47315	0.739051	0.509979	1.21162	2.14127	-1	0.150113	-1	0.307523	0.627253	0.874123	-1.813	2.11799	0.360084	0.292149	2.33871	-1	3.02634	-1	1.41776	-0.00638557	0.667795	1.69932	-1	0.0343271	0.468735	2.09324	-1	1.57374	0.419218	1.82149
DVU0840	-1	-4.524	-4.97592	-1	-1	-1	-1	-9.41899	-6.30276	-6.1843	-9.0998	-8.77046	-5.50367	-7.62255	-1	-6.84668	-1	-1	-1	-1	-4.02685	-4.31679	-1	-1	-1	-10.5129	-5.64486	-1	-11.7679	-1	-1	-7.94661	-1	-1	-1	-5.17837	-1	-1	-6.60305	-1	-1	-1	-1	-1	-9.35631	-6.60843	-9.25705	-1	-10.6924
DVU2552	-1	-5.97428	2.04639	-1	-6.55276	-0.829381	1.65031	-1	1.43145	-0.153861	-1	1.50963	-1	-1	-1	-1	-1	-1.76951	-1	-1	-1	-1	-7.38702	-1	-1	-1	2.171	-1	-1	-9.52615	-1	-1.86841	-1.25559	-1	2.21455	-1	-1	-1	-1	-1	-1	-1	-1	1.04146	-1	-1	-0.39704	-1	-1
DVU2776	1.67976	2.12053	1.31747	0.610506	-1	-1	1.22504	1.69629	-1	-0.304332	0.188518	-3.7071	-1	-0.86126	-1	-0.548555	1.16826	0.867464	1.76182	-2.04533	-1	3.52165	-0.089364	-1	0.162627	-1	2.01979	0.0614509	-1	-1	0.967993	1.15328	-0.403345	-1	0.676309	-1	-1	1.52518	-1	-1	-1	-1	-1	-7.44108	-1	-1	1.83007	-10.47	-0.419149
DVU1890	-1.37123	-1	-7.41678	-1	-1	-1	1.38783	-1	0.285499	0.789408	-14.8709	0.801648	-7.56656	-1	-1.27618	-7.80855	-1	-9.38578	-1	-9.23677	1.16413	-1	-1	1.17036	-1	-1	1.1959	-1	-0.451821	-4.94017	0.709863	-6.81606	-4.83151	-1	-1	-1	-1	-1	-1	-0.596522	-1	-1	-10.0835	-1	-1	-1.52256	0.160815	0.838393	-1
DVU3059	-1	0.0217252	-1.7072	-1	-1	-1	-1	-1	-1	1.40541	-1	0.984918	-7.36417	-9.87124	-5.23519	-1	-0.807962	-7.69943	-1	-0.438734	-4.02558	0.711596	-1	-1	-1	-1	-3.07531	-1	-1	-1	-1	0.936429	-1	-0.658681	1.12645	-9.40942	-1	-1	-1	-0.64588	-1	-1	-1	-2.12099	-1	-1	-1	-1	-1
DVU1282	-4.8193	0.969572	1.39303	-1	-1	-1	-1	-1	-0.60043	-1.74643	-1	0.82642	-1	-9.48516	-1	-1	-1	-0.224344	0.298149	1.32967	-1	-3.20745	-8.62598	-5.49947	-1	-1	0.211317	-6.75901	-1.46682	-3.3598	1.93668	0.20421	-1	-1	-1	-1	-1	-1	-0.397892	-1.28796	-1	-1	-7.03666	-0.065191	-1	-1	-0.109327	-1	-7.8592
DVU0929	-1	-2.73749	-1	-0.234449	-1	-6.00631	2.11153	-5.52857	1.58389	0.917844	-8.56602	1.02303	1.54742	-1	0.599928	0.00689307	-1	-1	-3.4193	-0.0224481	2.588	-1	1.36687	-1	-1	-5.63236	1.43823	-1	-1	-3.98393	-2.0519	0.159857	-1	-1	1.25496	-1	-1	-1	-1	-0.303681	-1	-1	-1	-1	-4.86374	-1	0.808273	2.49511	-1
DVU3258	-0.964406	-1	-1	-1	-1	-1	-1	-1	-1	-1.0362	-1	-8.17814	-1	-9.24299	-1	-1	-1	-8.84201	-1	-2.09335	1.39338	-1	-1	-1	-1	-1	-0.280407	-1	-1	-1.35107	-1	0.279405	-1	-1	-1	-9.64939	-4.42122	-2.17089	-13.7971	-1	-1	-1	-1	-1	-1	-1	-1.00829	-1	-1
DVU2503	-1	-8.32723	0.766162	-8.57349	-1	-1	-1	-1	-1	1.17176	-1	-1.66359	-1.38851	-1	-1	-1	-4.13758	-4.88478	-1	-8.0462	-1	-1	-1	-1	-1	-1	-1.65156	-1	-0.447957	-8.79827	1.19101	-8.79604	0.454822	-3.00793	1.62343	0.866547	-1	-0.879579	0.515277	-5.82052	-1	-1	-1	-1	-1	-1	1.72606	-1	-1
DVU0633	-3.92974	-1	-1.32619	-1	1.06771	-1	-6.15195	-1	0.311302	0.593989	-1	-1	-0.719079	-1	-1	-4.40889	-1	-0.928225	-2.98518	-1.82943	-1	-1	-1.68231	-1	-1	-4.11941	1.11659	0.191909	-0.10851	-1.9373	0.578074	1.31236	-1	-1	-2.42375	-1	-1	-1	-1	0.366214	-2.95815	-8.79917	-2.90035	-2.74113	-1	-3.56465	-1	-1	-1
DVU2490	-1	-1	1.79814	-0.800886	-1	-8.52159	-3.99767	-7.09067	-1	1.63867	-1	0.759706	-3.58612	-2.88709	-1	-1	-1	-2.58583	1.03579	-8.20505	-3.69738	-1	-1	-1	-1	-1	1.34953	-1	-8.63899	-1	0.741478	-7.71236	-1	-1	-1	-1	-3.47688	-1	-1	0.57705	-8.59413	2.34864	-1	-1	1.55839	-1	1.66559	-1	0.0858134
DVU1907	-1.62602	-1	-1	-1	-1	-1	-1	-1	0.434364	2.13341	-1	-5.16382	1.68558	-1	-1	-5.9325	-1	-5.93836	-4.03795	1.66731	-1	-1	-8.7612	-1	-1	-1	1.45448	-1	-1	-1	2.07208	1.49133	-8.95672	-1	-1	0.994006	-1	-1	-7.38457	-1	-8.43813	-1.11992	-1.79905	-1	-1	-1	-3.56095	-1	-1
DVU2668	-1	-1	-1	-1	-1	1.19481	-1	-1	1.12068	1.41365	-4.19189	-0.921186	-1	-1	-9.45404	-1	-1	0.555456	-1	-1	-1	-1	-1	-1	-7.19551	-1	1.28759	-1	-1.20019	-1	1.47079	-1	-1	-1	1.45235	-1	-1	-1	0.366625	0.418029	-1	1.65276	-1	-1	-1	-1	-7.99981	-3.0573	-9.45064
DVU3192	-1.11955	1.06777	-1	-1	-1	-3.0171	-1	-6.8791	-4.22452	-1.55911	-7.16063	-3.12229	-1	-1	-1	-1	-1	-0.313682	-8.8238	-0.907164	-1	-1	-1	-1	-1	-1	-0.0301265	-1	-1	-1	-3.21914	-6.13571	-1	-1	-0.985659	-1	-1	-7.58718	-5.52744	-1	-1	-1	-1	-9.46068	-1	-1	0.976873	0.0702118	-1
DVU1463	-1	-1	-1	1.03404	-1	-1	-1	-8.39297	-8.7522	0.788469	-1	-1	-1	-1	-1	-1	-1	-1	2.35242	-1	-1	-1	-1	-1.32001	-5.85234	1.00813	-1	-1	-1	-1	1.40986	-4.38927	-1	-1	-1	-1	-1	-1	-0.341336	0.587611	-2.95967	-1	-1	-1	-1	-1	-3.02907	-1	-5.39126
DVU0477	-3.67755	-1	-1	-7.21719	-1	-7.46017	1.62882	-0.463712	-1	0.0603464	-1	-1	-1	-1	-6.30005	-1	-1	-0.956179	-5.76744	0.534684	-1	1.84783	-1	-1	-1	-1	1.20814	-6.19811	-1	-1	-1	-1	-1.6964	-1	-1.37879	-1.65973	-1	-1	-0.0764697	0.0838208	-8.24845	2.55377	-1	-1	-4.38647	-0.968334	-1.79746	-1	0.0793227
DVU0890	-1	-4.29839	1.8518	-1	0.717875	-1	-1	-0.790794	0.265524	0.999354	0.75822	-5.3177	-5.1789	-8.01263	-1	-1	-6.87925	-4.75525	-9.32895	-1	-1	-1.05094	-1	-1	-1	0.230526	1.22326	-4.99037	-9.19782	-1	-1	0.779084	-1	-1	-1.60501	-1	-1	-1	-1	0.258879	-1	-1	-1	-2.76096	-1.25207	-1	-1	-1	-6.60274
DVU0931	-1	-1	-1	-1	-1	-1	-1	-1	-2.2307	0.82487	-1	0.264111	1.47766	-4.91127	-8.93272	-1	-1	-1	0.012343	0.389365	2.47264	-1	1.55834	1.05747	-1	-1	1.52074	-1	-1	-1	-2.8292	1.37491	-1	-2.90331	2.29346	-1	-1	-1	-1	-8.07483	-8.40174	-1	-8.03226	-1	-1	-1	-1.16251	-1	-1
DVU0142	2.90829	-1.6883	1.75848	-4.26489	-1	-1	-1	1.65048	1.8503	0.666165	-1	-2.81666	-1	-3.42849	1.51635	0.497153	-1	0.276334	-1	1.00231	2.75256	1.6137	-1	-1	0.715652	-1	1.7216	0.765696	-1	-1	-1	-4.95424	-1	-1	2.10538	-5.32916	-1	-3.21229	-7.17787	-1	0.871775	1.95807	-1	-6.90115	-0.636981	-1	1.78214	-1	-1
DVU3156	-1	1.79785	0.950142	-1	0.906577	0.24904	-2.49613	-1	-1	1.27899	-1	2.24434	-1	1.06107	-0.629005	-1	-1	-1.89413	-1	-2.86828	-0.0438555	2.28455	-1	-1	1.75676	-1	0.83093	-1	1.4822	-4.97249	1.66168	-2.49845	-1	-1	-3.4959	-9.15006	-5.64101	-1	0.164557	-1	-3.81322	-1	-1	-1	-1	-1	-1	-1	1.37792
DVU0224	-1	-3.34823	2.2671	-1	-0.375447	-1	-5.56467	-8.3698	1.38893	1.13413	-1	-1	-1	-1	-9.07648	-1	-1	1.2615	1.50432	-1	3.04326	0.485437	-1	-1	-1	-1.65086	1.78057	-1	-1	0.754988	-1	0.106909	-1	-1	-0.218971	-1	-1	-1	-1	0.234782	-1	-1	-2.82929	-0.78569	-1	-1	2.52114	-1	-1
DVU1109	2.36018	-2.92027	0.265687	-6.37243	2.20597	1.61935	-1	1.99738	-6.68136	1.35989	2.87847	2.44203	-5.41103	1.24422	-1	-1	3.17301	0.972298	0.44752	2.99882	1.18329	3.25478	-3.77371	1.42975	-1	-1.31317	-1	-6.66478	0.976645	-1	-5.43735	-0.278958	2.32988	0.589294	4.60947	-1	-1	2.23655	-8.03403	1.96101	3.05444	3.65282	-3.44278	1.60596	-1	-5.03959	-4.88089	-4.39307	-0.193259
DVU0004	-5.17529	-7.31209	-0.592911	-8.65167	0.718784	-1	-1	-8.48779	1.8837	-6.83955	-1	2.40532	-0.865761	-1	-0.688384	-1	-1	-1	1.94	-1.95768	-5.64738	-1	-1	-1	-1	-1	-1.54434	-8.96026	-3.06445	-1	-3.36792	-1	0.461768	1.34547	1.51874	0.751193	-1	-1	1.66679	0.526476	-1	-1	1.58425	-0.565188	1.46877	-1	-2.7262	-1	-9.32149
DVU1353	-1	-7.3889	-6.06555	-1	-1	-1	-4.53532	-1	-7.54397	-5.93123	-1	-5.47879	-5.3571	-5.81075	-5.59125	-1	-1	-1	-7.24996	-5.82829	-1	-1	-1	-1	-5.40952	-1	-1	-8.7637	-6.75072	-7.50161	-5.6246	-1	-8.35592	-6.90337	-1	-1	-1	-1	-10.3979	-4.48398	-10.5654	-7.69842	-1	-1	-1	-1	-1	-5.54081	-1
DVU0825	0.572562	-2.39949	-4.02664	1.96709	-7.41769	-1	2.45144	-1	-1	-0.165721	-1	-1	-1	-2.03663	-6.67097	-1	-6.85057	1.43654	-6.48018	-1	-5.40754	-1	0.850021	-1	-1	-1	1.42698	-1	-1	-1	-1	1.28173	-0.644482	-1	0.628787	0.483547	-2.94083	-1	0.443847	-1	-1	-6.71344	-1	-1	-1	-2.8775	-1	-2.13697	-0.379016
DVU0718	2.80999	1.57194	0.121544	0.504286	-0.0752257	-1	-1	-1.69062	0.699131	2.92084	-1	2.74197	1.68278	1.68487	-0.241009	0.156159	-1	1.60577	-0.571011	-1.43602	2.90199	2.10419	-4.76554	-2.46723	-2.06062	-0.751747	2.46806	1.57769	-0.043276	-0.00868336	0.487384	0.561458	0.449242	-2.3695	1.31577	1.26526	1.29805	-1	2.59452	0.936926	1.22919	-1	1.00324	-4.24465	2.1766	-1	-4.56878	-9.67977	2.04604
DVU2405	2.53328	2.25082	1.36623	-0.831962	1.50541	-2.02691	2.38158	0.0840136	-0.798301	-4.54337	2.35314	2.13609	0.302839	0.573342	1.29585	2.51841	-2.00569	2.19502	1.2627	0.566141	3.2754	2.80168	0.973158	1.07697	-0.114502	-1	2.44248	1.04858	0.498597	-1	1.82033	1.57546	0.393247	-1	-7.80942	0.0564202	2.54918	0.581178	0.0816731	-1.58247	2.57693	0.649251	-0.711908	1.48577	-1.12012	-1.9657	1.43905	-1.90909	-1.68748
DVU2504	-1	-1.88934	0.0136523	-1	-1	-0.20907	-4.3803	-0.784746	-1	-0.324087	-1	-1	-6.12523	-1	-1	-1	-1	-5.667	-3.10916	-1	-3.42037	-1	-4.5495	-1	-1	-1	-2.93372	-1	-1	-1	-2.62179	-1	0.411708	-6.22047	0.703659	-1	-1	-1	-1	-6.06039	-6.61323	-4.71534	-1	-1	-1	-1	0.343976	-1	-1
DVU0002	3.23176	-3.56052	1.59223	-1	1.38324	-1	1.6422	-1	1.80648	-8.74878	-1	-2.20463	1.57522	-0.0128806	-2.58941	-1	1.85378	-1	-6.42035	-0.463894	-1	-1	-1	-1	-1	-1	0.203877	-1	-1	-1	2.11213	-1.02486	0.0599612	-1	1.02416	-1	-1	-1	0.216793	-3.78978	-1	-1	-3.12887	-1	0.38836	-1	-1.09748	-1	-3.8728
DVU0847	3.08732	2.65068	3.15179	-1	1.56353	2.60476	1.89841	3.12497	0.919548	0.653519	2.12288	3.41674	1.96011	0.977816	3.129	1.4772	0.460158	1.92671	2.17852	2.41513	4.57333	0.765832	2.21431	-0.105637	1.03916	-1	2.35427	-1.026	0.110236	0.0700057	4.70826	2.26461	1.5251	-0.038874	0.561218	1.19918	-0.184575	2.98527	0.621291	-0.638492	2.3566	2.25692	0.856899	2.59126	-2.49934	2.54228	3.6979	1.06038	0.09835
DVU2951	1.96242	3.22199	-3.35797	-0.134937	-1	-4.06345	-1	2.05595	1.34881	1.0498	-1.22555	2.30875	-5.22163	-1	-1	-1	-8.03939	-1	0.571087	1.33017	-2.39333	2.17461	-1	-1	-1	-1	1.61823	0.643004	-1	-1	1.26728	1.73057	-3.43373	-4.50972	-9.49054	1.61494	-1	-1	2.45817	-0.151123	-7.55619	-4.52358	-9.69889	0.455429	-1	-1	2.5202	-1.66262	-0.35411
DVU2004	-3.69945	-1.23189	-3.7404	-8.10091	-1	-5.88474	-0.0738246	-3.07596	-1	-2.3307	-1	-7.43894	-1	-3.36277	-1.29737	-7.74271	-1	-1	-1.58904	-2.65758	-1	0.498498	-8.65105	-1	-1	-1	-1.58929	-2.13271	-4.44749	-1	-1.85349	-1	-3.69018	-1	-2.33324	-1	-1	-1	-3.07893	-1.49752	-3.68792	-0.161305	-2.6461	-1	-1	-1	-7.47161	-1	-7.26217
DVU1619	-1.45169	-4.55135	-4.86599	-4.75456	-1	-1	-0.805252	-1	-1	-1.10951	-4.83697	-1.58077	-0.977062	-1	-1	-1	-1	-3.28331	-1	-2.20134	-1	-1	-1	-1	-1.59114	-1	-2.38999	-1	-12.2887	-1	-1	-0.474929	-1	-1	-1	-1	-1	-1	-3.75507	-1.57509	-1	-1	-1	-1	-1	-1	-1	-1	-5.67614
DVU0812	-1	-1	-2.50102	-1	-1	-1	-1	-1	1.75941	0.741836	-0.00449929	0.967543	1.47961	-1	-1	-1	-1	-4.00079	-3.279	-0.913544	-1	-1	-1	-1	-17.009	0.88078	2.61188	-1	-1	-1	1.08547	-1	-1	-1	-3.66189	-1	1.58693	-7.95263	-1	-1	-1	1.22937	-1	-1	2.01604	-1	-1	-1	-7.99142
DVU0868	-1	0.78564	-0.9145	-1	-1	-1	-1	-5.26963	-0.522168	0.320526	-1	0.740184	-1	-1	-5.77376	-1	-1	-4.04422	-15.8058	-1	-1	-1	-1	-1	-1	-1	0.565676	-1	-1	-11.469	-20.256	-0.99171	-9.11619	-1	-0.368658	-1	-7.2355	-1	-1	-1	-6.67079	-1	-1	-1	-1	-1	-1	-1	-1
DVU2840	-1	-1	3.9119	-6.10572	-1	-1	-1	2.98776	2.85851	2.78705	0.76756	2.84027	2.44095	1.62475	3.10911	-1	-1.26807	3.02008	1.9295	2.38897	-1	-1	-1.07006	-1	-5.61112	-1	2.7884	1.10183	-7.73683	-1	3.24038	0.969387	0.568785	0.460948	-5.87479	3.4065	-1	-1	1.65422	-1.84171	-1	-1	-0.373804	-1.11777	1.86142	-1	0.92489	-18.9196	1.41338
DVU3220	-1	-1	-1	-1	0.381145	-1	2.04516	-1	-0.280988	-1	-1	1.33141	-1	-3.82868	-1	-1	-1	-0.1647	-1	-1	-0.985173	-0.555313	-1	-1	-1	-1	1.82216	0.174507	-1	-1	-4.31241	-5.84474	-1	-1	2.4498	-8.64153	-1	-1	-1	-0.215688	-1	-1	-1	-1	0.471052	0.278212	-5.22053	-1	-1
DVU1664	-1	-1	-3.54948	-1	1.01476	-1	2.5113	-7.99685	-1	0.627481	-3.50913	1.07397	1.64077	-1	-9.67234	-3.88205	1.02345	-1	-1	-8.24835	-1	-1	-9.37256	-1	-1	-7.1529	-1.85727	1.31708	-1	-1.14423	2.28411	1.44668	-1	-1	-1	-3.75837	-1	-1	0.0017915	-0.361358	1.66517	-1	-1	0.916814	-6.43168	-1	-1	-5.58837	-1
DVU1398	2.52855	2.40424	2.98945	1.37167	1.61788	2.25027	2.59746	0.454995	2.17333	2.70872	-2.05774	3.56553	2.05055	2.13523	0.546752	-2.96681	-5.20045	3.08601	0.651893	1.58739	0.11316	2.7848	-4.46819	-7.82642	-0.550265	2.05656	2.95527	0.84657	0.756577	-0.347896	3.97578	1.4101	0.427516	0.0920666	1.80961	1.05359	2.40479	-1	2.0542	1.83872	0.0757672	3.3704	1.44255	-1.48929	2.24436	-0.6715	-4.92569	-8.40546	0.448529
DVU1879	2.82584	-1	-1	-1	-0.604596	-1	-3.41772	-1	1.60604	2.14333	-1	1.43143	-1	-1	-8.97359	-1	-1	-1	0.0714205	-5.96485	2.52038	-1	-2.25122	-1	-1	-1	1.66686	-5.18267	-8.20979	-1	1.37971	-0.224682	-1	-3.77836	-1	-1	-0.696128	-1	-7.45159	0.760502	-6.24926	1.66825	-9.5491	-9.84681	-1	-9.13276	0.482624	-7.64829	-1
DVU1044	-7.52604	1.32819	-1	1.31151	-0.164583	-1	-5.1474	1.52661	-4.68878	0.183875	1.27581	0.415606	0.0365784	0.34144	-1	-5.24822	-8.32251	0.865718	1.28887	-1.78813	0.28498	-1	-3.26446	-1	-1.67241	-1	1.5963	-1	-1	-1	0.164869	-1	0.253522	-1	-1	-1	-5.23809	-1	-3.40868	-1	1.67542	1.52453	-1	1.42501	1.24014	-1	-1	-3.3134	1.03823
DVU0900	-7.61697	0.365561	-1	-1	-1	-1	-1	-1	-1	0.665311	-1	0.184075	0.526733	-1	-1	-1	-1	-2.98233	-1	0.0459938	-1	-1	-1	-1	-1	-1	0.500952	-6.5406	-1	-1	-6.10373	-5.11203	-7.97884	-10.1483	-0.620541	-1	-1	-2.8638	-1	-1	-1	-0.185388	-1	-5.22178	-1	-1	-1	-1	-1
DVU0811	-1	-1	1.82301	-1	0.262475	-1	0.97874	1.66003	2.20728	1.25499	-0.33403	0.734491	-1	-1	0.0660395	-1	-1	0.590818	-1	-0.291586	-1.96801	-1	-1	0.137706	-1	3.38178	2.3883	-9.26153	-1	-1	1.01435	1.46162	-1	0.0176695	-1	-1	-7.9511	-8.29806	-1	-1	1.53726	-1	-1	-1	-1	-0.162574	-0.759857	-1	-7.56121
DVUA0002	-1	-1	0.130054	-1	-1	-1	-1	-1	1.72898	0.665107	-1	1.63501	-1.41556	-1	-1	-1	-1	1.11729	0.842798	-1.19905	-1	-1	-1	-1	-1	-7.9711	-1	-0.0306509	-1	-9.99942	-1	1.32415	-8.86878	-9.59217	2.30962	-7.06037	-1	-1	-1	0.55637	-1	-1	-1	-6.53605	-1	-1	-7.14391	-1	-6.29832
DVU1867	-1	-1	-4.40744	-1	-1	-1	-1	-2.34544	-3.20766	-1.04111	-1	-6.92428	-3.73513	-1	-9.8395	-1	-3.55256	-1	-4.91896	-7.18569	-1	-1	-1	-1	-1	-1	-1.43864	-2.89283	-2.05917	-1	-5.46167	-4.41931	-1	-1	-1	-1	-1	-1	-1	-7.71478	-1	-1	-1	-2.95503	-1	-1	-1	-1	-1
DVU0481	-0.381002	-1	-1	-1	-1	-1	-1	-3.27882	-0.396526	-1	-6.7316	-7.95714	-1	-1	-1	-1	-1	-1	-1	-4.82297	-1	-1	-4.20263	-1	-1	-3.07103	-0.485443	-10.2156	-1	-7.16072	-1	-1	-0.585123	-1	-1.23371	-1	-1	-1	-2.89815	-9.72425	-7.88845	-1	-1	-1	-1	-1	-1.76784	-1	-1
DVU2947	-6.5435	-1.36472	-5.02356	-2.30412	-1	-20.7632	-1	-0.0122122	1.1285	0.902675	-1	2.21725	0.864108	-10.1686	-1	-7.55098	-1	-8.50584	-1	-8.33495	2.1365	1.23362	-8.9556	-1	-1	-1	2.21071	-8.93367	-1	-4.33402	2.97335	-6.40257	-2.45402	-1	-1	-4.11854	-1	-1	-0.692883	0.8926	-4.63243	-2.17819	-6.61473	-8.58943	-1	-2.03815	2.31847	-1	-2.47315
DVU3100	-1	-1	1.40331	-0.651369	-1	-1	-1	-1	-1	0.690509	-1	1.24828	-5.21645	-0.240784	0.235043	-3.30164	-1	-3.14449	0.780928	-1	-1	2.09264	-1	-1	1.03391	-1	2.51815	-1	-1.30988	-9.08217	-1	-1	-1	0.117529	-1.45551	-1	1.14777	0.52921	1.01257	-0.283019	0.490822	1.41162	-0.00139474	1.0778	-1	-1	0.810178	-0.86976	-1
DVU3353	-1	-6.47851	-1.31739	-9.11739	-8.6387	-1	0.437185	-4.26205	0.891521	-0.437581	-1	0.0128998	0.242885	-6.93855	-5.89512	-1	-1	-1	-0.427819	-1	-1	-1	-1	-1	-1	-1	-2.76248	-1	-1	-1	-1	-0.0144613	-3.16143	-1	0.574878	-1	-1	-1	-7.77044	-0.690261	-1	-1	-1	-1	-1	-7.12609	-7.34679	-1	-8.12205
DVU1289	-1	0.324374	-1	-1	-1	-1	3.05945	2.00796	-3.5615	0.951267	0.444052	2.06442	0.977078	-1	0.588262	-1	-1	-1	1.47146	-1	-1	2.87079	-1	-4.95369	-5.14061	-4.64687	2.02355	1.67042	1.0081	-1.24559	1.70899	2.61033	0.762547	-1	-1	0.256539	-1	-1	0.969364	2.39111	-8.48555	-4.51684	-1	-0.656971	2.01326	-1	-1	1.31468	-1
DVU0704	-21.5978	-4.75218	-1	-7.0013	-1	-7.63241	-1.44916	-4.46332	-1	2.46322	2.22539	2.48772	-1	-0.0452999	1.79103	-22.4076	-1	1.04009	-4.07741	-0.527803	1.68873	0.503418	1.82279	-1.57183	-1	-8.25668	2.0812	-1.41692	-10.2454	0.389574	2.26554	-2.92343	-1	-1.43054	-4.04354	-1	-0.324185	-1	1.61423	0.714622	-1	-1	-1	-1	-1	-1	-1.08535	-6.13243	-0.0939665
DVU0334	1.20952	-1	-1	-7.00925	-1	-1	-1	-17.8364	-5.7586	0.989346	-1	-0.085916	-1	0.0682225	-0.673721	-1	-3.47278	-22.5701	-13.6304	-8.94147	-1	-1	-1	-1	0.610779	-1	-0.579648	-2.75185	0.0883442	-20.3522	-1	-7.64625	-1	-1	0.199707	-9.48952	-1	-2.00232	-1	-1	-7.57122	-1	-1	-3.44929	-1	-1	-1	-1	-1
Dv16SE	9.02696	8.12138	9.10703	6.7103	7.8161	-1	7.69951	7.5874	7.53946	4.68812	7.5604	5.24655	6.4989	7.6123	5.77102	5.4843	6.5939	8.14585	6.86193	5.79981	7.93814	7.34432	5.2022	6.2774	5.54968	6.67959	5.50076	6.3387	4.61974	4.45121	8.77066	5.68395	7.27694	6.96584	6.41506	6.66808	6.36566	5.48947	6.82667	7.9675	5.94411	8.91298	5.72939	6.24039	5.92805	4.72897	5.30784	4.8223	5.80062
DVU2097	-1	1.89333	2.61722	-1	-7.40037	-1	-1	1.89736	-0.690367	2.61228	-1	1.87622	-1	-4.41268	-1	1.28167	-1	1.97881	0.360259	-9.14644	0.518649	-1	-1	-1	-1	-1	1.95615	0.676501	-3.39424	-1	2.81212	-1	-1	-2.01885	-1	-1	-1	-3.705	-3.29489	1.65924	-1	-1	-1	0.847054	-4.80553	-1	-1	-3.01489	1.63759
DVU0925	-1	-1	-1	-1	-6.94827	-1	-1	-1	2.3668	1.20649	-6.86524	2.16605	1.85844	-1	-1	-5.66361	-1	2.13212	-0.257991	1.46267	3.02923	1.8752	-4.06158	-1	-1	-0.661076	2.25578	0.504777	-1	-4.06659	-1.2624	1.89995	-1	-1	-2.75063	-1	-1	-1	-1	1.1275	-1	-1	-9.18589	-1	-1	-1	-7.13927	-1	-1
DVU2686	-5.89254	1.39498	-1	-2.37135	-1	-1	1.16164	1.28994	1.76284	1.34741	-1	-1.08621	1.9026	-0.201112	-5.66356	-1	-1	1.85945	-6.01227	-1	-1	-1	-0.962776	-1	-8.84222	-1	-2.69308	1.60857	-9.57472	-3.01195	-8.68966	-9.14287	0.519112	-0.0322512	1.37328	0.0954656	-1	-1	-1	0.902028	-1.12405	-1	-1	-0.181724	0.46465	0.545864	1.30488	-1	-3.63614
DVU1927	-1	-1	-6.68242	1.35983	-1	1.07223	-4.35292	-5.26759	0.457934	0.670297	-1	1.7681	1.77062	-1	-1	-2.60289	0.937047	-8.68362	-1	-4.26019	2.65412	-1	-1	-1	-1	-1	0.951964	-1	-1	-1	-3.002	-0.0284183	-1	-1.34025	-1	1.635	0.362136	-1	-1	0.281144	1.08387	-1.50817	-0.545826	-1	-1	1.20451	-1	0.991109	-1
DVU0954	-1	0.34122	0.94717	-1	-1	-1	-1	-6.14698	-1	2.08065	-1	-1	-4.94071	-1	-1	-1	-1	-1.88516	-1	0.795259	0.268659	2.49858	-1	-7.85372	-1	-1	-3.28851	1.44914	-3.82389	-2.50324	-6.29169	-0.166052	-1	-1	2.42614	-1	-1	-1	-1	1.5544	0.79359	-7.65664	-1	-8.36675	-1	-5.78496	-3.97916	-1	-2.79742
DVU2375	-1	-1	1.6111	0.294388	-6.42507	-6.23193	-1	-6.64914	-1.02346	0.887232	-1	0.946092	-1	-1	-1	-1	-7.20157	-1.38258	-6.04496	-3.66298	-1	-1.4247	0.493983	-1	-2.81532	-1	1.26812	0.0874405	-1	-5.44596	1.29714	-5.08813	0.303776	0.852216	-4.59034	-1	-0.995515	-0.250714	-1	0.667005	-1	-0.109294	-1	-1	-1	-9.15748	-1	-1	-1
DVU2252	-1	-6.35931	-1	-1	-1	-1	-7.43382	2.24808	-8.68594	1.44126	-2.82338	-0.519019	1.78441	-1	-1	1.25449	-1	-1	-2.83815	-2.31441	-1	-1	-7.36212	-1	-8.24662	-1	1.70485	-5.05506	0.711502	-1	-2.41414	-1	-1	-1	-6.90104	-1	1.22483	-9.23732	-1	0.404461	-1	0.722325	-1	-1	0.939334	-0.272061	-7.4618	-1	-1
DVU1022	-4.61242	-1	-1	-1	-6.1437	-1	-1	-6.47504	-5.72947	-6.87959	-1	-1	-5.52733	-6.53186	-1	-1	-1	-1	-6.81989	-1	-5.15964	-1	-1	-1	-5.9678	-1	-5.13984	-1	-1	-1	-5.81752	-1	-1	-7.00854	-1	-1	-1	-1	-5.72005	-5.85292	-8.31964	-1	-1	-1	-1	-1	-1	-6.6753	-7.49483
DVU0662	2.7516	1.11155	1.67068	-1	-1	-6.78572	-1	-0.729041	-1	-1	-1	0.345107	-1.15786	-7.00902	-1	-1	-1	-1	-1	-1	-1	-1	-6.98618	-1	-1	1.20202	-4.4209	-5.38864	0.771885	-7.50133	-5.18103	1.66311	-9.09413	-1.68611	-0.0554793	-9.78897	1.44218	-1	-8.53091	-0.17574	-1	-2.00748	-1	-3.21857	-1	0.095573	1.42722	-1	-1
DVU1861	-1	2.3373	-5.99021	-1	-6.52436	-1	-1	-1.93002	1.3142	1.99648	-1	0.745299	-8.7182	-1	1.2352	-1	-1	-8.89671	0.23223	-2.52342	-1	-1	-1	-1	0.227629	-2.751	1.53005	-1	0.041469	-1	-1	2.38085	-1	0.0613135	-1	-1	-1	1.68644	-1	-0.330665	-0.5095	-1	0.644697	-1	-1	-1	-1	-1	-1
DVU3176	-1	-7.87193	-8.22171	-1	-1	-1	2.73977	-0.0345598	1.74123	1.61713	-1	0.318885	1.05534	-3.80565	-1	-1	-1	-1	-1	-1	-4.14381	-1	-1	-1	-1	-1	1.50208	-1	-8.64446	-9.53752	-1	1.37289	-1	-1	1.29814	-1	0.592827	0.685957	0.0686637	0.187794	-5.93415	-7.65542	-3.03208	-1	-1	-1	1.49655	-1	-1
DVU1789	-1	-2.93754	-1	-4.95558	-3.34444	-1	-1	-0.118771	1.65824	0.659518	0.331319	-1	1.52243	-1	-5.88645	-1	1.34064	-1	0.83994	-0.389007	-5.40685	-1	-1	-1	-1	-3.24911	-10.2427	-8.88663	-0.563889	-1.50733	-3.10319	-2.45257	0.155074	-1	-1	-1	-6.2618	-1	0.462983	0.685242	-4.5008	0.700651	-1	-1	-1	-1	-6.67997	-1	-5.75786
DVU3389	-1	1.21044	1.67306	-1	-1	-1	-1	-1	2.8065	-1	-1	-2.94908	1.88565	0.167791	-1	0.122013	-1	-4.53284	-2.76452	-1	-1	2.07465	-1	-1	-1	-1	1.0983	0.0780155	-1	-1	-1	1.3589	-1	-1	-6.36461	-1	-0.0473591	-8.81566	-9.46824	1.62406	-1	2.31028	-1	-3.89382	-1	-1	1.17826	-1	-1
DVU0015	-1	1.81887	1.10212	-0.320546	0.583197	-5.82822	-3.03902	1.61674	2.35395	-0.158734	-1	-2.97394	-6.17271	-1	-8.03271	-1	-1	-1	-8.53721	-2.26633	-3.05458	-0.674226	-1	-1	-1	-1	0.440469	0.751733	-9.60643	-4.17272	0.905424	2.26316	-1	-1	0.998069	-1	-3.29413	-1	-1	1.52459	-1	-1	-1	-2.5694	-0.348529	-1	1.18666	-1	-10.0749
DVU2399	-1	2.72048	1.19255	-7.70417	-1	-1	3.91984	1.58461	-2.85603	-2.82954	-1	1.79159	-1	-1	-0.0275315	-1	-2.04013	2.55951	0.502067	1.23323	3.28416	1.08012	0.695008	-1	-1	-1	2.63439	-1	-1	-3.9773	-0.786305	-3.51677	1.79576	-1	-1	-1	1.39353	-1	-1	0.62441	-1	1.64159	0.0403735	-1	-2.62007	-3.32713	2.16225	-1	-6.36773
DVU2144	-1	1.05873	0.833603	-2.9647	1.89729	-1	-1	-4.7468	1.82129	1.10789	-1	1.09102	-1	-3.34449	1.04731	-1	-0.239726	-1	-3.12578	-3.9908	-1	-1	-6.46558	-2.4603	-1	-1	1.25495	-1	-1	-1	2.29769	-1	-1	-1	-1	-1	-1	-1	-1	0.211191	-6.18304	1.22358	-1	-1	-1	-1	1.2993	-7.80725	-1
DVU1608	-6.60126	-4.68251	-4.07932	-1	-1	2.69601	-0.250631	-1	-1	0.183769	1.05756	1.30698	-1	-1	-1	-1	-0.929821	0.874978	-4.87602	-1	-1	-1	-1	-9.07653	-1	-6.87538	0.050098	-1	-6.20131	-1	-1	-0.436437	-3.31975	-1	-1	-1	-1	1.26398	-1	-6.91256	-1	-2.79728	-1	-1	0.62202	-1	-0.0101723	-7.44873	-1
DVU3070	-0.867425	-1	-1	-1	-1	-1	-1	0.60837	-1	-0.409797	-1	-1	-1	0.713457	-1	-1	-1	-1	-9.03728	-1	-5.78238	-4.94578	-1	-1	-1	-1	0.67491	0.308691	-1	-1	-1	-1	-1	-1	-0.0308725	-1	-4.98527	-1	-3.35265	-1	-8.55346	-4.07893	-9.18362	-1	-1	-1	1.25181	-1	-1
DVU2531	-1.78487	0.957438	-1	-1	-1	-1	-1	-1	-1	-1	-1	-1	0.111725	-1	-1	-2.22036	-1	-2.15378	0.666525	-0.984097	-0.191917	-2.08056	-1	-1	-1	-1	2.125	-7.31636	-1.23129	-1	-1	-7.71181	-1	-1	1.2089	-1	-1	-1	-5.13404	-8.10122	-5.49265	-1	-0.832449	-1.22093	-1	-1	1.19949	-1	-1
DVU1048	-1	-1.34533	-1	-1	-4.35084	-1	-1	-6.00168	-1	0.878822	-7.05988	-6.78563	-1	-1	0.257259	-1	-1	-1	-5.41407	1.07874	-1	-5.35572	-1	-1	-1	-1	0.808066	-1	-1	-1	1.28054	-5.60921	-1	-1	-3.66339	-1	-1	-1	-1	-1	-1	-1	-1	-1	-1	-1	-7.62845	-3.66249	-7.48777
DVU0528	-1	-1	-1	-1	-1	-1	-1	-1	-1	-4.42133	-1	-1	-3.92599	-1	-1	-1	-1	-1	-1	-6.56199	-1	-4.17246	-1	-1	-1	-1	-3.61353	-1	-1	-1	-1	-1	-1	-1	-3.80396	-4.3099	-1	-1	-9.49857	-7.12133	-1	-2.97701	-1	-1	-1	-5.52838	-1	-1	-1
DVU1582	-1	2.21071	-1	-0.0900485	-1	-1	2.17787	1.12079	-5.1274	-6.80457	-1	0.462127	-9.19899	-1	-10.0867	-1	-1	-1	-0.269743	-6.93944	0.568737	-1	-1	-1	-1	-1	-1	-2.93703	-1	-1	-1	-4.62297	-1	-1	-1	-1	-1	-1	-1.48276	-0.977297	-0.962885	-1	-1	-1	0.409173	-7.28982	-1	-0.509298	-1
DVU0786	-1	-1	-1.01675	1.60215	-1	-1	-1	-1	1.86047	1.68881	-1	0.206575	-2.30052	-9.69602	-1	-1	-1	-1	-1	-0.141511	-1	-1	-1	-1	-1	-1	2.28313	0.34411	-1	-1	-1	-5.41613	0.284892	-1	-1	-1	-1	-1	-3.60777	0.702606	-1	-6.02334	-1	-1	-1	-1	-1	-1	-9.10545
DVU1361	-1	-7.91613	-4.03059	-1	-1	-1	-22.9405	-4.75005	-0.10462	-1	-1	-0.0568869	-8.55344	-0.148676	1.06214	-1	-3.28766	-1	-1	-2.27921	-1	-1.74026	-1	-1	-1	0.479687	-1	-1	-1	-9.04562	-1	-1	-1	-1	-1	-1	-1	-1	-6.39095	0.332572	-1	1.31707	-1	-1	-1	-1	-1	-1	-1
DVU1853	-2.83125	-3.26605	-1.13278	-1	-1	-1	-7.63633	-1	-6.25892	0.506671	0.422759	0.0130699	-0.679021	-1	0.501059	-1	-1	-1	-2.36877	-3.26781	-1	-1	-1	-1	-2.03099	-1	0.435841	-5.32316	-6.10742	-1	-1	1.38702	-1	-1	-1	-1	-1	-8.52633	-0.302856	-2.59574	-1.57744	0.140858	-1	-1	-2.4758	-2.91062	-4.47549	-1	-1
DVU3194	-0.527628	2.59051	2.591	-1	-1	-3.5899	-4.53031	-1	-4.9065	0.760714	-6.59664	-0.157609	-1	-1	-1	-1	-1	-3.56874	-0.433303	1.30765	1.26816	-1	-1	-1	-6.10223	-1	1.22432	-1	-10.0753	-0.0353983	1.14566	-6.69432	-1	-1	1.31022	-1	-1	-6.44321	-2.252	-0.798516	-1	-1	-1	-0.291363	-0.676823	-1	0.654874	0.14996	0.0742524
[truncated: 37 more columns]

## Sheet: Legend
Table EV9: Table of Relative Quantity (RQ) values for all assays from single cells
Log2 RQ values for each RT single cell and noRT single cell are presented
