# Supplementary material for: Mechanism for microbial population collapse in a fluctuating resource environment
Source: Mol Syst Biol. 2017 Mar 20;13(3):919. doi: 10.15252/msb.20167058 (PMC5371734; doi:10.15252/msb.20167058)
Supplement: Supplementary file 12 — Table EV10 [file MSB-13-919-s012.xlsx]

## Sheet: Wild Type
											WT-ST1				WT-SR1				WT-ST3				WT-SR3					Log2 Fold Changes				ST1 vs SR3 Student's t-Test
Species	Protein IDs	Majority protein IDs	Gene Name	Uniprot AC	Protein Description	Peptides	Razor + unique peptides	Unique peptides	Sequence coverage [%]	Score	Log2 LFQ intensity 01	Log2 LFQ intensity 02	Log2 LFQ intensity 03	AVG	Log2 LFQ intensity 07	Log2 LFQ intensity 08	Log2 LFQ intensity 09	AVG	Log2 LFQ intensity 13	Log2 LFQ intensity 14	Log2 LFQ intensity 15	AVG	Log2 LFQ intensity 19	Log2 LFQ intensity 20	Log2 LFQ intensity 21	AVG		SR1/ST1	ST3/ST1	SR3/ST1		-Log10 pval	BH qval		Protein.IDs	Confidence Score	sum	Rep.3	Rep.2	Rep.1	Rep.0
DESVH	P04032	P04032	cyf	CY553_DESVH	Cytochrome c-553 (Cytochrome c553) (Low-potential cytochrome c)	16	16	16	68.9	96.214	27.9296	29.146	29.0292	28.7953	30.5793	30.6386	30.9981	30.7508	29.9327	29.889	30.5051	30.1373	29.0576	29.5847	28.7108	29.163		1.95553	1.34205	0.367727		0.376831	0.500464		P04032	65536	32	8	0	0	0
DESVH	P20418	P20418	dfx	DFX_DESVH	Desulfoferrodoxin (Dfx) (EC 1.15.1.2) (Superoxide reductase) (SOR)	13	13	13	88.1	135.89	30.2313	29.7008	29.9537	29.9782	29.2728	30.7741	30.9129	30.4844	28.2325	28.2955	28.5278	28.3576	27.0106	29.3729	27.3454	28.3138		0.506194	-1.62062	-1.66441		1.27711	0.0951886		P20418	65536	32	8	0	0	0
DESVH	P24931	P24931	rbr	RUBY_DESVH	Rubrerythrin (Rr)	14	14	14	58.6	228.98	28.2807	28.2195	28.4537	28.3214	28.281	29.8335	29.2452	29.2529	26.3609	27.4036	26.6502	26.8743	25.9595	29.1975	26.4532	27.9405		0.931487	-1.44713	-0.380968		0.479459	0.415573		P24931	65536	32	8	0	0	0
DESVH	P30820	P30820	ngr	NIGY_DESVH	Nigerythrin	10	10	10	43.6	59.965	27.6951	28.4916	28.0502	28.1159	25.4128	28.2562	27.2417	27.38	25.6966	26.4565	25.7409	26.0087	25.0563	27.5427	25.203	26.4182		-0.735924	-2.10722	-1.6977		1.20335	0.108246		P30820	65536	32	8	0	0	0
DESVH	P31101	P31101	hcp	HCP_DESVH	Hydroxylamine reductase (EC 1.7.99.1) (Hybrid-cluster protein) (HCP) (Prismane protein)	30	30	27	54.2	323.31	27.9629	27.74	27.5484	27.7604	28.0209	28.1502	28.3844	28.1931	26.4134	27.242	27.0769	26.9527	26.2137	27.1305	26.0343	26.5437		0.432648	-0.807678	-1.21672		1.63743	0.0506913		P31101	65536	32	8	0	0	0
DESVH	P33389	P33389	DVU_0535	HMC2_DESVH	Protein DVU_0535 (HMC operon ORF 2)	12	12	12	29.7	64.73	21.4335	22.5107	22.7736	22.3447	25.2711	24.0818	24.5698	24.7242	24.5682	24.9944	24.6764	24.7579	24.4939	23.6574	24.6301	24.3198		2.37957	2.41322	1.97516		1.77781	0.0391171		P33389	65536	32	8	0	0	0
DESVH	P45573	P45573	dsvC	DSVC_DESVH	Sulfite reductase, dissimilatory-type subunit gamma (EC 1.8.99.3) (Desulfoviridin subunit gamma) (Hydrogensulfite reductase subunit gamma)	11	11	11	85.7	90.699	28.8461	29.4057	28.8339	29.0542	24.1339	27.3397	25.8505	26.3052	28.0407	28.2228	28.7092	28.3526	26.823	28.1828	27.0421	27.48		-2.74893	-0.701618	-1.57416		1.65692	0.0491352		P45573	65536	32	8	0	0	0
DESVH	P45574	P45574	dsvA	DSVA_DESVH	Sulfite reductase, dissimilatory-type subunit alpha (Desulfoviridin subunit alpha) (Dissimilatory sulfite reductase subunit alpha) (dSiR alpha) (Hydrogensulfite reductase subunit alpha)	27	27	27	55.8	323.31	28.9021	30.0176	29.622	29.5843	27.1726	29.9187	28.9848	29.0757	29.0998	29.7685	29.5637	29.5036	28.7212	29.2867	29.1048	29.0563		-0.508535	-0.0807062	-0.527929		0.578902	0.346663		P45574	65536	32	8	0	0	0
DESVH	P45575	P45575	dsvB	DSVB_DESVH	Sulfite reductase, dissimilatory-type subunit beta (EC 1.8.99.5) (Desulfoviridin subunit beta) (Dissimilatory sulfite reductase subunit beta) (dSiR beta) (Hydrogensulfite reductase subunit beta)	19	19	19	49.3	225.59	28.2223	29.0187	28.5736	28.6418	21.9667	28.2187	27.4988	27.33	27.3989	28.1924	27.1322	27.6476	26.2633	27.8767	27.2476	27.2724		-1.31183	-0.994177	-1.36939		1.32102	0.0883336		P45575	65536	32	8	0	0	0
DESVH	Q46582	Q46582	dsvD	DSVD_DESVH	Protein DsvD	5	5	5	65.4	115.12	28.871	29.5323	29.6235	29.379	28.048	29.5595	28.0731	28.7465	29.6346	29.7285	29.5264	29.6322	28.966	29.3008	27.2501	28.7403		-0.632451	0.253193	-0.638651		0.545536	0.368023		Q46582	65536	32	8	0	0	0
METMP	Q6LWZ5	Q6LWZ5	mcrA	Q6LWZ5_METMP	Methyl-coenzyme M reductase I, alpha subunit (EC 1.8.-.-)	38	38	38	57.9	323.31	33.5926	33.2176	33.6332	33.4929	28.8602	29.7172	29.3573	29.3534	22.5382	20.3018	23.2911	22.488	20.9118	20.7579	19.8453	20.5756		-4.13949	-11.0049	-12.9173		5.46028	0.000719757		Q6LWZ5	65536	32	8	0	0	0
METMP	Q6LWZ6	Q6LWZ6	mcrG	Q6LWZ6_METMP	Methyl-coenzyme M reductase I, gamma subunit (EC 1.8.-.-)	34	34	34	91.5	323.31	33.8644	33.8151	34.745	34.2083	29.1482	31.0301	30.9664	30.601	23.7778	20.4284	24.9732	23.9533	22.0836	17.8135	20.0113	20.8656		-3.60729	-10.2549	-13.3427		3.43618	0.00337072		Q6LWZ6	65536	32	8	0	0	0
METMP	Q6LYF3	Q6LYF3	atpH	Q6LYF3_METMP	A1A0 ATPase, subunit H (EC 3.6.3.14)	8	8	8	62.7	161.43	25.8718	25.4522	26.2328	25.8871	22.1837	22.7576	23.0368	22.7014	24.8029	23.5595	24.7715	24.4815	24.904	24.7469	24.0717	24.6168		-3.18572	-1.40562	-1.27032		1.70074	0.0450411		Q6LYF3	65536	32	8	0	0	0
METMP	Q6LYG7	Q6LYG7	MMP1024	Q6LYG7_METMP	MCM family related protein	2	2	2	3	0.87319	21.1637	21.4465	21.3496	21.3246	22.8191	22.1138	22.6208	22.5473	22.1074	21.305	22.2497	21.9431	21.8848	21.6868	22.0768	21.8915		1.22268	0.618449	0.566902		1.80118	0.0374906		Q6LYG7	65536	32	8	0	0	0
METMP	Q6LZH4	Q6LZH4	ilvC	ILVC_METMP	Ketol-acid reductoisomerase (EC 1.1.1.86) (Acetohydroxy-acid isomeroreductase) (Alpha-keto-beta-hydroxylacyl reductoisomerase)	17	17	17	45.5	182.89	26.6899	27.1229	27.5626	27.1688	25.1341	25.1016	25.6342	25.3113	25.2138	23.6413	25.0775	24.7962	25.5707	23.3961	25.244	24.9993		-1.85752	-2.37259	-2.16955		1.52632	0.0616468		Q6LZH4	65536	32	8	0	0	0
DESVH	Q725I7	Q725I7	DVU_3162	Q725I7_DESVH	ABC transporter, periplasmic substrate-binding protein	19	19	19	53.8	323.31	28.5394	28.0739	28.0383	28.2359	27.5901	27.9006	27.399	27.6449	25.4946	26.897	26.5737	26.4348	24.7802	26.3919	24.1537	25.4291		-0.590989	-1.80111	-2.80681		1.97632	0.027419		Q725I7	65536	32	8	0	0	0
DESVH	Q725K4	Q725K4	DVU_3190	Q725K4_DESVH	Uncharacterized protein	19	19	19	38	237.37	28.0237	26.5052	25.4976	27.0453	26.1555	27.0122	26.7031	26.6656	25.6566	26.219	26.0856	26.0064	25.8805	27.0443	25.3365	26.2687		-0.379681	-1.03897	-0.776609		0.263742	0.618889		Q725K4	65536	32	8	0	0	0
DESVH	Q725K7	Q725K7	hup-4	Q725K7_DESVH	DNA-binding protein HU	10	10	10	70.5	114.86	25.5748	26.6863	26.3029	26.258	24.786	25.5235	24.8424	25.0913	27.0028	27.8541	27.5775	27.52	25.0611	25.8498	24.6449	25.2739		-1.16668	1.26196	-0.984108		0.977528	0.16447		Q725K7	65536	32	8	0	0	0
DESVH	Q725K9	Q725K9	purA	PURA_DESVH	Adenylosuccinate synthetase (AMPSase) (AdSS) (EC 6.3.4.4) (IMP--aspartate ligase)	18	18	18	40.8	177.5	26.1919	26.1662	26.0987	26.1528	26.7171	27.5365	27.2575	27.209	25.7743	25.801	25.9618	25.8481	25.7632	26.4632	25.8233	26.0529		1.05622	-0.304731	-0.0999462		0.2365	0.646825		Q725K9	65536	32	8	0	0	0
DESVH	Q725L6	Q725L6	ilvE	Q725L6_DESVH	Branched-chain amino acid aminotransferase (EC 2.6.1.42)	7	7	7	23.6	100.58	22.1941	23.772	23.4506	23.2815	23.5235	25.4911	25.1174	24.9258	23.8703	23.9924	23.9678	23.9445	24.0254	25	24.5492	24.5788		1.64436	0.662994	1.29737		1.16842	0.115799		Q725L6	65536	32	8	0	0	0
DESVH	Q725M4	Q725M4	greA	GREA_DESVH	Transcription elongation factor GreA (Transcript cleavage factor GreA)	16	16	16	82.2	304.74	26.2896	26.2195	25.8668	26.1368	26.2449	27.272	27.0048	26.9022	24.5268	26.3072	25.4289	25.5981	23.9207	26.0453	24.3337	25.0783		0.765342	-0.538749	-1.05858		0.958882	0.170222		Q725M4	65536	32	8	0	0	0
DESVH	Q725P0	Q725P0	DVU_3384	ZRAP_DESVH	Zinc resistance-associated protein homolog	10	10	10	53.2	238.97	27.2342	27.6887	27.3208	27.4283	23.897	27.2156	25.9402	26.2284	25.5951	26.1338	26.1739	25.9906	24.1039	25.0763	24.4417	24.5982		-1.19996	-1.43774	-2.83013		3.0846	0.00504907		Q725P0	65536	32	8	0	0	0
DESVH	Q725V6	Q725V6	putA	Q725V6_DESVH	Bifunctional protein PutA	21	21	21	25.1	106.76	24.3054	23.8829	23.9966	24.0729	23.5064	23.6276	23.5144	23.5505	24.4952	24.8453	24.2802	24.5593	24.5873	23.9778	24.5548	24.3992		-0.52238	0.486359	0.326259		0.593342	0.338077		Q725V6	65536	32	8	0	0	0
DESVH	Q725Z7	Q725Z7	DVU_3276	Q725Z7_DESVH	Ferredoxin I	3	3	3	51.6	63.411	28.9004	29.9697	29.4687	29.5111	30.7529	29.3468	28.0148	29.7788	25.7963	26.0545	26.6538	26.2142	26.2396	26.2066	24.3087	25.8179		0.267687	-3.29697	-3.69324		2.25796	0.0169008		Q725Z7	65536	32	8	0	0	0
DESVH	Q726B2	Q726B2	DVU_3253	Q726B2_DESVH	Phenylacetate-coenzyme A ligase, putative	15	15	15	34	36.522	24.4771	23.9429	23.7029	24.0782	23.4986	25.8793	24.6685	24.9939	23.18	24.2956	22.9438	23.6008	22.9847	25.1766	24.0647	24.3415		0.915741	-0.47741	0.263296		0.0169651	0.971039		Q726B2	65536	32	8	0	0	0
DESVH	Q726B7	Q726B7	roO	Q726B7_DESVH	Rubredoxin-oxygen oxidoreductase	26	26	26	64.4	220.23	25.5862	26.7374	26.6796	26.4221	25.5365	28.5174	28.3161	27.9298	26.0774	26.4469	25.8746	26.1527	25.8025	27.7581	26.9778	27.0529		1.50777	-0.269372	0.630841		0.306306	0.570016		Q726B7	65536	32	8	0	0	0
DESVH	Q726E1	Q726E1	DVU_3212	Q726E1_DESVH	Pyridine nucleotide-disulfide oxidoreductase	17	17	17	32.7	80.138	23.7326	23.7861	23.44	23.6607	23.4806	25.5813	25.4244	25.0873	24.2144	24.9082	24.8132	24.6763	24.2385	24.9348	23.6554	24.3707		1.42656	1.01555	0.709983		0.742683	0.254063		Q726E1	65536	32	8	0	0	0
DESVH	Q726F8	Q726F8	rpsA	Q726F8_DESVH	Ribosomal protein S1	19	19	19	32.8	252.55	25.5486	25.7055	25.3253	25.5348	25.5794	26.2622	25.9078	25.9433	26.8026	26.9893	26.8976	26.8985	26.645	27.0371	27.0621	26.9269		0.408512	1.36368	1.39212		2.87006	0.00660315		Q726F8	65536	32	8	0	0	0
DESVH	Q726I2	Q726I2	DVU_3125	Q726I2_DESVH	Lipoprotein, putative	4	4	4	24.3	62.552	23.0303	22.8584	23.7242	23.2549	23.5395	25.2396	24.9855	24.7565	24.0377	23.9544	24.0893	24.0282	22.8149	23.824	23.3907	23.4009		1.50156	0.773332	0.145969		0.129341	0.793751		Q726I2	65536	32	8	0	0	0
DESVH	Q726I9	Q726I9	DVU_3118	Q726I9_DESVH	Uncharacterized protein	5	5	5	37.6	77.199	21.1048	22.5818	22.5159	22.2076	26.8987	27.0311	27.1063	27.0146	24.9167	25.6731	25.3303	25.3394	23.1501	25.2419	24.3707	24.4899		4.80696	3.1318	2.28226		1.32155	0.0883382		Q726I9	65536	32	8	0	0	0
DESVH	Q726K0	Q726K0	DVU_3107	Q726K0_DESVH	Cytochrome c family protein	13	13	13	17.5	37.999	19.6074	22.7292	20.2668	21.5186	23.5134	22.3041	21.8953	22.7426	21.4332	23.0752	22.1713	22.3816	21.8539	22.6917	20.3168	21.916		1.22393	0.862932	0.397348		0.253978	0.629518		Q726K0	65536	32	8	0	0	0
DESVH	Q726L3	Q726L3	rdl	Q726L3_DESVH	Rubredoxin	8	8	8	90.7	149.84	24.1045	24.5379	24.8754	24.5398	25.0509	25.6356	25.3218	25.3559	24.4961	23.8175	25.1129	24.5703	24.1707	24.3645	23.8144	24.1341		0.816036	0.0304331	-0.405702		0.638345	0.312782		Q726L3	65536	32	8	0	0	0
DESVH	Q726M2	Q726M2	DVU_3084	Q726M2_DESVH	Transcriptional regulator, putative	3	3	3	32.8	66.222	20.8703	21.4822	22.0861	21.5636	23.0432	23.4848	23.2945	23.2854	23.8491	23.2317	24.0211	23.7384	23.1561	22.7409	24.0493	23.422		1.72178	2.1748	1.85838		1.61132	0.0527944		Q726M2	65536	32	8	0	0	0
DESVH	Q726Q8	Q726Q8	asd	Q726Q8_DESVH	Aspartate-semialdehyde dehydrogenase (ASA dehydrogenase) (ASADH) (EC 1.2.1.11) (Aspartate-beta-semialdehyde dehydrogenase)	17	17	17	53.9	323.31	27.4717	27.3582	27.2575	27.3651	28.1394	28.5789	28.3595	28.3704	26.2826	27.3839	27.0719	26.9827	25.3697	27.5866	25.7778	26.5871		1.00531	-0.382435	-0.778028		0.750643	0.250416		Q726Q8	65536	32	8	0	0	0
DESVH	Q726S3	Q726S3	DVU_3033	Q726S3_DESVH	Iron-sulfur cluster-binding protein	25	25	25	36.8	214.6	25.1267	25.6515	25.9276	25.6056	25.2998	26.0736	26.3795	25.9849	27.2458	27.0684	27.0784	27.1332	27.458	26.4287	26.922	26.9971		0.379327	1.5276	1.39154		1.64673	0.0499197		Q726S3	65536	32	8	0	0	0
DESVH	Q726S6	Q726S6	ackA	ACKA_DESVH	Acetate kinase (EC 2.7.2.1) (Acetokinase)	31	31	31	72.6	323.31	29.0459	28.478	28.3521	28.6581	28.5225	29.3759	29.1782	29.0692	26.56	27.359	27.1824	27.0724	26.5975	27.7913	26.6516	27.1255		0.411096	-1.58562	-1.5326		1.6549	0.0492132		Q726S6	65536	32	8	0	0	0
DESVH	Q726S7	Q726S7	pta	PTA_DESVH	Phosphate acetyltransferase (EC 2.3.1.8) (Phosphotransacetylase)	19	19	19	36.6	245.08	23.4428	24.8052	24.4413	24.3353	23.3868	24.3322	23.8121	23.8956	25.4358	25.6396	25.1949	25.4348	26.2862	25.0533	25.9148	25.8377		-0.439705	1.09955	1.50246		1.30341	0.0909469		Q726S7	65536	32	8	0	0	0
DESVH	Q726S9	Q726S9	glcD	Q726S9_DESVH	Glycolate oxidase, subunit GlcD	17	17	17	39.7	99.932	27.3046	27.6626	27.1585	27.3911	25.0531	26.5674	26.3531	26.1278	27.4289	28.1577	27.5593	27.7516	27.2877	27.1156	26.5861	27.0261		-1.26325	0.360471	-0.364999		0.663052	0.297993		Q726S9	65536	32	8	0	0	0
DESVH	Q726T1	Q726T1	poR	Q726T1_DESVH	Pyruvate synthase (EC 1.2.7.1) (Pyruvate-ferredoxin oxidoreductase)	37	37	37	35.8	323.31	26.5021	27.6911	27.789	27.4332	26.8468	28.0952	27.5559	27.5868	29.5585	29.5138	29.0786	29.3993	29.8585	29.2896	29.7548	29.6547		0.153643	1.96613	2.22151		2.16714	0.0197113		Q726T1	65536	32	8	0	0	0
DESVH	Q726W6	Q726W6	moeA	Q726W6_DESVH	Molybdopterin biosynthesis MoeA protein	14	14	14	24.9	22.928	23.3351	23.7081	23.4383	23.5026	23.4022	25.5104	25.5436	25.0987	23.4449	23.7322	23.6076	23.5997	23.5479	24.5803	24.5154	24.2851		1.59617	0.0971298	0.782546		0.958956	0.170375		Q726W6	65536	32	8	0	0	0
DESVH	Q726X1	Q726X1	leuB	LEU3_DESVH	3-isopropylmalate dehydrogenase (EC 1.1.1.85) (3-IPM-DH) (Beta-IPM dehydrogenase) (IMDH)	15	15	15	35	211.91	24.4912	24.3197	24.0172	24.2891	26.5448	27.1718	27.1188	26.9717	24.6133	25.3974	25.7663	25.3345	25.065	26.2645	25.3225	25.6474		2.68258	1.04542	1.35829		1.51079	0.0633492		Q726X1	65536	32	8	0	0	0
DESVH	Q726X4	Q726X4	leuC	LEUC_DESVH	3-isopropylmalate dehydratase large subunit (EC 4.2.1.33) (Alpha-IPM isomerase) (IPMI) (Isopropylmalate isomerase)	12	12	12	37.7	251.93	24.4246	24.7011	24.2857	24.481	25.6461	27.0404	26.3571	26.4577	25.0095	25.2402	24.9535	25.0732	25.2043	26.4963	25.639	25.8825		1.97678	0.592228	1.4015		1.51734	0.0626666		Q726X4	65536	32	8	0	0	0
DESVH	Q726Z0	Q726Z0	DVU_2966	Q726Z0_DESVH	Response regulator	9	9	9	62.3	85.195	25.4942	26.1343	25.3837	25.7102	27.3177	26.7569	27.021	27.0501	25.6934	24.8807	25.4941	25.3955	25.5582	25.8289	24.5385	25.406		1.33982	-0.314755	-0.30426		0.325453	0.550676		Q726Z0	65536	32	8	0	0	0
DESVH	Q727A5	Q727A5	glnS	Q727A5_DESVH	Glutamine--tRNA ligase (EC 6.1.1.18) (Glutaminyl-tRNA synthetase)	13	13	13	26.8	64.57	24.7038	24.1548	23.5471	24.2111	23.9896	24.4492	24.3911	24.2906	23.3072	23.7611	23.7995	23.6392	24.0145	24.7201	23.4656	24.1583		0.0795349	-0.571848	-0.0528034		0.0475531	0.920339		Q727A5	65536	32	8	0	0	0
DESVH	Q727C6	Q727C6	rpoC	RPOC_DESVH	DNA-directed RNA polymerase subunit beta' (RNAP subunit beta') (EC 2.7.7.6) (RNA polymerase subunit beta') (Transcriptase subunit beta')	31	31	31	23.7	119.97	21.2496	22.7847	22.7246	22.404	21.7985	24.8215	23.7477	23.9129	25.41	26.1303	25.576	25.7394	25.9327	25.5808	26.1488	25.9061		1.50883	3.33535	3.50204		2.63008	0.00928588		Q727C6	65536	32	8	0	0	0
DESVH	Q727C7	Q727C7	rpoB	RPOB_DESVH	DNA-directed RNA polymerase subunit beta (RNAP subunit beta) (EC 2.7.7.6) (RNA polymerase subunit beta) (Transcriptase subunit beta)	34	34	34	27.5	148.15	19.7439	23.3163	23.7366	23.0077	22.6682	25.2335	24.4308	24.4495	26.1615	26.3784	25.7769	26.1265	26.9737	26.1269	26.8706	26.7031		1.44181	3.11887	3.69546		1.56121	0.057543		Q727C7	65536	32	8	0	0	0
DESVH	Q727C8	Q727C8	rplL	RL7_DESVH	50S ribosomal protein L7/L12	5	5	5	33.9	13.416	24.4531	25.6703	25.2771	25.2173	23.8031	26.8533	25.776	25.9416	26.1398	27.7212	26.2885	26.9057	26.3038	27.6769	27.364	27.2236		0.724259	1.68838	2.0063		1.64668	0.0498495		Q727C8	65536	32	8	0	0	0
DESVH	Q727D0	Q727D0	rplA	RL1_DESVH	50S ribosomal protein L1	9	9	9	40	66.699	22.2017	22.8563	22.8758	22.6767	23.999	24.4424	23.3558	23.9991	24.6318	25.4136	24.6198	24.9386	24.1041	25.5047	25.2567	25.0708		1.32233	2.26191	2.3941		2.05143	0.0240077		Q727D0	65536	32	8	0	0	0
DESVH	Q727D5	Q727D5	tuf	EFTU_DESVH	Elongation factor Tu (EF-Tu)	22	22	22	60.5	323.31	27.3144	28.1372	27.939	27.8373	25.8257	27.5784	26.4745	26.8107	27.8559	29.0234	27.8614	28.3584	28.0312	28.2405	27.8529	28.0503		-1.02666	0.521062	0.212932		0.377471	0.500138		Q727D5	65536	32	8	0	0	0
DESVH	Q727S1	Q727S1	DVU_2784	Q727S1_DESVH	Dehydrogenase, FMN-dependent family	9	9	9	39.6	33.425	24.8673	24.8206	24.0949	24.6349	23.9121	25.1116	25.3533	24.915	24.1812	23.7863	23.5503	23.863	25.1729	24.5079	25.8093	25.2593		0.280135	-0.771819	0.624425		0.559302	0.359095		Q727S1	65536	32	8	0	0	0
DESVH	Q728A7	Q728A7	DVU_2697	Q728A7_DESVH	Uncharacterized protein	8	8	8	59.8	164.8	25.7316	26.4767	26.3184	26.2095	27.1214	27.4668	27.112	27.2431	26.7782	27.3519	27.2389	27.1436	25.4833	26.3569	25.4263	25.8218		1.03359	0.934092	-0.387621		0.484843	0.41223		Q728A7	65536	32	8	0	0	0
DESVH	Q728C9	Q728C9	DVU_2674	Q728C9_DESVH	Succinate dehydrogenase iron-sulfur subunit (EC 1.3.5.1)	5	5	5	23.4	5.9552	22.6672	21.3294	22.5439	22.2925	23.1561	23.59	24.163	23.6956	22.1787	21.5409	22.7114	22.221	22.9588	23.2985	22.9139	23.0675		1.40316	-0.0714261	0.775074		0.923074	0.181375		Q728C9	65536	32	8	0	0	0
DESVH	Q728Q5	Q728Q5	azoR	AZOR_DESVH	FMN-dependent NADH-azoreductase (EC 1.7.-.-) (Azo-dye reductase) (FMN-dependent NADH-azo compound oxidoreductase)	9	9	9	52.2	251.77	26.0504	25.8712	25.913	25.9469	26.0227	26.393	25.8744	26.1135	23.6461	24.8422	24.4947	24.4094	23.1003	25.4664	23.1557	24.3623		0.166605	-1.53751	-1.58463		1.22467	0.104429		Q728Q5	65536	32	8	0	0	0
DESVH	Q728R0	Q728R0	hcp	Q728R0_DESVH	Hydroxylamine reductase (EC 1.7.99.1) (Hybrid-cluster protein) (Prismane protein)	22	22	22	50.5	284.21	24.1649	23.7156	23.6328	23.8573	25.4425	25.4963	25.4829	25.4741	25.2742	25.6567	25.8	25.5936	25.3765	25.0378	24.7387	25.0745		1.6168	1.73627	1.21725		2.09491	0.022174		Q728R0	65536	32	8	0	0	0
DESVH	Q728T3	Q728T3	rpsI	RS9_DESVH	30S ribosomal protein S9	4	4	4	20.8	25.408	20.0898	22.4122	21.8375	21.7313	24.1195	24.5028	24.3512	24.333	26.3269	25.2484	25.7808	25.8519	26.0638	25.5139	26.9519	26.3001		2.6017	4.12056	4.56876		2.35934	0.0143815		Q728T3	65536	32	8	0	0	0
DESVH	Q728T4	Q728T4	rplM	RL13_DESVH	50S ribosomal protein L13	4	4	4	28.5	26.564	19.4861	22.4819	22.472	21.98	22.4733	24.4282	23.4083	23.6515	23.461	24.7911	23.6784	24.1016	23.1911	24.8113	24.3838	24.2751		1.67146	2.12156	2.29512		1.12363	0.124294		Q728T4	65536	32	8	0	0	0
DESVH	Q728X0	Q728X0	fdnG-2	Q728X0_DESVH	Formate dehydrogenase, alpha subunit, selenocysteine-containing (EC 1.2.1.2)	30	30	30	36.5	303.85	24.6677	24.7092	24.7249	24.7008	22.9951	26.8437	25.7715	25.8864	24.7678	26.6523	26.0854	26.0278	25.5564	26.1604	23.724	25.4572		1.18559	1.32696	0.756438		0.240091	0.643473		Q728X0	65536	32	8	0	0	0
DESVH	Q728X1	Q728X1	DVU_2481	Q728X1_DESVH	Formate dehydrogenase, beta subunit, putative	13	13	12	47.3	192.22	22.2546	22.7067	22.8835	22.6384	23.4371	24.576	24.6379	24.3118	23.8435	24.2491	23.8912	24.0062	24.0804	24.5105	23.6914	24.1328		1.67332	1.3678	1.49437		2.09531	0.022238		Q728X1	65536	32	8	0	0	0
DESVH	Q728X5	Q728X5	pstS	Q728X5_DESVH	Phosphate ABC transporter, periplasmic phosphate-binding protein PstS	13	13	13	61.5	209.27	27.5707	27.4188	26.9693	27.3414	27.2919	26.5164	26.2887	26.7657	25.1181	24.3319	25.1118	24.898	24.0623	24.9369	25.0423	24.7422		-0.57571	-2.44339	-2.59923		2.73792	0.00791239		Q728X5	65536	32	8	0	0	0
DESVH	Q729A3	Q729A3	metK	METK_DESVH	S-adenosylmethionine synthase (AdoMet synthase) (EC 2.5.1.6) (MAT) (Methionine adenosyltransferase)	21	21	21	59.1	234.01	25.7983	26.3738	26.053	26.0943	25.4128	27.4485	27.0196	26.8539	25.1691	25.6173	25.3793	25.4002	25.2866	26.5747	25.6074	25.9316		0.759594	-0.694121	-0.16277		0.235169	0.648313		Q729A3	65536	32	8	0	0	0
DESVH	Q729C4	Q729C4	DVU_2427	Q729C4_DESVH	Uncharacterized protein	9	9	9	49.3	36.434	26.6276	24.3446	21.8341	25.3547	22.7089	23.7099	23.3469	23.3122	22.8996	23.8371	23.4359	23.4408	22.7788	23.7066	21.789	22.9619		-2.04252	-1.91394	-2.39282		0.433834	0.454554		Q729C4	65536	32	8	0	0	0
DESVH	Q729D5	Q729D5	DVU_2416	Q729D5_DESVH	Uncharacterized protein	9	9	9	80.6	72.695	25.1932	24.7444	24.462	24.8317	23.4441	25.1764	24.5597	24.5572	23.0897	24.4967	24.284	24.0753	21.7657	24.4546	22.1295	23.3076		-0.274449	-0.756398	-1.5241		1.09138	0.131486		Q729D5	65536	32	8	0	0	0
DESVH	Q729E6	Q729E6	DVU_2405	Q729E6_DESVH	Alcohol dehydrogenase, iron-containing	23	23	23	58.8	323.31	31.2578	31.3241	30.5973	31.0949	28.2415	29.92	28.8812	29.1823	30.3913	30.9432	30.3417	30.5855	30.0705	29.9365	30.1241	30.0458		-1.91259	-0.509414	-1.04907		1.88344	0.032122		Q729E6	65536	32	8	0	0	0
DESVH	Q729E8	Q729E8	hdrB	Q729E8_DESVH	Heterodisulfide reductase, B subunit	6	6	6	22.5	110.25	26.3694	26.1333	26.0954	26.2045	27.4924	27.1022	26.6777	27.1287	27.3672	27.1749	27.3158	27.2882	26.7811	26.9918	27.2779	27.0314		0.924194	1.08372	0.826862		2.08811	0.0223964		Q729E8	65536	32	8	0	0	0
DESVH	Q729F1	Q729F1	DVU_2400	Q729F1_DESVH	Hydrogenase, putative	13	13	13	42.2	82.941	23.2397	24.0299	23.5262	23.6362	24.3023	24.6024	24.0849	24.3455	25.1471	25.4691	25.041	25.2308	25.2927	25.142	25.0552	25.1666		0.709302	1.59457	1.5304		2.53605	0.0106058		Q729F1	65536	32	8	0	0	0
DESVH	Q729I1	Q729I1	DVU_2370	Q729I1_DESVH	Outer membrane protein OmpH, putative	6	6	6	27.4	143.32	26.481	26.5492	25.4641	26.2423	25.1406	26.2186	25.8282	25.7949	26.7886	26.4036	26.7457	26.656	25.7624	26.6806	26.7876	26.4775		-0.447378	0.413627	0.235215		0.197196	0.697925		Q729I1	65536	32	8	0	0	0
DESVH	Q729K3	Q729K3	argD	Q729K3_DESVH	Acetylornithine aminotransferase (ACOAT) (EC 2.6.1.11)	16	16	15	47.1	168.21	25.8718	25.9104	25.5914	25.798	26.7127	28.2327	28.1665	27.8518	25.685	25.8719	25.9316	25.8332	25.3962	27.0108	25.5502	26.1828		2.05375	0.0352166	0.384775		0.13708	0.784926		Q729K3	65536	32	8	0	0	0
DESVH	Q729K8	Q729K8	DVU_2342	Q729K8_DESVH	Amino acid ABC transporter, periplasmic amino acid-binding protein	12	12	12	40	193.67	26.4336	25.967	25.9396	26.1318	26.6873	26.682	25.649	26.4146	24.0878	25.7566	25.1458	25.1493	23.786	24.8565	23.6636	24.2078		0.282765	-0.982457	-1.92399		2.09113	0.0222834		Q729K8	65536	32	8	0	0	0
DESVH	Q729M5	Q729M5	merP	Q729M5_DESVH	Mercuric transport protein periplasmic component	4	4	4	47.7	41.326	23.2716	24.7555	24.6099	24.3478	23.4211	26.0644	25.3814	25.3137	24.5117	24.9569	25.0569	24.8606	23.5449	24.7532	22.3317	23.8637		0.965895	0.512732	-0.484109		0.325965	0.550469		Q729M5	65536	32	8	0	0	0
DESVH	Q729N2	Q729N2	DVU_2318	Q729N2_DESVH	Rubrerythrin, putative	17	17	17	94.5	169.89	28.3565	28.5178	28.9853	28.6452	30.4122	28.6117	29.5225	29.6965	26.7029	27.3743	27.942	27.4263	24.7963	27.5545	26.54	26.6857		1.05136	-1.21889	-1.95948		1.31507	0.0892113		Q729N2	65536	32	8	0	0	0
DESVH	Q729P3	Q729P3	DVU_2307	Q729P3_DESVH	C4-type zinc finger protein, DksA/TraR family	8	8	8	80.8	147.9	26.7113	27.0065	26.3409	26.7116	23.1555	26.856	26.0735	26.0008	26.1212	26.8237	26.9706	26.6832	25.6851	26.2086	25.1718	25.75		-0.710859	-0.0283626	-0.961584		1.31305	0.0892867		Q729P3	65536	32	8	0	0	0
DESVH	Q729Q3	Q729Q3	DVU_2297	Q729Q3_DESVH	Glycine/betaine/L-proline ABC transporter, periplasmic-binding protein	11	11	11	37.9	107.79	27.1027	26.5023	26.5689	26.7506	28.231	29.3633	29.0105	28.9413	25.7	26.4208	26.4692	26.2369	25.6997	27.6852	24.8561	26.5787		2.19076	-0.513709	-0.171856		0.305096	0.570249		Q729Q3	65536	32	8	0	0	0
DESVH	Q729U8	Q729U8	DVU_2250	Q729U8_DESVH	AMP-binding protein	6	6	6	12.3	26	22.2141	22.0605	21.7839	22.0303	24.1176	24.587	24.4189	24.3873	24.829	25.3569	24.6311	24.9725	24.8839	24.9963	25.0168	24.9668		2.35706	2.94219	2.93656		4.61621	0.00106621		Q729U8	65536	32	8	0	0	0
DESVH	Q729X5	Q729X5	ssb	Q729X5_DESVH	Single-stranded DNA-binding protein (SSB)	10	10	10	51.7	94.362	25.5019	23.6956	24.0357	24.6375	25.1796	24.6288	24.4684	24.7922	25.5979	25.3678	25.8264	25.6095	25.3165	25.1303	25.9711	25.5194		0.154607	0.971936	0.881867		0.804613	0.227781		Q729X5	65536	32	8	0	0	0
DESVH	Q729Y2	Q729Y2	DVU_2215	Q729Y2_DESVH	RNA-binding protein	8	8	7	95.5	195.15	28.7809	29.5179	28.6939	29.0472	25.1531	29.0578	25.9994	27.7199	29.0482	29.307	29.0621	29.1441	28.5916	28.4046	28.2795	28.431		-1.32734	0.096877	-0.616255		0.969024	0.167184		Q729Y2	65536	32	8	0	0	0
DESVH	Q729Y5	Q729Y5	DVU_2212	Q729Y5_DESVH	Uncharacterized protein	4	4	4	33.3	11.093	24.0482	23.0021	22.9812	23.4352	24.1219	24.2895	25.0351	24.5393	23.1896	23.0367	23.94	23.4453	21.843	23.1443	22.0811	22.4734		1.10401	0.0100404	-0.96185		0.861699	0.204421		Q729Y5	65536	32	8	0	0	0
DESVH	Q729Z4	Q729Z4	DVU_2203	Q729Z4_DESVH	Endoribonuclease, L-PSP family	8	8	8	91.9	36.655	25.12	23.9959	23.3648	24.3465	21.4492	23.5495	23.0769	22.9309	22.3905	23.4149	23.3859	23.1354	22.4658	22.8048	22.4181	22.5735		-1.41568	-1.21109	-1.77309		1.41042	0.0757545		Q729Z4	65536	32	8	0	0	0
DESVH	Q72A53	Q72A53	gap-2	Q72A53_DESVH	Glyceraldehyde-3-phosphate dehydrogenase (EC 1.2.1.-)	11	11	11	39	159.19	22.3904	23.1599	23.2506	22.9818	22.7566	24.5112	24.2093	24.0018	22.6273	22.6294	22.5583	22.6053	22.2273	23.8784	22.8423	23.1462		1.02002	-0.376442	0.16447		0.0297633	0.948771		Q72A53	65536	32	8	0	0	0
DESVH	Q72A59	Q72A59	DVU_2138	Q72A59_DESVH	Uncharacterized protein	17	17	17	69.1	170.03	24.5673	25.1897	24.7452	24.8584	24.6388	26.6346	26.5451	26.181	24.4417	24.925	24.6793	24.6955	24.3306	25.6565	24.837	25.0465		1.32257	-0.162914	0.188074		0.0890746	0.850845		Q72A59	65536	32	8	0	0	0
DESVH	Q72AK2	Q72AK2	DVU_1990	Q72AK2_DESVH	Uncharacterized protein	4	4	4	24.2	93.929	24.871	25.1169	25.2155	25.0749	25.698	25.7876	26.1026	25.8734	24.6968	24.8482	25.0642	24.8776	24.6825	24.5275	24.0914	24.4548		0.79846	-0.197286	-0.620137		1.44131	0.0718048		Q72AK2	65536	32	8	0	0	0
DESVH	Q72AK6	Q72AK6	DVU_1986	Q72AK6_DESVH	Uncharacterized protein	8	8	8	60.8	143.74	26.3532	26.3745	26.789	26.52	28.5356	28.6057	29.0543	28.7508	27.341	26.4273	26.5951	26.845	27.5843	27.2868	26.2263	27.1393		2.23081	0.324999	0.619364		0.532692	0.377059		Q72AK6	65536	32	8	0	0	0
DESVH	Q72AL5	Q72AL5	groS	CH10_DESVH	10 kDa chaperonin (GroES protein) (Protein Cpn10)	11	11	11	88.4	69.05	30.2005	29.4046	29.4359	29.7296	29.1686	31.6413	31.0134	30.926	29.1238	29.6291	28.9322	29.2591	28.8859	30.517	29.1153	29.6987		1.19642	-0.470475	-0.0309188		0.110151	0.821757		Q72AL5	65536	32	8	0	0	0
DESVH	Q72AL6	Q72AL6	groL	CH60_DESVH	60 kDa chaperonin (GroEL protein) (Protein Cpn60)	30	30	30	51	322.31	25.9725	26.6923	26.4751	26.4104	26.2965	28.4705	28.0763	27.8729	27.9778	28.4585	27.8224	28.1124	27.3213	29.0731	28.2717	28.3917		1.46254	1.70202	1.98136		1.54538	0.0592527		Q72AL6	65536	32	8	0	0	0
DESVH	Q72AQ5	Q72AQ5	DVU_1937	Q72AQ5_DESVH	Phosphonate ABC transporter, periplasmic phosphonate-binding protein, putative	28	28	28	73.3	323.31	29.558	29.7074	29.8192	29.6988	29.3833	30.0054	29.7252	29.7268	28.7237	29.7628	29.1957	29.29	27.5801	28.7137	27.5957	28.0672		0.0280253	-0.408851	-1.6316		1.97343	0.0274551		Q72AQ5	65536	32	8	0	0	0
DESVH	Q72AR0	Q72AR0	adk	KAD_DESVH	Adenylate kinase (AK) (EC 2.7.4.3) (ATP-AMP transphosphorylase) (ATP:AMP phosphotransferase) (Adenylate monophosphate kinase)	27	27	27	91	323.31	31.8281	32.149	30.5654	31.6577	29.8295	30.7857	30.9843	30.6138	29.6206	30.5806	30.643	30.3508	28.2758	29.7469	28.5488	29.0072		-1.04395	-1.30692	-2.65056		1.7981	0.0376349		Q72AR0	65536	32	8	0	0	0
DESVH	Q72AS3	Q72AS3	hysA	Q72AS3_DESVH	Periplasmic [NiFeSe] hydrogenase, large subunit, selenocysteine-containing (EC 1.12.7.2)	17	17	17	42.2	118.86	24.6778	23.8253	24.4211	24.3503	25.1831	24.6902	22.5351	24.5013	26.1087	25.7785	25.4383	25.801	26.6362	25.5297	26.4692	26.287		0.15095	1.45062	1.93669		1.95165	0.0284131		Q72AS3	65536	32	8	0	0	0
DESVH	Q72AV5	Q72AV5	gatB	GATB_DESVH	Aspartyl/glutamyl-tRNA(Asn/Gln) amidotransferase subunit B (Asp/Glu-ADT subunit B) (EC 6.3.5.-)	12	12	12	27.9	42.357	25.4727	25.2413	24.7347	25.1813	25.3112	27.3686	26.1493	26.5233	23.7566	25.077	23.8997	24.3738	21.6005	25.664	24.288	24.6102		1.34196	-0.807531	-0.571092		0.462667	0.430102		Q72AV5	65536	32	8	0	0	0
DESVH	Q72AW7	Q72AW7	ppiB-2	Q72AW7_DESVH	Peptidyl-prolyl cis-trans isomerase (PPIase) (EC 5.2.1.8)	12	12	12	63.4	197.33	27.5857	27.6247	28.0387	27.7647	28.5627	30.4466	30.4041	30.0263	27.8064	28.1212	28.2152	28.0579	27.6152	29.2303	27.6824	28.3838		2.26166	0.293237	0.619132		0.319316	0.55673		Q72AW7	65536	32	8	0	0	0
DESVH	Q72AX2	Q72AX2	dapA	DAPA_DESVH	4-hydroxy-tetrahydrodipicolinate synthase (HTPA synthase) (EC 4.3.3.7)	11	11	11	36.6	65.715	22.9416	23.3843	23.4061	23.2593	24.3628	25.5027	26.1174	25.4955	23.993	24.7812	24.1826	24.3594	23.57	24.8013	23.9864	24.2123		2.23618	1.10008	0.953007		1.04896	0.142902		Q72AX2	65536	32	8	0	0	0
DESVH	Q72B01	Q72B01	trx	Q72B01_DESVH	Thioredoxin	9	9	9	91.6	323.31	29.0946	28.8212	28.3658	28.7911	28.4257	29.0041	28.2535	28.598	25.1485	27.4996	25.9521	26.5358	24.4078	27.231	24.5607	26.0228		-0.193033	-2.25525	-2.76826		1.63178	0.0510458		Q72B01	65536	32	8	0	0	0
DESVH	Q72B02	Q72B02	trxB-2	Q72B02_DESVH	Thioredoxin-disulfide reductase (EC 1.8.1.9)	10	10	10	35.2	55.288	23.4825	23.2536	22.8867	23.2281	23.3737	24.6169	24.7404	24.3607	22.6605	23.1369	23.394	23.0949	23.0801	23.5135	23.3045	23.3102		1.13259	-0.133222	0.0821094		0.161121	0.748753		Q72B02	65536	32	8	0	0	0
DESVH	Q72B07	Q72B07	DVU_1833	Q72B07_DESVH	Phosphoenolpyruvate synthase, putative	24	24	24	23.1	103.37	21.2552	23.1861	22.3132	22.4558	23.3069	24.8084	24.1534	24.2149	25.0299	25.607	25.0805	25.2636	25.7692	25.5364	25.8862	25.7378		1.75916	2.80781	3.28203		2.44478	0.0123147		Q72B07	65536	32	8	0	0	0
DESVH	Q72B13	Q72B13	DVU_1826	Q72B13_DESVH	Uncharacterized protein	8	8	8	70	304.82	24.6087	25.4346	23.9195	24.7863	23.6533	24.5897	23.7784	24.0699	26.0885	26.8629	25.9352	26.3554	24.8541	25.9608	25.8271	25.6243		-0.716373	1.56914	0.838023		0.730678	0.259928		Q72B13	65536	32	8	0	0	0
DESVH	Q72BG8	Q72BG8	DVU_1668	Q72BG8_DESVH	Outer-membrane lipoprotein carrier protein	8	8	8	31.6	77.098	24.9577	24.4803	24.4681	24.6539	24.2216	26.5096	26.339	25.9904	24.5747	24.9361	24.7143	24.7495	24.4858	24.7475	23.0881	24.2673		1.33642	0.0955209	-0.386616		0.416607	0.466609		Q72BG8	65536	32	8	0	0	0
DESVH	Q72BI1	Q72BI1	dapL	DAPAT_DESVH	LL-diaminopimelate aminotransferase (DAP-AT) (DAP-aminotransferase) (LL-DAP-aminotransferase) (EC 2.6.1.83)	13	13	13	43	122.95	26.0741	25.2951	24.9688	25.523	26.5573	26.4137	26.7706	26.588	24.148	25.0341	24.7429	24.6869	23.9806	25.0415	24.1118	24.4596		1.065	-0.836134	-1.06342		1.07274	0.136337		Q72BI1	65536	32	8	0	0	0
DESVH	Q72BJ9	Q72BJ9	ppaC	Q72BJ9_DESVH	Inorganic pyrophosphatase, manganese-dependent (EC 3.6.1.1)	27	27	27	93.5	323.31	32.5029	32.0515	31.882	32.1699	30.5316	30.4242	30.2222	30.3983	28.8473	30.2573	30.0311	29.8301	27.8913	29.5705	27.7364	28.657		-1.77159	-2.33974	-3.51289		2.43287	0.0125975		Q72BJ9	65536	32	8	0	0	0
DESVH	Q72BL8	Q72BL8	DVU_1617	Q72BL8_DESVH	Nitroreductase family protein	7	7	7	29.4	33.245	23.0242	22.882	23.035	22.9821	24.322	25.1295	24.7008	24.7551	23.1558	23.3586	23.4223	23.3166	23.0096	24.2923	22.5966	23.4895		1.77303	0.334576	0.50745		0.246014	0.639182		Q72BL8	65536	32	8	0	0	0
DESVH	Q72BQ5	Q72BQ5	cysS	SYC_DESVH	Cysteine--tRNA ligase (EC 6.1.1.16) (Cysteinyl-tRNA synthetase) (CysRS)	9	9	9	19	105.76	23.9874	23.0311	22.7093	23.3493	25.4133	24.4646	24.9799	25.0037	23.9023	22.9505	24.1399	23.7482	24.5482	23.6185	23.0402	23.8714		1.65443	0.398868	0.522033		0.351109	0.524128		Q72BQ5	65536	32	8	0	0	0
DESVH	Q72BR4	Q72BR4	porB	Q72BR4_DESVH	Pyruvate ferredoxin oxidoreductase, beta subunit (EC 1.2.7.1)	4	4	4	18	63.029	20.2773	21.748	21.4295	21.2759	23.381	24.4707	24.9261	24.3921	23.0173	22.8784	22.8531	22.9181	22.7431	23.6409	23.4052	23.3105		3.11625	1.64223	2.03464		1.81045	0.0368794		Q72BR4	65536	32	8	0	0	0
DESVH	Q72BR5	Q72BR5	porA	Q72BR5_DESVH	Pyruvate ferredoxin oxidoreductase, alpha subunit (EC 1.2.7.1)	4	4	4	7.6	20.328	19.9489	20.9858	20.5431	20.5534	21.8979	22.5573	22.6986	22.4245	21.6964	21.3077	21.4853	21.5052	21.3877	22.0632	21.4655	21.6717		1.87102	0.951813	1.11824		1.44561	0.0713891		Q72BR5	65536	32	8	0	0	0
DESVH	Q72C15	Q72C15	DVU_1469	Q72C15_DESVH	Ribosomal protein S1, putative	12	12	12	26.5	52.826	21.5687	21.2771	20.4051	21.1622	22.5456	23.2575	22.2245	22.7424	23.7958	24.5391	23.7549	24.0772	23.2467	23.9656	24.5005	23.9925		1.58016	2.91496	2.83025		2.30035	0.0158984		Q72C15	65536	32	8	0	0	0
DESVH	Q72C16	Q72C16	DVU_1468	Q72C16_DESVH	Peptidase/PDZ domain protein	14	14	14	34	66.561	23.8666	23.7971	23.5943	23.7573	21.6977	25.2452	24.7608	24.5085	24.1888	25.2279	23.4694	24.4766	21.1408	25.3865	24.9402	24.6388		0.751215	0.719357	0.881531		0.017173	0.971249		Q72C16	65536	32	8	0	0	0
DESVH	Q72C62	Q72C62	DVU_1422	Q72C62_DESVH	OmpA family protein	23	23	23	67.5	323.31	26.5491	27.0496	27.2581	26.9818	26.6572	27.749	27.1242	27.2465	28.9499	29.192	28.4569	28.8976	28.842	28.7343	29.1042	28.902		0.264681	1.91578	1.92016		2.91486	0.00620672		Q72C62	65536	32	8	0	0	0
DESVH	Q72C87	Q72C87	bfr	Q72C87_DESVH	Bacterioferritin (EC 1.16.3.1)	11	11	11	48.6	58.735	26.0333	26.3691	26.1769	26.1997	24.9656	27.2138	26.6852	26.5577	24.5179	26.0159	24.9212	25.2967	23.9292	26.2219	24.515	25.2319		0.357995	-0.903033	-0.967815		0.874255	0.199617		Q72C87	65536	32	8	0	0	0
DESVH	Q72CA6	Q72CA6	ilvC	ILVC_DESVH	Ketol-acid reductoisomerase (EC 1.1.1.86) (Acetohydroxy-acid isomeroreductase) (Alpha-keto-beta-hydroxylacyl reductoisomerase)	17	17	17	48	191.28	25.9802	27.3129	26.9911	26.8635	27.2933	28.534	27.893	27.9948	27.6812	28.3454	27.3152	27.845	26.9829	28.4031	28.3089	28.0263		1.13124	0.981412	1.16277		0.86794	0.202332		Q72CA6	65536	32	8	0	0	0
DESVH	Q72CA8	Q72CA8	DVU_1375	Q72CA8_DESVH	Uncharacterized protein	5	5	5	50	17.529	29.2863	29.6999	28.5297	29.2492	22.5106	27.5242	24.4344	26.1389	28.1953	28.5827	28.4438	28.4161	25.4257	28.3876	25.7716	27.1716		-3.11036	-0.833171	-2.07759		1.24646	0.100528		Q72CA8	65536	32	8	0	0	0
DESVH	Q72CE9	Q72CE9	tig	TIG_DESVH	Trigger factor (TF) (EC 5.2.1.8) (PPIase)	26	26	26	49.4	115.48	26.4919	25.3017	25.2403	25.8008	26.2668	27.3272	26.8513	26.8788	25.4268	26.2053	25.8592	25.865	25.7241	26.3837	25.8288	26.009		1.07793	0.064183	0.208115		0.263369	0.618937		Q72CE9	65536	32	8	0	0	0
DESVH	Q72CF3	Q72CF3	rplQ	RL17_DESVH	50S ribosomal protein L17	7	7	7	54.1	33.481	20.6931	22.4102	22.7381	22.181	26.0034	25.0231	25.29	25.5003	26.7325	26.3879	26.6642	26.6024	26.9078	26.2397	28.1092	27.297		3.31928	4.42135	5.11595		2.44663	0.0123497		Q72CF3	65536	32	8	0	0	0
DESVH	Q72CF4	Q72CF4	rpoA	RPOA_DESVH	DNA-directed RNA polymerase subunit alpha (RNAP subunit alpha) (EC 2.7.7.6) (RNA polymerase subunit alpha) (Transcriptase subunit alpha)	10	10	10	31.4	64.828	20.2405	21.0203	21.5169	21.0171	22.2924	23.0679	22.5382	22.67	23.328	24.2701	23.5715	23.7805	23.8626	24.222	24.3945	24.1763		1.65288	2.76336	3.15922		2.88245	0.00648282		Q72CF4	65536	32	8	0	0	0
DESVH	Q72CF5	Q72CF5	rpsD	RS4_DESVH	30S ribosomal protein S4	13	13	13	45.7	59.111	20.3829	24.3243	24.1852	23.7198	24.6502	26.2451	25.3431	25.5602	26.0431	26.3469	26.0444	26.152	25.6848	27.0734	26.6196	26.5671		1.84038	2.4322	2.84722		1.2126	0.106599		Q72CF5	65536	32	8	0	0	0
DESVH	Q72CG5	Q72CG5	rplF	RL6_DESVH	50S ribosomal protein L6	8	8	8	46.4	35.508	20.6923	23.6184	22.0713	22.5929	20.9305	23.8501	24.1537	23.5078	25.7003	25.7678	25.7004	25.7232	24.8549	24.6548	25.5188	25.0586		0.914897	3.13026	2.46562		1.5068	0.0637541		Q72CG5	65536	32	8	0	0	0
DESVH	Q72CH2	Q72CH2	rpmC	RL29_DESVH	50S ribosomal protein L29	6	6	6	63.9	108.36	23.4486	24.4415	23.9943	24.0174	22.3677	25.117	24.7131	24.4615	25.619	25.4545	24.9079	25.3578	23.6536	25.5641	25.5162	25.1383		0.444031	1.34033	1.1209		0.617102	0.324215		Q72CH2	65536	32	8	0	0	0
DESVH	Q72CH7	Q72CH7	rplB	RL2_DESVH	50S ribosomal protein L2	14	14	14	54	90.75	22.6708	24.4204	24.8782	24.2527	24.2804	26.1705	25.4808	25.5038	26.765	26.8675	26.4358	26.7009	26.3593	27.3857	26.7806	26.9039		1.25104	2.44815	2.65121		1.74746	0.041348		Q72CH7	65536	32	8	0	0	0
DESVH	Q72CI1	Q72CI1	rpsJ	RS10_DESVH	30S ribosomal protein S10	5	5	5	59	40.708	20.4557	22.48	21.0552	21.5895	23.4026	24.3294	23.4879	23.8039	23.9463	24.0238	23.1467	23.7562	23.8464	24.6784	25.1206	24.6396		2.21437	2.16672	3.05011		1.98278	0.0273072		Q72CI1	65536	32	8	0	0	0
DESVH	Q72CI3	Q72CI3	fusA	EFG_DESVH	Elongation factor G (EF-G)	24	24	24	44.7	154.19	26.5734	26.079	25.2273	26.061	23.2764	26.1819	25.1783	25.3038	23.6283	24.98	23.8619	24.2846	23.1916	25.1299	23.8136	24.2783		-0.757244	-1.77644	-1.78273		1.29414	0.092097		Q72CI3	65536	32	8	0	0	0
DESVH	Q72CI5	Q72CI5	rpsL	RS12_DESVH	30S ribosomal protein S12	7	7	7	31.7	46.306	22.4759	24.7087	24.3728	24.1274	25.4087	26.6224	26.1337	26.1376	27.3731	27.2386	27.1412	27.2541	26.7662	27.9985	28.0048	27.6945		2.01028	3.12675	3.56714		2.00714	0.0261004		Q72CI5	65536	32	8	0	0	0
DESVH	Q72CI8	Q72CI8	sat	Q72CI8_DESVH	Sulfate adenylyltransferase (EC 2.7.7.4)	45	45	45	84.1	323.31	33.2393	32.1083	30.8346	32.3729	29.0045	29.6873	29.3372	29.3699	29.3849	30.4997	29.8675	29.9899	28.3044	29.105	28.5731	28.7		-3.00299	-2.38297	-3.67285		2.01048	0.0259473		Q72CI8	65536	32	8	0	0	0
DESVH	Q72CP0	Q72CP0	DVU_1243	Q72CP0_DESVH	Uncharacterized protein	13	13	13	53.8	105.09	26.2867	26.6009	26.7665	26.5648	26.6237	27.7017	26.7802	27.1179	24.6153	26.0925	25.4356	25.5028	24.1294	25.9659	24.4696	25.0898		0.55309	-1.06203	-1.47502		1.36314	0.0822616		Q72CP0	65536	32	8	0	0	0
DESVH	Q72CP5	Q72CP5	DVU_1238	Q72CP5_DESVH	Amino acid ABC transporter, periplasmic amino acid-binding protein	13	13	13	65.4	323.31	27.2981	27.8425	27.2182	27.4806	25.2475	26.3227	25.5998	25.7946	23.7835	25.6839	24.869	24.9757	22.7789	24.4679	22.2556	23.4926		-1.68595	-2.50485	-3.98799		2.45273	0.0122064		Q72CP5	65536	32	8	0	0	0
DESVH	Q72CS2	Q72CS2	rpmB	RL28_DESVH	50S ribosomal protein L28	6	6	6	65.2	10.055	21.9554	23.9601	23.8575	23.4998	24.2071	26.1986	25.6995	25.5838	27.291	27.6781	27.16	27.3935	26.7874	26.6775	27.7718	27.1678		2.08394	3.89368	3.668		2.17763	0.0193569		Q72CS2	65536	32	8	0	0	0
DESVH	Q72CS4	Q72CS4	rpmF	RL32_DESVH	50S ribosomal protein L32	2	2	2	47.5	6.1507	22.5576	24.5419	22.2608	23.5014	23.9298	23.7057	22.8479	23.5642	25.9759	24.3399	24.7768	25.2043	25.3198	23.4012	26.7617	25.7281		0.0628651	1.7029	2.22669		0.778583	0.238986		Q72CS4	65536	32	8	0	0	0
DESVH	Q72CS8	Q72CS8	acpP	ACP_DESVH	Acyl carrier protein (ACP)	3	3	3	15.8	24.518	26.8071	26.9965	27.0463	26.9536	28.5225	28.9941	29.5036	29.062	27.8752	28.358	28.6976	28.3488	25.842	28.3451	26.6815	27.3374		2.10847	1.39527	0.38387		0.00276484	0.994338		Q72CS8	65536	32	8	0	0	0
DESVH	Q72CS9	Q72CS9	fabF	Q72CS9_DESVH	3-oxoacyl-[acyl-carrier-protein] synthase 2 (EC 2.3.1.179)	9	9	9	29.2	29.154	25.4482	25.0627	24.6982	25.1021	27.2129	27.7054	26.9699	27.3292	25.0402	26.1478	24.7534	25.446	24.3721	26.526	24.3821	25.478		2.22711	0.343932	0.375923		0.0104268	0.980323		Q72CS9	65536	32	8	0	0	0
DESVH	Q72CT0	Q72CT0	glyA	GLYA_DESVH	Serine hydroxymethyltransferase (SHMT) (Serine methylase) (EC 2.1.2.1)	20	20	20	49.5	268.12	24.6089	25.2148	25.3258	25.0825	26.4097	28.1025	27.9651	27.6671	25.7159	26.5819	26.033	26.1554	25.6795	27.4177	26.6413	26.7462		2.58463	1.07296	1.66375		1.30339	0.0908369		Q72CT0	65536	32	8	0	0	0
DESVH	Q72CV4	Q72CV4	aor	Q72CV4_DESVH	Aldehyde:ferredoxin oxidoreductase, tungsten-containing (EC 1.2.7.-)	31	31	31	48.8	323.31	28.7112	29.3859	29.2199	29.1331	26.733	29.0988	28.0262	28.2532	27.6479	28.2866	27.9665	27.9904	27.2785	28.8942	27.9474	28.1929		-0.879892	-1.14264	-0.940146		0.977723	0.164573		Q72CV4	65536	32	8	0	0	0
DESVH	Q72D99	Q72D99	DVU_1030	Q72D99_DESVH	Universal stress protein	5	5	5	45.6	69.676	26.042	25.2897	24.9931	25.5115	24.0897	25.6485	24.9668	25.0365	24.4895	25.2107	25.445	25.1023	23.5291	24.8634	22.8987	24.0033		-0.474988	-0.409198	-1.50822		1.19869	0.109156		Q72D99	65536	32	8	0	0	0
DESVH	Q72DB6	Q72DB6	DVU_1013	Q72DB6_DESVH	Type I secretion outer membrane protein, TolC family	15	15	15	38.4	205.51	24.1153	23.4655	23.6779	23.7788	24.4578	23.2045	23.9971	23.9746	25.759	25.0234	25.4678	25.4478	25.226	24.1581	25.7827	25.2008		0.195802	1.669	1.422		1.19226	0.110654		Q72DB6	65536	32	8	0	0	0
DESVH	Q72DB7	Q72DB7	DVU_1012	Q72DB7_DESVH	Hemolysin-type calcium-binding repeat protein	51	51	51	24.3	323.31	27.3702	26.7701	27.6213	27.2961	25.7938	26.2034	26.084	26.0371	24.338	25.5619	24.1568	24.8295	24.9274	25.1097	23.6234	24.6871		-1.25898	-2.46661	-2.60901		2.14933	0.0200965		Q72DB7	65536	32	8	0	0	0
DESVH	Q72DF0	Q72DF0	DVU_0979	Q72DF0_DESVH	DAK1 domain protein	24	24	24	64.7	188.93	28.201	27.6256	27.8295	27.9053	27.6458	28.3507	28.3869	28.1657	25.6757	26.8322	26.3092	26.3479	25.0648	27.0397	25.2877	26.0882		0.260369	-1.55743	-1.81713		1.49446	0.0654064		Q72DF0	65536	32	8	0	0	0
DESVH	Q72DG3	Q72DG3	DVU_0966	Q72DG3_DESVH	Amino acid ABC transporter, periplasmic amino acid-binding protein	13	13	13	43.4	270.6	27.8618	27.5864	27.9492	27.8073	29.3588	28.2838	28.4856	28.7886	27.6882	27.5936	28.0311	27.7835	26.1736	27.2682	26.2807	26.6633		0.981352	-0.0238041	-1.14392		1.54604	0.0592467		Q72DG3	65536	32	8	0	0	0
DESVH	Q72DI8	Q72DI8	DVU_0941	Q72DI8_DESVH	Peptidase, M16 family	13	13	13	14.1	83.771	22.8807	23.2391	23.2699	23.1404	23.3547	25.2769	24.719	24.6503	23.1569	23.6619	22.8765	23.269	23.2401	24.6493	23.1841	23.8623		1.50992	0.128624	0.721935		0.494166	0.405581		Q72DI8	65536	32	8	0	0	0
DESVH	Q72DK2	Q72DK2	rplU	RL21_DESVH	50S ribosomal protein L21	8	8	8	70.6	31.653	23.3901	24.2323	24.6363	24.1739	25.9045	26.2981	26.2261	26.1528	26.0011	26.7582	26.2511	26.372	25.0221	27.1399	26.3307	26.4038		1.97892	2.19809	2.22997		1.35294	0.0835626		Q72DK2	65536	32	8	0	0	0
DESVH	Q72DQ5	Q72DQ5	rpsB	RS2_DESVH	30S ribosomal protein S2	10	10	10	28.7	55.077	22.295	22.9748	23.0695	22.8185	24.9954	25.0748	24.5307	24.8862	25.5335	25.9148	25.638	25.7045	26.1942	25.5434	26.9178	26.3265		2.06762	2.886	3.50798		2.74566	0.00786618		Q72DQ5	65536	32	8	0	0	0
DESVH	Q72DQ6	Q72DQ6	tsf	EFTS_DESVH	Elongation factor Ts (EF-Ts)	23	23	23	70.7	223.19	26.7296	25.4518	25.6836	26.0682	26.3191	26.3503	25.4165	26.0885	25.7943	26.3927	26.2732	26.1757	25.2177	25.8457	25.4057	25.5142		0.0202886	0.107495	-0.553942		0.462357	0.43004		Q72DQ6	65536	32	8	0	0	0
DESVH	Q72DQ9	Q72DQ9	frr	RRF_DESVH	Ribosome-recycling factor (RRF) (Ribosome-releasing factor)	14	14	14	59.1	90.814	27.4902	27.4005	27.4118	27.4347	24.9367	27.6668	26.6235	26.792	24.593	26.3448	25.6473	25.6961	24.2982	26.3593	24.2094	25.3252		-0.642737	-1.73859	-2.10949		1.61416	0.0526065		Q72DQ9	65536	32	8	0	0	0
DESVH	Q72DS8	Q72DS8	DVU_0851	Q72DS8_DESVH	Uncharacterized protein	11	11	11	46.4	131.96	25.8976	25.7478	25.9952	25.8838	24.3466	26.0846	24.901	25.2987	25.0566	26.8338	25.2108	25.9416	24.0064	25.3491	24.8789	24.8456		-0.585059	0.0578144	-1.03823		1.32891	0.0875219		Q72DS8	65536	32	8	0	0	0
DESVH	Q72DT0	Q72DT0	DVU_0849	Q72DT0_DESVH	Heterodisulfide reductase, iron-sulfur-binding subunit, putative	31	31	31	49.3	275.16	24.1476	25.626	25.645	25.2872	23.215	26.3561	26.023	25.7026	26.7487	27.4188	26.8544	27.0384	26.2119	26.6517	27.0377	26.6727		0.415386	1.7512	1.38548		1.27351	0.0958609		Q72DT0	65536	32	8	0	0	0
DESVH	Q72DT1	Q72DT1	DVU_0848	Q72DT1_DESVH	Heterodisulfide reductase, putative	14	14	14	42	72.311	23.4223	24.619	24.1039	24.129	25.4378	24.8329	24.5342	24.9851	25.5879	25.6676	25.209	25.5016	24.7635	25.2997	25.4413	25.1964		0.856152	1.37264	1.06747		1.30077	0.0911577		Q72DT1	65536	32	8	0	0	0
DESVH	Q72DT2	Q72DT2	aprA	Q72DT2_DESVH	Adenylyl-sulphate reductase, alpha subunit (EC 1.8.99.2)	48	48	48	64.8	323.31	31.8215	32.7008	32.4388	32.3653	31.5432	32.8861	32.7157	32.4919	32.6106	32.8734	32.7975	32.7647	31.5078	32.3323	32.2084	32.059		0.126626	0.399362	-0.306274		0.344481	0.530899		Q72DT2	65536	32	8	0	0	0
DESVH	Q72DT3	Q72DT3	aprB	Q72DT3_DESVH	Adenylylsulphate reductase, beta subunit (EC 1.8.99.2)	8	8	8	79.6	222.76	28.6166	30.2057	29.7493	29.6642	29.1185	29.1965	30.2433	29.6164	30.782	29.6543	30.7005	30.4617	30.4727	28.7958	31.0276	30.3637		-0.047873	0.797462	0.699502		0.282171	0.598317		Q72DT3	65536	32	8	0	0	0
DESVH	Q72DW8	Q72DW8	dnaK	DNAK_DESVH	Chaperone protein DnaK (HSP70) (Heat shock 70 kDa protein) (Heat shock protein 70)	29	29	29	39.8	305.01	25.5716	25.7359	25.548	25.6209	26.6009	27.7264	27.7132	27.4338	26.2316	26.3947	26.2308	26.2878	25.9672	26.535	26.4823	26.3499		1.81283	0.666847	0.728975		1.69057	0.0459658		Q72DW8	65536	32	8	0	0	0
DESVH	Q72DY2	Q72DY2	DVU_0797	Q72DY2_DESVH	Uncharacterized protein	10	10	10	21	61.431	22.3062	22.222	22.2844	22.2713	22.5159	21.776	23.2054	22.6142	24.8368	24.7032	24.9683	24.8402	25.3232	23.0826	25.3116	24.8781		0.342848	2.56882	2.60677		1.43587	0.0722171		Q72DY2	65536	32	8	0	0	0
DESVH	Q72E02	Q72E02	atpA	ATPA_DESVH	ATP synthase subunit alpha (EC 3.6.3.14) (ATP synthase F1 sector subunit alpha) (F-ATPase subunit alpha)	22	22	22	41.6	168.27	24.9279	25.1107	25.3284	25.1316	24.5807	26.1496	25.7371	25.627	26.1205	26.5056	26.4548	26.3701	25.9757	25.7036	25.9862	25.8943		0.495365	1.2385	0.762642		2.17718	0.0193383		Q72E02	65536	32	8	0	0	0
DESVH	Q72E04	Q72E04	atpD	ATPB_DESVH	ATP synthase subunit beta (EC 3.6.3.14) (ATP synthase F1 sector subunit beta) (F-ATPase subunit beta)	12	12	12	36.8	130.89	23.3999	23.4517	24.0754	23.6764	21.751	23.7405	22.2971	22.8511	24.5763	25.0647	24.3261	24.689	24.4349	24.2458	25.0052	24.5992		-0.825293	1.01259	0.922855		1.36403	0.0821996		Q72E04	65536	32	8	0	0	0
DESVH	Q72E06	Q72E06	DVU_0773	Q72E06_DESVH	Uncharacterized protein	6	6	6	65.8	28.923	22.9844	23.9512	23.9328	23.6876	24.2941	26.222	25.7929	25.641	26.4337	26.3069	26.7008	26.4899	24.774	25.1845	24.6792	24.8964		1.95343	2.80235	1.2088		1.61957	0.0521097		Q72E06	65536	32	8	0	0	0
DESVH	Q72E18	Q72E18	DVU_0761	Q72E18_DESVH	Lipoprotein, putative	10	10	10	56.1	77.158	23.3869	23.1328	23.0887	23.2089	23.1158	23.3826	23.8249	23.4712	24.6623	24.3733	23.7086	24.3006	24.8076	24.4061	25.0779	24.7898		0.262236	1.09168	1.58083		2.70988	0.00829196		Q72E18	65536	32	8	0	0	0
DESVH	Q72E27	Q72E27	DVU_0752	Q72E27_DESVH	Amino acid ABC transporter, amino acid-binding protein	13	13	13	43.3	323.31	27.0701	26.8152	27.1579	27.0216	27.4527	27.6257	27.2564	27.4528	26.1886	26.8439	26.6393	26.5824	24.9167	26.4262	25.4483	25.7357		0.431201	-0.439136	-1.28587		1.45071	0.0706524		Q72E27	65536	32	8	0	0	0
DESVH	Q72E34	Q72E34	DVU_0745	Q72E34_DESVH	ABC transporter, periplasmic substrate-binding protein	13	13	13	61	231.61	25.6327	25.108	25.1594	25.32	25.4782	26.4516	26.2849	26.1298	23.9425	25.7248	25.1255	25.1039	22.7383	24.7113	22.5697	23.6933		0.809715	-0.216162	-1.62679		1.29853	0.0915135		Q72E34	65536	32	8	0	0	0
DESVH	Q72E45	Q72E45	DVU_0734	Q72E45_DESVH	Uroporphyrinogen III synthase/methyltransferase	11	11	11	25.2	34.896	24.4702	24.5055	23.3695	24.202	23.8506	25.0998	24.3541	24.5271	24.1295	24.7818	24.704	24.5663	23.3313	24.3714	23.1894	23.7328		0.325095	0.364318	-0.469181		0.387003	0.491295		Q72E45	65536	32	8	0	0	0
DESVH	Q72E67	Q72E67	DVU_0712	Q72E67_DESVH	Amino acid ABC transporter, periplasmic-binding protein	22	22	22	66.8	323.31	29.6165	29.6091	29.6145	29.6134	28.4854	29.5055	29.0612	29.0763	27.0638	28.7253	28.2231	28.1562	26.1674	28.0626	25.8016	27.0408		-0.53707	-1.45711	-2.5726		1.86	0.0336756		Q72E67	65536	32	8	0	0	0
DESVH	Q72EA7	Q72EA7	DVU_0671	Q72EA7_DESVH	Uncharacterized protein	17	17	17	40	282.88	23.163	25.5596	25.4749	25.0674	25.4415	26.1873	25.6748	25.8023	26.1331	26.0962	25.9862	26.0732	25.7221	26.2439	27.0734	26.4553		0.734853	1.00577	1.38791		0.854024	0.207219		Q72EA7	65536	32	8	0	0	0
DESVH	Q72EF3	Q72EF3	DVU_0625	Q72EF3_DESVH	Cytochrome c-552 (EC 1.-.-.-) (EC 1.7.2.2)	13	13	13	26.7	121.27	21.6216	20.5829	19.9793	20.8903	22.0645	22.2347	22.5333	22.2907	24.8086	24.3288	24.5193	24.5658	24.6908	24.3341	25.5301	24.9418		1.40038	3.67554	4.05154		2.6391	0.0092205		Q72EF3	65536	32	8	0	0	0
DESVH	Q72EH1	Q72EH1	ahcY	SAHH_DESVH	Adenosylhomocysteinase (EC 3.3.1.1) (S-adenosyl-L-homocysteine hydrolase) (AdoHcyase)	20	20	20	31.9	50.236	25.0416	25.7322	25.7135	25.5295	20.7467	26.3983	24.9505	25.2848	25.223	26.5809	25.5903	25.9169	25.1908	26.43	25.5477	25.8204		-0.24471	0.387456	0.290875		0.202376	0.692266		Q72EH1	65536	32	8	0	0	0
DESVH	Q72EJ1	Q72EJ1	fdnG-1	Q72EJ1_DESVH	Formate dehydrogenase, alpha subunit, selenocysteine-containing (EC 1.2.1.2)	26	26	26	33	270.04	18.8358	19.9813	21.9332	20.808	25.9463	27.0118	26.4673	26.5402	22.5528	23.2522	23.0288	22.9731	23.4004	26.1219	22.1522	24.8184		5.73213	2.1651	4.01037		1.15682	0.117963		Q72EJ1	65536	32	8	0	0	0
DESVH	Q72EN0	Q72EN0	DVU_0547	Q72EN0_DESVH	High-affinity branched chain amino acid ABC transporter, periplasmic branched chain amino acid-binding protein	29	29	29	84.7	323.31	29.2438	29.04	29.4306	29.2469	29.8546	29.4603	29.4357	29.5967	27.8278	29.2246	28.7887	28.723	27.1778	28.6258	27.6644	27.9516		0.349778	-0.523899	-1.29529		1.48949	0.0660678		Q72EN0	65536	32	8	0	0	0
DESVH	Q72ER1	Q72ER1	infB	IF2_DESVH	Translation initiation factor IF-2	22	22	22	27.2	200.33	23.7006	23.3416	23.2419	23.4418	24.9885	25.0579	24.8242	24.9602	26.6274	27.3453	26.4074	26.8512	26.6084	25.6914	27.1309	26.592		1.51833	3.40936	3.15019		2.63094	0.00929276		Q72ER1	65536	32	8	0	0	0
DESVH	Q72EV7	Q72EV7	DVU_0461	Q72EV7_DESVH	Predicted 3-dehydroquinate synthase	12	12	12	41.2	31.286	23.6942	23.386	23.0225	23.3934	25.5417	24.8452	25.3156	25.2624	24.6926	25.4082	24.377	24.8924	24.3581	24.253	24.0535	24.227		1.86897	1.49902	0.833583		1.79088	0.0381415		Q72EV7	65536	32	8	0	0	0
DESVH	Q72EV8	Q72EV8	aroA'	Q72EV8_DESVH	2-amino-3,7-dideoxy-D-threo-hept-6-ulosonate synthase (ADH synthase) (ADHS) (ADTH synthase) (EC 2.2.1.10)	7	7	7	35.7	14.505	22.3304	24.6233	21.227	23.4158	24.0281	24.4929	24.4593	24.3417	23.7354	23.7796	24.367	23.9906	23.3229	23.7977	24.6632	24.0371		0.925976	0.574798	0.621381		0.486463	0.411408		Q72EV8	65536	32	8	0	0	0
DESVH	Q72F29	Q72F29	DVU_0386	Q72F29_DESVH	Amino acid ABC transporter, periplasmic amino acid-binding protein	22	22	22	83.5	323.31	30.6716	30.7852	30.9775	30.817	30.8015	30.0642	30.0616	30.3532	29.3443	29.6776	29.48	29.5072	28.9535	28.8733	28.9269	28.9183		-0.463805	-1.30983	-1.89868		4.47641	0.00121364		Q72F29	65536	32	8	0	0	0
DESVH	Q72F92	Q72F92	eno	ENO_DESVH	Enolase (EC 4.2.1.11) (2-phospho-D-glycerate hydro-lyase) (2-phosphoglycerate dehydratase)	10	10	10	31.8	224.26	24.4197	25.3409	25.0521	24.9865	25.5276	26.7927	27.0115	26.575	25.1613	25.5176	25.3791	25.3601	25.5745	26.6125	26.6062	26.3394		1.58846	0.373532	1.35288		1.40722	0.076008		Q72F92	65536	32	8	0	0	0
DESVH	Q72FA9	Q72FA9	DVU_0305	Q72FA9_DESVH	Ferredoxin II	2	2	2	57.8	128.65	24.5054	24.8232	24.5556	24.6349	25.4701	24.8072	24.3238	24.9441	22.916	22.8574	23.3676	23.0656	21.6021	22.7281	21.8353	22.1408		0.309138	-1.56934	-2.49414		2.7065	0.00833246		Q72FA9	65536	32	8	0	0	0
DESVH	Q72FB8	Q72FB8	DVU_0296	Q72FB8_DESVH	Peptidase, M24 family	13	13	13	36	113.95	25.0958	24.9301	24.2247	24.7967	26.6376	27.2484	26.7858	26.9147	24.5055	25.0095	25.4846	25.0546	24.1059	25.9757	24.7565	25.1589		2.11804	0.25788	0.362237		0.116827	0.813367		Q72FB8	65536	32	8	0	0	0
DESVH	Q72FN6	Q72FN6	modA	Q72FN6_DESVH	Molybdenum ABC transporter, periplasmic molybdenum-binding protein	17	17	17	69.5	323.31	28.8567	29.1502	29.0892	29.0375	28.3459	29.8818	29.3041	29.3075	27.023	28.3333	28.0805	27.9134	24.9163	28.134	24.8327	26.8228		0.270075	-1.12405	-2.21467		1.31867	0.0886994		Q72FN6	65536	32	8	0	0	0
DESVH	Q72FP4	Q72FP4	DVU_0169	Q72FP4_DESVH	Oligopeptide/dipeptide ABC transporter, periplasmic oligopeptide/dipeptide-binding protein	36	36	36	59.6	323.31	31.2142	30.9364	30.7606	30.9826	29.6468	30.4596	29.7715	30.0055	28.3334	29.6665	29.2508	29.1836	27.7579	28.9359	27.5673	28.2222		-0.977082	-1.79905	-2.76045		2.52355	0.0108071		Q72FP4	65536	32	8	0	0	0
DESVH	Q72FV6	Q72FV6	glnH	Q72FV6_DESVH	Glutamine ABC transporter, periplasmic glutamine-binding protein	14	14	14	49.4	58.682	27.7268	27.3498	27.1857	27.4389	27.2233	28.1063	27.4626	27.6472	25.8212	26.7004	26.7183	26.4694	24.9276	26.522	25.0597	25.6975		0.208297	-0.969505	-1.74141		1.63588	0.0507192		Q72FV6	65536	32	8	0	0	0
DESVH	Q72FW8	Q72FW8	DVU_0095	Q72FW8_DESVH	Putrescine-binding periplasmic protein	16	16	16	51.3	292.42	26.4279	26.3005	26.1751	26.3049	25.4689	26.3228	26.2938	26.0789	25.4121	26.2565	26.0909	25.9634	26.0563	26.5009	24.7834	25.9437		-0.225934	-0.341421	-0.361145		0.42834	0.459171		Q72FW8	65536	32	8	0	0	0
DESVH	Q72FY8	Q72FY8	DVU_0075	Q72FY8_DESVH	Aminotransferase, DegT/DnrJ/EryC1/StrS family	6	6	6	17	90.291	22.9376	22.2729	22.5393	22.6094	22.9266	23.3659	23.5628	23.3089	22.4799	21.6919	22.3707	22.2205	22.5327	22.6686	22.2772	22.5018		0.699466	-0.388922	-0.107547		0.150023	0.765848		Q72FY8	65536	32	8	0	0	0
DESVH	P24092	P24092	hmcA	HMWC_DESVH	High-molecular-weight cytochrome c (Cytochrome CC3)	13	13	13	23.3	39.473	24.7291	24.2439	24.4535	24.4892	25.7738	25.6614	25.2354	25.5749	23.7557	24.9381	24.6786	24.5396	21.5588	24.9263	22.9011	23.7663		1.08563	0.0503674	-0.722906		0.611099	0.326917		P24092	49152	31	7	1	0	0
DESVH	P62229	P62229	rpsP	RS16_DESVH	30S ribosomal protein S16	4	4	4	55.7	15.436	22.9916	23.3291	23.5368	23.303	19.6456	25.4677	24.553	24.5133	25.2804	25.7908	25.241	25.4599	25.3248	26.4127	26.796	26.3001		1.21024	2.15691	2.9971		2.45654	0.0121869		P62229	49152	31	7	1	0	0
METMP	Q6LXG9	Q6LXG9	fruA	Q6LXG9_METMP	Coenzyme F420-reducing hydrogenase subunit alpha (EC 1.12.98.1)	29	29	29	74.4	323.31	31.5679	31.4502	32.1265	31.7461	23.0145	27.5494	27.5831	27.0118	18.7973	18.8713	18.7237	18.7987	18.0504	17.6966	18.8127	18.264		-4.73431	-12.9474	-13.4821		5.38576	0.000664605		Q6LXG9	49152	31	7	1	0	0
DESVH	Q725Q1	Q725Q1	ilvD	ILVD_DESVH	Dihydroxy-acid dehydratase (DAD) (EC 4.2.1.9)	12	12	12	25.5	91.89	23.4143	24.9235	24.2336	24.3176	23.0516	24.7575	24.3493	24.2153	23.9025	24.734	23.8158	24.2133	21.6504	24.6418	24.7752	24.2091		-0.102343	-0.104285	-0.108523		0.170843	0.733272		Q725Q1	49152	31	7	1	0	0
DESVH	Q725Q7	Q725Q7	aspS	SYDND_DESVH	Aspartate--tRNA(Asp/Asn) ligase (EC 6.1.1.23) (Aspartyl-tRNA synthetase) (AspRS) (Non-discriminating aspartyl-tRNA synthetase) (ND-AspRS)	7	7	7	11.1	60.307	21.3114	22.6862	21.806	22.049	22.3424	24.3268	24.1141	23.8229	24.1917	24.3925	24.3813	24.3247	23.9925	24.586	24.5374	24.3959		1.77388	2.27569	2.34683		2.26768	0.0166321		Q725Q7	49152	31	7	1	0	0
DESVH	Q725S4	Q725S4	DVU_3350	Q725S4_DESVH	Iron-sulfur cluster-binding protein	3	3	3	59.7	9.2425	20.4909	21.2545	17.6228	20.4091	21.5832	22.5889	22.3108	22.2197	23.7678	23.087	23.8865	23.6209	22.9846	22.8534	23.0843	22.9772		1.81063	3.2118	2.56808		1.34471	0.0848303		Q725S4	49152	31	7	1	0	0
DESVH	Q726H4	Q726H4	glpK	GLPK_DESVH	Glycerol kinase (EC 2.7.1.30) (ATP:glycerol 3-phosphotransferase) (Glycerokinase) (GK)	13	13	13	34.2	218.12	25.0716	24.9898	24.2394	24.8123	19.549	22.3281	21.7028	21.5863	22.8608	22.8485	22.2707	22.685	22.9409	22.9888	21.8542	22.6805		-3.22605	-2.12733	-2.13182		2.05363	0.0239312		Q726H4	49152	31	7	1	0	0
DESVH	Q726K3	Q726K3	DVU_3104	Q726K3_DESVH	Peptidoglycan-associated lipoprotein, putative	7	7	7	44.3	88.433	22.3477	23.0694	23.4788	23.0376	22.542	23.9924	24.454	23.8632	26.4435	25.8331	26.056	26.1332	26.7995	25.3694	27.8329	26.9877		0.825628	3.09565	3.95012		2.03232	0.0249949		Q726K3	49152	31	7	1	0	0
DESVH	Q726S8	Q726S8	DVU_3028	Q726S8_DESVH	Glycolate oxidase iron-sulfur subunit	11	11	11	28.7	62.498	23.2281	23.162	23.4684	23.2923	22.1954	23.3836	23.1759	23.0033	24.192	24.6948	24.3653	24.4327	24.3838	23.8055	24.175	24.1408		-0.288999	1.14039	0.848535		1.90755	0.0309627		Q726S8	49152	31	7	1	0	0
DESVH	Q726X2	Q726X2	DVU_2984	Q726X2_DESVH	Uncharacterized protein	9	9	9	33.4	48.95	21.9431	20.4396	20.4889	21.1386	23.1423	23.5062	22.8438	23.1896	23.4975	24.6201	23.7273	24.0336	24.6283	24.2831	24.4645	24.4655		2.05104	2.89502	3.32694		2.64969	0.00907357		Q726X2	49152	31	7	1	0	0
DESVH	Q727T3	Q727T3	DVU_2771	Q727T3_DESVH	Uncharacterized protein	8	8	8	38.3	149.38	21.555	21.7313	21.6074	21.6331	19.5593	23.5174	22.4447	22.5551	24.2247	23.9883	23.9688	24.0654	24.3202	23.8851	23.9801	24.0742		0.922011	2.43222	2.44104		4.16504	0.00146223		Q727T3	49152	31	7	1	0	0
DESVH	Q727T5	Q727T5	DVU_2769	Q727T5_DESVH	Uncharacterized protein	7	7	7	38.8	91.883	26.3411	26.1871	25.6775	26.0953	25.2101	26.8733	26.0079	26.1872	22.3856	25.3509	23.5564	24.2681	21.7168	25.0652	19.2802	23.639		0.0918914	-1.82724	-2.45635		1.1272	0.123418		Q727T5	49152	31	7	1	0	0
DESVH	Q727U0	Q727U0	DVU_2764	Q727U0_DESVH	Nitroreductase family protein	4	4	4	18	28.573	21.7079	22.1318	21.3289	21.7601	22.0792	23.8252	23.9287	23.4866	22.2893	22.5008	22.732	22.5187	20.5749	22.9195	20.8896	21.8623		1.72652	0.758565	0.10221		0.124188	0.801457		Q727U0	49152	31	7	1	0	0
DESVH	Q728R6	Q728R6	infC	IF3_DESVH	Translation initiation factor IF-3	7	7	7	38.6	30.946	23.3615	19.4103	20.9722	22.1048	25.2146	22.8966	22.9162	24.119	23.2119	22.3945	22.4533	22.737	23.1391	21.9776	22.662	22.6688		2.01418	0.632193	0.564022		0.489212	0.409522		Q728R6	49152	31	7	1	0	0
DESVH	Q728R7	Q728R7	rpmI	RL35_DESVH	50S ribosomal protein L35	2	2	2	36.9	78.35	17.8646	21.5396	21.1741	20.8456	22.7618	22.5021	21.7541	22.3988	23.4012	22.9296	22.6664	23.0316	22.6536	22.4703	23.2382	22.8258		1.55312	2.18601	1.98017		1.02224	0.150811		Q728R7	49152	31	7	1	0	0
DESVH	Q728S3	Q728S3	tkt	Q728S3_DESVH	Transketolase (EC 2.2.1.1)	10	10	10	17.2	123.16	22.8229	23.0044	23.3247	23.0658	22.9308	25.4629	24.6326	24.6731	24.6672	24.39	24.5541	24.5416	24.6683	24.9157	25.1183	24.9124		1.60733	1.47581	1.84667		3.15267	0.00469281		Q728S3	49152	31	7	1	0	0
DESVH	Q729E1	Q729E1	sodB	Q729E1_DESVH	Superoxide dismutase (EC 1.15.1.1)	8	8	8	41.3	137.69	23.3705	23.6837	23.8312	23.641	23.3131	24.5197	24.8204	24.3489	22.1383	23.3145	23.2731	23.0011	22.3881	23.2249	19.4641	22.3481		0.70787	-0.639898	-1.29295		0.77727	0.239473		Q729E1	49152	31	7	1	0	0
DESVH	Q729E9	Q729E9	hdrA	Q729E9_DESVH	Heterodisulfide reductase, A subunit	14	14	14	26.2	57.995	22.5474	23.1543	22.5216	22.7719	22.6741	23.4639	23.1578	23.1343	25.1189	25.3118	24.7962	25.091	24.0232	24.6509	25.0663	24.6416		0.36237	2.31912	1.86973		2.12904	0.020854		Q729E9	49152	31	7	1	0	0
DESVH	Q729F3	Q729F3	DVU_2398	Q729F3_DESVH	Uncharacterized protein	8	8	8	49.1	94.722	27.4055	26.8686	26.1282	26.8922	23.819	25.7169	25.1273	25.0827	23.8028	25.117	24.1674	24.4731	22.8393	24.5599	23.5393	23.82		-1.80951	-2.41909	-3.07218		2.14785	0.0201259		Q729F3	49152	31	7	1	0	0
DESVH	Q729N7	Q729N7	pgl	Q729N7_DESVH	6-phosphogluconolactonase (EC 3.1.1.31)	12	12	12	49.8	83.127	24.8276	24.4986	24.4304	24.5962	23.2551	25.1512	24.8361	24.6176	23.0581	24.0314	23.3496	23.5391	20.7486	23.9928	22.4206	22.9358		0.0213774	-1.05709	-1.66043		1.09408	0.130962		Q729N7	49152	31	7	1	0	0
DESVH	Q729U7	Q729U7	DVU_2251	Q729U7_DESVH	DNA-binding protein	11	11	11	62.9	74.32	25.7272	25.1664	24.6515	25.2482	22.287	24.5115	22.7929	23.5285	22.6395	23.7908	22.6342	23.1309	20.8585	23.8951	21.2115	22.6635		-1.71965	-2.11723	-2.58464		1.46966	0.0681974		Q729U7	49152	31	7	1	0	0
DESVH	Q729Z6	Q729Z6	DVU_2201	Q729Z6_DESVH	Alcohol dehydrogenase, iron-containing	8	8	8	24.4	65.067	23.5437	21.5358	21.353	22.5123	19.8922	23.23	22.423	22.3853	21.2069	22.3513	21.2093	21.6965	22.0693	24.3939	22.1301	23.3024		-0.126948	-0.815741	0.790146		0.279037	0.600757		Q729Z6	49152	31	7	1	0	0
DESVH	Q72AL1	Q72AL1	DVU_1981	Y1981_DESVH	UPF0234 protein DVU_1981	10	10	10	59.5	52.431	22.6973	23.3145	22.1038	22.7889	20.057	21.9591	21.3515	21.3181	20.4696	22.5006	21.431	21.699	20.2815	21.7999	19.933	20.9138		-1.47079	-1.08991	-1.87509		1.41123	0.0757143		Q72AL1	49152	31	7	1	0	0
DESVH	Q72BG0	Q72BG0	secG	Q72BG0_DESVH	Preprotein translocase, SecG subunit	3	3	3	25.9	80.658	17.959	22.2105	21.4475	21.3408	24.354	23.6308	23.8991	23.9927	25.2393	24.6931	25.0183	25.0008	25.852	24.4575	25.7617	25.481		2.65187	3.65997	4.14023		1.59644	0.0543925		Q72BG0	49152	31	7	1	0	0
DESVH	Q72BH0	Q72BH0	efp	EFP_DESVH	Elongation factor P (EF-P)	6	6	6	25.9	8.295	23.6164	24.1426	23.3443	23.74	19.1452	25.6157	24.332	24.5387	23.4628	25.1171	24.7382	24.5934	23.5136	25.0403	23.4151	24.1962		0.798728	0.853402	0.456275		0.192022	0.703101		Q72BH0	49152	31	7	1	0	0
DESVH	Q72BL2	Q72BL2	pyrG	PYRG_DESVH	CTP synthase (EC 6.3.4.2) (Cytidine 5'-triphosphate synthase) (Cytidine triphosphate synthetase) (CTP synthetase) (CTPS) (UTP--ammonia ligase)	7	7	7	15.7	30.654	22.3962	22.004	21.7973	22.0876	20.1883	23.0445	22.7526	22.4267	23.6304	22.7765	23.2763	23.2693	23.0413	23.2401	23.5274	23.2835		0.339103	1.18169	1.19596		2.22821	0.0176169		Q72BL2	49152	31	7	1	0	0
DESVH	Q72BP8	Q72BP8	DVU_1586	Q72BP8_DESVH	Thioredoxin family protein	4	4	4	29.7	11.636	25.2288	23.9467	23.6765	24.453	24.3604	25.5122	25.5598	25.2397	25.3085	24.6787	25.7048	25.2903	25.6018	24.5011	23.5951	24.7952		0.786725	0.837328	0.342221		0.138612	0.782743		Q72BP8	49152	31	7	1	0	0
DESVH	Q72C14	Q72C14	ppiC	Q72C14_DESVH	Peptidylprolyl isomerase (EC 5.2.1.8)	7	7	7	73.4	75.752	20.1159	23.5124	21.64	22.3796	19.2005	23.1401	22.1566	22.2068	25.391	25.847	26.1683	25.8366	23.3802	24.0245	24.117	23.8757		-0.172842	3.45699	1.49609		0.967473	0.167423		Q72C14	49152	31	7	1	0	0
DESVH	Q72C27	Q72C27	DVU_1457	Q72C27_DESVH	Thioredoxin reductase, putative	11	11	11	39.5	195.16	25.365	24.8738	25.3978	25.2313	25.9603	27.2335	26.9427	26.8064	22.8953	24.8906	23.8984	24.1159	22.422	25.7215	23.7081	24.5687		1.5751	-1.11539	-0.662592		0.576235	0.348483		Q72C27	49152	31	7	1	0	0
DESVH	Q72C29	Q72C29	DVU_1455	Q72C29_DESVH	Uncharacterized protein	13	13	13	48.6	109.47	25.5407	25.597	25.9323	25.7006	19.2235	26.107	24.405	24.918	25.0687	26.0132	25.301	25.519	23.9592	26.0698	24.4371	25.1208		-0.782616	-0.181593	-0.579801		0.596882	0.335639		Q72C29	49152	31	7	1	0	0
DESVH	Q72CF7	Q72CF7	rpsM	RS13_DESVH	30S ribosomal protein S13	7	7	7	49.2	128.25	17.5347	22.2311	21.2626	21.278	21.3309	24.2928	22.8349	23.2855	24.2146	25.0904	24.2357	24.5744	23.2351	25.7348	24.75	24.9001		2.00743	3.29638	3.62205		1.23736	0.102036		Q72CF7	49152	31	7	1	0	0
DESVH	Q72CG2	Q72CG2	rpmD	RL30_DESVH	50S ribosomal protein L30	6	6	6	67.9	25.372	21.935	21.7861	22.0286	21.92	18.4483	24.0077	23.9925	23.4304	25.365	25.1653	25.0614	25.2028	25.2185	24.4955	25.4108	25.0922		1.51044	3.28282	3.17215		3.39105	0.00360306		Q72CG2	49152	31	7	1	0	0
DESVH	Q72CG3	Q72CG3	rpsE	RS5_DESVH	30S ribosomal protein S5	9	9	9	48.5	14.804	22.6335	21.9792	22.6154	22.4397	19.5722	24.002	23.35	23.1679	24.3397	25.1733	23.978	24.5868	24.1542	24.7488	24.6532	24.5413		0.728157	2.14704	2.1016		2.75983	0.00773006		Q72CG3	49152	31	7	1	0	0
DESVH	Q72CG4	Q72CG4	rplR	RL18_DESVH	50S ribosomal protein L18	6	6	6	44.5	10.009	19.8973	21.6344	22.6215	21.7641	21.8807	23.4438	22.1652	22.6667	23.67	24.2046	22.7654	23.6616	22.2511	23.5898	22.7802	22.9801		0.902627	1.89758	1.21598		0.77421	0.240455		Q72CG4	49152	31	7	1	0	0
DESVH	Q72CG9	Q72CG9	rplX	RL24_DESVH	50S ribosomal protein L24	2	2	2	15	2.2501	17.0891	21.5006	21.6002	20.9987	23.1422	23.4851	23.121	23.2593	24.4207	24.1694	24.031	24.2161	22.7569	24.2324	24.9339	24.2255		2.26066	3.21747	3.22688		1.1355	0.121914		Q72CG9	49152	31	7	1	0	0
DESVH	Q72CH4	Q72CH4	rpsC	RS3_DESVH	30S ribosomal protein S3	4	4	4	16.5	5.9502	21.1144	21.8858	21.9897	21.7126	22.5914	23.845	23.1711	23.293	24.3191	25.0676	24.4737	24.6575	24.6092	24.682	25.3587	24.9246		1.58042	2.94496	3.212		3.04081	0.00538041		Q72CH4	49152	31	7	1	0	0
DESVH	Q72CH5	Q72CH5	rplV	RL22_DESVH	50S ribosomal protein L22	6	6	6	67	91.542	21.6637	21.3946	21.8321	21.6413	19.0673	23.2624	23.0835	22.632	23.7344	24.0186	23.8274	23.865	23.8043	24.1755	24.2089	24.0742		0.990733	2.22379	2.43291		3.74407	0.00229929		Q72CH5	49152	31	7	1	0	0
DESVH	Q72CH6	Q72CH6	rpsS	RS19_DESVH	30S ribosomal protein S19	5	5	5	32.3	9.1119	20.8047	22.4333	22.8834	22.2757	20.4519	24.7811	23.8253	23.8426	24.2821	25.2819	25.1567	24.9701	23.0019	25.7986	25.126	25.0385		1.56687	2.69444	2.76276		1.16174	0.116909		Q72CH6	49152	31	7	1	0	0
DESVH	Q72CH8	Q72CH8	rplW	RL23_DESVH	50S ribosomal protein L23	5	5	5	36.5	9.3713	19.4372	22.0562	22.2202	21.6623	18.8285	23.9003	22.3492	22.7706	22.4559	23.9499	22.3752	23.1225	21.8693	23.8545	23.8042	23.419		1.10829	1.46028	1.75675		0.804844	0.227887		Q72CH8	49152	31	7	1	0	0
DESVH	Q72CI0	Q72CI0	rplC	RL3_DESVH	50S ribosomal protein L3	6	6	6	34.9	52.292	21.3743	23.146	21.9924	22.3621	24.1214	23.9678	23.8524	23.9848	25.0354	24.4993	24.0643	24.5878	24.1801	25.772	25.4081	25.2635		1.62265	2.22566	2.90135		1.85101	0.0341512		Q72CI0	49152	31	7	1	0	0
DESVH	Q72CJ6	Q72CJ6	DVU_1287	Q72CJ6_DESVH	Reductase, iron-sulfur binding subunit, putative	7	7	7	26.8	11.326	20.4119	17.8776	21.1838	20.3531	22.6848	22.8116	22.941	22.8163	24.4807	24.6635	24.2701	24.4803	24.4564	24.0919	25.1212	24.6208		2.46317	4.12722	4.26768		1.97782	0.0273734		Q72CJ6	49152	31	7	1	0	0
DESVH	Q72CM6	Q72CM6	DVU_1257	Q72CM6_DESVH	RNA-binding protein	7	6	6	77.8	155.36	23.7775	24.8975	24.076	24.3312	19.201	24.0606	23.5091	23.2553	25.7589	25.2508	24.3868	25.2371	25.6723	25.9529	25.0349	25.6021		-1.07584	0.905944	1.27099		1.40797	0.0759788		Q72CM6	49152	31	7	1	0	0
DESVH	Q72CN5	Q72CN5	argS	SYR_DESVH	Arginine--tRNA ligase (EC 6.1.1.19) (Arginyl-tRNA synthetase) (ArgRS)	12	12	12	23	157.82	24.5974	23.0871	22.4925	23.6755	24.2326	24.7099	24.6602	24.5496	17.6842	22.9187	22.9295	22.3581	23.1207	24.1649	23.4877	23.6574		0.874031	-1.3174	-0.0181436		0.102538	0.833858		Q72CN5	49152	31	7	1	0	0
DESVH	Q72CT7	Q72CT7	leuS	SYL_DESVH	Leucine--tRNA ligase (EC 6.1.1.4) (Leucyl-tRNA synthetase) (LeuRS)	15	15	15	20	57.642	24.5044	22.6702	22.7815	23.5824	19.9289	24.0927	24.0416	23.5228	23.3839	23.7646	23.0769	23.436	24.1556	24.8167	23.7479	24.3084		-0.0596265	-0.146459	0.725925		0.617388	0.324302		Q72CT7	49152	31	7	1	0	0
DESVH	Q72D35	Q72D35	argF	OTC_DESVH	Ornithine carbamoyltransferase (OTCase) (EC 2.1.3.3)	7	7	7	20.7	6.6205	21.2814	22.1881	20.8733	21.5558	21.8987	21.5326	21.4641	21.6447	22.2072	22.3983	22.3327	22.3149	22.6717	22.4311	22.9477	22.699		0.0889542	0.759116	1.14319		1.38538	0.0789802		Q72D35	49152	31	7	1	0	0
DESVH	Q72D52	Q72D52	DVU_1078	Q72D52_DESVH	R3H domain protein	5	5	5	9.8	6.9617	19.1825	20.5028	20.984	20.4014	17.2807	23.2416	22.2822	22.2705	23.3487	24.2353	22.1688	23.4819	22.3709	23.376	22.5285	22.8294		1.86909	3.08051	2.42804		1.81869	0.0363649		Q72D52	49152	31	7	1	0	0
DESVH	Q72D85	Q72D85	guaB	Q72D85_DESVH	Inosine-5'-monophosphate dehydrogenase (IMP dehydrogenase) (IMPD) (IMPDH) (EC 1.1.1.205)	13	12	12	32	93.351	21.6736	21.8967	22.6662	22.1442	22.9654	23.2173	20.2392	22.6081	24.296	24.2893	24.1167	24.2363	24.5676	24.0767	24.71	24.4759		0.46395	2.09218	2.33174		2.57659	0.010038		Q72D85	49152	31	7	1	0	0
DESVH	Q72DM7	Q72DM7	DVU_0902	Q72DM7_DESVH	TPR domain protein	7	7	6	23.9	14.615	20.9411	22.1902	18.1442	21.1721	23.4185	22.1265	22.8445	22.8902	22.7058	21.8593	23.1716	22.6753	21.7336	22.101	22.742	22.2535		1.71818	1.50319	1.08148		0.64825	0.307744		Q72DM7	49152	31	7	1	0	0
DESVH	Q72DU4	Q72DU4	rplS	RL19_DESVH	50S ribosomal protein L19	6	6	6	39.1	23.994	21.4005	22.1692	22.1801	21.9597	19.1771	24.888	24.1774	24.008	24.4578	25.3193	24.3806	24.7854	23.5886	25.3269	24.9228	24.7814		2.04832	2.8257	2.82171		2.00111	0.0264168		Q72DU4	49152	31	7	1	0	0
DESVH	Q72E72	Q72E72	dctP	Q72E72_DESVH	TRAP transporter solute receptor DctP	11	11	11	34	114.3	24.5387	24.1514	24.0423	24.2603	25.5385	24.4824	24.8107	25.0134	23.889	24.145	24.3778	24.151	19.6511	23.0356	21.4208	21.9589		0.753143	-0.109244	-2.3014		1.35853	0.0828155		Q72E72	49152	31	7	1	0	0
DESVH	Q72EJ0	Q72EJ0	DVU_0588	Q72EJ0_DESVH	Formate dehydrogenase, beta subunit, putative	12	11	11	50	51.162	20.3006	18.9498	20.0604	19.8783	25.8685	26.1833	26.7252	26.3031	21.2782	22.2923	20.4847	21.5399	22.969	25.8384	22.0558	24.5279		6.42482	1.66157	4.64957		1.47209	0.0680042		Q72EJ0	49152	31	7	1	0	0
DESVH	Q72ER5	Q72ER5	rpsO	RS15_DESVH	30S ribosomal protein S15	4	4	4	39.3	33.197	20.7483	22.6955	21.996	22.0175	22.9639	24.0563	23.251	23.5008	24.6324	24.3627	24.7337	24.5846	23.8314	24.8578	26.1621	25.2586		1.48328	2.5671	3.24108		1.62506	0.0516093		Q72ER5	49152	31	7	1	0	0
DESVH	Q72EU1	Q72EU1	icd	Q72EU1_DESVH	Isocitrate dehydrogenase, NADP-dependent (EC 1.1.1.42)	7	7	7	21.8	133.77	24.1477	23.7814	24.0302	23.9944	25.1119	26.6309	26.5926	26.2618	24.2259	24.8191	24.8572	24.6616	23.4545	25.0073	22.9957	24.0903		2.26739	0.667171	0.0959471		0.0968439	0.838772		Q72EU1	49152	31	7	1	0	0
DESVH	Q72F76	Q72F76	DVU_0338	Q72F76_DESVH	Hydrolase, haloacid dehalogenase-like family	5	5	5	29.1	55.113	23.1216	23.7275	21.6326	23.0618	19.2618	22.8226	22.3683	22.0973	22.9971	21.7797	21.6009	22.2681	23.2241	22.0668	22.6634	22.7275		-0.964497	-0.793727	-0.334302		0.0884578	0.851443		Q72F76	49152	31	7	1	0	0
DESVH	Q72F95	Q72F95	DVU_0319	Q72F95_DESVH	NAD-dependent epimerase/dehydratase family protein	10	10	10	32.8	31.335	24.4626	24.8809	23.6017	24.4072	23.23	25.1411	24.4346	24.4659	23.1257	22.9894	23.4669	23.2082	22.3106	24.8794	23.8732	24.0312		0.0586781	-1.19896	-0.376027		0.30527	0.570474		Q72F95	49152	31	7	1	0	0
DESVH	Q72FD0	Q72FD0	ppiB-1	Q72FD0_DESVH	Peptidyl-prolyl cis-trans isomerase (PPIase) (EC 5.2.1.8)	4	4	4	29.9	7.2389	21.7192	23.286	23.3395	22.9492	18.9289	25.7387	23.9566	24.5319	22.4395	23.9617	23.781	23.5341	22.3499	24.9284	21.9593	23.7165		1.58274	0.584893	0.767372		0.0995735	0.837138		Q72FD0	49152	31	7	1	0	0
DESVH	Q72FD6	Q72FD6	DVU_0278	Q72FD6_DESVH	Glyoxalase family protein	4	4	4	42.1	43.132	24.0518	23.6793	23.9846	23.9141	22.2107	25.2542	24.4207	24.4198	21.6093	22.4571	22.0163	22.069	19.3051	23.5439	21.23	22.2856		0.505701	-1.84516	-1.62854		0.968883	0.167059		Q72FD6	49152	31	7	1	0	0
DESVH	Q72FG1	Q72FG1	DVU_0253	Q72FG1_DESVH	Oxidoreductase, FAD/iron-sulfur cluster-binding domain protein	24	24	24	31.2	239.51	18.0509	18.9068	20.5817	19.5684	21.133	23.6489	22.0865	22.6618	24.1266	24.6715	23.5773	24.1934	25.0083	24.8988	24.5725	24.8381		3.09337	4.62503	5.26975		2.76807	0.00765514		Q72FG1	49152	31	7	1	0	0
DESVH	Q72FH1	Q72FH1	DVU_0242	Q72FH1_DESVH	SEC-C motif domain protein	5	5	5	35.2	9.5422	21.6483	22.2426	21.9428	21.9649	19.7438	21.9092	21.0341	21.1465	23.725	22.808	24.2631	23.7162	22.0461	23.3596	24.0274	23.3553		-0.818433	1.75126	1.39037		0.923929	0.181208		Q72FH1	49152	31	7	1	0	0
DESVH	Q72FI6	Q72FI6	DVU_0227	Q72FI6_DESVH	Uncharacterized protein	5	5	5	39.8	30.366	24.2386	24.665	24.039	24.3383	18.2521	24.8054	25.1049	24.3848	23.0207	23.2667	23.4833	23.2692	21.3081	23.2647	22.2496	22.4891		0.0464745	-1.06908	-1.8492		1.57709	0.0559609		Q72FI6	49152	31	7	1	0	0
DESVH	Q72G33	Q72G33	csaA	Q72G33_DESVH	Chaperone CsaA	4	4	4	22.4	7.0211	21.3756	23.2274	20.6666	22.175	21.3694	22.4634	22.9349	22.392	21.5612	21.5501	22.1495	21.7818	22.2925	21.6088	21.0536	21.7405		0.21697	-0.393147	-0.43448		0.0423878	0.928727		Q72G33	49152	31	7	1	0	0
DESVH	Q72G37	Q72G37	DVU_0024	Q72G37_DESVH	Uncharacterized protein	2	2	2	42.9	5.9576	23.2435	24.5493	24.8033	24.3412	18.9417	23.6195	22.8217	22.7254	24.4979	24.9122	25.1252	24.868	21.6245	24.3067	24.75	24.0526		-1.61571	0.526842	-0.288598		0.229596	0.65518		Q72G37	49152	31	7	1	0	0
DESVH	P07603	P07603	hydB	PHFS_DESVH	Periplasmic [Fe] hydrogenase small subunit (EC 1.12.7.2) (Fe hydrogenlyase small chain)	6	6	6	46.3	13.408	22.4617	22.2532	22.3539	22.3588	25.2013	26.0505	26.3078	25.9251	23.3188	23.5832	23.5951	23.5046	22.3418	24.9208	23.451	23.9479		3.56635	1.14578	1.58907		0.74409	0.253486		P07603	36864	30	6	2	0	0
METMP	Q6LX03	Q6LX03	srp54	SRP54_METMP	Signal recognition particle 54 kDa protein (SRP54)	2	2	2	4.2	1.3041	22.8913	23.297	23.0824	23.0998	19.7606	24.0704	24.6494	23.8327	18.444	23.2437	23.8013	22.9851	23.5084	23.2197	19.3735	22.8308		0.732923	-0.114624	-0.268972		0.324251	0.551761		Q6LX03	36864	30	6	2	0	0
METMP	Q6LXE7	Q6LXE7	rps3	RS3_METMP	30S ribosomal protein S3	5	5	5	27	16.294	17.029	21.843	20.0483	20.6627	21.3336	19.6608	22.0655	21.3213	23.3309	21.2693	22.0522	22.4699	25.1854	22.3708	23.0629	24.0565		0.658576	1.80719	3.39379		1.11814	0.125165		Q6LXE7	36864	30	6	2	0	0
DESVH	Q726A1	Q726A1	DVU_3272	Q726A1_DESVH	TPR domain protein	4	4	4	21.7	96.272	23.5634	24.1448	23.238	23.6985	19.7132	22.7601	22.4161	22.1079	21.8805	22.6528	22.9368	22.5549	22.0197	22.7693	21.7148	22.2383		-1.59059	-1.1436	-1.46014		1.64568	0.0498886		Q726A1	36864	30	6	2	0	0
DESVH	Q726N5	Q726N5	DVU_3071	Q726N5_DESVH	Oxidoreductase, FAD/iron-sulfur cluster-binding domain protein	12	12	12	11.2	19.611	20.0083	20.8683	21.1316	20.7434	20.334	20.6001	20.7968	20.5893	22.2446	22.7076	21.5751	22.248	18.7339	22.0204	22.6212	21.8245		-0.154062	1.50463	1.0811		0.133817	0.78793		Q726N5	36864	30	6	2	0	0
DESVH	Q726R5	Q726R5	DVU_3041	Q726R5_DESVH	Cytochrome c553	2	2	2	18.3	9.0911	22.8972	23.8224	23.8752	23.5958	22.6418	23.6006	24.3741	23.7044	22.7717	22.9577	23.2932	23.0239	19.4706	22.741	22.0421	21.9381		0.108664	-0.571896	-1.65763		0.947498	0.173085		Q726R5	36864	30	6	2	0	0
DESVH	Q726S4	Q726S4	DVU_3032	Q726S4_DESVH	Uncharacterized protein	6	6	6	31.1	48.437	22.0852	21.6262	21.5282	21.7676	19.2855	22.4215	22.3511	21.8834	23.5808	23.453	23.9032	23.6583	22.9497	22.4829	23.0905	22.8635		0.115828	1.89071	1.09591		1.91636	0.0304456		Q726S4	36864	30	6	2	0	0
DESVH	Q726X3	Q726X3	leuD	LEUD_DESVH	3-isopropylmalate dehydratase small subunit (EC 4.2.1.33) (Alpha-IPM isomerase) (IPMI) (Isopropylmalate isomerase)	6	6	6	47.9	73.029	23.2386	23.3615	22.84	23.1633	22.1755	24.7403	23.6213	23.8597	23.0103	23.9131	23.1776	23.4226	22.809	25.0275	23.1974	24.0237		0.696378	0.259338	0.860406		0.308714	0.568218		Q726X3	36864	30	6	2	0	0
DESVH	Q727B7	Q727B7	DVU_2938	Q727B7_DESVH	Uncharacterized protein	12	12	12	38.2	95.538	23.1169	24.192	23.9008	23.8035	18.7396	25.2817	24.5443	24.3843	23.8986	24.4541	24.0157	24.1432	22.01	25.0529	23.6679	24.057		0.580753	0.339613	0.253426		0.0590295	0.900152		Q727B7	36864	30	6	2	0	0
DESVH	Q728T8	Q728T8	pyk	Q728T8_DESVH	Pyruvate kinase (EC 2.7.1.40)	9	9	9	27.1	62.788	22.3409	23.9498	23.0157	23.2533	18.2783	23.378	24.0988	23.2138	22.1971	21.9974	21.458	21.9166	22.3147	22.7716	21.0009	22.2021		-0.0394814	-1.33672	-1.05118		0.691546	0.281727		Q728T8	36864	30	6	2	0	0
DESVH	Q729Q6	Q729Q6	cooF	Q729Q6_DESVH	Iron-sulfur protein CooF	5	5	5	29.5	27.971	20.9536	22.3564	21.7982	21.8122	19.3591	21.0425	21.207	20.7398	24.2865	24.1067	24.1042	24.1684	23.1521	22.3786	23.0513	22.8991		-1.07244	2.35614	1.08691		1.14747	0.119835		Q729Q6	36864	30	6	2	0	0
DESVH	Q72AR2	Q72AR2	DVU_1930	Q72AR2_DESVH	TPR domain protein	5	5	5	18.3	14.682	22.2446	20.6359	21.2325	21.5265	20.1851	21.6694	21.6515	21.3141	23.328	22.6032	22.8517	22.9596	22.9992	22.8272	23.6481	23.2032		-0.212383	1.4331	1.67669		1.54816	0.0591279		Q72AR2	36864	30	6	2	0	0
DESVH	Q72AU4	Q72AU4	rpsT	RS20_DESVH	30S ribosomal protein S20	4	4	4	35.6	30.42	21.7699	23.36	19.8281	22.2795	22.8474	23.4381	22.9385	23.0989	22.5135	23.6779	23.1559	23.1923	22.6117	23.1749	23.3195	23.0662		0.819358	0.912763	0.786676		0.591932	0.338559		Q72AU4	36864	30	6	2	0	0
DESVH	Q72AV0	Q72AV0	hemC	HEM3_DESVH	Porphobilinogen deaminase (PBG) (EC 2.5.1.61) (Hydroxymethylbilane synthase) (HMBS) (Pre-uroporphyrinogen synthase)	9	9	9	30.5	7.6442	23.1011	22.0273	21.8215	22.4322	23.6312	22.4841	21.9486	22.8643	21.4559	22.1459	22.0291	21.9069	21.5447	22.363	21.0592	21.7578		0.432088	-0.525303	-0.674457		0.529581	0.378432		Q72AV0	36864	30	6	2	0	0
DESVH	Q72B91	Q72B91	DVU_1745	Q72B91_DESVH	DNA-binding protein	2	2	2	8.4	30.078	22.848	22.2094	21.4652	22.2815	22.0932	22.2628	21.8064	22.0662	21.4254	21.7235	22.0793	21.7675	20.9807	22.2686	21.0376	21.5598		-0.215259	-0.513972	-0.721662		0.571787	0.351435		Q72B91	36864	30	6	2	0	0
DESVH	Q72BI5	Q72BI5	DVU_1651	Q72BI5_DESVH	Uncharacterized protein	2	2	2	13.8	8.3123	19.6174	20.3452	21.1549	20.5073	19.6843	22.223	22.0148	21.665	24.1112	23.8253	23.5433	23.8452	24.3968	23.2214	24.7863	24.2727		1.15774	3.33793	3.7654		2.36155	0.0143409		Q72BI5	36864	30	6	2	0	0
DESVH	Q72BU5	Q72BU5	glpX	Q72BU5_DESVH	Fructose-1,6-bisphosphatase	8	8	8	22.6	45.313	23.2289	23.8635	23.4341	23.5336	19.3285	24.8348	23.4901	23.7514	22.8023	23.7933	23.0677	23.2841	22.966	24.0213	23.7715	23.6519		0.217797	-0.249456	0.118278		0.0735797	0.87297		Q72BU5	36864	30	6	2	0	0
DESVH	Q72C54	Q72C54	DVU_1430	Q72C54_DESVH	Peptidase, M16 family	20	20	20	23.5	73.82	20.7833	21.2527	22.1304	21.4995	24.4473	25.7115	25.2026	25.21	22.0673	21.4988	21.1027	21.6111	20.9719	23.3999	22.5853	22.6259		3.71044	0.111604	1.12638		0.498124	0.402252		Q72C54	36864	30	6	2	0	0
DESVH	Q72CG1	Q72CG1	rplO	RL15_DESVH	50S ribosomal protein L15	7	7	7	56.1	23.176	17.8334	23.0674	23.4467	22.7011	19.1742	23.3526	23.2187	22.7433	25.534	23.0775	24.4378	24.6714	24.1096	23.1958	25.1834	24.3869		0.0422663	1.97037	1.6858		0.645084	0.309413		Q72CG1	36864	30	6	2	0	0
DESVH	Q72DE1	Q72DE1	DVU_0988	Q72DE1_DESVH	Carbohydrate kinase, PfkB family	4	4	4	17.5	41.771	23.5523	23.2431	22.7311	23.2141	22.8182	23.6223	23.4559	23.3382	21.215	22.479	21.5449	21.8499	21.273	22.7492	20.9295	21.8803		0.124169	-1.36414	-1.33375		1.18036	0.113324		Q72DE1	36864	30	6	2	0	0
DESVH	Q72DE2	Q72DE2	DVU_0987	Q72DE2_DESVH	Heavy metal-binding domain protein	3	3	3	46.3	139.46	23.6718	24.7885	23.99	24.2293	19.0376	23.1406	22.0518	22.1676	23.7798	24.0339	24.2188	24.0219	22.373	23.4224	22.7054	22.902		-2.06173	-0.207428	-1.32735		1.35504	0.0833742		Q72DE2	36864	30	6	2	0	0
DESVH	Q72DH1	Q72DH1	rplI	RL9_DESVH	50S ribosomal protein L9	7	7	7	40.7	14.585	21.7166	20.8837	21.4746	21.3989	21.7731	21.7649	21.1083	21.5805	22.9933	22.507	18.7275	22.2287	22.0038	21.6446	23.4912	22.6153		0.181641	0.829876	1.2164		0.76163	0.246311		Q72DH1	36864	30	6	2	0	0
DESVH	Q72DS3	Q72DS3	hemB	Q72DS3_DESVH	Porphobilinogen synthase (EC 4.2.1.24)	3	3	3	11.8	5.9687	19.5083	20.3569	21.0766	20.451	19.6438	23.3217	22.6646	22.5127	22.8246	21.6039	22.4438	22.3752	21.1755	22.9404	24.2329	23.26		2.06167	1.92423	2.80897		1.16648	0.116046		Q72DS3	36864	30	6	2	0	0
DESVH	Q72DU1	Q72DU1	DVU_0838	Q72DU1_DESVH	UPF0109 protein DVU_0838	4	4	4	63.6	36.333	24.359	23.8881	23.6153	23.9874	18.9787	24.1816	23.3351	23.2595	24.2342	25.5143	25.0869	25.0373	24.4257	24.9814	24.4945	24.6558		-0.727843	1.0499	0.668429		1.14618	0.119913		Q72DU1	36864	30	6	2	0	0
DESVH	Q72DY4	Q72DY4	purC	Q72DY4_DESVH	Phosphoribosylaminoimidazole-succinocarboxamide synthase (EC 6.3.2.6) (SAICAR synthetase)	11	11	11	39.3	27.032	24.8345	23.666	22.2137	23.9343	19.7561	22.189	22.2604	21.7649	21.5285	20.721	21.9143	21.4686	21.5081	22.4415	21.7327	21.9511		-2.16938	-2.46571	-1.98321		0.971866	0.166271		Q72DY4	36864	30	6	2	0	0
DESVH	Q72E00	Q72E00	atpF	ATPF_DESVH	ATP synthase subunit b (ATP synthase F(0) sector subunit b) (ATPase subunit I) (F-type ATPase subunit b) (F-ATPase subunit b)	8	8	8	35.2	12.357	20.2699	21.8925	22.0367	21.5884	19.2729	22.3884	22.0855	21.749	24.3633	24.9307	24.4727	24.6105	24.4391	23.3695	24.2216	24.0785		0.160633	3.02206	2.49008		1.78982	0.0381728		Q72E00	36864	30	6	2	0	0
DESVH	Q72E78	Q72E78	glcB	Q72E78_DESVH	Malate synthase G (EC 2.3.3.9)	20	20	20	30.5	78.5	25.4137	25.3458	25.1477	25.3068	18.7251	26.0379	25.4516	25.1948	20.4704	24.3	22.7371	23.2095	20.6877	25.0915	22.2073	23.7486		-0.111949	-2.09727	-1.55818		0.955155	0.171143		Q72E78	36864	30	6	2	0	0
DESVH	Q72E84	Q72E84	DVU_0694	Q72E84_DESVH	Molybdopterin oxidoreductase, molybdopterin-binding subunit, putative	14	14	14	21.3	37.799	21.7846	18.0584	21.352	21.0608	22.5214	23.1649	22.3053	22.7117	24.6727	24.8455	23.9896	24.5472	24.3539	24.0938	25.2977	24.6792		1.65092	3.48642	3.61838		1.5623	0.0574821		Q72E84	36864	30	6	2	0	0
DESVH	Q72EB4	Q72EB4	DVU_0664	Q72EB4_DESVH	Cysteine desulfurase (EC 4.4.1.-)	6	6	6	15.7	47.009	21.5783	21.1975	20.6738	21.1964	20.5877	23.5025	22.8365	22.7355	21.9166	22.2508	21.5986	21.9465	22.6523	23.3251	21.9205	22.7438		1.53907	0.750149	1.54739		1.42848	0.0730596		Q72EB4	36864	30	6	2	0	0
DESVH	Q72EB5	Q72EB5	cysK	Q72EB5_DESVH	Cysteine synthase (EC 2.5.1.47)	7	7	7	26.6	35.13	23.0225	22.1804	21.6937	22.4054	19.9078	23.8164	23.1128	22.9804	20.0201	22.7574	20.9945	21.7032	19.5049	23.189	20.788	21.9456		0.575024	-0.702237	-0.459792		0.423283	0.462201		Q72EB5	36864	30	6	2	0	0
DESVH	Q72EG4	Q72EG4	DVU_0614	Q72EG4_DESVH	Uncharacterized protein	4	4	4	53.8	53.235	23.7686	24.6528	24.3987	24.319	19.431	23.4167	22.7311	22.5844	23.4595	23.5729	23.7356	23.5938	22.3949	22.3818	21.6309	22.1772		-1.73458	-0.72517	-2.14176		2.37463	0.0140429		Q72EG4	36864	30	6	2	0	0
DESVH	Q72ES5	Q72ES5	DVU_0494	Q72ES5_DESVH	Aminotransferase, class V	5	5	5	14.1	4.8589	19.6778	21.318	20.9527	20.8014	21.5581	23.5171	23.068	22.9247	21.9733	22.5139	21.7018	22.1034	18.8796	23.3475	22.2873	22.3711		2.12325	1.30191	1.56965		0.233847	0.649295		Q72ES5	36864	30	6	2	0	0
DESVH	Q72F04	Q72F04	DVU_0414	Q72F04_DESVH	NADP-dependent malic enzyme-related protein	11	11	11	30.3	32.174	23.3316	23.1618	23.0088	23.1734	19.6708	24.609	23.6057	23.639	21.7116	23.1058	22.3899	22.5131	21.2679	23.7618	21.8101	22.6989		0.465544	-0.660319	-0.474486		0.509424	0.393291		Q72F04	36864	30	6	2	0	0
DESVH	Q72F19	Q72F19	hup-1	Q72F19_DESVH	Integration host factor subunit alpha	4	4	4	43.2	4.4475	20.7105	21.8605	18.9476	20.9385	19.5227	24.1415	22.9068	23.108	22.2827	23.6154	22.7056	22.9785	21.855	22.3722	21.4644	21.9454		2.1695	2.03995	1.00685		0.717	0.267217		Q72F19	36864	30	6	2	0	0
DESVH	Q72F61	Q72F61	DVU_0353	Q72F61_DESVH	Alcohol dehydrogenase, iron-containing	13	13	13	38.9	95.858	25.4008	25.2585	24.6924	25.1482	22.8094	26.1882	25.0599	25.2389	20.2804	22.9706	22.6872	22.3687	20.6813	23.6007	23.1506	22.9143		0.0906994	-2.77947	-2.23389		1.32455	0.0880667		Q72F61	36864	30	6	2	0	0
DESVH	Q72F65	Q72F65	DVU_0349	Q72F65_DESVH	NeuB family protein	7	7	7	24.4	43.969	21.7696	22.3538	21.2967	21.8715	20.8734	22.6722	22.7299	22.3065	21.5287	21.6094	21.8435	21.6668	21.2277	22.6817	21.5559	21.9632		0.434918	-0.20476	0.0916752		0.00924791	0.982309		Q72F65	36864	30	6	2	0	0
DESVH	Q72FH2	Q72FH2	DVU_0241	Q72FH2_DESVH	MTH1175-like domain family protein	6	6	6	50.4	26.972	24.352	25.9037	25.6818	25.4553	19.8933	25.0892	24.4801	24.2552	24.0882	25.7855	25.032	25.1277	23.5347	25.1776	23.1488	24.2391		-1.20009	-0.327536	-1.21619		0.796087	0.231142		Q72FH2	36864	30	6	2	0	0
DESVH	Q72FP3	Q72FP3	DVU_0170	Q72FP3_DESVH	Methyl-accepting chemotaxis protein	9	7	7	10.7	26.958	21.2471	22.0467	21.8822	21.7643	19.9218	24.6664	23.5339	23.6601	23.046	22.2619	23.2973	22.9314	22.3661	24.3886	22.7656	23.4551		1.89574	1.16708	1.69076		1.02266	0.150828		Q72FP3	36864	30	6	2	0	0
DESVH	Q72G58	Q72G58	dnaN	Q72G58_DESVH	DNA polymerase III subunit beta (EC 2.7.7.7)	9	9	9	25	56.015	23.0307	22.9574	22.5082	22.8499	19.7162	23.7209	23.5807	23.1139	23.1549	23.1283	23.0187	23.1018	22.6865	23.7407	23.5989	23.4115		0.264002	0.251933	0.561591		0.622283	0.321261		Q72G58	36864	30	6	2	0	0
DESVH	Q05805	Q05805	DVU_1597	SIR_DESVH	Sulfite reductase, assimilatory-type (EC 1.8.-.-)	14	14	14	63.3	189.97	26.7672	26.7365	26.2156	26.5943	25.0698	26.6984	25.3632	25.8957	22.7221	24.5682	23.8543	23.9	22.1712	25.6315	21.2879	24.2357		-0.698681	-2.69438	-2.35861		1.24382	0.101018		Q05805	32768	30	7	0	1	0
METMP	Q6LXR1	Q6LXR1	MMP1288	Q6LXR1_METMP	Uncharacterized protein	14	14	14	38.6	39.542	24.3146	24.3182	25.7855	24.985	20.4483	20.8538	20.1752	20.5196	20.6743	20.5538	21.3127	20.887	19.3942	17.187	18.877	18.7468		-4.46534	-4.09803	-6.23818		2.80261	0.00729506		Q6LXR1	32768	30	7	0	1	0
METMP	Q6M0L9	Q6M0L9	psmA	PSA_METMP	Proteasome subunit alpha (EC 3.4.25.1) (20S proteasome alpha subunit) (Proteasome core protein PsmA)	14	14	14	55.6	90.8	27.925	27.8272	28.307	28.035	18.5367	22.6369	22.0898	21.8533	19.3086	18.9161	18.5059	18.9471	19.5109	19.4289	19.3713	19.4382		-6.18171	-9.08789	-8.59684		6.23127	0.000284558		Q6M0L9	32768	30	7	0	1	0
DESVH	Q728N4	Q728N4	DVU_2569	Q728N4_DESVH	Peptidyl-prolyl cis-trans isomerase (EC 5.2.1.8)	5	5	5	34	67.516	24.6174	24.4447	24.5662	24.5446	26.0028	26.4087	25.3663	25.9874	22.9733	24.1999	23.2209	23.567	22.3637	23.9399	22.6267	23.1522		1.44285	-0.977585	-1.39236		1.48053	0.0671624		Q728N4	32768	30	7	0	1	0
DESVH	Q728Q4	Q728Q4	DVU_2549	Q728Q4_DESVH	Uncharacterized protein	4	4	4	45.1	44.591	22.0891	22.2749	22.2332	22.2012	22.707	23.1478	23.0637	22.9851	22.4806	21.5801	22.9122	22.4239	20.4158	21.7803	21.6451	21.3963		0.783853	0.222635	-0.804974		0.983883	0.163309		Q728Q4	32768	30	7	0	1	0
DESVH	Q729F0	Q729F0	DVU_2401	Q729F0_DESVH	Hydrogenase, iron-sulfur cluster-binding subunit, putative	16	16	16	40.9	58.478	23.5979	24.0517	23.7847	23.8235	24.3135	24.752	24.3597	24.4889	25.4415	25.9706	25.5338	25.6677	25.3753	24.9361	25.6691	25.3576		0.665315	1.84412	1.53405		2.42456	0.0127808		Q729F0	32768	30	7	0	1	0
DESVH	Q72BF9	Q72BF9	tpiA	TPIS_DESVH	Triosephosphate isomerase (TIM) (TPI) (EC 5.3.1.1) (Triose-phosphate isomerase)	6	6	6	19.9	35.859	23.3347	23.8883	23.7721	23.684	24.0291	24.7006	24.6163	24.478	23.0365	23.7173	23.3445	23.393	21.8607	23.3318	22.3375	22.6442		0.793997	-0.291002	-1.03979		1.16807	0.115758		Q72BF9	32768	30	7	0	1	0
DESVH	Q72BL4	Q72BL4	DVU_1621	Q72BL4_DESVH	Uncharacterized protein	3	3	3	27.9	104.18	23.2894	23.8722	23.3876	23.5396	24.3163	23.5652	23.3441	23.8044	23.0332	21.6785	22.0448	22.3705	21.1903	20.876	21.7194	21.3046		0.264766	-1.16916	-2.23505		2.74819	0.00784408		Q72BL4	32768	30	7	0	1	0
DESVH	Q72CQ5	Q72CQ5	tpX	Q72CQ5_DESVH	Probable thiol peroxidase (EC 1.11.1.-)	13	13	13	75.6	323.31	27.7819	26.3775	24.8788	26.7929	22.6903	24.6379	23.6334	23.8666	22.5203	23.8147	21.8906	22.9706	19.9318	23.9789	19.8022	22.552		-2.92625	-3.82227	-4.24094		1.47399	0.067802		Q72CQ5	32768	30	7	0	1	0
DESVH	Q72DI0	Q72DI0	DVU_0949	Q72DI0_DESVH	Conserved domain protein	10	10	10	47	103.83	22.5677	22.9433	22.9108	22.817	22.5331	26.8694	26.7396	26.2578	23.7614	24.2524	24.2076	24.0902	21.8899	25.2435	22.0349	23.9288		3.44085	1.27323	1.11184		0.0797452	0.86312		Q72DI0	32768	30	7	0	1	0
DESVH	Q72DS2	Q72DS2	DVU_0857	Q72DS2_DESVH	Radical SAM domain protein	12	12	12	36.9	107.38	25.2757	25.5779	25.3085	25.3938	23.5942	26.6998	26.2939	26.0186	24.4423	24.9712	24.4476	24.6425	24.2299	25.5027	24.296	24.803		0.624729	-0.751374	-0.590815		0.771352	0.241331		Q72DS2	32768	30	7	0	1	0
DESVH	Q72DZ9	Q72DZ9	DVU_0780	Q72DZ9_DESVH	ATP synthase F0, B' subunit, putative	7	7	7	61.8	28.389	22.3482	21.2393	21.4842	21.7726	24.4718	24.4102	23.6061	24.2128	26.1039	25.5626	25.6699	25.7983	26.3751	25.2333	25.4154	25.7664		2.44016	4.0257	3.99377		2.91025	0.00620755		Q72DZ9	32768	30	7	0	1	0
DESVH	Q72EA3	Q72EA3	DVU_0675	Q72EA3_DESVH	Amino acid ABC transporter, periplasmic amino acid-binding protein	12	12	12	48.4	215	23.5759	23.4334	23.2293	23.4198	23.792	24.7526	24.0891	24.2687	21.5013	22.8514	22.0161	22.232	21.9381	23.3026	21.0127	22.3892		0.848907	-1.18786	-1.03059		0.922677	0.181352		Q72EA3	32768	30	7	0	1	0
DESVH	Q72F73	Q72F73	DVU_0341	Q72F73_DESVH	3-deoxy-D-manno-octulosonate cytidylyltransferase (EC 2.7.7.38)	13	13	13	46.1	151.73	25.9721	25.8756	25.6403	25.8359	26.4528	27.2432	27.3252	27.0569	24.539	25.1445	25.0187	24.9234	23.309	26.2127	24.5063	25.1539		1.221	-0.912503	-0.682062		0.609868	0.327544		Q72F73	32768	30	7	0	1	0
DESVH	P00131	P00131	DVU_3171	CYC3_DESVH	Cytochrome c3	5	5	5	37.2	15.23	21.6306	22.7679	21.1451	22.0142	19.3914	21.0483	20.8046	20.5755	21.6749	20.801	18.5303	20.82	22.0087	20.2598	19.4659	20.9787		-1.43872	-1.19421	-1.03554		0.642775	0.310479		P00131	27648	29	5	3	0	0
DESVH	P33393	P33393	DVU_0531	HMC6_DESVH	Protein DVU_0531 (HMC operon ORF 6)	9	9	9	17.6	18.392	21.0917	22.0593	22.2952	21.9014	19.937	22.8675	22.0263	22.039	23.7087	25.2223	23.6465	24.3907	23.8658	23.2173	23.9081	23.6964		0.1376	2.48929	1.79504		1.89493	0.03155		P33393	27648	29	5	3	0	0
METMP	Q6LWU6	Q6LWU6	MMP1608	Q6LWU6_METMP	Uncharacterized protein	6	6	6	50	39.871	23.9816	22.0636	22.8435	23.1782	18.525	22.1496	22.501	21.8015	22.4711	21.8798	22.6053	22.3514	22.7859	22.4302	19.3686	22.1079		-1.37669	-0.826756	-1.07031		0.516304	0.388128		Q6LWU6	27648	29	5	3	0	0
METMP	Q6LX38	Q6LX38	hsp60	Q6LX38_METMP	Chaperonin GroEL (Thermosome, HSP60 family)	44	44	44	78.5	323.31	29.9963	29.144	28.6381	29.3703	19.3956	24.0664	22.9407	23.064	18.9584	19.4785	18.2734	18.9851	18.2518	22.7472	20.5232	21.4938		-6.30634	-10.3852	-7.87654		2.52668	0.0107561		Q6LX38	27648	29	5	3	0	0
METMP	Q6LXJ8	Q6LXJ8	MMP1352	RUBPS_METMP	Putative ribose 1,5-bisphosphate isomerase (EC 5.3.1.29) (Ribulose 1,5-bisphosphate synthase) (RuBP synthase)	12	12	12	54.2	61.498	25.2308	25.3542	25.7823	25.4757	18.423	23.6892	23.6238	23.091	24.1048	25.116	23.8153	24.4586	22.9847	23.6051	18.701	22.7719		-2.38473	-1.01708	-2.70374		1.11967	0.124867		Q6LXJ8	27648	29	5	3	0	0
METMP	Q6LXQ2	Q6LXQ2	fdhB	Q6LXQ2_METMP	Formate dehydrogenase beta subunit (EC 1.2.1.2)	29	29	29	66.9	323.31	31.1812	30.7814	30.8394	30.945	18.0391	23.1031	21.6632	22.002	21.0234	17.0796	18.1806	19.7067	18.9201	15.7455	18.4052	18.1916		-8.94302	-11.2383	-12.7534		3.74071	0.00229696		Q6LXQ2	27648	29	5	3	0	0
METMP	Q6LXZ3	Q6LXZ3	lysA	Q6LXZ3_METMP	Diaminopimelate decarboxylase (DAP decarboxylase) (DAPDC) (EC 4.1.1.20)	20	20	20	49.8	117.23	26.0677	25.6846	26.2254	26.0099	18.9065	25.0525	21.7805	23.628	23.2411	24.2173	24.2901	23.9885	23.7678	24.0827	23.8212	23.8973		-2.38198	-2.02141	-2.11267		3.44075	0.00335668		Q6LXZ3	27648	29	5	3	0	0
DESVH	Q727D4	Q727D4	rpmG	RL33_DESVH	50S ribosomal protein L33	3	3	3	55.1	37.159	18.8886	19.4919	19.5122	19.3251	18.3908	22.9241	23.6653	22.7799	25.0854	24.2274	24.7356	24.7248	24.9245	24.4002	26.1593	25.357		3.45481	5.39964	6.03192		3.32731	0.00378075		Q727D4	27648	29	5	3	0	0
DESVH	Q727E3	Q727E3	rpmE	RL31_DESVH	50S ribosomal protein L31	3	3	3	39.4	58.145	17.9397	19.7505	20.0098	19.477	19.4729	21.3575	22.0548	21.3048	22.084	22.153	22.7732	22.3714	20.3786	21.357	21.8122	21.2973		1.82777	2.89444	1.82035		1.18031	0.113202		Q727E3	27648	29	5	3	0	0
DESVH	Q727N3	Q727N3	DVU_2822	Q727N3_DESVH	TRAP transporter solute receptor DctP	13	13	13	45.2	72.602	25.5827	25.1091	24.222	25.0747	19.128	22.3718	20.8994	21.3387	20.6896	22.9639	21.5183	22.0332	18.8336	21.5288	22.9725	21.8979		-3.73602	-3.04145	-3.17677		1.40839	0.0760067		Q727N3	27648	29	5	3	0	0
DESVH	Q728V3	Q728V3	ftsZ	Q728V3_DESVH	Cell division protein FtsZ	4	4	4	15.6	33.586	21.7593	21.6017	20.6815	21.4194	23.1978	22.0763	21.9621	22.5268	23.2926	22.9704	22.7935	23.0338	23.7095	22.2092	23.341	23.2141		1.10742	1.61446	1.79467		1.43692	0.0721403		Q728V3	27648	29	5	3	0	0
DESVH	Q729R0	Q729R0	DVU_2289	Q729R0_DESVH	Hydrogenase, CooX subunit, putative	4	4	4	24.6	74.325	21.0137	21.734	22.3337	21.7917	22.6565	21.2946	18.0442	21.5875	21.7133	22.7839	21.659	22.151	19.5671	21.3502	21.3518	20.9616		-0.2042	0.359294	-0.830062		0.593052	0.337995		Q729R0	27648	29	5	3	0	0
DESVH	Q729X2	Q729X2	DVU_2225	Q729X2_DESVH	Acetyl-CoA carboxylase, carboxyl transferase, alpha/beta subunit (EC 6.4.1.2)	11	11	11	16.8	78.018	21.1323	20.4533	20.4499	20.7158	21.1374	21.6331	18.0236	20.889	23.4319	23.119	22.6386	23.0991	24.8376	24.5045	23.2614	24.3429		0.173239	2.38335	3.62714		2.57336	0.0100606		Q729X2	27648	29	5	3	0	0
DESVH	Q72AI0	Q72AI0	DVU_2014	Q72AI0_DESVH	Metallo-beta-lactamase family protein	3	3	3	7.7	5.4808	22.6923	22.2655	22.2068	22.4049	20.024	23.9033	23.1926	23.066	22.1391	22.1573	22.1677	22.1547	19.3788	22.6806	22.6048	22.1314		0.661009	-0.250217	-0.273505		0.309444	0.567715		Q72AI0	27648	29	5	3	0	0
DESVH	Q72AP1	Q72AP1	DVU_1951	Q72AP1_DESVH	Indolepyruvate oxidoreductase subunit IorA (IOR) (EC 1.2.7.8) (Indolepyruvate ferredoxin oxidoreductase subunit alpha)	8	8	8	18.3	20.213	19.9566	20.855	20.71	20.5574	18.4752	21.8718	21.7376	21.2913	23.0185	23.3539	22.4933	22.9975	23.0601	23.0129	23.4995	23.208		0.733868	2.44004	2.65055		2.96317	0.00588358		Q72AP1	27648	29	5	3	0	0
DESVH	Q72AU3	Q72AU3	glyS	SYGB_DESVH	Glycine--tRNA ligase beta subunit (EC 6.1.1.14) (Glycyl-tRNA synthetase beta subunit) (GlyRS)	8	8	8	11.8	36.858	22.0458	22.6859	21.6021	22.1806	19.8589	23.4333	23.1327	22.7712	22.7721	23.7404	22.95	23.2184	22.7909	23.831	23.7592	23.5316		0.590602	1.03788	1.35104		1.37016	0.0811543		Q72AU3	27648	29	5	3	0	0
DESVH	Q72B21	Q72B21	secF	Q72B21_DESVH	Protein-export membrane protein SecF	5	5	5	17.1	26.682	22.6285	22.3437	23.3741	22.8499	18.4263	21.9311	21.0113	21.0392	22.0036	21.5086	22.6495	22.1298	22.6414	22.0663	22.5233	22.4309		-1.81074	-0.720076	-0.419039		0.452806	0.438099		Q72B21	27648	29	5	3	0	0
DESVH	Q72CG8	Q72CG8	rplE	RL5_DESVH	50S ribosomal protein L5	8	8	8	41.9	5.7664	20.5672	19.7623	21.1168	20.5844	19.109	21.9627	22.1823	21.5811	18.1352	23.1208	22.8352	22.4249	22.7062	22.5912	23.4573	22.9718		0.996633	1.84046	2.38736		2.15506	0.0200283		Q72CG8	27648	29	5	3	0	0
DESVH	Q72CH3	Q72CH3	rplP	RL16_DESVH	50S ribosomal protein L16	2	2	2	16.1	10.947	19.0383	21.537	21.2766	20.9605	19.2558	22.5504	22.0751	21.8304	23.5173	24.5709	23.4988	23.9549	23.6205	23.4814	23.903	23.6791		0.869841	2.99434	2.71859		1.71922	0.0437087		Q72CH3	27648	29	5	3	0	0
DESVH	Q72CH9	Q72CH9	rplD	RL4_DESVH	50S ribosomal protein L4	5	5	5	27.2	16.939	18.22	20.704	21.1685	20.4744	18.9542	23.225	22.4609	22.3543	23.2455	23.815	23.0306	23.4028	23.1204	23.6959	23.8695	23.5958		1.87988	2.92842	3.12144		1.69826	0.0452296		Q72CH9	27648	29	5	3	0	0
DESVH	Q72CI4	Q72CI4	rpsG	RS7_DESVH	30S ribosomal protein S7	7	7	7	48.1	76.768	20.1263	22.0131	20.6924	21.1686	19.1408	22.8319	21.3576	21.7703	21.7401	22.3296	21.955	22.0291	21.0044	23.0036	22.0451	22.238		0.601675	0.860447	1.0694		0.597839	0.335512		Q72CI4	27648	29	5	3	0	0
DESVH	Q72CM3	Q72CM3	DVU_1260	Q72CM3_DESVH	Outer membrane protein P1, putative	6	6	6	14.1	38.861	18.2392	20.8758	16.9158	19.5837	22.5143	16.8465	21.9533	21.6928	22.6183	23.1687	23.5414	23.1579	21.1248	20.1897	19.8287	20.4886		2.10904	3.57418	0.904902		0.625264	0.319655		Q72CM3	27648	29	5	3	0	0
DESVH	Q72CR3	Q72CR3	DVU_1220	Q72CR3_DESVH	Nitroreductase family protein	4	4	4	14.2	23.986	21.31	21.3016	20.9275	21.1904	22.0894	23.2196	22.8105	22.7786	18.8259	21.4373	21.1339	20.8334	23.1123	23.5062	22.6114	23.1221		1.58826	-0.35695	1.93178		2.56039	0.0102591		Q72CR3	27648	29	5	3	0	0
DESVH	Q72DD4	Q72DD4	DVU_0995	Q72DD4_DESVH	ThiJ/PfpI family protein	6	6	6	33.3	14.882	23.2669	24.2331	23.4666	23.7183	19.3775	24.6176	23.457	23.5921	19.8169	23.2572	22.0203	22.2729	19.7785	24.2467	21.1825	22.8817		-0.126156	-1.44538	-0.836562		0.640963	0.311485		Q72DD4	27648	29	5	3	0	0
DESVH	Q72DF1	Q72DF1	DVU_0978	Q72DF1_DESVH	ABC transporter, periplasmic substrate-binding protein, putative	11	11	11	38	64.056	22.3546	23.2046	22.8161	22.833	20.0722	23.7804	23.3969	23.0775	21.7692	23.5693	22.9389	22.9353	21.0004	22.5152	18.3481	21.4214		0.244576	0.102322	-1.41152		0.808177	0.226598		Q72DF1	27648	29	5	3	0	0
DESVH	Q72DP8	Q72DP8	DVU_0881	Q72DP8_DESVH	Translation elongation factor G, putative	22	22	22	37.6	303.09	25.5753	24.5558	23.7889	24.8248	19.5337	24.1288	23.1932	23.1893	23.3576	24.4774	24.2354	24.0977	22.8961	23.945	23.1539	23.4036		-1.63547	-0.727088	-1.42118		1.0131	0.153851		Q72DP8	27648	29	5	3	0	0
DESVH	Q72EE9	Q72EE9	DVU_0629	Q72EE9_DESVH	Transcriptional regulator, TetR family	7	7	7	36	12.794	21.9969	21.4124	20.7094	21.4661	19.5907	21.454	21.3613	21.0148	21.4747	21.9511	22.0713	21.8545	22.4029	22.482	20.5229	22.037		-0.451332	0.388339	0.570908		0.227016	0.65858		Q72EE9	27648	29	5	3	0	0
DESVH	Q72EL2	Q72EL2	DVU_0566	Q72EL2_DESVH	GAF domain protein	9	9	9	51.4	64.865	24.6945	21.9855	21.4937	23.4449	18.1313	22.3259	22.205	21.7222	22.0333	22.9499	21.6179	22.3113	21.3332	23.0169	22.7637	22.5365		-1.72268	-1.13363	-0.908404		0.113997	0.818086		Q72EL2	27648	29	5	3	0	0
DESVH	Q72ER6	Q72ER6	pnp	PNP_DESVH	Polyribonucleotide nucleotidyltransferase (EC 2.7.7.8) (Polynucleotide phosphorylase) (PNPase)	12	12	12	19.1	120.1	20.8649	21.7015	21.0767	21.2596	19.0791	20.92	21.7419	20.9424	20.5139	22.6527	22.0641	21.9877	21.3734	22.4076	22.0178	21.9935		-0.317154	0.728105	0.733987		0.850688	0.208604		Q72ER6	27648	29	5	3	0	0
DESVH	Q72EV3	Q72EV3	DVU_0465	Q72EV3_DESVH	Anthranilate synthase, component I	6	6	6	12.2	3.6482	23.0653	27.126	23.2009	25.712	19.5039	24.214	23.1436	23.2278	25.8939	26.1935	25.8453	25.986	23.4791	25.6188	26.6569	25.7477		-2.48418	0.274005	0.0357804		0.184599	0.713611		Q72EV3	27648	29	5	3	0	0
DESVH	Q72FB5	Q72FB5	DVU_0299	Q72FB5_DESVH	Anaerobic ribonucleoside-triphosphate reductase, putative	2	2	2	2.5	1.1733	19.326	20.5655	20.9981	20.4521	20.6523	21.8807	22.0878	21.6638	21.546	21.9425	21.8395	21.7856	22.1723	21.0705	22.4177	21.9941		1.21168	1.33347	1.54201		1.15029	0.119472		Q72FB5	27648	29	5	3	0	0
DESVH	Q72FH6	Q72FH6	serS	SYS_DESVH	Serine--tRNA ligase (EC 6.1.1.11) (Seryl-tRNA synthetase) (SerRS) (Seryl-tRNA(Ser/Sec) synthetase)	7	7	7	16.5	32.715	21.4694	22.3084	21.0033	21.697	18.8578	22.3586	22.0318	21.6887	23.0965	21.4472	22.154	22.3906	22.3769	22.8564	21.4895	22.3452		-0.00830176	0.693554	0.648216		0.512856	0.390879		Q72FH6	27648	29	5	3	0	0
DESVH	Q72FZ0	Q72FZ0	DVU_0073	Q72FZ0_DESVH	CDP-glucose-4,6-dehydratase, putative	4	4	4	13	11.198	20.9746	21.3805	22.2036	21.6127	22.6222	23.6324	23.7082	23.3982	21.834	22.4743	22.0963	22.159	19.0284	23.1769	22.0259	22.1833		1.78545	0.546237	0.570594		0.0284749	0.950262		Q72FZ0	27648	29	5	3	0	0
DESVH	P07598	P07598	hydA	PHFL_DESVH	Periplasmic [Fe] hydrogenase large subunit (EC 1.12.7.2) (Fe hydrogenlyase)	17	17	17	41.1	91.38	24.6472	24.4162	23.6313	24.2928	24.2175	27.4126	27.0775	26.7551	20.3357	23.624	23.4466	23.0294	19.6175	25.5531	22.5142	24.1546		2.46236	-1.26341	-0.138136		0.406971	0.474692		P07598	24576	29	6	1	1	0
DESVH	P61522	P61522	argG	ASSY_DESVH	Argininosuccinate synthase (EC 6.3.4.5) (Citrulline--aspartate ligase)	9	9	9	28.3	30.998	22.9434	24.2562	23.2291	23.5921	23.1973	24.6176	23.5924	23.9318	22.3667	22.9964	22.1107	22.5407	22.206	23.3055	21.3069	22.5004		0.339691	-1.05138	-1.09176		0.791433	0.233401		P61522	24576	29	6	1	1	0
DESVH	P62450	P62450	hisF	HIS6_DESVH	Imidazole glycerol phosphate synthase subunit HisF (EC 4.1.3.-) (IGP synthase cyclase subunit) (IGP synthase subunit HisF) (ImGP synthase subunit HisF) (IGPS subunit HisF)	6	6	6	30.1	28.077	23.0791	21.8369	21.661	22.3397	22.4762	23.0245	22.1123	22.587	19.6739	21.7433	20.9821	21.0288	21.5897	22.4224	18.8886	21.558		0.247328	-1.31084	-0.781676		0.45724	0.43402		P62450	24576	29	6	1	1	0
METMP	Q6M088	Q6M088	slp	Q6M088_METMP	S-layer protein	26	26	26	43.3	323.31	32.6936	30.92	30.875	31.7649	26.2864	28.4094	28.1352	27.8646	18.9466	18.7938	20.0717	19.3904	18.467	18.9978	19.6478	19.1183		-3.90027	-12.3744	-12.6466		4.25877	0.0013355		Q6M088	24576	29	6	1	1	0
DESVH	Q725N5	Q725N5	topA	Q725N5_DESVH	DNA topoisomerase 1 (EC 5.99.1.2) (DNA topoisomerase I)	5	5	5	7.2	1.3713	21.4289	21.8215	21.8015	21.6949	18.5841	21.7933	21.8432	21.3081	22.1391	22.4357	22.8915	22.5224	18.8443	21.2805	18.4822	20.1053		-0.386746	0.827467	-1.58955		1.13789	0.121522		Q725N5	24576	29	6	1	1	0
DESVH	Q725S6	Q725S6	DVU_3348	Q725S6_DESVH	Pyruvate ferredoxin/flavodoxin oxidoreductase, beta subunit, putative	3	3	3	10.2	6.2741	21.5567	18.3219	17.5711	20.1974	21.3272	22.6922	21.4549	21.9652	22.7291	23.4483	22.992	23.0876	23.0484	23.1015	23.6096	23.2762		1.76772	2.89013	3.07872		1.53213	0.0610004		Q725S6	24576	29	6	1	1	0
DESVH	Q726G4	Q726G4	DVU_3144	Q726G4_DESVH	Cytochrome c family protein	2	2	2	4.1	1.1524	17.5527	18.3819	19.2911	18.5797	22.4349	20.4703	22.6885	22.1418	22.7879	20.8519	22.9883	22.4721	24.4964	18.4789	25.2301	24.3328		3.5621	3.89244	5.75308		0.919965	0.181918		Q726G4	24576	29	6	1	1	0
DESVH	Q727C9	Q727C9	rplJ	RL10_DESVH	50S ribosomal protein L10	8	8	8	49.1	75.668	21.3228	21.4839	21.0465	21.2956	20.8895	23.4608	22.4644	22.6152	22.8844	25.1064	23.8297	24.2238	23.8664	25.1259	24.4927	24.5853		1.31967	2.92819	3.28971		2.94527	0.00601932		Q727C9	24576	29	6	1	1	0
DESVH	Q727F3	Q727F3	pyrC	Q727F3_DESVH	Dihydroorotase (DHOase) (EC 3.5.2.3)	8	8	8	19.2	5.5762	21.2515	20.7569	21.5501	21.2222	19.4699	23.1739	22.5355	22.3707	21.1726	21.8328	21.2925	21.4622	20.9073	22.1201	22.0595	21.7923		1.14842	0.239971	0.570115		0.484503	0.412196		Q727F3	24576	29	6	1	1	0
DESVH	Q729E0	Q729E0	DVU_2411	Q729E0_DESVH	EF hand domain protein	4	4	4	44.2	66.872	19.1429	22.9252	21.4424	21.8567	19.5629	19.9493	18.3782	19.4358	23.675	22.7571	23.6308	23.4114	22.1902	23.3001	23.2005	22.9761		-2.42088	1.55471	1.11938		0.678708	0.289079		Q729E0	24576	29	6	1	1	0
DESVH	Q729Q8	Q729Q8	DVU_2291	Q729Q8_DESVH	Carbon monoxide-induced hydrogenase CooH, putative	14	14	14	44.8	41.147	25.0482	24.3143	23.6612	24.4514	20.1803	22.7956	22.3271	22.1259	24.2039	24.6716	24.2999	24.4062	23.3533	24.114	23.8265	23.7978		-2.32546	-0.0451364	-0.653599		0.558487	0.359448		Q729Q8	24576	29	6	1	1	0
DESVH	Q729W6	Q729W6	typA	Q729W6_DESVH	GTP-binding protein TypA	6	6	6	11.3	11.457	20.6598	20.0791	21.3185	20.7741	22.2706	21.7171	20.8382	21.7226	21.6291	21.5477	21.7262	21.6362	22.6795	21.8274	21.7208	22.1432		0.948504	0.862059	1.36905		1.38237	0.079424		Q729W6	24576	29	6	1	1	0
DESVH	Q72AE2	Q72AE2	metG	Q72AE2_DESVH	Methionine--tRNA ligase (EC 6.1.1.10) (Methionyl-tRNA synthetase)	7	7	7	13.1	46.239	21.7784	21.0666	18.7308	20.9855	21.4303	23.2621	21.1869	22.2795	20.3692	21.9885	21.4759	21.4225	21.9297	22.7981	22.0874	22.3233		1.29407	0.436985	1.33784		0.846133	0.210589		Q72AE2	24576	29	6	1	1	0
DESVH	Q72AU0	Q72AU0	DVU_1900	Q72AU0_DESVH	Uncharacterized protein	3	3	3	10.2	3.0328	20.3565	20.2318	19.808	20.1505	22.8353	21.4537	21.5479	22.0931	22.4093	22.1327	21.6876	22.1064	22.7757	21.909	23.4093	22.8229		1.94256	1.95586	2.67235		2.27711	0.0163441		Q72AU0	24576	29	6	1	1	0
DESVH	Q72BR6	Q72BR6	DVU_1568	Q72BR6_DESVH	Ferritin (EC 1.16.3.2)	6	6	6	39.1	31.114	21.8794	22.6654	21.618	22.1257	20.3421	22.5263	22.4512	22.0586	21.9261	21.1779	21.8885	21.7027	22.316	21.6819	21.1755	21.8		-0.0671551	-0.423028	-0.325719		0.292815	0.585216		Q72BR6	24576	29	6	1	1	0
DESVH	Q72BU7	Q72BU7	DVU_1537	Q72BU7_DESVH	Lipoprotein, putative	10	10	10	47.3	26.314	21.9114	22.0039	23.9679	22.9647	24.1053	24.6566	23.9897	24.2809	25.4264	25.4397	24.9069	25.278	25.4697	25.2702	26.5182	25.8626		1.31619	2.31329	2.89789		1.80528	0.0371991		Q72BU7	24576	29	6	1	1	0
DESVH	Q72CD8	Q72CD8	proS	SYP_DESVH	Proline--tRNA ligase (EC 6.1.1.15) (Prolyl-tRNA synthetase) (ProRS)	10	10	10	18.3	31.944	21.0637	22.1393	21.4028	21.6072	23.7046	23.1408	21.3557	23.0249	18.437	22.4311	20.9391	21.3503	21.3554	22.4362	21.6259	21.8819		1.41763	-0.256958	0.274687		0.234003	0.649559		Q72CD8	24576	29	6	1	1	0
DESVH	Q72CF6	Q72CF6	rpsK	RS11_DESVH	30S ribosomal protein S11	3	3	3	24	145.46	22.0734	21.2451	21.5614	21.6676	23.0368	23.1494	22.0791	22.8282	22.7839	23.4066	22.5239	22.9538	23.5826	23.4847	23.093	23.4018		1.1606	1.28619	1.73417		2.46309	0.0120331		Q72CF6	24576	29	6	1	1	0
DESVH	Q72CG6	Q72CG6	rpsH	RS8_DESVH	30S ribosomal protein S8	6	6	6	57.9	137.88	18.8802	22.5203	22.0494	21.7847	20.9191	22.6639	20.6134	21.7016	22.3733	22.2511	21.8237	22.168	21.0372	22.7151	21.1604	21.8551		-0.083101	0.383231	0.0704012		0.143057	0.775346		Q72CG6	24576	29	6	1	1	0
DESVH	Q72DS9	Q72DS9	DVU_0850	Q72DS9_DESVH	Heterodisulfide reductase, transmembrane subunit, putative	7	7	7	21.6	78.065	19.9056	22.0059	21.5661	21.3994	18.9982	22.3434	22.3313	21.822	25.8066	24.8528	25.1135	25.3157	24.6488	23.8738	25.4999	24.8244		0.422515	3.9163	3.42494		1.94236	0.0288257		Q72DS9	24576	29	6	1	1	0
DESVH	Q72DW0	Q72DW0	DVU_0819	Q72DW0_DESVH	FMN reductase, NADPH-dependent	8	8	8	42.9	27.481	20.7044	23.3668	19.3975	22.0708	21.5233	22.5092	22.4786	22.2369	22.1078	21.1236	21.9668	21.7933	22.0316	21.6577	21.611	21.7794		0.166044	-0.27754	-0.291464		0.200048	0.695459		Q72DW0	24576	29	6	1	1	0
DESVH	Q72E85	Q72E85	DVU_0693	Q72E85_DESVH	Molybdopterin oxidoreductase, iron-sulfur cluster-binding subunit, putative	6	6	6	22.7	19.595	22.7685	22.812	22.4165	22.6762	19.5867	22.227	21.5172	21.4673	23.5684	24.668	23.18	23.9495	21.99	23.546	23.2001	23.0498		-1.20894	1.27327	0.37359		0.193669	0.701494		Q72E85	24576	29	6	1	1	0
DESVH	Q72EI3	Q72EI3	DVU_0595	Q72EI3_DESVH	Uncharacterized protein	6	6	6	58.3	30.419	23.2401	23.2921	23.2832	23.272	25.6868	25.1158	25.0374	25.3101	22.3123	22.733	23.1838	22.7868	19.5403	23.824	22.0014	22.6548		2.0382	-0.485198	-0.617126		0.525608	0.381237		Q72EI3	24576	29	6	1	1	0
DESVH	Q72EQ9	Q72EQ9	nusA	Q72EQ9_DESVH	Transcription termination/antitermination protein NusA	11	11	11	30.8	41.657	23.3396	22.676	22.6738	22.932	19.4201	23.2939	23.1391	22.6846	22.591	23.4701	23.9333	23.4322	23.0616	23.1024	22.7921	22.9918		-0.247446	0.500238	0.0597997		0.135521	0.786004		Q72EQ9	24576	29	6	1	1	0
DESVH	Q72FS1	Q72FS1	trpS	Q72FS1_DESVH	Tryptophanyl-tRNA synthetase (EC 6.1.1.2)	6	6	6	16.1	9.0421	24.4493	23.4528	22.6165	23.6978	23.7557	24.9304	23.58	24.2214	23.7204	23.9414	24.0842	23.923	24.4271	25.292	24.8814	24.9095		0.523558	0.225239	1.21175		1.09226	0.131364		Q72FS1	24576	29	6	1	1	0
DESVH	Q72G53	Q72G53	asnS	SYN_DESVH	Asparagine--tRNA ligase (EC 6.1.1.22) (Asparaginyl-tRNA synthetase) (AsnRS)	10	10	10	24.9	95.868	22.5694	22.0653	21.1711	22.0441	19.0578	23.6592	23.5066	23.0309	21.2998	22.7582	21.5507	22.0187	22.3669	23.4022	22.4056	22.8094		0.986768	-0.0253986	0.765231		0.675262	0.290555		Q72G53	24576	29	6	1	1	0
METMP	Q6LYS4	Q6LYS4	MMP0914	Q6LYS4_METMP	Conserved hypothetical archaeal protein	5	5	5	22.6	9.2423	22.5922	21.7262	21.2225	21.96	20.3254	22.8253	24.3365	23.2502	21.8316	17.7007	21.8399	21.2912	21.9017	21.8553	18.0927	21.3451		1.29013	-0.668796	-0.614961		0.392231	0.487022		Q6LYS4	20736	28	4	4	0	0
METMP	Q6M0U2	Q6M0U2	MMP0176	Q6M0U2_METMP	CDC48 cell division cycle protein family member	29	29	29	44.2	135.89	24.249	21.934	21.8419	23.1386	20.6655	23.4623	24.3206	23.4414	22.8194	22.2765	22.9405	22.7063	20.4598	22.2563	22.2794	21.8755		0.302743	-0.432269	-1.26315		0.436392	0.452268		Q6M0U2	20736	28	4	4	0	0
METMP	Q6M137	Q6M137	gltB	Q6M137_METMP	Archaeal glutamate synthase [NADPH] (EC 1.4.1.13)	25	25	25	56.7	323.31	27.4962	27.062	28.3616	27.7439	18.4413	23.9642	24.4131	23.6343	19.7883	23.3137	17.6321	21.8745	21.9379	21.3297	24.8956	23.5894		-4.1096	-5.8694	-4.15445		1.87024	0.0330021		Q6M137	20736	28	4	4	0	0
DESVH	Q726D2	Q726D2	xth	Q726D2_DESVH	Exodeoxyribonuclease III (EC 3.1.11.2)	6	6	6	26.8	30.553	23.4368	23.563	23.2618	23.4258	22.3806	24.0401	22.6688	23.2233	19.9606	22.4478	22.3002	21.9202	19.1508	22.376	19.0511	21.0622		-0.202513	-1.50561	-2.36365		1.37551	0.0804773		Q726D2	20736	28	4	4	0	0
DESVH	Q728R5	Q728R5	thrS	SYT_DESVH	Threonine--tRNA ligase (EC 6.1.1.3) (Threonyl-tRNA synthetase) (ThrRS)	11	11	11	20.7	82.827	17.5161	21.7849	20.7957	20.8374	20.7424	22.4086	21.1319	21.6126	22.2271	22.7417	22.0824	22.379	23.7069	22.0926	23.6359	23.3101		0.775109	1.54158	2.47265		1.04955	0.142866		Q728R5	20736	28	4	4	0	0
DESVH	Q72A97	Q72A97	DVU_2100	Q72A97_DESVH	Universal stress protein family	9	9	9	56.5	49.221	25.6949	22.0797	22.0563	24.3265	20.002	22.0233	21.516	21.4017	22.3224	22.5083	20.6174	22.0268	22.6064	21.6926	22.1814	22.2077		-2.92478	-2.29965	-2.11878		0.379015	0.499182		Q72A97	20736	28	4	4	0	0
DESVH	Q72AC4	Q72AC4	cheY-2	Q72AC4_DESVH	Chemotaxis protein CheY	8	8	8	48.4	155.73	26.9703	25.6574	24.9206	26.1026	19.4143	24.5326	23.8361	23.6665	18.5737	23.1573	22.159	22.1974	20.7332	22.8818	19.7269	21.7167		-2.43609	-3.90514	-4.38585		1.89066	0.0317536		Q72AC4	20736	28	4	4	0	0
DESVH	Q72AS4	Q72AS4	hysB	Q72AS4_DESVH	Periplasmic [NiFeSe] hydrogenase, small subunit (EC 1.12.7.2)	4	4	4	14.8	7.9748	22.1835	20.8151	22.4645	21.9784	17.9693	21.1103	20.9805	20.5449	21.9035	22.6058	22.1258	22.2422	21.4448	21.6713	22.4158	21.906		-1.4335	0.263788	-0.0723359		0.0128825	0.978851		Q72AS4	20736	28	4	4	0	0
DESVH	Q72D64	Q72D64	DVU_1065	Q72D64_DESVH	Peptidylprolyl isomerase (EC 5.2.1.8)	8	8	8	16.1	32.018	17.8857	18.9355	20.618	19.581	19.4752	21.6525	21.1507	21.0141	22.8755	23.2663	22.8305	23.0044	23.4055	23.231	23.3335	23.3251		1.43311	3.4234	3.74409		2.19739	0.0187207		Q72D64	20736	28	4	4	0	0
DESVH	Q72FP0	Q72FP0	DVU_0173	Q72FP0_DESVH	Thiosulfate reductase, putative	4	4	4	7	2.8618	20.718	21.1982	18.878	20.5522	23.0429	21.1408	21.0111	22.0545	21.1398	20.9398	18.2194	20.5568	19.8578	21.1625	21.9806	21.2411		1.50227	0.00459453	0.688884		0.321221	0.55518		Q72FP0	20736	28	4	4	0	0
DESVH	P62060	P62060	argJ	ARGJ_DESVH	Arginine biosynthesis bifunctional protein ArgJ [Cleaved into: Arginine biosynthesis bifunctional protein ArgJ alpha chain; Arginine biosynthesis bifunctional protein ArgJ beta chain] [Includes: Glutamate N-acetyltransferase (EC 2.3.1.35) (Ornithine acetyltransferase) (OATase) (Ornithine transacetylase); Amino-acid acetyltransferase (EC 2.3.1.1) (N-acetylglutamate synthase) (AGSase)]	16	15	15	48.6	49.992	23.9554	23.3504	23.4262	23.6034	23.8741	24.8225	24.7273	24.5329	22.864	24.1262	23.6998	23.6529	19.6007	24.3429	23.0208	23.2813		0.929498	0.0495585	-0.322044		0.368438	0.508149		P62060	18432	28	5	2	1	0
DESVH	P62433	P62433	rplK	RL11_DESVH	50S ribosomal protein L11	4	4	4	29.3	31.718	21.8622	21.2086	20.6038	21.3155	18.3664	21.259	21.1197	20.7044	21.291	22.7345	20.6248	21.827	20.1295	22.1881	20.7953	21.2999		-0.611051	0.51157	-0.0155285		0.0945991	0.840695		P62433	18432	28	5	2	1	0
METMP	Q6LWL2	Q6LWL2	hdrA	HDRA_METMP	CoB--CoM heterodisulfide reductase iron-sulfur subunit A (EC 1.8.98.1)	50	50	50	75.4	323.31	31.2568	30.7852	31.0554	31.0452	16.7392	25.7959	23.2719	24.4445	18.83	18.3911	18.3465	18.5395	19.343	20.0705	18.9981	19.5418		-6.60079	-12.5057	-11.5035		5.32855	0.00056863		Q6LWL2	18432	28	5	2	1	0
DESVH	Q725I1	Q725I1	hemL	GSA_DESVH	Glutamate-1-semialdehyde 2,1-aminomutase (GSA) (EC 5.4.3.8) (Glutamate-1-semialdehyde aminotransferase) (GSA-AT)	10	10	10	30.7	103.31	25.3978	25.4013	24.8358	25.235	24.3986	25.725	24.837	25.0955	23.2763	24.0537	23.7939	23.7429	19.2242	24.8838	23.3274	23.7422		-0.139502	-1.49203	-1.49273		0.737882	0.256144		Q725I1	18432	28	5	2	1	0
DESVH	Q726E7	Q726E7	DVU_3206	Q726E7_DESVH	Phosphoribosylaminoimidazolecarboxamide formyltransferase, putative	8	8	8	18	29.525	21.5998	23.2794	20.2169	22.2123	17.9648	21.7811	20.9477	20.9029	21.3708	21.6874	21.676	21.5853	21.3216	22.5363	22.0989	22.0686		-1.30937	-0.626986	-0.143761		0.10868	0.823944		Q726E7	18432	28	5	2	1	0
DESVH	Q726M6	Q726M6	DVU_3080	Q726M6_DESVH	Transcriptional regulator, putative	2	2	2	23.5	38.958	21.6725	21.0246	21.3737	21.381	23.0141	18.1239	17.7673	21.5133	24.1575	21.1278	23.4789	23.3776	21.3234	21.8481	21.5756	21.5983		0.132292	1.99666	0.21733		0.395593	0.484066		Q726M6	18432	28	5	2	1	0
DESVH	Q727E1	Q727E1	prfA	RF1_DESVH	Peptide chain release factor 1 (RF-1)	8	8	8	26.9	40.47	22.9144	20.751	16.8927	21.6382	21.192	22.2969	20.7375	21.5633	21.1736	21.9878	21.8024	21.6945	21.507	22.3708	21.5991	21.8802		-0.0748758	0.056338	0.242057		0.387576	0.491457		Q727E1	18432	28	5	2	1	0
DESVH	Q727H1	Q727H1	DVU_2884	Q727H1_DESVH	M18 family aminopeptidase (EC 3.4.11.-)	8	8	8	19.7	15.279	19.4609	19.461	20.0943	19.7043	20.0365	23.7659	24.0979	23.4038	22.0778	22.6831	21.9995	22.2871	22.8033	24.3277	23.8611	23.7932		3.69953	2.58286	4.08896		2.8817	0.00647208		Q727H1	18432	28	5	2	1	0
DESVH	Q728G0	Q728G0	htpG	HTPG_DESVH	Chaperone protein HtpG (Heat shock protein HtpG) (High temperature protein G)	15	15	15	30.5	123.01	21.0464	20.7943	20.0173	20.6816	19.4341	25.0047	23.259	23.8194	19.4185	22.6868	21.6354	21.7675	21.9355	22.8416	22.3573	22.4256		3.13782	1.08593	1.74399		1.91084	0.0307817		Q728G0	18432	28	5	2	1	0
DESVH	Q728L7	Q728L7	DVU_2586	Q728L7_DESVH	ABC transporter, ATP-binding protein	7	7	7	15.4	33.225	17.9006	17.4969	18.2125	17.8993	21.919	21.0536	21.0253	21.3956	22.5523	24.4838	22.3577	23.4753	24.1908	23.3246	24.0085	23.8867		3.49626	5.57605	5.98743		4.23347	0.00134821		Q728L7	18432	28	5	2	1	0
DESVH	Q728M8	Q728M8	DVU_2575	Q728M8_DESVH	Peptidase, M20/M25/M40 family	6	6	6	23.5	40.927	22.4716	22.1167	21.1427	22.0109	22.7232	24.0999	23.2344	23.4665	19.1391	21.4377	20.9372	20.7864	21.2214	22.7327	19.2277	21.6727		1.45554	-1.22455	-0.338266		0.319499	0.55694		Q728M8	18432	28	5	2	1	0
DESVH	Q728W9	Q728W9	DVU_2483	Q728W9_DESVH	Cytochrome c family protein	4	4	4	9.3	7.4324	21.562	21.1934	22.1584	21.6936	18.6516	20.5001	18.7858	19.5773	22.0875	22.0523	19.762	21.6238	23.6794	21.3146	22.9005	22.9238		-2.11634	-0.0697617	1.23024		0.591562	0.33854		Q728W9	18432	28	5	2	1	0
DESVH	Q728X6	Q728X6	gltA	Q728X6_DESVH	Glutamate synthase, small subunit (EC 1.4.1.13)	10	10	10	25.6	48.326	23.2272	23.1797	22.4931	23.0034	23.5889	23.8749	24.1526	23.8904	22.5959	23.0971	23.2089	22.9909	19.9534	23.7995	22.7165	22.8389		0.88706	-0.0124355	-0.164436		0.2786	0.60089		Q728X6	18432	28	5	2	1	0
DESVH	Q729P0	Q729P0	DVU_2310	Q729P0_DESVH	Metallo-beta-lactamase family protein	10	10	10	48	33.682	23.3557	23.1103	22.3012	22.988	19.6727	26.1549	25.3293	25.2257	21.7932	22.6634	22.1611	22.2503	19.2492	23.7376	21.7416	22.5258		2.23767	-0.737694	-0.462144		0.43077	0.456996		Q729P0	18432	28	5	2	1	0
DESVH	Q72AC5	Q72AC5	cheA-3	Q72AC5_DESVH	Chemotaxis protein CheA (EC 2.7.3.-)	6	6	6	8	11.423	21.096	20.972	20.6059	20.9059	19.376	20.9599	18.8192	20.0168	22.4252	22.0941	20.8444	21.9306	20.2407	22.0995	22.0634	21.6851		-0.88907	1.02471	0.779237		0.384516	0.493304		Q72AC5	18432	28	5	2	1	0
DESVH	Q72AK8	Q72AK8	msrA	Q72AK8_DESVH	Peptide methionine sulfoxide reductase MsrA (Protein-methionine-S-oxide reductase) (EC 1.8.4.11) (Peptide-methionine (S)-S-oxide reductase)	4	4	4	16.3	7.1763	23.7545	24.2686	23.9089	23.9937	19.397	24.2265	23.6953	23.4299	22.0511	23.084	22.136	22.5041	18.9136	22.9804	21.4246	21.8807		-0.563773	-1.48958	-2.11301		1.13039	0.122934		Q72AK8	18432	28	5	2	1	0
DESVH	Q72B06	Q72B06	DVU_1834	Q72B06_DESVH	Pyruvate carboxylase (EC 6.4.1.1)	15	15	15	14	125.3	19.8181	21.738	21.8241	21.3707	19.7078	22.0429	20.838	21.1645	23.2236	24.0687	22.9641	23.4993	23.6316	23.2964	23.7642	23.5772		-0.206184	2.12861	2.20643		1.65865	0.0490152		Q72B06	18432	28	5	2	1	0
DESVH	Q72CT6	Q72CT6	nusB	NUSB_DESVH	N utilization substance protein B homolog (Protein NusB)	3	3	3	17	14.88	22.1219	21.7782	20.9593	21.697	19.5269	21.9102	21.0644	21.131	20.2017	20.106	21.141	20.5629	19.2703	20.2965	20.3998	20.0706		-0.566036	-1.13417	-1.62644		1.51127	0.063369		Q72CT6	18432	28	5	2	1	0
DESVH	Q72D87	Q72D87	tatB	Q72D87_DESVH	Sec-independent protein translocase protein TatB	6	6	6	42.6	27.445	21.2448	21.2623	22.6689	21.8912	20.2142	23.1607	22.7441	22.4856	20.8723	22.2471	20.5314	21.4192	21.2734	22.1559	21.8451	21.8028		0.594455	-0.471961	-0.0884324		0.0203181	0.964911		Q72D87	18432	28	5	2	1	0
DESVH	Q72DC4	Q72DC4	DVU_1005	Q72DC4_DESVH	Uncharacterized protein	3	3	3	6.4	14.08	17.9018	18.4456	18.7262	18.397	19.3999	21.4082	21.48	21.0246	21.0465	22.1338	20.3641	21.3676	22.6101	21.2315	22.6003	22.2748		2.6276	2.97063	3.87776		2.73134	0.00800939		Q72DC4	18432	28	5	2	1	0
DESVH	Q72DG4	Q72DG4	DVU_0965	Q72DG4_DESVH	Uncharacterized protein	3	3	3	51.7	7.9628	19.5666	21.9472	19.1141	20.7762	19.0576	20.8147	18.9803	19.8862	21.8544	22.5656	23.5003	22.7972	21.5792	22.069	22.0451	21.9147		-0.889961	2.02097	1.13851		0.880592	0.19713		Q72DG4	18432	28	5	2	1	0
DESVH	Q72DM9	Q72DM9	gmk	KGUA_DESVH	Guanylate kinase (EC 2.7.4.8) (GMP kinase)	6	6	6	31.4	35.751	23.2462	22.9691	21.7926	22.7924	23.4463	22.6548	22.8096	23.0125	18.3835	20.6823	21.3573	20.5827	21.2511	22.0638	19.6184	21.2886		0.220099	-2.20971	-1.50381		0.934965	0.177218		Q72DM9	18432	28	5	2	1	0
DESVH	Q72DS4	Q72DS4	DVU_0855	Q72DS4_DESVH	Radical SAM domain protein	3	3	3	8.4	6.0772	19.7458	20.4093	20.2629	20.1662	20.3216	21.0665	20.4389	20.6476	22.1382	21.8302	19.5355	21.5332	19.06	21.4781	22.5726	21.6254		0.481344	1.36697	1.45917		0.352948	0.522335		Q72DS4	18432	28	5	2	1	0
DESVH	Q72EK3	Q72EK3	DVU_0575	Q72EK3_DESVH	Uncharacterized protein	2	2	2	20.4	6.6054	24.0608	23.0657	23.8937	23.7342	19.3698	24.2224	23.2811	23.2747	20.9769	22.7554	22.826	22.398	22.3989	23.0806	20.0085	22.2967		-0.459565	-1.33628	-1.43754		0.875163	0.199405		Q72EK3	18432	28	5	2	1	0
DESVH	Q72ET0	Q72ET0	purD	Q72ET0_DESVH	Phosphoribosylamine--glycine ligase (EC 6.3.4.13) (GARS) (Glycinamide ribonucleotide synthetase) (Phosphoribosylglycinamide synthetase)	15	15	15	42.7	116.97	25.0613	24.2645	23.468	24.4076	19.5631	23.4011	21.5495	22.2459	20.754	20.9902	21.0991	20.9548	20.8932	23.4826	19.7344	22.2086		-2.16177	-3.4528	-2.19901		1.13472	0.121993		Q72ET0	18432	28	5	2	1	0
DESVH	Q72F03	Q72F03	pepA	AMPA_DESVH	Probable cytosol aminopeptidase (EC 3.4.11.1) (Leucine aminopeptidase) (LAP) (EC 3.4.11.10) (Leucyl aminopeptidase)	8	8	8	18.1	19.309	18.625	22.1152	20.1413	20.9563	19.54	21.5782	21.1731	20.9922	19.8899	20.6289	21.0504	20.599	20.6317	20.6811	21.6284	21.0576		0.0359066	-0.357329	0.101278		0.257346	0.627091		Q72F03	18432	28	5	2	1	0
DESVH	Q72F25	Q72F25	DVU_0390	Q72F25_DESVH	Glycolate oxidase, subunit GlcD, putative	10	10	10	29.3	82.834	21.5535	22.0998	20.7218	21.5641	23.1657	24.2557	23.0461	23.5983	19.5393	21.2964	21.0634	20.8135	21.5591	22.4311	21.1483	21.8151		2.03422	-0.750581	0.250955		0.175125	0.727164		Q72F25	18432	28	5	2	1	0
DESVH	Q72FC1	Q72FC1	DVU_0293	Q72FC1_DESVH	Prokaryotic dksA/traR C4-type zinc finger family protein	5	5	5	61.9	19.956	22.7466	22.9885	22.9532	22.9	18.3926	23.3433	22.5933	22.4605	22.522	22.6789	23.2144	22.8365	19.7811	22.2244	21.4825	21.4727		-0.439475	-0.0634389	-1.42721		1.12113	0.12473		Q72FC1	18432	28	5	2	1	0
DESVH	Q72FQ1	Q72FQ1	carB	Q72FQ1_DESVH	Carbamoyl-phosphate synthase (glutamine-hydrolyzing) (EC 6.3.5.5)	6	6	6	7.7	8.3114	19.3275	17.0042	18.0911	18.4423	20.3965	23.1949	25.8135	24.475	26.6688	24.2916	25.937	25.9276	25.8407	23.4556	26.2198	25.573		6.03269	7.48527	7.13075		2.5195	0.0108545		Q72FQ1	18432	28	5	2	1	0
DESVH	Q72FX8	Q72FX8	trpB-1	Q72FX8_DESVH	Tryptophan synthase beta chain (EC 4.2.1.20)	5	5	5	13.8	44.745	22.3816	22.4636	20.5501	22.0228	19.2809	22.1411	21.5267	21.3969	21.2896	21.7133	21.1316	21.3996	21.784	22.4802	23.4811	22.7506		-0.625942	-0.62323	0.727801		0.419649	0.464129		Q72FX8	18432	28	5	2	1	0
DESVH	Q72FY9	Q72FY9	DVU_0074	Q72FY9_DESVH	Polysaccharide biosynthesis domain protein	5	5	5	31.3	14.585	22.1548	21.8062	21.6252	21.8791	19.7572	22.5223	22.2096	21.9024	20.1834	21.1683	21.7223	21.1554	19.89	22.3237	20.9575	21.3923		0.0233612	-0.72365	-0.486817		0.485595	0.411873		Q72FY9	18432	28	5	2	1	0
DESVH	Q727W0	Q727W0	DVU_2744	Q727W0_DESVH	High-affinity branched-chain amino acid ABC transporter, perisplasmic amino acid binding protein	13	13	13	45.5	131.14	24.268	23.9074	23.3589	23.8918	23.4354	22.8784	22.5356	22.9982	21.1944	22.9839	22.6066	22.441	19.5852	21.8178	19.6264	20.7506		-0.893564	-1.45078	-3.14118		1.95566	0.0283001		Q727W0	16384	28	6	0	2	0
DESVH	Q727W6	Q727W6	DVU_2738	Q727W6_DESVH	Methyl-accepting chemotaxis protein	13	13	11	16.2	31.224	22.2054	21.9303	21.7773	21.982	24.0378	23.5652	23.7579	23.8001	24.0721	24.4595	23.718	24.1149	23.9507	24.2085	24.7523	24.3434		1.81813	2.13293	2.36146		3.02193	0.00552959		Q727W6	16384	28	6	0	2	0
DESVH	Q72CS6	Q72CS6	fabH	FABH_DESVH	3-oxoacyl-[acyl-carrier-protein] synthase 3 (EC 2.3.1.180) (3-oxoacyl-[acyl-carrier-protein] synthase III) (Beta-ketoacyl-ACP synthase III) (KAS III)	6	6	6	18.8	61.928	22.5338	21.0717	20.4189	21.6213	23.6673	26.4719	26.1972	25.865	20.6562	22.6853	22.6029	22.2309	19.0371	25.1321	19.6241	23.599		4.24364	0.609611	1.97773		0.0124752	0.979091		Q72CS6	16384	28	6	0	2	0
DESVH	Q72D10	Q72D10	DVU_1121	Q72D10_DESVH	Uncharacterized protein	3	3	3	13.6	14.528	18.6067	17.3512	16.2577	17.7134	21.2772	20.9088	19.6287	20.7583	23.1597	22.6296	22.5063	22.794	23.851	22.0029	23.7205	23.3978		3.04492	5.08066	5.68444		2.5164	0.0108786		Q72D10	16384	28	6	0	2	0
DESVH	Q72EV5	Q72EV5	aroA	Q72EV5_DESVH	3-phosphoshikimate 1-carboxyvinyltransferase (EC 2.5.1.19) (5-enolpyruvylshikimate-3-phosphate synthase)	2	2	2	4.1	1.9723	20.0145	20.969	20.627	20.5888	22.3065	21.9837	22.6452	22.337	19.1653	17.5126	22.6638	21.2379	19.4659	22.3041	20.16	21.1692		1.7482	0.649137	0.580347		0.0402878	0.931262		Q72EV5	16384	28	6	0	2	0
DESVH	Q72G27	Q72G27	DVU_0034	Q72G27_DESVH	DSBA-like thioredoxin domain protein	14	14	14	45.2	142.35	24.7489	24.3786	24.2909	24.4868	24.5901	25.6884	25.0626	25.1842	21.9382	24.1644	23.5378	23.4758	21.1855	24.7667	22.5584	23.5602		0.697405	-1.01097	-0.926629		0.709782	0.271176		Q72G27	16384	28	6	0	2	0
DESVH	Q72AX6	Q72AX6	DVU_1864	Q72AX6_DESVH	DNA-binding protein HU, beta subunit, putative	4	4	4	30.1	29.813	17.1529	21.0247	19.4668	19.9333	19.8577	20.9687	21.5768	20.9625	22.327	21.4103	22.1724	22.0219	20.8663	20.7067	18.9941	20.398		1.02919	2.08852	0.464609		0.312273	0.564479		Q72AX6	15552	27	3	5	0	0
DESVH	Q72BL6	Q72BL6	gpmI	GPMI_DESVH	2,3-bisphosphoglycerate-independent phosphoglycerate mutase (BPG-independent PGAM) (Phosphoglyceromutase) (iPGM) (EC 5.4.2.12)	4	4	4	9	19.004	21.0497	20.8309	20.9727	20.9539	23.1185	22.3512	22.6497	22.7415	19.0139	20.9714	20.8927	20.5268	19.821	21.8238	20.7885	21.0358		1.78755	-0.427123	0.0818915		0.0852935	0.855213		Q72BL6	15552	27	3	5	0	0
DESVH	Q72DX1	Q72DX1	gatA	GATA_DESVH	Glutamyl-tRNA(Gln) amidotransferase subunit A (Glu-ADT subunit A) (EC 6.3.5.7)	6	6	6	18.4	72.948	21.5981	21.3522	21.4703	21.4771	19.9935	23.1473	22.5425	22.386	18.4523	21.4029	21.022	20.7419	20.0866	21.9565	21.6718	21.4381		0.908928	-0.735181	-0.03891		0.149597	0.766028		Q72DX1	15552	27	3	5	0	0
DESVH	P62412	P62412	pgk	PGK_DESVH	Phosphoglycerate kinase (EC 2.7.2.3)	20	20	20	59.5	183.84	25.7494	26.1825	25.6102	25.8685	21.0509	25.4336	23.9849	24.3487	19.5857	23.0821	23.0659	22.5519	19.8925	23.4089	22.084	22.3959		-1.51976	-3.31654	-3.47257		1.75503	0.0409594		P62412	13824	27	4	3	1	0
METMP	Q6LXE0	Q6LXE0	rpl5	RL5_METMP	50S ribosomal protein L5	9	9	9	38.1	115	27.5271	27.7634	28.3024	27.9017	20.4841	26.4439	25.5439	25.493	17.2022	19.0255	19.8391	19.0447	18.8453	20.1846	17.9494	19.2846		-2.40869	-8.85704	-8.61715		3.6787	0.00251811		Q6LXE0	13824	27	4	3	1	0
METMP	Q6LYF0	Q6LYF0	atpE	VATE_METMP	V-type ATP synthase subunit E (V-ATPase subunit E)	7	7	7	28.1	43.579	24.3209	23.6337	24.2015	24.0817	18.1507	20.6033	20.2371	19.9881	23.1996	22.4617	23.3527	23.0538	22.8112	22.4579	18.8965	22.113		-4.09358	-1.02791	-1.96865		0.984671	0.163366		Q6LYF0	13824	27	4	3	1	0
METMP	Q6LYP3	Q6LYP3	MMP0945	Q6LYP3_METMP	Glyceraldehyde-3-phosphate ferredoxin oxidoreductase	18	18	18	30.5	197.66	24.0764	23.9089	24.7794	24.3063	19.3328	20.243	20.8207	20.2548	23.8769	22.2765	23.1802	23.253	20.117	20.1253	23.7326	22.3663		-4.05154	-1.0533	-1.94002		1.11747	0.125216		Q6LYP3	13824	27	4	3	1	0
DESVH	Q726H2	Q726H2	DVU_3136	Q726H2_DESVH	Nitroreductase family protein	6	6	6	29.8	11.69	22.187	22.1331	21.4508	21.9603	18.3919	22.7763	22.7616	22.2183	20.9195	21.4242	20.9238	21.1093	19.8905	20.742	20.2195	20.3272		0.258042	-0.850933	-1.63307		2.0572	0.0237793		Q726H2	13824	27	4	3	1	0
DESVH	Q727L8	Q727L8	DVU_2837	Q727L8_DESVH	Uncharacterized protein	5	5	5	14.3	17.488	20.6625	21.1014	20.2896	20.7227	19.5812	20.9282	19.2373	20.1112	18.0801	21.7699	20.3803	20.73	19.9569	20.7373	20.0987	20.3058		-0.61149	0.00734721	-0.416885		0.554791	0.361872		Q727L8	13824	27	4	3	1	0
DESVH	Q728M1	Q728M1	DVU_2582	Q728M1_DESVH	Transcriptional regulator, TetR family	4	4	4	24.1	76.546	24.4883	23.4224	22.705	23.7256	19.3072	23.3645	22.2292	22.3792	21.9017	23.2829	22.4229	22.6502	19.8381	23.98	21.1139	22.6506		-1.34644	-1.07543	-1.07502		0.643297	0.310397		Q728M1	13824	27	4	3	1	0
DESVH	Q728S0	Q728S0	pheT	SYFB_DESVH	Phenylalanine--tRNA ligase beta subunit (EC 6.1.1.20) (Phenylalanyl-tRNA synthetase beta subunit) (PheRS)	8	8	8	10.5	14.1	19.9806	20.0984	17.8405	19.6048	18.2843	22.1531	20.9617	21.1592	22.201	23.0606	22.1343	22.5303	22.5205	22.7434	22.6612	22.6446		1.55444	2.92558	3.03985		1.97473	0.0274221		Q728S0	13824	27	4	3	1	0
DESVH	Q72B12	Q72B12	DVU_1827	Q72B12_DESVH	Acetylornithine deacetylase/succinyl-diaminopimelate desuccinylase family protein	11	11	11	36.6	27.309	21.9162	21.8998	20.7984	21.6237	20.5937	23.5066	22.0798	22.5112	18.9935	20.5155	20.19	20.0323	20.1334	20.839	18.2858	20.0888		0.887474	-1.59136	-1.53486		0.989074	0.161894		Q72B12	13824	27	4	3	1	0
DESVH	Q72BF4	Q72BF4	DVU_1682	Q72BF4_DESVH	GAF domain protein	5	5	5	18.3	46.842	19.9429	20.2372	19.9379	20.0463	18.9074	21.2962	21.0022	20.716	18.2134	20.7857	20.888	20.3653	20.9174	21.2176	21.5195	21.239		0.669664	0.318996	1.19272		2.38263	0.0138499		Q72BF4	13824	27	4	3	1	0
DESVH	Q72BQ4	Q72BQ4	DVU_1580	Q72BQ4_DESVH	Ribose 5-phosphate isomerase, putative	8	8	8	70.1	34.161	24.9178	24.7968	23.9097	24.6059	21.4481	25.0919	23.383	23.9778	18.7646	23.5626	22.923	22.7242	18.69	24.5054	21.936	23.1668		-0.628144	-1.88168	-1.43911		0.760429	0.246752		Q72BQ4	13824	27	4	3	1	0
DESVH	Q72C26	Q72C26	DVU_1458	Q72C26_DESVH	Chemotaxis protein CheZ, putative	2	2	2	16	7.772	21.9734	20.5687	20.8773	21.2724	21.7994	22.2435	22.054	22.0437	21.0504	21.0506	17.6778	20.5335	20.0712	20.8828	21.0865	20.7422		0.771256	-0.738876	-0.530229		0.364091	0.512423		Q72C26	13824	27	4	3	1	0
DESVH	Q72C57	Q72C57	DVU_1427	Q72C57_DESVH	Response regulator	7	7	7	61.3	23.587	24.2037	24.5477	24.728	24.5092	18.9269	25.3533	24.4344	24.3918	20.6076	24.3061	23.0477	23.3013	19.8019	23.3094	19.3616	21.9295		-0.117383	-1.20786	-2.57969		1.36206	0.0823594		Q72C57	13824	27	4	3	1	0
DESVH	Q72C60	Q72C60	gcvPB	Q72C60_DESVH	Glycine dehydrogenase (aminomethyl-transferring) (EC 1.4.4.2)	7	7	7	14.1	6.3375	18.1647	22.1596	21.53	21.3478	19.9074	21.4919	21.8771	21.3072	23.7135	22.079	23.1952	23.1431	22.5515	20.9824	23.2379	22.5254		-0.0406389	1.79525	1.17759		0.509828	0.393269		Q72C60	13824	27	4	3	1	0
DESVH	Q72CK5	Q72CK5	ftsH	Q72CK5_DESVH	ATP-dependent zinc metalloprotease FtsH (EC 3.4.24.-)	6	6	6	12.5	21.223	18.6041	19.7987	19.6793	19.451	18.6105	22.4935	21.3871	21.5241	23.1316	23.744	22.8659	23.2953	23.2231	22.4492	23.852	23.2849		2.07319	3.84438	3.83394		2.62694	0.00930242		Q72CK5	13824	27	4	3	1	0
DESVH	Q72CS7	Q72CS7	fabG	Q72CS7_DESVH	3-oxoacyl-(Acyl-carrier-protein) reductase (EC 1.1.1.100)	6	6	6	27.1	26.363	21.4195	20.9278	20.7163	21.052	23.8905	23.8277	23.7853	23.8351	18.2877	22.3182	22.221	21.7304	19.4382	23.0636	18.6115	21.6507		2.78314	0.67836	0.598724		0.178629	0.722403		Q72CS7	13824	27	4	3	1	0
DESVH	Q72DA0	Q72DA0	hisC	HIS8_DESVH	Histidinol-phosphate aminotransferase (EC 2.6.1.9) (Imidazole acetol-phosphate transaminase)	4	4	4	14.7	26.144	19.0281	19.9925	19.9758	19.73	19.9786	22.1306	21.7572	21.5435	21.6888	21.8506	21.1356	21.5894	21.7643	22.0303	22.2555	22.0306		1.81347	1.8594	2.30058		2.59751	0.00979542		Q72DA0	13824	27	4	3	1	0
DESVH	Q72DI6	Q72DI6	DVU_0943	Y943_DESVH	UPF0324 membrane protein DVU_0943	3	3	3	7.4	7.5501	19.5482	21.5037	21.4609	21.0749	19.7957	21.6313	20.6269	20.8771	24.8319	23.4506	22.0532	23.8601	19.2334	22.0718	23.2919	22.2816		-0.197766	2.7852	1.20669		0.195602	0.699434		Q72DI6	13824	27	4	3	1	0
DESVH	Q72DN1	Q72DN1	DVU_0898	Q72DN1_DESVH	Uncharacterized protein	3	3	3	9.2	0.95405	17.645	20.9148	20.7293	20.3175	19.4835	22.2947	21.3224	21.4341	20.75	22.5555	18.3482	21.393	21.7827	22.5723	22.2172	22.2263		1.11655	1.07551	1.90881		1.0516	0.142508		Q72DN1	13824	27	4	3	1	0
DESVH	Q72DN8	Q72DN8	DVU_0891	Q72DN8_DESVH	Aminotransferase, classes I and II	3	3	3	6.5	6.7866	22.3133	17.143	22.5356	21.8621	23.7545	23.5293	22.376	23.3331	23.7221	23.4225	17.9751	23.0099	24.6403	23.6642	24.2157	24.2274		1.47098	1.14774	2.3653		0.918701	0.182259		Q72DN8	13824	27	4	3	1	0
DESVH	Q72DW7	Q72DW7	grpE	GRPE_DESVH	Protein GrpE (HSP-70 cofactor)	5	5	5	19.9	6.8897	22.6182	23.0489	22.1264	22.6463	19.8493	25.0873	24.0389	24.0969	23.6184	23.5002	22.3936	23.2656	22.681	24.2172	23.7412	23.6775		1.45057	0.6193	1.03119		0.835887	0.214744		Q72DW7	13824	27	4	3	1	0
DESVH	Q72EU8	Q72EU8	trpB-2	Q72EU8_DESVH	Tryptophan synthase beta chain (EC 4.2.1.20)	8	8	8	29.4	66.54	23.2504	22.3595	22.6988	22.817	19.7378	24.4179	22.7958	23.2807	21.5582	23.1026	21.6928	22.2993	21.9629	23.4581	19.5995	22.3828		0.463678	-0.517636	-0.43421		0.402762	0.477723		Q72EU8	13824	27	4	3	1	0
DESVH	Q72FD8	Q72FD8	DVU_0276	Q72FD8_DESVH	Uncharacterized protein	6	6	6	47.7	27.614	23.618	21.5261	20.0238	22.4307	23.5934	22.105	21.5029	22.6786	19.0665	21.8318	21.3936	21.1615	19.511	22.0295	20.0611	20.9606		0.247909	-1.26916	-1.4701		0.38748	0.491161		Q72FD8	13824	27	4	3	1	0
DESVH	Q72G54	Q72G54	DVU_0006	Q72G54_DESVH	Universal stress protein family	6	6	6	47.4	8.7026	23.3898	22.8519	22.4358	22.9456	18.6618	22.5393	20.8087	21.4079	20.9065	21.8671	21.3356	21.4233	21.5307	22.5025	20.2896	21.7046		-1.53772	-1.52225	-1.24097		0.975287	0.165143		Q72G54	13824	27	4	3	1	0
DESVH	Q72G57	Q72G57	gyrB	Q72G57_DESVH	DNA gyrase subunit B (EC 5.99.1.3)	6	6	6	7.6	4.7846	17.8781	19.8601	20.4458	19.7366	19.6937	21.2349	21.6094	21.0504	22.7952	23.3022	22.7175	22.9624	21.9459	22.1286	21.6068	21.9096		1.31384	3.2258	2.17303		1.46461	0.0688999		Q72G57	13824	27	4	3	1	0
METMP	Q6LWZ9	Q6LWZ9	mcrB	Q6LWZ9_METMP	Methyl-coenzyme M reductase I, beta subunit (EC 1.8.-.-)	26	26	26	61.9	323.31	32.4536	32.4189	32.9152	32.6142	27.9148	28.8839	29.1963	28.7597	21.642	19.1676	22.3683	21.56	18.5037	18.3219	18.0632	18.3075		-3.85449	-11.0542	-14.3068		6.59891	0.000183073		Q6LWZ9	12288	28	6	1	0	1
METMP	Q6LX10	Q6LX10	rpl3	RL3_METMP	50S ribosomal protein L3	19	19	19	51.8	250.91	28.4228	28.6182	29.5413	28.9476	24.1183	26.3584	26.3633	25.9208	18.0232	18.0918	19.5291	18.7277	19.3803	18.5557	20.7364	19.8396		-3.02682	-10.22	-9.10807		3.67653	0.00250998		Q6LX10	12288	27	5	1	2	0
METMP	Q6M0Y5	Q6M0Y5	guaB	Q6M0Y5_METMP	Inosine-5'-monophosphate dehydrogenase (IMP dehydrogenase) (IMPD) (IMPDH) (EC 1.1.1.205)	28	28	27	68.2	323.31	25.8806	26.8844	27.4572	26.8777	18.4955	22.2833	19.7258	21.0114	20.7338	22.0284	20.9779	21.3621	21.1394	20.8224	22.0083	21.414		-5.86635	-5.51557	-5.46367		3.13185	0.00481293		Q6M0Y5	12288	28	6	1	0	1
DESVH	Q726J0	Q726J0	DVU_3117	Q726J0_DESVH	Uncharacterized protein	7	7	7	25.3	22.003	17.3198	19.228	20.3344	19.4168	18.3945	18.3541	19.0256	18.6255	22.7842	24.887	25.7824	24.931	21.2563	19.3551	23.1428	21.9832		-0.791269	5.5142	2.56635		0.749406	0.250887		Q726J0	12288	28	6	1	0	1
DESVH	Q727N1	Q727N1	DVU_2824	Q727N1_DESVH	Formate acetyltransferase	8	8	8	12	53.999	19.9026	22.3235	21.7576	21.6356	19.8296	21.4172	21.3907	21.043	21.9799	22.636	22.2065	22.3003	21.5741	21.8217	21.5452	21.6525		-0.592626	0.664678	0.0168655		0.162988	0.746098		Q727N1	12288	27	5	1	2	0
DESVH	Q728W2	Q728W2	DVU_2490	Q728W2_DESVH	Histidinol phosphatase, putative	2	2	2	7.3	4.0021	21.2136	21.4227	22.4764	21.8163	19.7137	23.2043	22.9989	22.5874	19.9905	21.4255	21.1422	20.9725	18.8096	21.7085	18.889	20.4749		0.771161	-0.843773	-1.34138		0.858074	0.205924		Q728W2	12288	27	5	1	2	0
DESVH	Q72A95	Q72A95	DVU_2102	Q72A95_DESVH	Outer membrane protein, OMP85 family	3	3	3	3.1	0.90976	21.8988	22.5712	22.5153	22.3589	19.6186	22.5789	22.2087	21.9216	22.0345	21.2233	22.4788	22.0007	22.7781	19.4127	20.6344	21.5973		-0.437337	-0.358212	-0.761561		0.61888	0.323488		Q72A95	12288	28	6	1	0	1
DESVH	Q72AT3	Q72AT3	ugd	Q72AT3_DESVH	UDP-glucose 6-dehydrogenase (EC 1.1.1.22)	5	5	5	12.4	19.023	20.2181	19.8101	20.6128	20.2506	19.0998	21.7594	20.3526	20.793	21.0126	21.8136	20.8832	21.2981	21.8226	21.529	22.0808	21.8283		0.542449	1.04753	1.57769		2.32368	0.0153347		Q72AT3	12288	27	5	1	2	0
DESVH	Q72AY8	Q72AY8	DVU_1852	Q72AY8_DESVH	Uncharacterized protein	3	3	3	23.2	14.795	22.1456	22.1507	21.9155	22.0747	20.6338	21.8264	22.3061	21.7433	21.8762	19.7766	22.3774	21.6966	19.9263	17.4706	20.3801	19.6929		-0.331419	-0.378112	-2.38178		1.44092	0.0717717		Q72AY8	12288	27	5	1	2	0
DESVH	Q72C63	Q72C63	DVU_1421	Q72C63_DESVH	Uncharacterized protein	5	5	5	45.8	86.123	21.4888	21.2561	21.2079	21.3229	19.7574	20.9245	19.3832	20.1786	21.6582	20.0296	18.1716	20.5716	20.9548	22.4078	23.2037	22.4558		-1.14427	-0.751312	1.13289		0.585396	0.342757		Q72C63	12288	27	5	1	2	0
DESVH	Q72D90	Q72D90	DVU_1039	Q72D90_DESVH	Lipoprotein, putative	4	4	4	14.1	32.028	20.4673	20.7519	21.3688	20.9131	19.7839	20.4347	21.1272	20.5515	21.7018	21.5987	21.9624	21.7625	21.9086	21.3839	21.7726	21.705		-0.361579	0.849432	0.791912		1.25406	0.0995134		Q72D90	12288	27	5	1	2	0
DESVH	Q72DP5	Q72DP5	DVU_0884	Q72DP5_DESVH	Uncharacterized protein	9	9	9	52.6	110.23	24.1488	23.7156	23.6248	23.8484	22.6156	23.6666	23.7757	23.4384	20.6893	22.2412	22.3197	21.9175	20.0915	22.2256	18.9158	21.0506		-0.409916	-1.9309	-2.79777		1.59638	0.0543187		Q72DP5	12288	27	5	1	2	0
DESVH	Q72DS0	Q72DS0	DVU_0859	Q72DS0_DESVH	Uncharacterized protein	2	2	2	3.1	1.0806	20.7695	21.2077	21.1174	21.0435	20.0105	17.2057	20.8562	19.9815	19.0465	21.7884	18.3373	20.5148	20.8781	21.0516	21.1309	21.024		-1.06204	-0.528688	-0.0194916		0.024694	0.957902		Q72DS0	12288	27	5	1	2	0
DESVH	Q72E95	Q72E95	DVU_0683	Q72E95_DESVH	Protein HflC	8	8	8	28.3	4.9143	19.3017	19.6523	20.2384	19.7834	19.6545	20.9538	17.7214	19.966	21.8064	22.612	21.0621	21.9634	23.1569	24.034	23.5436	23.623		0.182592	2.17998	3.83956		3.30281	0.00381063		Q72E95	12288	27	5	1	2	0
DESVH	Q72ER8	Q72ER8	DVU_0501	Q72ER8_DESVH	Uncharacterized protein	7	7	7	31.5	74.471	23.802	22.4713	21.4985	22.8953	19.305	23.1671	22.7118	22.4286	22.9089	23.3299	23.1074	23.1257	22.6281	23.8637	23.1308	23.2976		-0.466645	0.230393	0.402382		0.335984	0.540082		Q72ER8	12288	27	5	1	2	0
DESVH	Q729P7	Q729P7	DVU_2303	Q729P7_DESVH	Conserved domain protein	3	3	3	10.1	8.3652	19.1067	18.8526	18.9272	18.9661	19.3989	21.3642	21.2082	20.886	21.0841	20.5146	19.53	20.5095	21.0743	17.8138	21.4082	20.731		1.91987	1.54338	1.76488		0.421855	0.462943		Q729P7	11664	26	2	6	0	0
METMP	O74026	O74026	argH	ARLY_METMP	Argininosuccinate lyase (ASAL) (EC 4.3.2.1) (Arginosuccinase)	3	3	3	7.1	9.4006	21.8688	21.5618	22.468	22.0164	19.9063	22.774	22.0658	21.9956	22.2639	22.847	19.9898	22.1145	19.096	23.2881	21.9573	22.2415		-0.020812	0.0980244	0.225005		0.153301	0.76122		O74026	10368	26	3	4	1	0
METMP	P61350	P61350	gatB	GATB_METMP	Aspartyl/glutamyl-tRNA(Asn/Gln) amidotransferase subunit B (Asp/Glu-ADT subunit B) (EC 6.3.5.-)	4	4	4	10.7	5.5303	22.0202	24.904	21.9591	23.6586	18.6099	22.5694	22.0967	21.8203	20.9425	21.5465	21.2486	21.2668	19.4431	21.5664	20.6539	20.7977		-1.83834	-2.39176	-2.86092		0.980949	0.163707		P61350	10368	26	3	4	1	0
DESVH	Q725L4	Q725L4	DVU_3199	Q725L4_DESVH	Nucleoid-associated protein DVU_3199	4	4	4	33	40.93	17.2496	21.5522	21.5686	21.0113	19.0659	22.1197	20.8126	21.1432	22.1342	22.6668	22.7079	22.5256	20.5351	22.1649	20.453	21.2834		0.131816	1.51422	0.272045		0.23676	0.646935		Q725L4	10368	26	3	4	1	0
DESVH	Q726K4	Q726K4	tolB	TOLB_DESVH	Protein TolB	9	9	9	27.4	154.67	24.011	23.9614	22.5983	23.6537	18.9281	22.9935	22.3951	22.1911	19.3191	21.889	20.9325	21.0557	19.5399	23.3598	21.7487	22.2584		-1.46254	-2.59794	-1.39526		0.756166	0.247732		Q726K4	10368	26	3	4	1	0
DESVH	Q727S4	Q727S4	DVU_2781	Q727S4_DESVH	Uncharacterized protein	6	6	6	29.8	15.99	22.8565	22.7711	22.4524	22.7036	20.0182	22.1284	22.309	21.7853	17.897	22.408	21.9714	21.6571	19.599	22.1307	20.715	21.176		-0.918283	-1.04641	-1.5276		1.18879	0.111408		Q727S4	10368	26	3	4	1	0
DESVH	Q727T0	Q727T0	DVU_2774	Q727T0_DESVH	CBS domain protein/ACT domain protein	7	7	7	27.3	6.5351	21.4607	21.3223	18.2068	20.8854	18.4374	22.6158	21.6814	21.6894	22.377	22.5204	22.5346	22.4791	22.5007	21.5494	21.4973	21.9272		0.804033	1.59374	1.04188		0.6137	0.325563		Q727T0	10368	26	3	4	1	0
DESVH	Q728N1	Q728N1	DVU_2572	Q728N1_DESVH	Ferrous iron transport protein A, putative	3	3	3	41.9	14.296	20.3591	21.4181	21.4375	21.1513	18.3666	23.9056	22.1977	22.7295	20.973	23.6694	21.2648	22.51	20.4838	22.1131	20.6349	21.2784		1.57823	1.35872	0.127159		0.00296158	0.994572		Q728N1	10368	26	3	4	1	0
DESVH	Q729E7	Q729E7	hdrC	Q729E7_DESVH	Heterodisulfide reductase, C subunit	2	2	2	10.2	5.3309	19.2574	18.4898	20.1112	19.4357	19.1069	20.3335	18.6354	19.5439	20.1779	20.6336	20.2466	20.367	19.8798	20.19	21.1212	20.4978		0.108202	0.931316	1.06206		0.862929	0.204052		Q729E7	10368	26	3	4	1	0
DESVH	Q72CH1	Q72CH1	rpsQ	RS17_DESVH	30S ribosomal protein S17	4	4	4	39.8	8.9732	20.8691	22.0876	21.3935	21.5367	18.3194	22.897	21.6248	21.854	18.0207	22.62	20.6148	21.4028	20.6544	23.7706	19.7914	22.4229		0.31727	-0.133898	0.886191		0.0116843	0.979518		Q72CH1	10368	26	3	4	1	0
DESVH	Q72EL3	Q72EL3	gap-1	Q72EL3_DESVH	Glyceraldehyde-3-phosphate dehydrogenase (EC 1.2.1.-)	7	7	7	26.9	46.413	23.5273	23.7547	22.834	23.4222	19.1879	23.2432	22.4082	22.3549	18.82	22.2695	21.4559	21.4162	19.1462	22.1732	21.9544	21.5752		-1.0673	-2.00602	-1.84702		1.05783	0.140944		Q72EL3	10368	26	3	4	1	0
DESVH	Q72F62	Q72F62	DVU_0352	Q72F62_DESVH	Aminotransferase, DegT/DnrJ/EryC1/StrS family	6	6	6	17.8	42.438	22.3863	21.2601	21.1029	21.7036	20.0027	23.285	22.7025	22.5243	19.0484	21.6609	20.7217	20.8287	20.7075	22.2944	19.9373	21.3211		0.820713	-0.87487	-0.382414		0.306065	0.569881		Q72F62	10368	26	3	4	1	0
DESVH	Q72FV2	Q72FV2	DVU_0111	Q72FV2_DESVH	Response regulator	2	2	2	10.4	27.884	20.4377	20.2013	19.6576	20.1344	18.868	21.6521	21.3722	21.0445	20.0932	20.4002	19.963	20.1639	20.093	20.3951	18.4333	19.8582		0.910114	0.029561	-0.276167		0.283281	0.597261		Q72FV2	10368	26	3	4	1	0
DESVH	Q72FZ1	Q72FZ1	DVU_0072	Q72FZ1_DESVH	Glucose-1-phosphate cytidylyl-transferase (EC 2.7.7.33)	3	3	3	13.1	82.64	20.3414	20.3429	18.3825	19.9316	19.0562	21.4148	20.9614	20.7749	20.683	20.9574	20.7776	20.8105	20.8779	21.6195	20.8242	21.1551		0.84328	0.878905	1.22346		0.945478	0.173708		Q72FZ1	10368	26	3	4	1	0
METMP	Q6LZJ4	Q6LZJ4	MMP0633	Q6LZJ4_METMP	Rubrerythrin	16	16	16	80.3	218.83	28.2483	27.8949	28.7184	28.3269	22.0301	23.4377	23.4649	23.1133	19.5085	16.9788	16.9627	18.3506	19.3768	17.6161	17.1745	18.3887		-5.21354	-9.97631	-9.93817		3.86142	0.00196132		Q6LZJ4	9216	26	4	2	2	0
METMP	Q6M0F4	Q6M0F4	MMP0317	Q6M0F4_METMP	Uncharacterized protein	21	21	21	63.7	323.31	26.6469	26.6103	27.0704	26.7915	22.8052	24.2158	24.5661	24.0373	19.3395	21.496	19.0011	20.3982	18.9128	21.1494	18.3687	20.0056		-2.75412	-6.39323	-6.78586		2.96925	0.00582344		Q6M0F4	9216	26	4	2	2	0
METMP	Q6M0M1	Q6M0M1	rpl37ae	RL37A_METMP	50S ribosomal protein L37Ae (Ribosomal protein L43e)	7	7	7	49	39.989	25.7907	27.4997	28.3122	27.5293	24.2316	25.67	26.1991	25.5766	20.6126	17.9106	21.3098	20.5001	19.2478	18.0413	18.5426	18.6961		-1.95266	-7.02918	-8.83316		3.32579	0.00375255		Q6M0M1	9216	27	5	2	0	1
METMP	Q6M0W2	Q6M0W2	rps19e	Q6M0W2_METMP	30S ribosomal protein S19e	10	10	10	58.2	173.76	26.0768	26.9267	27.2943	26.8502	23.6662	25.3248	24.8591	24.769	20.8753	19.1852	21.2548	20.6748	18.717	18.0662	18.681	18.5173		-2.08118	-6.17538	-8.33288		4.4169	0.00121035		Q6M0W2	9216	27	5	2	0	1
DESVH	Q725Y1	Q725Y1	DVU_3293	Q725Y1_DESVH	Thiamine pyrophosphate-requiring enzyme	7	7	7	14.1	14.481	20.4723	21.5684	21.0616	21.1022	18.937	23.3885	22.0967	22.3437	20.73	21.9499	21.7467	21.5653	20.6426	23.0516	21.4474	22.068		1.24152	0.463077	0.965841		0.366191	0.510368		Q725Y1	9216	26	4	2	2	0
DESVH	Q726C1	Q726C1	DVU_3235	Q726C1_DESVH	IMP cyclohydrolase, putative	4	4	4	28	39.745	24.8227	23.3769	22.8814	23.9404	19.367	22.5093	20.9763	21.4691	17.8902	21.4295	20.7168	20.6069	19.7666	22.2074	18.0922	20.9349		-2.47129	-3.33355	-3.00547		1.29477	0.0921953		Q726C1	9216	26	4	2	2	0
DESVH	Q727B3	Q727B3	purB	Q727B3_DESVH	Adenylosuccinate lyase (ASL) (EC 4.3.2.2) (Adenylosuccinase)	4	4	4	10	2.3373	17.9048	21.0787	17.2873	19.7362	20.3192	22.0067	21.8483	21.5635	21.5454	21.9061	21.6591	21.7115	22.0596	21.7355	21.864	21.8925		1.82728	1.97529	2.15633		1.24697	0.100533		Q727B3	9216	26	4	2	2	0
DESVH	Q728D6	Q728D6	DVU_2667	Q728D6_DESVH	Phosphate ABC transporter, periplasmic phosphate-binding protein, putative	12	12	12	52.7	110.01	26.211	25.9729	26.0185	26.0712	19.1226	22.0263	22.5511	21.8044	18.4526	21.2721	21.6106	20.9538	19.938	21.923	17.8679	20.7307		-4.26677	-5.11738	-5.34055		2.2008	0.0186123		Q728D6	9216	26	4	2	2	0
DESVH	Q729Q1	Q729Q1	DVU_2299	Q729Q1_DESVH	Glycine/betaine/L-proline ABC transporter, ATP binding protein	7	7	7	19.9	13.922	20.3276	21.4079	20.8539	20.93	19.3433	22.5023	22.3036	21.9053	17.5979	21.0274	20.9689	20.4802	22.9987	22.262	22.2935	22.56		0.975243	-0.449835	1.63		1.8641	0.0334156		Q729Q1	9216	27	5	2	0	1
DESVH	Q729Q9	Q729Q9	DVU_2290	Q729Q9_DESVH	Hydrogenase, CooU subunit, putative	6	6	6	28.1	9.494	24.9124	24.1608	24.2188	24.473	19.8307	23.3667	21.3349	22.194	21.2697	23.5456	21.7522	22.5407	18.6966	21.8944	21.8661	21.3726		-2.27901	-1.93222	-3.10032		1.53133	0.0610269		Q729Q9	9216	27	5	2	0	1
DESVH	Q72AP4	Q72AP4	DVU_1948	Q72AP4_DESVH	Uncharacterized protein	5	5	5	58.3	183.71	23.1009	23.1215	22.5399	22.9447	18.8837	24.244	23.6226	23.4027	18.0724	23.6141	23.1761	22.8444	21.6449	23.3259	22.5009	22.6489		0.457938	-0.100306	-0.295842		0.341356	0.534302		Q72AP4	9216	26	4	2	2	0
DESVH	Q72B54	Q72B54	DVU_1784	Q72B54_DESVH	Oxidoreductase, short-chain dehydrogenase/reductase family	5	5	5	19.8	31.036	20.4042	21.6915	20.5717	21.0095	19.3526	19.9243	20.486	19.9942	20.2325	20.6839	21.5496	20.9282	18.5829	20.7037	20.6447	20.2496		-1.01534	-0.0812955	-0.759903		0.493443	0.405904		Q72B54	9216	26	4	2	2	0
DESVH	Q72BN1	Q72BN1	DVU_1604	Q72BN1_DESVH	Uncharacterized protein	6	6	6	46.4	34.498	22.9339	21.853	20.5706	22.0863	20.109	22.9475	20.8984	21.8287	20.6664	22.4252	21.0556	21.5909	21.0124	21.6093	20.5088	21.1135		-0.257578	-0.495409	-0.972741		0.419876	0.464277		Q72BN1	9216	26	4	2	2	0
DESVH	Q72BR7	Q72BR7	DVU_1567	Q72BR7_DESVH	Uncharacterized protein	3	3	3	40	2.8159	19.5492	20.1023	20.1871	19.9726	19.3415	20.4288	19.2025	19.7683	21.4508	20.9563	21.2031	21.2175	20.0001	20.9136	21.1289	20.7572		-0.204274	1.24488	0.784631		0.854191	0.20735		Q72BR7	9216	26	4	2	2	0
DESVH	Q72C79	Q72C79	DVU_1405	Q72C79_DESVH	Uncharacterized protein	2	2	2	20.4	45.319	22.1362	22.1944	21.8975	22.0817	19.0969	22.3275	21.5062	21.4845	18.002	21.4376	21.5328	20.9641	17.7575	21.1837	19.4492	20.0775		-0.597185	-1.11758	-2.00415		1.23532	0.102391		Q72C79	9216	26	4	2	2	0
DESVH	Q72CC3	Q72CC3	galE	Q72CC3_DESVH	UDP-glucose 4-epimerase (EC 5.1.3.2)	6	6	6	24.8	44.725	22.7928	22.3369	22.205	22.4675	19.1692	22.5579	22.6692	22.0944	21.0852	21.7049	21.3414	21.3998	21.8092	21.3958	21.5284	21.5883		-0.373136	-1.06777	-0.879277		1.79903	0.0376157		Q72CC3	9216	26	4	2	2	0
DESVH	Q72CE6	Q72CE6	lon	LON_DESVH	Lon protease (EC 3.4.21.53) (ATP-dependent protease La)	7	7	7	8.3	43.852	21.871	21.8871	16.8301	21.3157	23.4089	22.4225	22.4093	22.8274	22.4629	21.8571	21.6729	22.0385	22.6876	22.2004	22.2064	22.3835		1.51169	0.722775	1.06775		0.570463	0.352191		Q72CE6	9216	27	5	2	0	1
DESVH	Q72CJ4	Q72CJ4	DVU_1289	Q72CJ4_DESVH	Reductase, iron-sulfur binding subunit, putative	4	4	4	8.6	114.01	18.541	19.8298	20.5671	19.8661	19.0855	21.2473	20.291	20.4604	22.9236	22.8257	22.4514	22.7475	22.5464	21.5779	22.7727	22.3841		0.594389	2.88145	2.51807		1.72275	0.0434232		Q72CJ4	9216	26	4	2	2	0
DESVH	Q72CK0	Q72CK0	galU	Q72CK0_DESVH	UTP--glucose-1-phosphate uridylyltransferase (EC 2.7.7.9) (UDP-glucose pyrophosphorylase)	7	7	7	32.9	44.976	23.6041	24.1833	23.0782	23.692	22.6602	25.3717	23.671	24.333	20.4362	23.2166	21.4215	22.1514	18.2481	23.4815	19.4064	22.0154		0.640989	-1.54064	-1.6766		0.936815	0.176649		Q72CK0	9216	27	5	2	0	1
DESVH	Q72CN4	Q72CN4	fabD	Q72CN4_DESVH	Malonyl CoA-acyl carrier protein transacylase (EC 2.3.1.39)	9	9	9	35.3	48.579	23.4182	22.7291	19.8342	22.6018	21.1563	20.8516	21.1215	21.0494	21.154	19.5531	21.5315	20.9634	20.0875	18.8284	19.9094	19.7052		-1.55243	-1.63838	-2.89665		0.957474	0.170594		Q72CN4	9216	26	4	2	2	0
DESVH	Q72CV6	Q72CV6	DVU_1177	Q72CV6_DESVH	Uncharacterized protein	2	2	2	12.7	14.802	22.1988	21.6875	21.6142	21.8578	18.6488	22.081	21.883	21.4701	21.4927	21.5874	21.9232	21.6799	19.3849	21.7581	19.3369	20.6375		-0.387661	-0.177912	-1.22028		0.955272	0.171279		Q72CV6	9216	26	4	2	2	0
DESVH	Q72DH3	Q72DH3	rpsF	RS6_DESVH	30S ribosomal protein S6	6	6	6	52.5	28.076	22.4517	21.2688	20.7036	21.6643	19.9771	22.3468	20.698	21.3587	21.6933	22.4048	21.6212	21.9518	21.4542	22.5867	18.8154	21.6147		-0.305642	0.287511	-0.0496611		0.159371	0.751216		Q72DH3	9216	26	4	2	2	0
DESVH	Q72DH6	Q72DH6	tyrS	SYY_DESVH	Tyrosine--tRNA ligase (EC 6.1.1.1) (Tyrosyl-tRNA synthetase) (TyrRS)	8	8	8	23.6	83.147	22.1757	22.5743	21.371	22.1222	19.2228	21.7529	21.7482	21.2855	20.8933	22.2701	21.672	21.7177	18.9162	22.8563	21.2275	21.7449		-0.836615	-0.40442	-0.377268		0.362819	0.513507		Q72DH6	9216	26	4	2	2	0
DESVH	Q72DJ4	Q72DJ4	DVU_0935	Q72DJ4_DESVH	Methyl-accepting chemotaxis protein	10	8	8	12.6	96.326	16.8281	17.5271	18.6563	17.8695	18.892	22.0698	21.5782	21.3501	24.0126	23.6239	23.0438	23.6133	24.2028	23.0357	24.6223	24.0944		3.48069	5.74387	6.2249		3.03756	0.00539897		Q72DJ4	9216	26	4	2	2	0
DESVH	Q72DT8	Q72DT8	DVU_0841	Q72DT8_DESVH	Aspartate aminotransferase, putative	9	9	9	31.6	111.68	24.1037	23.2179	23.0825	23.543	23.3209	24.201	23.1325	23.6305	21.4775	22.2472	21.587	21.8124	19.1841	22.2554	20.9259	21.2716		0.0874876	-1.73061	-2.27142		1.3269	0.0878143		Q72DT8	9216	27	5	2	0	1
DESVH	Q72E80	Q72E80	rfbC	Q72E80_DESVH	dTDP-4-dehydrorhamnose 3,5-epimerase (EC 5.1.3.13)	4	4	4	22.6	13.368	23.0031	22.4708	21.7408	22.4942	20.2853	23.0785	21.9297	22.1674	19.653	21.3116	21.3902	20.9732	19.0697	22.5524	18.6523	21.1771		-0.326875	-1.52105	-1.31713		0.832045	0.216214		Q72E80	9216	26	4	2	2	0
DESVH	Q72E94	Q72E94	DVU_0684	Q72E94_DESVH	HflK protein, putative	5	5	5	16.7	74.245	18.7323	18.2108	19.6881	19.0098	18.8614	22.2031	22.1253	21.651	22.3759	22.8111	22.8161	22.6819	22.8238	23.1507	23.5738	23.2156		2.64122	3.67211	4.2058		3.05445	0.00530023		Q72E94	9216	26	4	2	2	0
DESVH	Q72EC2	Q72EC2	DVU_0656	Q72EC2_DESVH	UPF0434 protein DVU_0656	4	4	4	79.7	29.916	23.5261	23.2651	22.5361	23.1664	17.7775	22.8268	21.4069	21.7313	21.3076	20.8598	18.0304	20.5995	19.1936	20.0912	19.835	19.7536		-1.4351	-2.56693	-3.41282		2.98484	0.00574674		Q72EC2	9216	26	4	2	2	0
DESVH	Q72F60	Q72F60	DVU_0354	Q72F60_DESVH	Conserved domain protein	6	6	6	15.6	26.507	23.7698	22.7297	21.6867	22.9692	19.0311	21.4628	22.7248	21.7192	19.2144	21.642	21.365	21.0651	19.7448	21.9795	18.0846	20.7504		-1.24994	-1.90408	-2.21881		1.0253	0.150078		Q72F60	9216	26	4	2	2	0
DESVH	Q72FZ9	Q72FZ9	DVU_0064	Q72FZ9_DESVH	Uncharacterized protein	4	4	4	16.6	71.932	19.1781	19.2172	20.9679	20.0487	19.4243	20.5862	17.2285	19.6283	19.8162	19.8176	18.6982	19.5309	18.6026	19.6213	20.5903	19.8234		-0.420329	-0.517786	-0.225302		0.0783401	0.864684		Q72FZ9	9216	26	4	2	2	0
DESVH	Q72G17	Q72G17	fliN	Q72G17_DESVH	Flagellar motor switch protein FliN	6	6	6	26.5	21.123	22.4493	21.7361	21.7684	22.0238	19.942	21.6953	21.206	21.1168	18.6405	21.5269	22.1749	21.3761	19.2323	21.3399	18.763	20.24		-0.906976	-0.647703	-1.7838		1.254	0.099405		Q72G17	9216	26	4	2	2	0
DESVH	Q72G56	Q72G56	gyrA	Q72G56_DESVH	DNA gyrase subunit A (EC 5.99.1.3)	5	5	5	6.5	42.415	17.8788	17.0861	18.6529	18.0108	21.9078	20.8352	21.5401	21.4931	22.4841	22.568	22.3175	22.4602	23.5365	21.7608	23.4621	23.1162		3.4823	4.44946	5.10541		2.62698	0.0093268		Q72G56	9216	27	5	2	0	1
DESVH	Q728L8	Q728L8	DVU_2585	Q728L8_DESVH	Methyl-accepting chemotaxis protein	10	8	8	16.9	48.286	15.9088	18.9176	18.8296	18.3788	22.7817	19.5044	20.994	21.6747	22.9023	22.0114	22.0288	22.3775	23.6176	19.5766	22.3753	22.6016		3.2959	3.99862	4.22275		1.20339	0.108367		Q728L8	8192	27	6	0	1	1
DESVH	Q72D62	Q72D62	DVU_1067	Q72D62_DESVH	Membrane protein, Bmp family	6	6	6	24.6	11.096	19.3576	23.5818	17.3982	22.0907	22.6225	22.3096	22.0275	22.3403	23.4156	24.6778	23.6138	24.0152	24.3735	23.6653	23.8485	23.9946		0.249587	1.92449	1.90387		0.982438	0.163676		Q72D62	8192	27	6	0	1	1
DESVH	Q72DA8	Q72DA8	DVU_1021	Q72DA8_DESVH	Uncharacterized protein	7	7	7	23.5	40.566	20.633	22.0135	21.7615	21.5816	20.2314	21.811	17.8207	20.7088	21.2967	22.4546	21.5109	21.8464	20.9378	22.327	22.0981	21.9024		-0.872735	0.264802	0.320778		0.203298	0.691323		Q72DA8	8192	26	5	0	3	0
DESVH	Q729C9	Q729C9	DVU_2422	Q729C9_DESVH	Nitroreductase family protein	2	2	2	11.2	2.66	16.959	20.1265	20.0666	19.5916	19.768	21.276	22.2989	21.4496	21.4269	20.4367	22.3377	21.6005	19.0455	20.8043	21.2641	20.6366		1.85797	2.00886	1.04502		0.457448	0.434183		Q729C9	7776	25	2	5	1	0
DESVH	Q72BM6	Q72BM6	dapB	DAPB_DESVH	4-hydroxy-tetrahydrodipicolinate reductase (HTPA reductase) (EC 1.17.1.8)	3	3	3	12	6.2851	20.4225	21.7474	17.5644	20.7027	19.2349	22.1964	21.1621	21.3045	18.9948	21.7049	20.435	20.7684	20.1062	22.073	19.157	20.9614		0.601767	0.0657374	0.258695		0.130521	0.79218		Q72BM6	7776	25	2	5	1	0
DESVH	Q72DH4	Q72DH4	alr	ALR_DESVH	Alanine racemase (EC 5.1.1.1)	2	2	2	6.4	6.229	21.6725	21.725	21.7966	21.7323	18.9183	22.6216	22.9687	22.2685	18.9015	21.872	21.3563	21.1565	19.3006	21.6103	21.0219	20.9259		0.536258	-0.57573	-0.80639		0.71613	0.267497		Q72DH4	7776	25	2	5	1	0
DESVH	Q72DP9	Q72DP9	DVU_0880	Q72DP9_DESVH	Uncharacterized protein	2	2	2	17.1	2.7865	21.846	20.8626	20.7083	21.2321	19.6341	21.7388	22.2123	21.5439	19.9876	21.2518	20.7969	20.7684	19.5881	21.5484	19.9133	20.6224		0.311832	-0.46367	-0.609689		0.488371	0.409959		Q72DP9	7776	25	2	5	1	0
DESVH	P62637	P62637	cheB2	CHEB2_DESVH	Chemotaxis response regulator protein-glutamate methylesterase of group 2 operon (EC 3.1.1.61)	7	7	7	23.4	77.904	25.0617	22.9448	21.3839	23.8649	19.0424	22.6338	21.4011	21.6419	19.0976	22.3844	21.7913	21.6194	20.0401	22.6477	18.0584	21.3326		-2.22297	-2.24548	-2.53233		0.779887	0.23874		P62637	6912	25	3	3	2	0
METMP	Q6M0I1	Q6M0I1	hypD	Q6M0I1_METMP	Hydrogenase expression/formation protein	5	5	5	14.2	3.6168	21.8776	22.3254	22.8081	22.3868	24.3253	20.9602	20.8731	22.9893	21.5094	17.5468	21.8143	21.1257	24.3063	20.8893	18.8731	22.8806		0.602541	-1.26107	0.493824		0.240391	0.643523		Q6M0I1	6912	25	3	3	2	0
DESVH	Q725S5	Q725S5	DVU_3349	Q725S5_DESVH	Pyruvate flavodoxin/ferredoxin oxidoreductase, thiamine diP-binding domain protein	5	5	5	21.6	101.31	22.6636	22.5736	21.6768	22.368	20.3958	22.7822	21.363	21.8436	21.2813	23.6488	22.431	22.7631	21.4647	23.1173	18.3164	21.9695		-0.524354	0.39517	-0.398448		0.39136	0.487596		Q725S5	6912	25	3	3	2	0
DESVH	Q726R4	Q726R4	DVU_3042	Q726R4_DESVH	Lipoprotein, putative	3	3	3	23.1	11.44	20.9888	21.504	22.9892	22.0887	19.2429	21.5043	23.0159	21.9407	21.0248	21.7712	17.7631	20.9159	19.9146	17.8741	18.9712	19.1477		-0.147997	-1.17287	-2.94102		1.58695	0.0551865		Q726R4	6912	26	4	3	0	1
DESVH	Q72AC0	Q72AC0	DVU_2077	Q72AC0_DESVH	Uncharacterized protein	9	9	9	19.5	44.85	21.9887	23.3913	19.6647	22.3461	19.898	20.324	19.9882	20.082	19.7994	21.0386	19.1877	20.2199	19.284	20.4453	20.0271	19.9949		-2.26417	-2.12628	-2.35128		0.706712	0.272578		Q72AC0	6912	25	3	3	2	0
DESVH	Q72BV5	Q72BV5	DVU_1529	Q72BV5_DESVH	Cytokinin riboside 5'-monophosphate phosphoribohydrolase (EC 3.2.2.n1)	3	3	3	14.7	40.321	19.5569	20.4323	20.5872	20.2579	19.5054	22.3235	21.3708	21.4684	19.6387	20.8699	20.47	20.4118	19.7935	21.2044	20.6676	20.6658		1.21045	0.153922	0.407932		0.280154	0.600157		Q72BV5	6912	25	3	3	2	0
DESVH	Q72CH0	Q72CH0	rplN	RL14_DESVH	50S ribosomal protein L14	4	4	4	25.4	14.103	18.7022	17.5181	20.1331	19.1655	19.565	22.8434	20.932	21.7114	21.5274	22.6072	21.0778	21.8858	20.1707	22.6367	21.9692	21.9082		2.54589	2.72022	2.74267		1.24896	0.100318		Q72CH0	6912	25	3	3	2	0
DESVH	Q72D96	Q72D96	DVU_1033	Q72D96_DESVH	Competence/damage-inducible protein CinA protein, truncation	3	3	3	17.1	2.1873	21.6833	20.977	20.9413	21.2429	19.153	23.0317	21.8388	22.0369	18.19	21.5197	20.8368	20.7191	19.7664	21.6705	18.5807	20.5551		0.794009	-0.523771	-0.687805		0.570094	0.352173		Q72D96	6912	25	3	3	2	0
DESVH	Q72DC7	Q72DC7	DVU_1002	Q72DC7_DESVH	Conserved domain protein	2	2	2	15.2	5.9442	18.5609	19.3311	19.8449	19.3379	18.063	20.156	19.7122	19.5489	21.3995	20.2984	20.8448	20.9168	20.534	20.0543	20.0128	20.2204		0.211051	1.57895	0.882541		1.09791	0.130104		Q72DC7	6912	25	3	3	2	0
DESVH	Q72EV6	Q72EV6	DVU_0462	Q72EV6_DESVH	Chorismate mutase/prephenate dehydratase	5	5	5	16.9	41.829	17.6591	20.4017	21.4147	20.4801	19.5309	20.9491	20.5286	20.4491	22.2777	22.7205	20.7589	22.1301	21.5436	22.1907	20.942	21.648		-0.030966	1.65	1.1679		0.667187	0.295728		Q72EV6	6912	25	3	3	2	0
DESVH	Q72FM7	Q72FM7	DVU_0186	Q72FM7_DESVH	Uncharacterized protein	9	9	9	33.2	28.646	23.115	23.0071	21.172	22.6597	19.3674	25.1782	24.5106	24.3134	20.0419	21.1069	19.6319	20.3999	19.1115	23.2483	23.1748	22.6685		1.65372	-2.25981	0.00878817		0.144699	0.772992		Q72FM7	6912	26	4	3	0	1
METMP	O59648	O59648	glnA	GLNA_METMP	Glutamine synthetase (GS) (EC 6.3.1.2) (Glutamate--ammonia ligase)	26	26	26	52.2	323.31	30.03	29.6254	30.5906	30.1367	23.3166	26.9877	26.327	26.1777	20.2825	17.0579	17.673	19.0433	19.5526	17.1603	19.9218	19.2792		-3.95903	-11.0934	-10.8575		3.60261	0.00270923		O59648	6144	26	5	1	1	1
DESVH	P61700	P61700	alaS	SYA_DESVH	Alanine--tRNA ligase (EC 6.1.1.7) (Alanyl-tRNA synthetase) (AlaRS)	5	5	5	6.4	82.522	17.7192	20.2707	20.6092	19.9697	21.5588	22.3804	22.0853	22.0469	23.1739	22.2974	22.7108	22.7717	22.8982	21.7934	22.7237	22.5466		2.07721	2.80204	2.5769		1.40526	0.0761491		P61700	6144	26	5	1	1	1
METMP	Q6LZK7	Q6LZK7	atwA	Q6LZK7_METMP	Methyl coenzyme M reductase, component A2 (EC 1.8.-.-)	12	12	12	23	61.842	24.6435	22.5053	21.4179	23.4744	21.8556	19.1769	18.6312	20.6077	21.4949	21.7356	21.7538	21.6662	19.2323	17.8678	19.3959	18.9741		-2.86667	-1.80818	-4.50024		1.71179	0.0441844		Q6LZK7	6144	26	5	1	1	1
DESVH	Q729X1	Q729X1	DVU_2226	Q729X1_DESVH	Acetyl-CoA carboxylase, biotin carboxylase, putative	6	6	6	14.6	22.588	20.9411	20.9423	16.7577	20.3959	21.0318	22.0654	21.5898	21.623	22.577	22.4547	22.1602	22.4077	22.1676	22.9589	21.6068	22.3518		1.22706	2.01181	1.95588		0.866105	0.202981		Q729X1	6144	25	4	1	3	0
DESVH	Q72AD3	Q72AD3	DVU_2064	Q72AD3_DESVH	Oxidoreductase, 2-nitropropane dioxygenase family	11	11	11	33	23.936	22.4012	21.6888	20.7645	21.7662	21.6273	21.7955	22.1627	21.8794	21.7559	21.0028	21.3499	21.4024	18.988	22.1685	21.6823	21.4508		0.113184	-0.363856	-0.315466		0.241666	0.643618		Q72AD3	6144	26	5	1	1	1
DESVH	Q72BD2	Q72BD2	DVU_1704	Q72BD2_DESVH	Uncharacterized protein	5	5	5	77.3	38.858	17.7918	22.7412	20.251	21.4316	20.0407	18.9281	18.2984	19.2724	22.5939	23.2828	23.4172	23.1404	22.6617	21.6758	21.7005	22.0901		-2.15921	1.70874	0.658442		0.525818	0.381389		Q72BD2	6144	26	5	1	1	1
DESVH	Q72BR0	Q72BR0	rplY	RL25_DESVH	50S ribosomal protein L25 (General stress protein CTC)	7	7	7	38.9	33.519	23.6332	22.3099	22.1709	22.8659	20.3786	22.4409	21.7377	21.7463	22.5283	23.568	22.5867	22.978	22.0192	22.8459	23.0511	22.7028		-1.11958	0.112057	-0.163099		0.0398102	0.930325		Q72BR0	6144	26	5	1	1	1
DESVH	Q72CL8	Q72CL8	DVU_1265	Q72CL8_DESVH	Uncharacterized protein	7	7	7	28.1	32.195	21.6952	22.4153	22.5171	22.2527	18.5435	19.0662	19.8162	19.2374	22.3232	23.0087	23.3558	22.9567	22.0261	21.7552	22.5586	22.1527		-3.01528	0.704053	-0.0999132		0.0981171	0.837525		Q72CL8	6144	26	5	1	1	1
DESVH	Q72EV0	Q72EV0	trpC	Q72EV0_DESVH	Indole-3-glycerol phosphate synthase (EC 4.1.1.48)	3	3	3	10.5	2.0016	21.4614	20.9979	20.486	21.036	20.6254	18.7978	19.141	19.7534	19.3258	18.2353	20.4646	19.6172	20.1798	20.8405	21.2183	20.8074		-1.28259	-1.41873	-0.228586		0.221985	0.664225		Q72EV0	6144	25	4	1	3	0
DESVH	Q72G03	Q72G03	DVU_0060	Q72G03_DESVH	Efflux transporter, RND family, MFP subunit	8	8	8	32	115.44	17.6965	20.3034	17.3766	19.0921	22.8309	22.2336	22.086	22.4208	23.7705	23.1249	22.6355	23.2522	23.933	22.2529	23.8422	23.5187		3.32867	4.16008	4.42653		1.97925	0.0273818		Q72G03	6144	26	5	1	1	1
DESVH	Q72G28	Q72G28	DVU_0033	Q72G28_DESVH	Isochorismatase family protein	4	4	4	28.4	60.957	21.1836	21.9865	21.5778	21.6197	21.4408	22.3077	22.5451	22.1702	20.3361	21.3715	20.8233	20.9054	19.9537	21.793	17.9955	20.6424		0.550476	-0.714297	-0.977241		0.676257	0.290164		Q72G28	6144	25	4	1	3	0
DESVH	Q725H4	Q725H4	pgi	Q725H4_DESVH	Glucose-6-phosphate isomerase (EC 5.3.1.9)	6	6	6	18.8	33.437	21.2222	20.3522	18.6035	20.4112	20.605	19.5456	19.7722	20.0495	19.7593	19.6435	18.3117	19.3694	18.4946	19.7924	18.422	19.0502		-0.361693	-1.04179	-1.36094		0.579294	0.346663		Q725H4	5184	24	2	4	2	0
DESVH	Q725N2	Q725N2	glnA	Q725N2_DESVH	Glutamine synthetase, type I (EC 6.3.1.2)	6	6	6	11.4	9.8437	19.5679	21.4769	20.6592	20.7666	19.5337	20.8936	19.8187	20.2073	19.7173	20.5009	18.8955	19.8491	19.5152	20.9496	20.6591	20.494		-0.559311	-0.917483	-0.272611		0.0982394	0.837894		Q725N2	5184	24	2	4	2	0
DESVH	Q729B0	Q729B0	DVU_2442	Q729B0_DESVH	Heat shock protein, Hsp20 family	3	3	3	25.6	7.4961	20.845	20.8981	21.273	21.0183	20.9354	22.7142	22.2385	22.1368	19.9128	20.1498	19.5816	19.9	19.9951	21.4277	21.5706	21.1499		1.11854	-1.1183	0.131633		0.00476475	0.991134		Q729B0	5184	25	3	4	0	1
DESVH	Q729P2	Q729P2	DVU_2308	Q729P2_DESVH	Uncharacterized protein	2	2	2	16.6	7.601	23.032	22.6315	22.2823	22.6811	19.9675	22.6446	21.1758	21.6614	18.9155	21.2963	21.2403	20.8183	18.8754	21.5172	20.2157	20.5793		-1.01968	-1.86278	-2.10185		1.43471	0.0723112		Q729P2	5184	24	2	4	2	0
DESVH	Q729Z3	Q729Z3	tnaA	TNAA_DESVH	Tryptophanase (EC 4.1.99.1) (L-tryptophan indole-lyase) (TNase)	11	11	11	29.2	23.566	22.714	23.3871	23.3938	23.1982	19.2697	22.741	22.5446	22.129	19.3499	22.2666	22.2566	21.7695	18.7207	21.5574	22.3606	21.501		-1.06916	-1.4287	-1.69716		0.949008	0.172666		Q729Z3	5184	24	2	4	2	0
DESVH	Q72AR5	Q72AR5	ileS	SYI_DESVH	Isoleucine--tRNA ligase (EC 6.1.1.5) (Isoleucyl-tRNA synthetase) (IleRS)	6	6	6	7	5.0765	18.0938	20.5916	20.5917	20.129	19.2625	21.0874	20.5355	20.4765	21.9381	20.7719	21.8357	21.6023	22.1008	22.2126	22.4015	22.2437		0.347448	1.47328	2.11464		1.38196	0.0793951		Q72AR5	5184	25	3	4	0	1
DESVH	Q72BM3	Q72BM3	DVU_1612	Q72BM3_DESVH	ACT domain protein	6	6	6	50.3	194.54	24.0866	24.5228	23.4139	24.0771	18.8718	22.3835	21.958	21.6721	18.4289	19.3205	20.3941	19.601	20.1952	18.768	19.2261	19.523		-2.40496	-4.47613	-4.55408		3.01701	0.00557037		Q72BM3	5184	24	2	4	2	0
DESVH	Q72CV9	Q72CV9	DVU_1174	Q72CV9_DESVH	Uncharacterized protein	2	2	2	14.4	3.2555	18.2885	19.8819	16.5092	18.8108	20.295	22.075	22.3597	21.8173	21.8523	21.1326	22.0011	21.7087	22.0915	22.2494	23.2036	22.6032		3.00647	2.8979	3.79238		1.84466	0.034539		Q72CV9	5184	25	3	4	0	1
DESVH	Q72FS5	Q72FS5	DVU_0138	Q72FS5_DESVH	Response regulator	6	6	6	57.9	138.2	24.4678	23.1374	22.433	23.598	20.2372	21.08	21.1857	20.8921	18.779	20.6755	20.2372	20.0953	19.1228	19.8836	20.0352	19.7321		-2.70594	-3.50274	-3.86596		2.2887	0.0161541		Q72FS5	5184	24	2	4	2	0
METMP	Q6LX40	Q6LX40	ald	DHA_METMP	Alanine dehydrogenase (EC 1.4.1.1)	28	28	28	80.4	323.31	30.4546	29.8737	30.6492	30.3617	23.9434	27.0915	27.0559	26.569	18.3618	17.5597	19.9054	18.9432	19.2735	20.5303	18.9239	19.7501		-3.79275	-11.4186	-10.6116		4.42348	0.00121864		Q6LX40	4608	25	4	2	1	1
METMP	Q6LXF0	Q6LXF0	ef1b	EF1B_METMP	Elongation factor 1-beta (EF-1-beta) (aEF-1beta)	5	5	5	30.3	20.508	26.0888	25.9615	25.7066	25.9276	26.4487	25.1186	23.0453	25.4413	20.7835	17.0538	20.7248	20.2239	19.5086	18.5277	19.5438	19.2635		-0.486349	-5.7037	-6.66405		4.35724	0.00120516		Q6LXF0	4608	25	4	2	1	1
METMP	Q6LXG0	Q6LXG0	asd	Q6LXG0_METMP	Aspartate-semialdehyde dehydrogenase (ASA dehydrogenase) (ASADH) (EC 1.2.1.11) (Aspartate-beta-semialdehyde dehydrogenase)	21	21	21	76.1	210.81	28.4749	28.1743	28.509	28.3937	18.5155	24.4788	24.1377	23.7462	17.8397	17.3713	18.8357	18.149	19.8033	17.716	19.0563	19.0911		-4.64749	-10.2447	-9.30261		3.98095	0.00170696		Q6LXG0	4608	25	4	2	1	1
METMP	Q6M0F3	Q6M0F3	ilvD	ILVD_METMP	Dihydroxy-acid dehydratase (DAD) (EC 4.2.1.9)	17	17	17	34.5	206.06	26.7434	27.3371	28.0757	27.4882	18.7554	26.3854	23.133	24.951	19.6282	17.3908	18.0809	18.6794	23.0548	18.9709	24.8797	23.672		-2.53716	-8.80877	-3.81618		1.32999	0.087417		Q6M0F3	4608	25	4	2	1	1
METMP	Q6M0R8	Q6M0R8	moeA	Q6M0R8_METMP	Molybdenum cofactor biosynthesis protein	2	2	2	5.3	0.95245	23.9613	22.5588	22.055	23.0945	19.6236	23.2772	22.4578	22.4113	19.4616	21.7806	16.7401	20.4952	20.1008	21.4396	18.7446	20.4867		-0.683124	-2.59927	-2.60777		1.33995	0.0855446		Q6M0R8	4608	24	3	2	3	0
DESVH	Q726G8	Q726G8	DVU_3140	Q726G8_DESVH	Capsular polysaccharide transport protein, putative	8	8	8	22	123.82	25.4654	25.4279	25.4193	25.4376	19.9342	25.1872	25.4807	24.7734	18.8008	24.8745	18.0968	23.3237	19.1357	25.4231	19.1516	23.8748		-0.664287	-2.11393	-1.56283		0.938491	0.176154		Q726G8	4608	24	3	2	3	0
DESVH	Q727L9	Q727L9	DVU_2836	Q727L9_DESVH	Uncharacterized protein	3	3	3	29.7	39.715	22.4409	21.8805	21.9319	22.1074	20.2828	22.0031	21.4534	21.4085	17.4413	21.7756	22.2391	21.4707	20.6325	21.8833	17.9933	20.8714		-0.698885	-0.636658	-1.23598		0.758749	0.247225		Q727L9	4608	24	3	2	3	0
DESVH	Q729F2	Q729F2	DVU_2399	Q729F2_DESVH	Hydrogenase, putative	9	9	9	41.3	46.984	23.8444	24.2113	22.3594	23.6637	19.308	22.2581	22.0105	21.6526	21.5392	20.9439	20.7953	21.1299	19.1354	21.3283	18.8246	20.2236		-2.0111	-2.53375	-3.44007		1.72742	0.0430948		Q729F2	4608	25	4	2	1	1
DESVH	Q729H8	Q729H8	bamA	BAMA_DESVH	Outer membrane protein assembly factor BamA	7	7	7	10.5	52.31	20.2017	20.8334	20.509	20.5377	20.7718	20.7797	17.8725	20.2842	21.6124	21.4996	18.6051	21.0625	21.2297	20.7785	21.1634	21.0705		-0.253531	0.524795	0.532797		1.1077	0.127632		Q729H8	4608	24	3	2	3	0
DESVH	Q729M0	Q729M0	DVU_2330	Q729M0_DESVH	Iron-sulfur cluster carrier protein	3	3	3	11.6	2.2345	22.114	21.6391	23.2095	22.4763	23.261	24.1533	24.4362	24.0306	22.2978	22.4962	22.796	22.5447	18.9177	22.5658	18.875	21.1915		1.55432	0.068388	-1.28479		0.775159	0.240166		Q729M0	4608	25	4	2	1	1
DESVH	Q729W3	Q729W3	DVU_2234	Q729W3_DESVH	Uncharacterized protein	5	5	5	14.9	88.369	19.6398	20.4008	20.9625	20.4323	18.3839	22.9135	21.6379	21.8709	20.8829	21.5268	22.4666	21.773	20.1388	22.608	20.133	21.4672		1.4386	1.34076	1.03489		0.276472	0.602894		Q729W3	4608	24	3	2	3	0
DESVH	Q72A54	Q72A54	fba	Q72A54_DESVH	Fructose-1,6-bisphosphate aldolase, class II (EC 4.1.2.13)	9	9	9	31.6	50.787	24.513	24.0037	23.1009	23.9835	19.3816	23.0733	22.257	22.2067	18.7446	20.9296	19.4732	20.0085	19.3166	21.0082	19.0457	20.0705		-1.77679	-3.97495	-3.913		2.27832	0.0163683		Q72A54	4608	24	3	2	3	0
DESVH	Q72AT0	Q72AT0	DVU_1911	Q72AT0_DESVH	CBS domain protein	5	5	5	36.7	35.694	23.381	22.0809	22.1782	22.6762	20.241	21.7346	20.8652	21.0775	18.6314	21.35	20.615	20.5746	19.2038	20.6556	19.1276	19.8466		-1.59863	-2.10153	-2.82957		1.9458	0.028748		Q72AT0	4608	24	3	2	3	0
DESVH	Q72B43	Q72B43	hup-3	Q72B43_DESVH	DNA-binding protein HU	2	2	2	23.3	8.2999	19.4205	22.174	17.1323	20.8261	19.6878	18.6355	18.3112	19.0038	24.7027	25.6087	25.8007	25.4438	22.9131	18.8355	24.0685	23.0448		-1.82234	4.61766	2.21864		0.475821	0.418348		Q72B43	4608	25	4	2	1	1
DESVH	Q72C73	Q72C73	thiC	Q72C73_DESVH	Thiamine biosynthesis protein ThiC	4	4	4	11.2	19.513	21.9139	22.052	21.3586	21.8045	19.2791	21.176	21.0742	20.7288	20.9668	21.2877	20.5645	20.9696	21.593	21.8448	21.0365	21.5294		-1.07572	-0.834933	-0.275093		0.371747	0.505529		Q72C73	4608	25	4	2	1	1
DESVH	Q72CP2	Q72CP2	DVU_1241	Q72CP2_DESVH	Uncharacterized protein	5	5	5	37.1	12.091	23.3681	22.8188	22.7192	22.998	18.5313	23.6833	22.1905	22.5666	18.1679	22.3431	19.4874	21.0133	19.5058	22.5318	19.1096	21.2291		-0.431397	-1.98462	-1.76889		1.10615	0.127945		Q72CP2	4608	24	3	2	3	0
DESVH	Q72D65	Q72D65	DVU_1064	Q72D65_DESVH	Aconitate hydratase, putative	11	11	11	24.3	89.791	22.6419	21.8284	19.8074	21.8302	20.6094	21.7272	21.7944	21.469	21.2031	22.355	21.4746	21.7652	21.3868	22.6016	22.1229	22.12		-0.361181	-0.0650566	0.289742		0.267493	0.614526		Q72D65	4608	25	4	2	1	1
DESVH	Q72DA4	Q72DA4	upp	UPP_DESVH	Uracil phosphoribosyltransferase (EC 2.4.2.9) (UMP pyrophosphorylase) (UPRTase)	7	7	7	36.5	15.712	22.8348	22.0905	21.2599	22.2004	18.0514	23.624	23.1664	22.8457	19.4388	21.7694	21.4076	21.1678	20.4046	22.3159	19.9206	21.2729		0.645353	-1.0326	-0.927477		0.616114	0.324355		Q72DA4	4608	24	3	2	3	0
DESVH	Q72DA7	Q72DA7	DVU_1022	Q72DA7_DESVH	SUF system FeS assembly ATPase SufC, putative	3	3	3	12.8	13.91	18.985	20.6765	19.771	19.974	19.8977	20.2252	19.8404	19.998	20.6445	21.5392	20.6763	21.0162	19.9905	21.3539	20.4963	20.7254		0.024002	1.0422	0.75145		0.565874	0.354654		Q72DA7	4608	24	3	2	3	0
DESVH	Q72DE9	Q72DE9	DVU_0980	Q72DE9_DESVH	DAK2 domain protein	4	4	4	26.7	23.822	21.723	22.0295	21.7607	21.8443	19.159	21.2211	21.0876	20.7412	17.845	20.4376	19.1013	19.4958	19.3767	21.5405	19.1753	20.4586		-1.10308	-2.34844	-1.38567		1.11336	0.126263		Q72DE9	4608	24	3	2	3	0
DESVH	Q72DY5	Q72DY5	fabI	Q72DY5_DESVH	Enoyl-[acyl-carrier-protein] reductase [NADH] (EC 1.3.1.9)	7	7	7	29.1	23.81	22.9249	22.9101	23.2575	23.04	19.4929	23.8339	22.2528	22.7174	18.3736	21.842	18.0579	20.4748	19.7934	22.1977	21.5721	21.4901		-0.322625	-2.56515	-1.54988		1.18849	0.111353		Q72DY5	4608	24	3	2	3	0
DESVH	Q72E03	Q72E03	atpG	ATPG_DESVH	ATP synthase gamma chain (ATP synthase F1 sector gamma subunit) (F-ATPase gamma subunit)	4	4	4	17.5	4.7165	19.7452	21.2553	20.6756	20.6848	20.0597	19.0894	19.5711	19.6273	20.9926	21.4708	21.468	21.3273	19.053	21.3593	20.9549	20.7435		-1.05752	0.642435	0.0586743		0.0419553	0.928999		Q72E03	4608	25	4	2	1	1
DESVH	Q72E13	Q72E13	DVU_0766	Q72E13_DESVH	Transporter, putative	4	4	4	30.1	12.693	19.0627	17.3177	18.9297	18.622	19.6392	20.6972	19.7632	20.1149	22.6327	21.0505	21.3751	21.8569	22.559	20.9707	22.6049	22.2158		1.49293	3.23493	3.59385		2.01363	0.0258548		Q72E13	4608	24	3	2	3	0
DESVH	Q72EC8	Q72EC8	cbiKp	CBIKP_DESVH	Sirohydrochlorin cobaltochelatase CbiKP (EC 4.99.1.3) (Sirohydrochlorin ferrochelatase CbiKP) (EC 4.99.1.4)	3	3	3	9.1	205.21	20.3141	21.2717	21.024	20.9238	18.2835	25.3755	23.9207	24.247	19.0461	22.4304	24.9082	23.5824	19.9225	23.5372	18.6778	22.1107		3.32319	2.65855	1.18685		0.0358918	0.938099		Q72EC8	4608	24	3	2	3	0
DESVH	Q72EX9	Q72EX9	DVU_0439	Q72EX9_DESVH	YCII-related domain protein	2	2	2	20.8	3.3868	22.413	20.9383	21.6237	21.7829	20.3919	21.8142	20.9023	21.1587	18.4995	20.387	18.443	19.4157	18.1932	19.9288	19.6359	19.4255		-0.624204	-2.3672	-2.35741		1.60854	0.0530544		Q72EX9	4608	24	3	2	3	0
DESVH	Q72F75	Q72F75	DVU_0339	Q72F75_DESVH	D-isomer specific 2-hydroxyacid dehydrogenase family protein	11	11	11	38.9	115.82	22.7211	21.5157	21.2618	21.982	23.7716	22.9531	22.0922	23.0968	20.7442	20.0145	20.9566	20.6248	18.9801	20.7853	19.6947	20.0124		1.11482	-1.35723	-1.96959		1.3602	0.0826038		Q72F75	4608	25	4	2	1	1
DESVH	Q72FR5	Q72FR5	DVU_0148	Q72FR5_DESVH	Lipoprotein, putative	6	6	6	32.5	13.32	23.4002	25.0204	25.4974	24.8775	18.6607	17.8026	18.767	18.4697	27.4845	27.6946	27.4454	27.5457	19.0018	20.4744	23.5623	22.1915		-6.4078	2.66818	-2.68607		1.14759	0.11994		Q72FR5	4608	25	4	2	1	1
DESVH	Q72FS7	Q72FS7	DVU_0136	Q72FS7_DESVH	Uncharacterized protein	5	5	5	69.4	7.7626	22.494	21.8756	22.3126	22.25	19.8889	22.8982	22.3367	22.1627	19.4991	21.8904	21.5818	21.304	18.3373	21.5273	17.9015	20.194		-0.0873468	-0.945983	-2.05603		1.20663	0.107817		Q72FS7	4608	24	3	2	3	0
METMP	Q6LX08	Q6LX08	rpl2	RL2_METMP	50S ribosomal protein L2	13	13	13	45.4	62.721	25.6732	27.0967	27.6298	27.0073	22.8388	25.535	25.9187	25.2481	19.6641	17.8869	20.4689	19.6826	19.6865	16.873	19.0527	18.9389		-1.75926	-7.32475	-8.06848		2.87786	0.00650751		Q6LX08	4096	25	5	0	2	1
METMP	Q6LXD7	Q6LXD7	rpl6	RL6_METMP	50S ribosomal protein L6	12	12	12	63.7	323.31	28.2923	28.0517	28.9653	28.4901	24.1668	26.5953	26.1467	25.9504	18.956	18.1205	18.7737	18.6589	19.585	17.913	19.3842	19.1269		-2.53972	-9.83117	-9.36315		4.04517	0.00161773		Q6LXD7	4096	25	5	0	2	1
METMP	Q6LY56	Q6LY56	MMP1135	Q6LY56_METMP	Flavodoxin:Beta-lactamase-like	25	25	3	60.8	323.31	29.582	29.0083	30.1353	29.6475	21.7804	25.6505	25.5483	25.0656	18.5089	17.937	17.7014	18.0901	18.856	17.8871	19.2961	18.7909		-4.58192	-11.5574	-10.8566		4.48629	0.00121678		Q6LY56	4096	25	5	0	2	1
DESVH	Q72E15	Q72E15	hup-2	Q72E15_DESVH	DNA-binding protein HU	2	2	2	22	21.851	15.6323	16.9863	17.7864	17.0486	22.6125	23.5596	23.054	23.1272	27.6232	27.7963	27.846	27.7583	25.1658	25.7724	27.3893	26.4274		6.07857	10.7097	9.37877		3.28064	0.00394792		Q72E15	4096	26	6	0	0	2
DESVH	Q72WF7	Q72WF7	DVUA0132	Q72WF7_DESVH	CRISPR-associated protein, TM1801 family	9	9	9	40	122.08	22.5108	22.1847	21.4168	22.1061	22.9561	21.943	21.2879	22.2272	18.8163	18.7426	19.7267	19.1686	18.9148	19.3302	19.0931	19.1228		0.121144	-2.93748	-2.98331		2.96992	0.00583621		Q72WF7	4096	26	6	0	0	2
DESVH	Q72WJ8	Q72WJ8	katA	Q72WJ8_DESVH	Catalase (EC 1.11.1.6)	13	13	13	31.1	165.87	22.8402	23.0145	22.8423	22.9013	21.7695	24.0764	24.5493	23.8644	18.5202	18.2318	18.3465	18.3711	18.7661	18.4008	19.1739	18.8148		0.963046	-4.53027	-4.08656		4.2383	0.00135478		Q72WJ8	4096	26	6	0	0	2
DESVH	Q726F4	Q726F4	DVU_3154	NTPA_DESVH	Non-canonical purine NTP pyrophosphatase (EC 3.6.1.19) (Non-standard purine NTP pyrophosphatase) (Nucleoside-triphosphate diphosphatase) (Nucleoside-triphosphate pyrophosphatase) (NTPase)	6	6	6	29.5	7.7239	21.5703	21.8572	17.3671	21.1708	21.3162	20.2074	18.2397	20.3932	19.2748	20.3464	20.8988	20.3184	19.8544	20.4889	18.1809	19.7884		-0.777583	-0.852375	-1.38231		0.179095	0.72217		Q726F4	3888	23	1	5	2	0
DESVH	Q72BL7	Q72BL7	rsfS	Q72BL7_DESVH	Ribosomal silencing factor RsfS	4	4	4	32.1	5.591	20.9674	19.8058	19.0998	20.1657	19.8893	20.675	20.4872	20.3875	17.5407	19.9418	17.8028	18.859	19.3442	21.7527	19.4502	20.6439		0.22182	-1.30671	0.478199		0.083162	0.858192		Q72BL7	3888	23	1	5	2	0
DESVH	Q72CA2	Q72CA2	DVU_1382	Q72CA2_DESVH	HesB family selenoprotein	5	5	5	32.7	38.589	24.0228	23.4246	21.9793	23.3662	19.1877	24.2863	23.8979	23.5438	20.2011	23.234	21.9798	22.2733	20.3643	23.2942	19.33	21.9666		0.177653	-1.09291	-1.3996		0.738164	0.256225		Q72CA2	3888	24	2	5	0	1
DESVH	P61940	P61940	ribH	RISB_DESVH	6,7-dimethyl-8-ribityllumazine synthase (DMRL synthase) (LS) (Lumazine synthase) (EC 2.5.1.78)	3	3	3	23.1	17.064	20.0633	20.6844	20.318	20.378	20.0459	21.2964	19.7176	20.5229	18.7389	20.7528	20.0861	20.0767	19.3655	19.8904	20.0937	19.8145		0.14498	-0.301269	-0.563428		0.94908	0.17282		P61940	3456	24	3	3	1	1
METMP	Q6LWL4	Q6LWL4	vhuG	Q6LWL4_METMP	F420-non-reducing hydrogenase subunit (EC 1.12.-.-)	15	15	15	56.9	184.5	27.3405	27.4229	27.3761	27.3802	19.5728	22.6609	23.952	22.9097	19.3211	18.2468	19.6514	19.1862	20.033	19.0521	19.4624	19.5724		-4.47048	-8.194	-7.80782		4.98627	0.000652477		Q6LWL4	3456	24	3	3	1	1
METMP	Q6LX45	Q6LX45	porC	Q6LX45_METMP	Pyruvate oxidoreductase (Synthase) subunit gamma (EC 1.2.7.1)	5	5	5	31.2	17.805	21.6714	21.7878	20.6587	21.4536	19.5385	20.9274	20.5374	20.4434	19.315	20.5861	20.4371	20.2129	19.9103	18.7857	20.1768	19.7376		-1.01019	-1.24068	-1.71603		1.45729	0.069878		Q6LX45	3456	23	2	3	3	0
METMP	Q6LY44	Q6LY44	leuC	Q6LY44_METMP	3-isopropylmalate dehydratase large subunit (EC 4.2.1.33) (Alpha-IPM isomerase) (Isopropylmalate isomerase)	17	17	17	46.7	289.69	25.7997	26.3159	25.4038	25.8884	20.4389	22.3803	19.5885	21.2856	20.4853	18.5305	19.4621	19.7077	19.956	24.696	20.5937	23.2429		-4.60271	-6.1807	-2.6455		1.2723	0.0960101		Q6LY44	3456	24	3	3	1	1
METMP	Q6LZB5	Q6LZB5	iorB2	Q6LZB5_METMP	Indolepyruvate oxidoreductase subunit beta 2 (EC 1.2.7.-)	2	2	2	13.8	3.8748	21.1279	21.4633	20.7242	21.1364	21.3382	20.9083	21.213	21.1642	18.9368	21.4585	19.7905	20.4477	20.0171	20.154	18.13	19.677		0.0278843	-0.688611	-1.4594		1.14395	0.120252		Q6LZB5	3456	23	2	3	3	0
DESVH	Q726H1	Q726H1	DVU_3137	Q726H1_DESVH	Oxidoreductase, short chain dehydrogenase/reductase family	5	5	5	15.5	5.419	19.1426	21.2763	21.3553	20.883	22.7189	22.2115	22.2538	22.4136	20.0073	20.5743	21.4924	20.8231	17.483	19.6359	20.9577	19.948		1.53064	-0.0599002	-0.934985		0.422172	0.462994		Q726H1	3456	23	2	3	3	0
DESVH	Q728Q1	Q728Q1	gltX	SYE_DESVH	Glutamate--tRNA ligase (EC 6.1.1.17) (Glutamyl-tRNA synthetase) (GluRS)	6	6	6	12.5	5.2675	23.4135	20.0493	17.1577	21.9794	18.7723	20.2395	18.0958	19.3217	18.8123	20.2412	18.2485	19.3546	19.6052	20.9112	21.619	20.9292		-2.65766	-2.62472	-1.05014		0.0949044	0.841313		Q728Q1	3456	23	2	3	3	0
DESVH	Q729N3	Q729N3	DVU_2317	Q729N3_DESVH	Methyl-accepting chemotaxis protein, putative	6	4	4	10.4	89.875	16.4664	22.0462	22.3439	21.6312	19.6176	22.3389	22.2065	21.7993	23.3809	23.6685	22.4948	23.2615	22.9791	23.7586	23.6677	23.5079		0.168107	1.63025	1.87671		0.759527	0.247023		Q729N3	3456	24	3	3	1	1
DESVH	Q72AT9	Q72AT9	DVU_1901	Q72AT9_DESVH	Peptidylprolyl isomerase (EC 5.2.1.8)	8	8	8	22.7	71.352	24.9916	23.9564	23.7466	24.3401	18.6967	23.3119	22.7996	22.5276	21.4607	21.8475	22.3531	21.9336	19.1717	21.7477	19.3192	20.5994		-1.8125	-2.40646	-3.7407		1.97071	0.027579		Q72AT9	3456	24	3	3	1	1
DESVH	Q72AX1	Q72AX1	DVU_1869	Q72AX1_DESVH	Methyl-accepting chemotaxis protein	8	6	6	10	36.699	21.6087	23.169	22.6651	22.6156	18.7819	18.1698	19.2018	18.7781	23.1425	23.2754	22.3986	22.9871	22.5373	22.3202	23.0562	22.6718		-3.83755	0.371445	0.0561599		0.111715	0.821195		Q72AX1	3456	24	3	3	1	1
DESVH	Q72BK6	Q72BK6	yfiA	Q72BK6_DESVH	Ribosomal subunit interface protein	5	5	5	22.9	5.8421	24.4743	23.5413	22.611	23.7362	19.1924	21.0858	19.2738	20.1368	19.1744	21.4071	22.555	21.5998	19.7468	20.8631	21.7862	21.0255		-3.59944	-2.1364	-2.7107		1.57917	0.0558566		Q72BK6	3456	23	2	3	3	0
DESVH	Q72BN5	Q72BN5	DVU_1600	Q72BN5_DESVH	Adenylate cyclase	3	3	3	21.2	2.7114	20.6609	20.1544	18.7465	20.0536	22.3676	21.2242	20.4478	21.5625	20.1777	17.5801	19.8718	19.574	19.441	18.3938	17.9107	18.7279		1.50896	-0.479598	-1.32562		0.806685	0.227151		Q72BN5	3456	23	2	3	3	0
DESVH	Q72BQ3	Q72BQ3	DVU_1581	Q72BQ3_DESVH	Uncharacterized protein	3	3	3	30.2	14.282	17.9239	18.7911	21.5	20.2216	21.5	20.9734	21.0157	21.1835	21.4387	20.947	21.36	21.2641	21.0903	21.3624	20.9174	21.1351		0.961852	1.04249	0.913469		0.725052	0.262812		Q72BQ3	3456	24	3	3	1	1
DESVH	Q72D86	Q72D86	guaA	GUAA_DESVH	GMP synthase [glutamine-hydrolyzing] (EC 6.3.5.2) (GMP synthetase) (Glutamine amidotransferase)	7	7	7	15.7	11.266	21.4446	20.4967	15.8456	20.4817	20.0567	21.2835	19.5011	20.4793	20.7552	20.8905	18.0984	20.3446	21.6292	21.1167	20.1757	21.0912		-0.00241593	-0.137072	0.6095		0.407668	0.474326		Q72D86	3456	23	2	3	3	0
DESVH	Q72DC1	Q72DC1	DVU_1008	Q72DC1_DESVH	Uncharacterized protein	5	5	5	25.5	82.486	21.9967	22.4765	22.4995	22.3421	19.1456	21.6547	21.7828	21.2515	20.5967	19.5124	20.313	20.209	19.9094	19.7929	18.2752	19.4909		-1.09062	-2.13311	-2.85124		2.25587	0.016947		Q72DC1	3456	23	2	3	3	0
DESVH	Q72E47	Q72E47	valS	SYV_DESVH	Valine--tRNA ligase (EC 6.1.1.9) (Valyl-tRNA synthetase) (ValRS)	7	7	7	7.6	3.3572	23.3202	23.4611	18.07	22.8253	18.1301	23.5051	22.8755	22.6604	24.7211	23.8104	23.7011	24.1541	24.541	23.8992	24.4849	24.3361		-0.164973	1.32876	1.51074		0.685519	0.284851		Q72E47	3456	24	3	3	1	1
DESVH	Q72EF1	Q72EF1	ptB	Q72EF1_DESVH	Phosphotransbutyrylase (EC 2.3.1.19)	2	2	2	8.7	14.223	18.8904	17.7627	21.8144	20.4829	21.3852	21.3987	21.886	21.5761	21.4848	20.9054	21.495	21.3201	22.2457	21.5067	18.9472	21.4269		1.09322	0.837186	0.944044		0.377824	0.500142		Q72EF1	3456	24	3	3	1	1
DESVH	Q72EH0	Q72EH0	DVU_0608	Q72EH0_DESVH	Methyl-accepting chemotaxis protein	8	6	6	12.6	27.208	20.9774	20.2866	20.4467	20.6014	19.584	16.8161	19.4493	19.0401	21.2529	20.8219	20.4542	20.88	21.3058	19.7075	21.2096	20.9008		-1.56135	0.27856	0.299428		0.110769	0.821784		Q72EH0	3456	24	3	3	1	1
METMP	Q6LX49	Q6LX49	porE	Q6LX49_METMP	Conserved archaeal protein, pyruvate oxidoreductase-associated	6	6	6	44.9	77.616	23.6491	22.7113	21.9878	22.9424	19.2032	20.3638	24.1699	22.727	22.2165	24.378	22.5482	23.3826	20.2232	17.7835	18.5676	19.2248		-0.215436	0.44018	-3.71759		1.97787	0.0274197		Q6LX49	3072	24	4	1	2	1
METMP	Q6LXD1	Q6LXD1	rpl15	RL15_METMP	50S ribosomal protein L15	10	10	10	55.9	82.697	25.8538	26.0888	27.2497	26.5344	19.3339	24.2598	24.5158	23.8299	18.7318	17.3353	18.062	18.1529	19.3141	19.4607	20.3203	19.7702		-2.70447	-8.38148	-6.7642		3.63532	0.00261009		Q6LXD1	3072	25	5	1	0	2
METMP	Q6LXF1	Q6LXF1	MMP1400	Q6LXF1_METMP	Uncharacterized protein	6	6	6	83.3	89.184	26.3275	27.231	27.3948	27.0547	22.0113	24.2858	23.4209	23.5129	19.0662	18.4798	19.315	18.9943	18.487	18.1452	20.3849	19.3656		-3.54173	-8.06032	-7.68905		3.30655	0.003798		Q6LXF1	3072	25	5	1	0	2
METMP	Q6LXM6	Q6LXM6	rpl13	RL13_METMP	50S ribosomal protein L13	5	5	5	41.6	103.89	26.8517	26.8135	26.7803	26.8155	23.8638	24.9877	24.9688	24.6931	19.3954	18.955	18.761	19.0621	19.1731	18.6083	22.8208	21.4169		-2.12239	-7.75339	-5.39861		2.12852	0.020839		Q6LXM6	3072	24	4	1	2	1
METMP	Q6LXM7	Q6LXM7	rpl18e	RL18E_METMP	50S ribosomal protein L18e	9	9	9	65	123.04	26.3774	26.2543	27.4856	26.8189	22.315	25.3574	24.9797	24.6916	18.335	19.5624	19.3722	19.1813	18.4545	17.7677	17.8114	18.0469		-2.1273	-7.63758	-8.77202		4.37336	0.00120681		Q6LXM7	3072	24	4	1	2	1
METMP	Q6LYC8	Q6LYC8	leuA	Q6LYC8_METMP	2-isopropylmalate synthase (EC 2.3.3.13)	6	6	6	17.1	29.827	23.3811	23.0957	22.7756	23.1052	19.8844	21.814	21.7929	21.3977	21.0364	21.3291	21.331	21.2386	19.8402	20.8149	18.6716	20.025		-1.7075	-1.86656	-3.08016		2.1679	0.0197162		Q6LYC8	3072	24	4	1	2	1
METMP	Q6LZE3	Q6LZE3	aroA'	ADHS_METMP	2-amino-3,7-dideoxy-D-threo-hept-6-ulosonate synthase (ADH synthase) (ADHS) (ADTH synthase) (EC 2.2.1.10)	13	13	13	55.9	236.23	28.4146	28.0907	28.7556	28.4458	20.7111	25.0667	24.5435	24.2847	18.8867	18.3798	17.7892	18.4201	20.3564	18.2812	19.8019	19.7112		-4.16112	-10.0257	-8.73465		3.79249	0.00217097		Q6LZE3	3072	24	4	1	2	1
METMP	Q6LZJ9	Q6LZJ9	MMP0628	Q6LZJ9_METMP	Probable Molybdenum-pterin binding protein	3	3	3	44.1	12.412	24.5345	23.8858	23.9891	24.1656	18.991	19.8093	17.9675	19.1088	23.5054	22.4064	20.6614	22.604	21.4941	17.9294	19.4317	20.314		-5.05676	-1.56152	-3.85157		1.89528	0.0315784		Q6LZJ9	3072	23	3	1	4	0
METMP	Q6M0L1	Q6M0L1	rpl10	RL10_METMP	50S ribosomal protein L10 (Acidic ribosomal protein P0 homolog)	20	20	20	60.3	208.8	27.6234	26.5674	26.5426	27.0047	19.4577	23.9519	22.8284	22.9551	19.8278	18.4424	20.8228	19.9981	19.7336	17.4992	20.6412	19.7755		-4.04957	-7.00657	-7.22914		2.79919	0.00728307		Q6M0L1	3072	23	3	1	4	0
METMP	Q6M125	Q6M125	rpl21e	RL21_METMP	50S ribosomal protein L21e	4	4	4	39.2	40.571	24.3733	24.6742	25.4184	24.8911	23.8813	23.2015	25.1462	24.3062	19.1714	18.192	20.2809	19.4602	19.0645	18.1513	19.3272	18.9288		-0.584931	-5.4309	-5.9623		3.64656	0.00262478		Q6M125	3072	24	4	1	2	1
DESVH	Q725S7	Q725S7	DVU_3347	Q725S7_DESVH	Pyruvate ferredoxin/flavodoxin oxidoreductase family protein	5	5	5	36.3	149.95	21.9354	21.4784	21.5757	21.6769	19.079	21.6897	20.3638	20.7487	18.1052	21.6579	18.2904	20.3143	20.5322	21.1774	20.6484	20.8143		-0.928185	-1.36259	-0.862576		1.65025	0.0495916		Q725S7	3072	24	4	1	2	1
DESVH	Q726L8	Q726L8	DVU_3088	Q726L8_DESVH	ATP-dependent RNA helicase, DEAD/DEAH box family	2	2	2	6.9	12.583	18.2946	18.1474	19.3327	18.6939	21.9018	20.7776	20.8172	21.2657	23.6247	23.3392	22.5273	23.2337	23.7037	21.9864	23.8563	23.3912		2.57179	4.53981	4.6973		2.53952	0.0106279		Q726L8	3072	25	5	1	0	2
DESVH	Q727F2	Q727F2	DVU_2903	Q727F2_DESVH	HD domain protein	5	5	5	12.2	48.762	17.6559	20.2426	17.8591	19.0993	18.3273	21.3957	20.2274	20.4561	21.5211	21.7961	21.2217	21.5319	22.3266	22.0463	21.8016	22.0741		1.35685	2.43266	2.97488		1.83287	0.0353131		Q727F2	3072	24	4	1	2	1
DESVH	Q727Q1	Q727Q1	DVU_2804	Q727Q1_DESVH	Metallo-beta-lactamase family protein	6	6	6	13.8	37.016	23.8489	23.7946	24.6348	24.1465	20.5217	16.8759	21.4554	20.5169	19.7224	18.0585	18.5792	18.9599	18.5098	17.9667	19.7824	18.9613		-3.62959	-5.18664	-5.18523		3.04764	0.00531816		Q727Q1	3072	25	5	1	0	2
DESVH	Q728P9	Q728P9	DVU_2554	Q728P9_DESVH	Uncharacterized protein	3	3	3	12.6	12.466	21.2739	20.4547	19.3671	20.5635	20.5235	21.6911	17.9186	20.7086	19.4757	18.7065	18.6557	18.9972	19.1665	21.1589	19.6539	20.2553		0.145082	-1.56631	-0.308249		0.172826	0.730477		Q728P9	3072	23	3	1	4	0
DESVH	Q72AP0	Q72AP0	DVU_1952	Q72AP0_DESVH	Uncharacterized protein	3	3	3	15.2	4.7805	17.1318	18.539	18.9207	18.3762	22.058	20.8519	21.3923	21.5184	22.5171	22.1038	21.7701	22.1628	22.6199	21.4556	23.3543	22.6718		3.14215	3.78657	4.29561		2.27857	0.0163937		Q72AP0	3072	25	5	1	0	2
DESVH	Q72AV4	Q72AV4	DVU_1886	Q72AV4_DESVH	Uncharacterized protein	2	2	2	12.9	10.984	20.0463	19.4424	19.3147	19.6378	19.4295	21.1134	17.8909	20.0327	17.9376	20.1594	18.939	19.2912	19.0729	20.8405	20.7154	20.4		0.394884	-0.346572	0.762198		0.423921	0.461912		Q72AV4	3072	23	3	1	4	0
DESVH	Q72BL3	Q72BL3	purQ	Q72BL3_DESVH	Phosphoribosylformylglycinamidine synthase I (EC 6.3.5.3)	4	4	4	19	6.3782	21.0622	20.7178	20.3703	20.7443	19.8961	21.4091	18.8359	20.4267	20.1497	21.5913	20.474	20.8775	19.3072	21.709	17.9163	20.459		-0.317551	0.133183	-0.285248		0.403855	0.476918		Q72BL3	3072	23	3	1	4	0
DESVH	Q72BT9	Q72BT9	DVU_1545	Q72BT9_DESVH	Hemolysin-type calcium-binding repeat/calx-beta domain protein	14	14	14	9.4	168.13	23.6698	24.0397	23.9153	23.883	22.4613	23.0991	23.4789	23.0718	18.5694	19.9641	20.2808	19.7719	19.0632	20.6327	19.8336	19.9825		-0.811129	-4.11107	-3.90043		3.00814	0.00564036		Q72BT9	3072	24	4	1	2	1
DESVH	Q72EB3	Q72EB3	DVU_0665	Q72EB3_DESVH	Nitrogen fixation protein NifU	12	12	12	49.1	82.145	24.1372	24.0511	23.7297	23.9831	19.1497	24.5083	23.2959	23.4652	21.0338	22.2569	20.5867	21.4732	18.7394	23.7931	19.0964	22.304		-0.517818	-2.50989	-1.67907		0.9845	0.163254		Q72EB3	3072	24	4	1	2	1
DESVH	Q72FG3	Q72FG3	DVU_0251	Q72FG3_DESVH	UPF0721 transmembrane protein	2	2	2	6.6	5.916	17.6034	17.8682	19.1117	18.3536	19.9118	23.0667	21.7203	22.072	22.2845	23.9485	22.5089	23.1156	23.3939	23.9271	25.5797	24.6157		3.71838	4.76201	6.26203		2.78896	0.00738677		Q72FG3	3072	25	5	1	0	2
DESVH	Q72C61	Q72C61	lpdA	Q72C61_DESVH	2-oxoglutarate dehydrogenase, E3 component, lipoamide dehydrogenase (EC 1.8.1.4)	5	5	5	14.9	15.715	21.743	21.8504	22.1568	21.9276	18.4304	23.2808	23.4391	22.8006	17.6924	20.9066	21.8824	20.942	18.8927	22.1115	19.9263	20.935		0.873006	-0.985577	-0.992567		0.773522	0.240599		Q72C61	2916	23	1	6	0	1
DESVH	Q3V890	Q3V890	pdxA	Q3V890_DESVH	4-hydroxythreonine-4-phosphate dehydrogenase (EC 1.1.1.262) (4-(phosphohydroxy)-L-threonine dehydrogenase)	4	4	4	14.3	58.521	19.9401	18.9157	18.1813	19.1928	22.3542	20.2601	21.2196	21.526	18.5275	20.1351	20.817	20.1022	21.0628	20.2961	19.2372	20.3808		2.33319	0.909436	1.18801		0.740393	0.255159		Q3V890	2592	23	2	4	1	1
METMP	Q6M0Y8	Q6M0Y8	fumA	Q6M0Y8_METMP	Fumarate hydratase (EC 4.2.1.2)	3	3	3	14.2	5.7388	20.5366	21.9471	21.5068	21.4416	18.4922	20.4054	19.0219	19.5419	19.5036	20.5334	18.2478	19.7096	19.9764	17.9369	20.1474	19.6358		-1.8997	-1.73195	-1.8058		1.12912	0.123011		Q6M0Y8	2592	23	2	4	1	1
DESVH	Q726X5	Q726X5	leuA	Q726X5_DESVH	2-isopropylmalate synthase (EC 2.3.3.13) (Alpha-IPM synthase) (Alpha-isopropylmalate synthase)	5	5	5	13.6	20.328	16.7731	22.2179	20.6059	21.066	18.7062	20.8376	18.7344	19.7996	20.3928	20.1481	18.4313	19.8787	19.0385	20.1144	20.8083	20.158		-1.26644	-1.18732	-0.908055		0.0239589	0.958857		Q726X5	2592	22	1	4	3	0
DESVH	Q728S2	Q728S2	rpe	Q728S2_DESVH	Ribulose-phosphate 3-epimerase (EC 5.1.3.1)	2	2	2	12.2	4.4313	17.7717	20.2261	20.4825	19.8902	23.0849	22.4976	23.5527	23.1081	18.9578	21.8978	18.5729	20.6116	19.743	22.6967	22.5363	22.1289		3.21783	0.721384	2.23862		0.772725	0.240805		Q728S2	2592	23	2	4	1	1
DESVH	Q72AW6	Q72AW6	clpB	CLPB_DESVH	Chaperone protein ClpB	8	8	8	14.2	79.368	20.0739	20.8017	20.168	20.3856	19.3457	21.6497	20.4428	20.7746	20.8606	21.2791	21.0384	21.0696	20.5498	21.5922	18.5461	20.6912		0.389043	0.68399	0.305622		0.0438392	0.926281		Q72AW6	2592	23	2	4	1	1
DESVH	Q72C78	Q72C78	purM	Q72C78_DESVH	Phosphoribosylformylglycinamidine cyclo-ligase (EC 6.3.3.1) (AIR synthase) (AIRS) (Phosphoribosyl-aminoimidazole synthetase)	6	6	6	22.9	33.986	23.0667	20.4715	18.919	21.7709	18.8969	20.4008	20.9303	20.2992	19.6493	19.6342	19.3056	19.5382	19.8235	19.9562	20.3706	20.0694		-1.47161	-2.23267	-1.70148		0.249475	0.635091		Q72C78	2592	22	1	4	3	0
DESVH	Q72C89	Q72C89	DVU_1395	Q72C89_DESVH	C4-type zinc finger protein, DksA/TraR family	3	3	3	45.2	11.013	17.7325	18.9639	19.8441	19.0867	18.5858	21.498	20.6178	20.6582	18.7165	20.6196	21.16	20.4792	21.4596	20.1711	21.0057	20.9719		1.57152	1.39248	1.88519		1.3225	0.0883691		Q72C89	2592	22	1	4	3	0
DESVH	Q72CS3	Q72CS3	DVU_1210	Q72CS3_DESVH	Uncharacterized protein	5	5	5	44.9	46.486	23.8224	23.3941	22.9067	23.4222	19.0494	23.6429	22.1266	22.5341	17.9779	21.9634	22.5826	21.7565	21.8871	21.3081	18.5424	21.1241		-0.888105	-1.66574	-2.29808		1.23231	0.102979		Q72CS3	2592	23	2	4	1	1
DESVH	Q72CV7	Q72CV7	DVU_1176	Q72CV7_DESVH	Uncharacterized protein	5	5	5	33.5	36.365	22.2639	20.9644	20.3297	21.417	19.998	21.5868	20.6463	20.8921	19.277	21.1455	20.6035	20.5319	20.0373	21.1486	18.4037	20.2525		-0.524918	-0.88514	-1.16452		0.605186	0.330791		Q72CV7	2592	23	2	4	1	1
DESVH	Q72EZ5	Q72EZ5	DVU_0423	Q72EZ5_DESVH	Universal stress protein family	4	4	4	46.8	42.06	24.2978	23.1617	22.4572	23.5071	19.0071	22.8885	20.7402	21.6747	19.7253	22.0322	19.9532	20.9721	19.7013	20.6175	19.125	19.9473		-1.83236	-2.53495	-3.55975		2.1433	0.0202587		Q72EZ5	2592	23	2	4	1	1
DESVH	P61779	P61779	hisH	HIS5_DESVH	Imidazole glycerol phosphate synthase subunit HisH (EC 2.4.2.-) (IGP synthase glutamine amidotransferase subunit) (IGP synthase subunit HisH) (ImGP synthase subunit HisH) (IGPS subunit HisH)	3	3	3	11.7	1.9766	22.7498	22.2148	21.6686	22.2777	18.9092	22.7621	21.8253	21.8476	19.7291	20.6921	18.9054	19.9574	19.8536	21.1588	18.776	20.2486		-0.43013	-2.32034	-2.02912		1.40575	0.0761644		P61779	2304	22	2	2	4	0
METMP	P62065	P62065	argJ	ARGJ_METMP	Arginine biosynthesis bifunctional protein ArgJ [Cleaved into: Arginine biosynthesis bifunctional protein ArgJ alpha chain; Arginine biosynthesis bifunctional protein ArgJ beta chain] [Includes: Glutamate N-acetyltransferase (EC 2.3.1.35) (Ornithine acetyltransferase) (OATase) (Ornithine transacetylase); Amino-acid acetyltransferase (EC 2.3.1.1) (N-acetylglutamate synthase) (AGSase)]	19	19	18	57.8	323.31	27.207	26.6909	27.234	27.0647	20.8275	23.6372	23.4483	23.0665	19.2537	18.892	20.4792	19.7102	18.8312	21.298	19.8511	20.3432		-3.99812	-7.35449	-6.72148		3.17547	0.00455743		P62065	2304	24	4	2	0	2
METMP	Q6LWU1	Q6LWU1	MMP1615	Q6LWU1_METMP	Uncharacterized protein	7	7	7	42.4	21.849	26.0331	26.0143	26.5594	26.2252	19.3854	22.5064	19.4029	21.2216	19.2524	16.3359	19.3782	18.8203	19.4815	17.4791	18.4977	18.7082		-5.00359	-7.40484	-7.51697		3.6619	0.00257489		Q6LWU1	2304	22	2	2	4	0
METMP	Q6LXE2	Q6LXE2	rpl24p	RL24_METMP	50S ribosomal protein L24P	10	10	10	54.6	79.147	26.5517	26.604	27.9114	27.1694	22.3291	25.2775	25.2616	24.7756	18.7238	17.342	19.8501	18.9735	20.3002	18.4351	17.7702	19.249		-2.39376	-8.19593	-7.92042		3.13258	0.00482644		Q6LXE2	2304	24	4	2	0	2
METMP	Q6LXS3	Q6LXS3	MMP1275	Q6LXS3_METMP	Uncharacterized protein	3	3	3	12	2.2643	21.2722	21.4606	22.4421	21.8213	19.1949	20.7182	23.0806	21.8315	19.2798	18.906	25.0003	23.463	25.991	23.0128	19.2064	24.59		0.0101929	1.64173	2.76869		0.194504	0.700676		Q6LXS3	2304	22	2	2	4	0
METMP	Q6LXU8	Q6LXU8	fwdA	Q6LXU8_METMP	Tungsten containing formylmethanofuran dehydrogenase, subunit A (EC 1.2.99.5)	28	28	28	49.6	317.54	30.0065	29.937	30.6429	30.232	22.7921	25.6807	25.128	24.9571	20.0663	19.4151	18.5765	19.4761	19.1494	19.5191	18.7915	19.1838		-5.27484	-10.7558	-11.0482		5.44487	0.000652536		Q6LXU8	2304	24	4	2	0	2
METMP	Q6LXY1	Q6LXY1	MMP1213	Q6LXY1_METMP	Uncharacterized protein	10	10	10	67.7	143	26.7553	26.6757	26.7883	26.7406	19.5636	23.3676	22.9593	22.6506	19.1236	18.3115	20.2383	19.4398	19.4982	16.9143	19.1801	18.8907		-4.08992	-7.30079	-7.84991		3.26411	0.00405904		Q6LXY1	2304	23	3	2	2	1
METMP	Q6LZP7	Q6LZP7	rps17e	RS17E_METMP	30S ribosomal protein S17e	8	8	8	71.4	43.47	20.045	23.492	22.9828	22.7505	19.6196	20.8869	20.3641	20.3802	18.9691	17.9764	19.9621	19.1886	18.9688	19.5028	18.8575	19.1381		-2.37033	-3.56194	-3.61235		1.31328	0.0893523		Q6LZP7	2304	23	3	2	2	1
METMP	Q6M085	Q6M085	HMmA	Q6M085_METMP	Archaeal histone A	5	5	5	71.6	64.732	30.5019	30.8125	31.3284	30.9219	18.7652	27.5113	25.2987	26.2109	18.5138	18.7762	19.7551	19.119	19.9474	17.1997	18.6514	19.0004		-4.71095	-11.8029	-11.9214		3.91684	0.00181531		Q6M085	2304	24	4	2	0	2
METMP	Q6M099	Q6M099	mtd	MTD_METMP	F420-dependent methylenetetrahydromethanopterin dehydrogenase (MTD) (EC 1.5.98.1) (Coenzyme F420-dependent N5,N10-methylenetetrahydromethanopterin dehydrogenase)	27	27	26	83	323.31	31.5331	31.4535	31.0318	31.3556	15.4699	22.1795	21.7652	21.4101	17.9008	18.1962	17.7141	17.9508	19.9519	17.2038	19.2217	19.1757		-9.94557	-13.4048	-12.18		3.93908	0.00174266		Q6M099	2304	24	4	2	0	2
METMP	Q6M0E0	Q6M0E0	MMP0331	Q6M0E0_METMP	Uncharacterized protein	5	5	5	45.4	13.268	19.4444	20.096	19.5049	19.7129	19.9586	21.5966	21.4286	21.1566	18.2162	20.5996	18.7684	19.5731	20.2226	20.6584	19.9119	20.2971		1.44365	-0.139812	0.584167		0.90578	0.186985		Q6M0E0	2304	23	3	2	2	1
METMP	Q6M0M0	Q6M0M0	MMP0250	Q6M0M0_METMP	Uncharacterized protein	10	10	10	42.3	48.63	22.9073	21.6712	21.2517	22.123	22.0884	21.9754	22.4127	22.171	18.1369	21.0908	22.7667	21.6183	19.3307	18.8265	19.0286	19.0769		0.0479483	-0.504764	-3.04611		2.29093	0.0161412		Q6M0M0	2304	23	3	2	2	1
METMP	Q6M120	Q6M120	MMP0098	Q6M120_METMP	Ferredoxin	4	4	4	78.5	164.81	26.6436	27.0481	27.5951	27.1487	24.3997	24.4079	24.524	24.445	18.0137	17.8293	19.1455	18.4543	20.2084	18.3981	18.2112	19.2423		-2.70369	-8.69441	-7.90638		3.52308	0.00300686		Q6M120	2304	24	4	2	0	2
METMP	Q6M138	Q6M138	MMP0080	Q6M138_METMP	Glutamate synthase large subunit archaeal subunit 1 (EC 1.4.1.13)	17	17	17	42.4	30.5	24.9246	25.4215	25.9015	25.4704	19.8308	20.125	18.091	19.5825	19.3491	18.857	18.1043	18.857	19.3962	19.1134	19.4985	19.345		-5.88787	-6.61336	-6.12533		4.42956	0.00128752		Q6M138	2304	23	3	2	2	1
DESVH	Q725P5	Q725P5	DVU_3379	Q725P5_DESVH	Ribonucleoside-diphosphate reductase	9	9	9	13.5	41.203	18.3967	19.457	19.4241	19.1689	18.3853	21.4616	20.7534	20.668	21.5536	21.761	20.1137	21.3039	22.1588	21.9744	22.159	22.1		1.49904	2.13497	2.93106		2.97875	0.00576197		Q725P5	2304	23	3	2	2	1
DESVH	Q725R4	Q725R4	DVU_3360	Q725R4_DESVH	ParB family protein	5	5	5	22.7	62.059	20.2012	20.738	20.25	20.4175	19.8774	19.959	20.7365	20.2456	18.2779	20.6095	19.0313	19.6414	18.8731	20.0513	19.0398	19.4208		-0.171918	-0.776073	-0.996631		1.24319	0.100797		Q725R4	2304	22	2	2	4	0
DESVH	Q725Y0	Q725Y0	DVU_3294	Q725Y0_DESVH	Aldehyde dehydrogenase (NADP) family protein	6	6	6	19.4	16.146	20.102	20.9686	20.8055	20.6714	19.7699	20.7888	21.3864	20.792	19.4361	20.3269	18.2721	19.5738	20.5816	21.2758	19.7476	20.6652		0.120585	-1.09766	-0.00627585		0.0608072	0.897111		Q725Y0	2304	22	2	2	4	0
DESVH	Q726E3	Q726E3	thrC	Q726E3_DESVH	Threonine synthase (EC 4.2.3.1)	2	2	2	3.4	2.4697	19.0731	18.6689	19.5739	19.1529	20.531	17.7456	19.9375	19.8002	19.33	20.4853	20.2116	20.0869	20.8847	20.864	20.854	20.8676		0.647322	0.934018	1.71469		2.59483	0.00982981		Q726E3	2304	23	3	2	2	1
DESVH	Q726Y3	Q726Y3	DVU_2973	Q726Y3_DESVH	Integration host factor, beta subunit	2	2	2	19.8	1.7842	17.6646	18.1227	18.2265	18.0245	19.482	19.0188	18.7252	19.1094	20.5143	20.6243	20.0228	20.4099	19.9763	19.0877	19.2349	19.4878		1.08494	2.38543	1.46331		1.93203	0.0294682		Q726Y3	2304	23	3	2	2	1
DESVH	Q729B1	Q729B1	DVU_2441	Q729B1_DESVH	Heat shock protein, Hsp20 family	3	3	3	25.7	4.4604	20.6643	20.5679	20.2251	20.4978	20.2573	21.4504	21.101	21.0175	19.3106	20.5641	18.1368	19.662	20.397	20.8157	18.5442	20.1981		0.519722	-0.835727	-0.299677		0.328156	0.548579		Q729B1	2304	22	2	2	4	0
DESVH	Q729I6	Q729I6	DVU_2364	Q729I6_DESVH	Aminotransferase, classes I and II	5	5	5	19.6	44.427	20.5414	20.5208	20.0626	20.3912	20.7512	20.962	20.366	20.7137	20.566	21.1552	20.7311	20.8393	19.07	20.8752	17.9248	19.7915		0.322468	0.44807	-0.599685		0.550125	0.364804		Q729I6	2304	23	3	2	2	1
DESVH	Q729P1	Q729P1	DVU_2309	Q729P1_DESVH	Methyl-accepting chemotaxis protein, putative	10	8	8	16	59.549	18.7785	17.971	17.6777	18.2204	19.2008	21.2619	20.7523	20.6345	22.4317	23.0623	22.4696	22.6846	22.8683	21.6617	22.6584	22.4836		2.41408	4.4642	4.26319		2.99051	0.00571585		Q729P1	2304	23	3	2	2	1
DESVH	Q72AP8	Q72AP8	DVU_1944	Q72AP8_DESVH	Pyruvate ferredoxin oxidoreductase, iron-sulfur binding subunit, putative	4	4	4	61.1	63.859	21.6734	21.5654	21.0201	21.4467	19.9049	22.526	22.2823	21.9462	22.2162	20.6685	22.7995	22.1373	19.4156	21.3757	19.8003	20.462		0.499497	0.690618	-0.984628		0.901198	0.188773		Q72AP8	2304	23	3	2	2	1
DESVH	Q72C18	Q72C18	argB	ARGB_DESVH	Acetylglutamate kinase (EC 2.7.2.8) (N-acetyl-L-glutamate 5-phosphotransferase) (NAG kinase) (AGK)	6	6	6	20.5	8.5629	18.1463	18.8231	18.0033	18.3704	18.431	21.8234	21.9611	21.3729	22.462	21.7624	21.2415	21.9091	22.1457	21.6077	22.344	22.0646		3.00245	3.53863	3.6942		3.42112	0.00344604		Q72C18	2304	23	3	2	2	1
DESVH	Q72C52	Q72C52	DVU_1432	Q72C52_DESVH	Radical SAM domain protein	3	3	3	4.7	1.3641	17.5863	19.9576	19.2617	19.2291	18.4037	21.339	21.2145	20.7883	22.2086	20.8797	21.6706	21.6849	21.0212	21.3071	21.8295	21.4255		1.55919	2.45582	2.19636		1.52417	0.0617763		Q72C52	2304	22	2	2	4	0
DESVH	Q72CN2	Q72CN2	DVU_1251	Q72CN2_DESVH	Uncharacterized protein	3	3	3	54.2	62.059	19.1096	21.8363	21.817	21.3474	19.5407	21.6353	21.389	21.105	19.3172	19.2352	18.6892	19.1062	19.7598	19.1374	19.9227	19.6442		-0.242444	-2.24125	-1.70319		0.632182	0.31607		Q72CN2	2304	22	2	2	4	0
DESVH	Q72EK1	Q72EK1	DVU_0577	Q72EK1_DESVH	Formate dehydrogenase formation protein FdhE, putative	3	3	3	11.9	2.3047	20.4424	19.9398	20.185	20.2036	18.3594	20.4383	18.446	19.4267	19.053	20.0929	19.2092	19.5282	19.228	21.1413	20.3741	20.4462		-0.776896	-0.67541	0.242601		0.034581	0.939618		Q72EK1	2304	22	2	2	4	0
DESVH	Q72ES3	Q72ES3	polA	Q72ES3_DESVH	DNA polymerase I (EC 2.7.7.7)	2	2	2	2.6	3.0017	20.1172	20.086	18.9732	19.8138	18.8192	17.7936	17.6099	18.1781	21.4242	20.5201	21.0103	21.0314	21.0681	20.6395	21.1567	20.9718		-1.63575	1.21758	1.15799		1.40184	0.076547		Q72ES3	2304	24	4	2	0	2
DESVH	Q72ET1	Q72ET1	purE	Q72ET1_DESVH	N5-carboxyaminoimidazole ribonucleotide mutase (N5-CAIR mutase) (EC 5.4.99.18) (5-(carboxyamino)imidazole ribonucleotide mutase)	3	3	3	12	2.1873	18.176	20.1043	18.1575	19.1254	25.0622	21.3493	25.4694	24.7417	24.3383	21.6107	24.142	23.7704	23.6208	21.2473	24.2051	23.4646		5.61631	4.64499	4.33924		1.71505	0.0440612		Q72ET1	2304	24	4	2	0	2
DESVH	Q72F20	Q72F20	DVU_0395	Q72F20_DESVH	HIT family protein	2	2	2	12.2	3.6035	23.0795	22.4607	22.3092	22.6564	19.9016	21.7786	21.7421	21.3618	19.1815	21.5192	17.7047	20.2778	20.3349	22.7049	18.1999	21.4274		-1.29459	-2.37865	-1.22908		0.767047	0.243496		Q72F20	2304	22	2	2	4	0
DESVH	Q72F71	Q72F71	DVU_0343	Q72F71_DESVH	HPCH/HPAI aldolase family protein	3	3	3	13.5	5.9955	19.4734	20.1484	19.5183	19.7477	18.6102	21.6678	21.4932	21.0872	18.5565	19.3131	19.6017	19.2204	19.3106	20.5926	19.4677	19.9105		1.33954	-0.527254	0.162782		0.0580072	0.901634		Q72F71	2304	22	2	2	4	0
DESVH	Q72FQ2	Q72FQ2	purF	Q72FQ2_DESVH	Amidophosphoribosyltransferase (ATase) (EC 2.4.2.14) (Glutamine phosphoribosylpyrophosphate amidotransferase)	4	4	4	9.3	2.4419	19.897	19.7961	17.9761	19.4473	19.3021	22.7773	18.4704	21.382	19.5342	20.1871	18.4494	19.5551	21.1977	20.4529	20.8307	20.859		1.93468	0.107841	1.41169		1.1427	0.12046		Q72FQ2	2304	22	2	2	4	0
METMP	P60846	P60846	rpl4	RL4_METMP	50S ribosomal protein L4	16	16	16	60.7	302.24	28.5807	27.9891	29.2582	28.7019	24.2151	26.3366	26.2194	25.8572	18.9931	17.4525	18.8288	18.5691	19.6407	19.0506	19.1552	19.3058		-2.84474	-10.1328	-9.39606		4.65857	0.00102952		P60846	2048	24	5	0	1	2
METMP	Q6LXE3	Q6LXE3	rpl14	RL14_METMP	50S ribosomal protein L14	12	12	12	75	156.85	25.9171	26.6523	27.3202	26.7406	24.9168	25.9602	26.0102	25.7089	18.5219	17.78	21.6147	20.2774	19.5355	18.7106	19.1195	19.1609		-1.03172	-6.4632	-7.57969		4.04682	0.00163175		Q6LXE3	2048	23	4	0	3	1
METMP	Q6M0L2	Q6M0L2	P1	Q6M0L2_METMP	50S ribosomal protein L12	9	9	9	94.9	134.84	29.6285	29.4307	29.7994	29.6274	24.8689	27.0045	26.4046	26.3359	18.7262	16.6828	20.6712	19.4897	19.3876	19.6637	19.6494	19.5724		-3.29142	-10.1377	-10.055		6.65561	0.000321333		Q6M0L2	2048	23	4	0	3	1
METMP	Q6LXY8	Q6LXY8	aroA	AROA_METMP	3-phosphoshikimate 1-carboxyvinyltransferase (EC 2.5.1.19) (5-enolpyruvylshikimate-3-phosphate synthase) (EPSP synthase) (EPSPS)	11	11	11	28.7	36.414	24.1563	23.6703	24.7044	24.2386	18.7093	21.831	20.4031	20.818	20.0117	18.3013	19.0801	19.2985	19.2543	17.9699	19.4992	19.0454		-3.42058	-4.94015	-5.1932		3.14667	0.00471493		Q6LXY8	1728	22	2	3	2	1
METMP	Q6LYF8	Q6LYF8	MMP1033	Q6LYF8_METMP	Uncharacterized protein	6	6	6	6.2	21.399	20.7844	21.2885	20.8657	20.9969	18.846	21.8467	21.7007	21.2823	19.3804	20.6678	20.7422	20.383	18.6587	21.6058	18.8815	20.3781		0.285362	-0.613914	-0.618835		0.58778	0.34119		Q6LYF8	1728	22	2	3	2	1
METMP	Q6M0L0	Q6M0L0	rpl1	RL1_METMP	50S ribosomal protein L1	12	12	12	45.1	147.91	27.5927	27.2647	28.2424	27.7585	19.444	25.2588	25.6477	24.8924	19.7435	17.0385	17.81	18.6595	19.4352	17.5144	18.7673	18.7713		-2.86609	-9.09902	-8.98723		3.87402	0.00192408		Q6M0L0	1728	23	3	3	0	2
METMP	Q6M0M5	Q6M0M5	pfdB	PFDB_METMP	Prefoldin subunit beta (GimC subunit beta)	10	10	10	61.9	123.42	26.2406	25.6966	27.8088	26.8732	19.0809	23.4782	22.5897	22.5601	17.2666	19.1313	17.4401	18.2101	19.3716	19.2613	18.3339	19.0578		-4.31314	-8.66309	-7.81542		3.35492	0.00369062		Q6M0M5	1728	22	2	3	2	1
METMP	Q6M142	Q6M142	MMP0076	Q6M142_METMP	Uncharacterized protein	8	8	8	95.7	130.34	30.0523	29.7961	29.6142	29.8321	18.9087	26.3305	25.4817	25.3881	19.6586	18.3479	18.568	18.9787	19.0909	17.7106	18.9699	18.7099		-4.44406	-10.8534	-11.1223		4.78002	0.000832039		Q6M142	1728	23	3	3	0	2
METMP	Q6M173	Q6M173	rnj	Q6M173_METMP	Ribonuclease J (RNase J) (EC 3.1.-.-)	7	7	7	15.2	61.311	23.7105	23.1154	22.6659	23.2277	17.3331	21.0998	21.1967	20.6144	18.7246	19.6275	19.5791	19.3655	18.5936	17.4243	19.6274	18.8127		-2.61328	-3.8622	-4.41502		2.55154	0.0104169		Q6M173	1728	23	3	3	0	2
DESVH	Q727G3	Q727G3	folE2	GCH4_DESVH	GTP cyclohydrolase FolE2 (EC 3.5.4.16)	3	3	3	13.6	15.819	20.4131	20.2535	20.08	20.2553	19.2064	21.9079	20.9655	21.0663	18.2908	20.2536	18.516	19.3069	18.8933	20.9829	18.2713	19.8706		0.811073	-0.948404	-0.384693		0.45186	0.438305		Q727G3	1728	22	2	3	2	1
DESVH	Q729D1	Q729D1	DVU_2420	Q729D1_DESVH	Uncharacterized protein	2	2	2	21.1	12.15	19.4894	20.75	20.8957	20.5006	18.9107	21.3701	17.5649	20.1109	21.3221	20.3888	19.1591	20.5419	18.6202	20.7054	18.5458	19.6659		-0.389637	0.0413964	-0.834655		0.579304	0.346969		Q729D1	1728	21	1	3	4	0
DESVH	Q729L4	Q729L4	DVU_2336	Q729L4_DESVH	Carboxyl-terminal protease (EC 3.4.21.-)	7	7	7	19.6	25.84	20.2536	20.5898	19.6717	20.2198	20.4926	19.8372	19.231	19.9447	20.1202	20.3855	18.1925	19.8367	19.6903	20.9472	19.4978	20.1979		-0.275109	-0.383091	-0.0219272		0.0850282	0.855124		Q729L4	1728	22	2	3	2	1
DESVH	Q72AJ9	Q72AJ9	DVU_1993	Q72AJ9_DESVH	Cation-transporting ATPase, E1-E2 family	6	6	6	9.1	21.719	17.8073	21.1303	20.0597	20.2016	19.8942	17.8045	19.1332	19.1771	21.0564	20.6725	20.0102	20.6417	21.9361	20.1583	21.4965	21.3719		-1.0245	0.440117	1.17024		0.61644	0.324411		Q72AJ9	1728	22	2	3	2	1
DESVH	Q72AV1	Q72AV1	gmhA	GMHA_DESVH	Phosphoheptose isomerase (EC 5.3.1.28) (Sedoheptulose 7-phosphate isomerase)	3	3	3	14.9	1.5071	18.5676	20.2754	18.148	19.3086	19.6789	22.8907	21.97	22.0161	20.6235	20.9148	18.6921	20.3523	20.3755	21.5877	18.371	20.6249		2.70743	1.04367	1.31628		0.415444	0.467468		Q72AV1	1728	22	2	3	2	1
DESVH	Q72CB3	Q72CB3	DVU_1370	Q72CB3_DESVH	Uncharacterized protein	3	3	3	17.6	51.172	20.2244	21.223	20.6263	20.7502	18.8126	21.3118	20.3418	20.4816	19.7386	20.6131	20.9298	20.5089	19.5971	20.6979	20.6698	20.4039		-0.268611	-0.241341	-0.346323		0.327521	0.54894		Q72CB3	1728	22	2	3	2	1
DESVH	Q72DN6	Q72DN6	DVU_0893	Q72DN6_DESVH	Universal stress protein family	6	6	6	45	20.126	23.0337	20.4018	19.2209	21.7503	18.2272	21.4472	19.779	20.3701	17.6387	20.3601	18.7529	19.3406	19.4448	20.4306	18.8947	19.733		-1.38014	-2.40964	-2.01724		0.461194	0.430824		Q72DN6	1728	22	2	3	2	1
DESVH	Q72DQ8	Q72DQ8	pyrH	PYRH_DESVH	Uridylate kinase (UK) (EC 2.7.4.22) (Uridine monophosphate kinase) (UMP kinase) (UMPK)	3	3	3	14.3	5.97	19.3573	20.1531	17.6166	19.3742	19.9092	21.5149	20.1712	20.7145	18.3592	20.7101	18.6397	19.6453	18.4552	21.4842	20.2923	20.541		1.34035	0.271119	1.16682		0.375317	0.501801		Q72DQ8	1728	21	1	3	4	0
DESVH	Q72E37	Q72E37	DVU_0742	Q72E37_DESVH	Uncharacterized protein	3	3	3	10.4	2.346	22.2251	20.5039	16.9425	21.0504	20.292	20.0441	19.991	20.1151	17.4777	20.5742	19.4416	19.6428	19.0281	20.2913	18.9102	19.5548		-0.935342	-1.40766	-1.49564		0.107285	0.825994		Q72E37	1728	21	1	3	4	0
DESVH	Q72FW3	Q72FW3	DVU_0100	Q72FW3_DESVH	TonB-dependent receptor	6	6	6	12.5	29.355	20.3074	22.3954	19.1356	21.2322	18.7793	19.6152	18.3221	19.0072	17.9823	20.8445	21.0192	20.4398	19.5127	19.9769	20.6134	20.1054		-2.22508	-0.792406	-1.12686		0.224873	0.661333		Q72FW3	1728	21	1	3	4	0
DESVH	Q72G25	Q72G25	DVU_0036	Q72G25_DESVH	Uncharacterized protein	6	6	6	55.6	130.17	25.7092	25.5469	25.2434	25.5125	18.172	23.997	21.3712	22.6504	18.1439	22.2689	20.7366	21.1725	19.1718	21.4194	20.0664	20.5143		-2.8621	-4.34002	-4.99813		2.85993	0.0066033		Q72G25	1728	22	2	3	2	1
DESVH	Q72WD7	Q72WD7	DVUA0152	Q72WD7_DESVH	Conserved domain protein	2	2	2	6.3	0.97523	20.4248	20.4503	20.6512	20.5124	20.2338	21.068	20.6429	20.6882	20.3892	20.1517	19.4335	20.0453	18.9422	20.213	18.4508	19.4014		0.17584	-0.46706	-1.111		1.1597	0.117322		Q72WD7	1728	22	2	3	2	1
METMP	P0CW43	P0CW43	fwdC	FWDC_METMP	Tungsten-containing formylmethanofuran dehydrogenase 2 subunit C (EC 1.2.99.5) (Tungsten-containing formylmethanofuran dehydrogenase II subunit C)	17	17	17	61.8	323.31	28.3079	28.5906	29.0697	28.6909	23.9417	25.7212	25.1649	25.1154	19.6868	17.1911	19.0831	18.9779	19.4988	19.2831	19.8241	19.5526		-3.57547	-9.71297	-9.13827		5.32429	0.000530073		P0CW43	1536	23	4	1	1	2
DESVH	P62379	P62379	hisS	SYH_DESVH	Histidine--tRNA ligase (EC 6.1.1.21) (Histidyl-tRNA synthetase) (HisRS)	4	4	4	11.5	5.3542	19.1748	18.6351	18.1362	18.7107	19.4156	20.7762	21.4003	20.7424	22.1841	21.9656	22.2334	22.1323	22.1043	21.459	22.3496	22.0174		2.03178	3.42165	3.30678		2.93774	0.00603636		P62379	1536	22	3	1	3	1
METMP	Q6LX22	Q6LX22	MMP1531	Q6LX22_METMP	Uncharacterized protein	5	5	5	20.1	16.454	21.8366	20.9042	20.7931	21.2582	19.6012	20.074	19.9171	19.8772	19.778	19.4843	17.8878	19.2535	19.1642	18.8453	18.2337	18.7973		-1.38094	-2.00473	-2.46087		2.31995	0.0154326		Q6LX22	1536	22	3	1	3	1
METMP	Q6LXD5	Q6LXD5	rpl19e	Q6LXD5_METMP	50S ribosomal protein L19e	7	7	7	32.9	35.958	26.3722	26.9747	27.3079	26.9349	23.5222	24.7382	24.4193	24.3117	17.9872	17.5355	19.2857	18.4695	18.9934	17.6729	19.0229	18.6841		-2.62325	-8.4654	-8.25082		4.04126	0.00161247		Q6LXD5	1536	23	4	1	1	2
METMP	Q6LXE4	Q6LXE4	rps17p	RS17_METMP	30S ribosomal protein S17P	11	11	11	87.2	152.69	28.0443	27.3205	27.9032	27.7883	20.0175	24.8426	23.8231	23.8698	19.1872	19.0637	19.3926	19.2209	20.242	17.7938	19.3424	19.4389		-3.91854	-8.5674	-8.34949		3.49058	0.00315356		Q6LXE4	1536	23	4	1	1	2
METMP	Q6LXG7	Q6LXG7	fruG	Q6LXG7_METMP	Coenzyme F420-reducing hydrogenase subunit gamma (EC 1.12.98.1)	10	10	10	45.6	167.38	29.9177	29.6709	30.414	30.0347	25.1913	26.1229	26.752	26.1566	19.0997	18.5273	18.8795	18.8544	19.9017	19.2403	18.8957	19.4077		-3.87806	-11.1802	-10.6269		5.07578	0.000718351		Q6LXG7	1536	23	4	1	1	2
METMP	Q6LXY7	Q6LXY7	rps6e	RS6E_METMP	30S ribosomal protein S6e	8	8	8	54.8	198.75	25.6954	25.5682	26.4216	25.9463	19.215	23.6428	23.3948	22.9751	19.3543	18.738	19.1377	19.0987	18.04	18.7202	18.935	18.6127		-2.97121	-6.84762	-7.33359		4.37666	0.00127253		Q6LXY7	1536	22	3	1	3	1
METMP	Q6LY76	Q6LY76	MMP1115	Q6LY76_METMP	Transketolase, N terminal half (EC 2.2.1.1)	3	3	3	12.4	16.984	20.8184	20.3082	20.1405	20.452	19.6731	18.9978	19.0878	19.2852	18.1091	17.5609	18.2211	17.9912	19.5773	17.7406	18.7603	18.878		-1.16684	-2.46081	-1.57405		1.41542	0.0750879		Q6LY76	1536	22	3	1	3	1
METMP	Q6LYR8	Q6LYR8	ahcY	SAHH_METMP	Adenosylhomocysteinase (EC 3.3.1.1) (S-adenosyl-L-homocysteine hydrolase) (AdoHcyase)	26	26	26	68.4	323.31	26.5605	26.0255	24.9232	25.9839	19.5154	20.2172	19.8999	19.9057	19.504	16.7642	19.3364	18.9477	17.7536	21.122	18.7799	19.9089		-6.07826	-7.03625	-6.07498		2.40478	0.0132833		Q6LYR8	1536	22	3	1	3	1
METMP	Q6M080	Q6M080	aspC	Q6M080_METMP	Aspartate aminotransferase (EC 2.6.1.1)	22	22	22	50.3	323.31	27.6795	27.5289	27.3901	27.5377	19.1633	25.3214	24.9751	24.5849	19.0092	16.154	18.1989	18.1969	19.6526	17.281	19.4893	19.1285		-2.95275	-9.34072	-8.40917		3.46273	0.0032532		Q6M080	1536	23	4	1	1	2
DESVH	Q726R9	Q726R9	DVU_3037	Q726R9_DESVH	Sulfurtransferase	2	2	2	9.7	5.8534	19.0867	17.9964	17.9349	18.4426	19.34	18.5894	16.5635	18.5544	18.6045	17.9372	17.7643	18.1493	19.5527	17.4227	18.7099	18.8045		0.111741	-0.293349	0.361839		0.111329	0.821325		Q726R9	1536	21	2	1	5	0
DESVH	Q729V1	Q729V1	DVU_2247	Q729V1_DESVH	Antioxidant, AhpC/Tsa family	11	11	11	64.7	102.63	25.7381	24.0136	25.4332	25.2318	19.5005	22.5371	22.4556	21.9997	18.1618	20.7495	18.7576	19.6682	19.4907	21.4326	18.3539	20.3109		-3.23213	-5.56361	-4.92092		2.14947	0.0201292		Q729V1	1536	22	3	1	3	1
DESVH	Q72A85	Q72A85	DVU_2112	Q72A85_DESVH	Uncharacterized protein	2	2	2	21.6	46.982	18.2575	21.286	21.4159	20.8495	21.9604	22.2523	20.2223	21.7112	17.9294	17.2808	19.8908	18.8123	20.4188	17.1258	18.098	19.2148		0.861733	-2.03714	-1.6347		0.55233	0.363604		Q72A85	1536	22	3	1	3	1
DESVH	Q72C64	Q72C64	DVU_1420	Q72C64_DESVH	Hpt domain protein	6	6	6	50.4	19.603	20.9661	21.5683	21.2506	21.2826	19.255	21.376	18.6072	20.2521	18.6427	19.5221	19.7431	19.3749	19.8769	18.5595	18.3094	19.0899		-1.03052	-1.90771	-2.19278		1.98027	0.0274157		Q72C64	1536	21	2	1	5	0
DESVH	Q72C77	Q72C77	DVU_1407	Q72C77_DESVH	Radical SAM domain protein	2	2	2	3.9	5.0883	18.8041	19.3064	19.6349	19.2879	19.6642	20.3641	20.2747	20.1328	21.377	20.082	20.8045	20.8486	21.9652	20.2569	22.0287	21.6135		0.844865	1.56072	2.32562		1.58405	0.0553931		Q72C77	1536	22	3	1	3	1
DESVH	Q72DA9	Q72DA9	DVU_1020	Q72DA9_DESVH	HD domain/sensory box protein	9	9	9	15.3	24.597	17.2961	18.1904	18.0697	17.9028	21.786	20.4617	21.0141	21.1902	21.9316	22.1822	20.6596	21.7273	21.8019	21.7077	22.676	22.1314		3.28737	3.82447	4.22856		3.26799	0.00404368		Q72DA9	1536	23	4	1	1	2
DESVH	Q72E01	Q72E01	atpH	ATPD_DESVH	ATP synthase subunit delta (ATP synthase F(1) sector subunit delta) (F-type ATPase subunit delta) (F-ATPase subunit delta)	2	2	2	9.3	3.817	18.8416	18.9798	18.2515	18.7238	21.603	20.7905	19.8258	20.9142	18.0415	20.941	20.9557	20.4565	21.6801	20.6028	21.6091	21.3737		2.19041	1.73272	2.64986		2.49005	0.0114466		Q72E01	1536	23	4	1	1	2
DESVH	Q72EB0	Q72EB0	DVU_0668	Q72EB0_DESVH	Methyl-accepting chemotaxis protein	9	7	7	17.4	88.516	18.0716	19.0318	16.7819	18.2328	21.7401	22.0891	21.7018	21.8544	23.0871	23.8203	22.8908	23.3239	23.5187	22.9998	24.0134	23.5692		3.62166	5.09111	5.33646		2.82927	0.00692676		Q72EB0	1536	22	3	1	3	1
DESVH	Q72B03	Q72B03	bamD	BAMD_DESVH	Outer membrane protein assembly factor BamD	3	3	3	13.1	2.2382	20.0842	18.254	16.809	18.9686	19.735	20.4795	20.584	20.3124	21.6335	20.908	21.049	21.2323	19.6755	21.2445	22.4402	21.5186		1.34382	2.26365	2.54995		1.03646	0.146754		Q72B03	1296	21	1	4	2	1
DESVH	Q72DX0	Q72DX0	gatC	GATC_DESVH	Aspartyl/glutamyl-tRNA(Asn/Gln) amidotransferase subunit C (Asp/Glu-ADT subunit C) (EC 6.3.5.-)	3	3	3	36.2	17.203	19.9938	20.4964	20.3036	20.2792	19.8504	21.755	18.7789	20.6494	19.9526	20.0113	18.5673	19.6452	19.8342	20.9546	18.881	20.1331		0.370189	-0.634022	-0.14615		0.239284	0.643679		Q72DX0	1296	21	1	4	2	1
METMP	P61300	P61300	rps8e	RS8E_METMP	30S ribosomal protein S8e	10	10	10	60.9	125.66	27.5843	27.3573	27.9073	27.6341	18.7944	24.4648	24.2117	23.7741	19.4185	19.4965	19.6615	19.5291	20.3103	17.4763	18.9034	19.3269		-3.85993	-8.10495	-8.30718		3.32617	0.0037698		P61300	1152	22	3	2	1	2
METMP	Q6LWK7	Q6LWK7	hom	Q6LWK7_METMP	Homoserine dehydrogenase (EC 1.1.1.3)	8	8	8	27.6	44.586	22.9085	21.9118	21.86	22.3124	19.1599	18.1849	19.0873	18.8734	22.2272	18.4182	22.8103	22.0036	18.5817	24.3163	23.2258	23.3051		-3.43901	-0.308764	0.99269		0.0350342	0.939295		Q6LWK7	1152	21	2	2	3	1
METMP	Q6LWL3	Q6LWL3	vhuD	VHUD_METMP	F420-non-reducing hydrogenase vhu iron-sulfur subunit D (EC 1.12.99.-)	8	8	8	50.7	38.855	27.3216	27.6608	26.5767	27.2535	19.5905	20.1716	18.8522	19.6357	20.5313	18.2406	19.89	19.8303	22.5749	18.4347	20.4	21.344		-7.61787	-7.42318	-5.90948		2.25224	0.0169819		Q6LWL3	1152	21	2	2	3	1
METMP	Q6LXD6	Q6LXD6	rpl32e	RL32_METMP	50S ribosomal protein L32e	5	5	5	34.8	105.08	26.2884	26.2425	26.7799	26.4582	18.5812	24.2964	24.1527	23.6557	18.4704	17.6328	18.4077	18.2171	18.8596	18.5452	19.2778	18.9256		-2.80248	-8.24103	-7.53252		4.99014	0.000676093		Q6LXD6	1152	22	3	2	1	2
METMP	Q6LXI2	Q6LXI2	fusA	EF2_METMP	Elongation factor 2 (EF-2)	35	35	35	61.3	323.31	29.1455	26.6078	25.6096	27.8921	19.5152	20.1581	18.3995	19.5262	19.4428	19.7915	20.2553	19.8685	19.3714	19.8888	19.7281	19.6786		-8.36594	-8.02363	-8.21356		2.66212	0.00889181		Q6LXI2	1152	21	2	2	3	1
METMP	Q6LXM9	Q6LXM9	rps11	RS11_METMP	30S ribosomal protein S11	7	7	7	45.2	82.493	26.8891	26.4937	27.2488	26.9098	20.4688	23.7713	23.0298	22.9515	18.2406	18.5603	18.372	18.3969	19.9883	18.6794	18.1291	19.1511		-3.95839	-8.51292	-7.75871		3.74612	0.00230867		Q6LXM9	1152	22	3	2	1	2
METMP	Q6LXT6	Q6LXT6	MMP1261	Q6LXT6_METMP	Uncharacterized protein	4	4	4	22.1	4.1989	20.4342	20.3533	18.5472	19.9971	19.1288	21.1992	21.3089	20.8265	17.9492	20.8921	19.2888	19.8523	19.9628	21.3915	19.5264	20.5255		0.82947	-0.14479	0.528418		0.243849	0.641878		Q6LXT6	1152	21	2	2	3	1
METMP	Q6LXU9	Q6LXU9	fwdD	Q6LXU9_METMP	Tungsten containing formylmethanofuran dehydrogenase, subunit D (EC 1.2.99.5)	8	8	8	60.2	90.934	27.4619	27.878	28.4337	27.9798	20.3667	24.0123	23.7829	23.3781	19.0197	18.0545	19.1493	18.8167	19.9892	18.3655	19.2082	19.3351		-4.60169	-9.16311	-8.64466		4.04706	0.0016515		Q6LXU9	1152	22	3	2	1	2
METMP	Q6LZE1	Q6LZE1	sepS	SEPS_METMP	O-phosphoserine--tRNA(Cys) ligase (O-phosphoserine--tRNA ligase) (EC 6.1.1.27) (Non-canonical O-phosphoseryl-tRNA(Cys) synthetase) (O-phosphoseryl-tRNA(Cys) synthetase) (SepRS)	10	10	10	21.8	26.525	21.4286	20.8654	20.3562	20.9495	20.1242	21.3745	20.7628	20.8425	18.798	21.7395	17.3654	20.3914	19.5436	17.8455	19.7781	19.2717		-0.107035	-0.558178	-1.67781		1.25576	0.0993695		Q6LZE1	1152	22	3	2	1	2
METMP	Q6LZT1	Q6LZT1	MMP0542	Q6LZT1_METMP	Uncharacterized protein	13	13	13	52.6	80.034	27.5257	25.9851	26.2636	26.7569	19.6886	17.8323	18.7746	18.9571	19.7405	18.9894	20.1243	19.691	19.3855	18.3568	19.8649	19.3288		-7.79972	-7.06582	-7.4281		3.46653	0.00324595		Q6LZT1	1152	22	3	2	1	2
DESVH	Q726M4	Q726M4	DVU_3082	Q726M4_DESVH	Methyl-accepting chemotaxis protein	5	3	3	7.7	28.039	18.8023	18.1051	21.307	20.0837	20.4723	22.6116	17.573	21.3571	18.4517	21.8525	21.5278	21.1883	22.0556	22.2822	23.4821	22.751		1.27349	1.10467	2.66737		1.39753	0.0772081		Q726M4	1152	21	2	2	3	1
DESVH	Q727D3	Q727D3	secE	Q727D3_DESVH	Protein translocase subunit SecE	3	3	3	37.3	32.998	18.9705	19.2107	17.999	18.8137	19.7278	21.3578	21.2424	20.9403	22.6007	22.0864	22.0129	22.2578	22.8405	21.8387	23.7788	23.0277		2.12659	3.4441	4.21392		2.43572	0.0125446		Q727D3	1152	22	3	2	1	2
DESVH	Q728D2	Q728D2	rny	RNY_DESVH	Ribonuclease Y (RNase Y) (EC 3.1.-.-)	6	6	6	11.9	16.777	19.3525	20.3815	18.338	19.5895	19.7783	21.5561	20.6251	20.832	22.1797	22.0128	21.9363	22.0465	22.6502	22.4066	23.1493	22.7692		1.24251	2.45704	3.17971		2.23589	0.0174152		Q728D2	1152	21	2	2	3	1
DESVH	Q728H7	Q728H7	DVU_2626	Q728H7_DESVH	Uncharacterized protein	2	2	2	32.4	9.5601	18.0718	19.1898	17.2377	18.3866	18.2464	19.0498	19.4905	19.0159	18.8341	20.5398	18.4873	19.5849	20.9748	19.6774	18.8472	20.0998		0.629291	1.19833	1.7132		0.929002	0.179479		Q728H7	1152	22	3	2	1	2
DESVH	Q728J1	Q728J1	DVU_2612	Q728J1_DESVH	Uncharacterized protein	2	2	2	17.8	1.8869	18.0218	17.7132	18.3361	18.046	19.988	21.4482	21.5702	21.157	20.7602	18.039	20.1167	20.0166	21.4413	20.9644	22.6452	21.8643		3.11094	1.97059	3.81827		2.63261	0.0092825		Q728J1	1152	22	3	2	1	2
DESVH	Q728R8	Q728R8	rplT	RL20_DESVH	50S ribosomal protein L20	2	2	2	13.7	1.9237	17.1862	19.0786	19.2773	18.7669	18.7869	20.6624	21.1639	20.5041	20.1034	22.217	19.1154	21.0624	21.8459	22.7836	22.0674	22.29		1.73722	2.29552	3.52309		2.16678	0.0196886		Q728R8	1152	21	2	2	3	1
DESVH	Q728S7	Q728S7	hynA-2	Q728S7_DESVH	Periplasmic [NiFe] hydrogenase, large subunit, isozyme 2 (EC 1.12.7.2)	13	13	13	29	51.176	18.7455	19.8533	17.9317	19.0574	23.1316	22.3859	22.2657	22.6476	19.4818	17.7857	19.4762	19.1015	19.7049	21.3382	19.0434	20.3631		3.59024	0.0440465	1.30569		0.603017	0.332142		Q728S7	1152	22	3	2	1	2
DESVH	Q728T7	Q728T7	DVU_2515	Q728T7_DESVH	HD domain protein	7	7	7	23.1	36.066	23.6978	21.6738	19.0679	22.4761	19.7905	19.6846	18.4781	19.4271	17.6179	20.7626	18.7966	19.6308	20.1492	20.5981	19.7425	20.2055		-3.04902	-2.84525	-2.27057		0.410418	0.472514		Q728T7	1152	20	1	2	5	0
DESVH	Q729H5	Q729H5	lysS	Q729H5_DESVH	Lysine--tRNA ligase (EC 6.1.1.6) (Lysyl-tRNA synthetase)	4	4	4	9.8	45.651	19.0266	19.6358	19.6745	19.4746	19.8637	19.7392	18.0927	19.423	18.6932	19.9463	19.3276	19.4116	20.3284	20.0443	18.7906	19.8583		-0.0515727	-0.0629804	0.383705		0.205988	0.687576		Q729H5	1152	21	2	2	3	1
DESVH	Q729V6	Q729V6	DVU_2242	Q729V6_DESVH	Asparaginase family protein	3	3	3	13.7	19.821	21.0056	20.7023	19.9611	20.6193	20.1558	21.3227	20.7963	20.8351	20.4541	19.955	19.3113	19.9805	18.7668	20.2636	19.874	19.7611		0.215852	-0.63878	-0.858138		0.779265	0.238846		Q729V6	1152	20	1	2	5	0
DESVH	Q72A47	Q72A47	dksA	Q72A47_DESVH	RNA polymerase-binding transcription factor DksA	3	3	3	45	103.43	23.4974	24.0127	22.9201	23.5445	19.1255	21.0173	18.4388	19.9553	17.9251	21.4379	19.9003	20.371	19.8042	18.3603	18.6334	19.0766		-3.58919	-3.17344	-4.46781		2.95021	0.00599491		Q72A47	1152	21	2	2	3	1
DESVH	Q72A55	Q72A55	surE	SURE_DESVH	5'-nucleotidase SurE (EC 3.1.3.5) (Nucleoside 5'-monophosphate phosphohydrolase)	2	2	2	12.4	53.762	20.807	21.6281	20.8533	21.1478	19.6814	21.8137	21.2554	21.1602	18.1136	20.1331	19.8145	19.5827	19.2614	20.3554	19.3165	19.7377		0.0123664	-1.56512	-1.41007		1.51005	0.0633683		Q72A55	1152	21	2	2	3	1
DESVH	Q72AQ2	Q72AQ2	DVU_1940	Q72AQ2_DESVH	Anaerobic glycerol-3-phosphate dehydrogenase, A subunit, putative	6	6	6	13	11.155	21.9549	22.8477	22.0113	22.3322	19.5887	22.9241	18.4997	21.5353	19.3121	20.7439	18.8466	19.8719	20.0454	22.8113	19.0996	21.5172		-0.796921	-2.4603	-0.814995		0.634458	0.314711		Q72AQ2	1152	20	1	2	5	0
DESVH	Q72AY3	Q72AY3	DVU_1857	Q72AY3_DESVH	Methyl-accepting chemotaxis protein	7	5	5	11.5	58.111	18.1937	20.571	16.9752	19.3367	18.8589	19.2485	20.7806	19.8824	22.0165	21.9961	22.2646	22.0977	22.7788	20.6589	22.6483	22.2938		0.545726	2.76095	2.9571		1.28438	0.0939562		Q72AY3	1152	21	2	2	3	1
DESVH	Q72BP1	Q72BP1	cheY-1	Q72BP1_DESVH	Chemotaxis protein CheY	4	4	4	46.7	63.203	22.5223	20.2294	18.125	21.2611	18.6852	18.9896	19.6794	19.1798	18.1588	20.0374	19.5459	19.4403	19.9294	19.9526	19.1909	19.7316		-2.08125	-1.82077	-1.52947		0.176278	0.72578		Q72BP1	1152	20	1	2	5	0
DESVH	Q72BQ9	Q72BQ9	prsA	Q72BQ9_DESVH	Ribose-phosphate pyrophosphokinase (RPPK) (EC 2.7.6.1) (5-phospho-D-ribosyl alpha-1-diphosphate) (Phosphoribosyl diphosphate synthase) (Phosphoribosyl pyrophosphate synthase)	2	2	2	6.1	10.064	16.5895	18.2744	18.5481	18.0228	20.2012	22.43	22.9582	22.254	22.5201	22.1416	21.8368	22.1933	22.2487	22.4372	22.2947	22.3291		4.23117	4.17051	4.30629		2.73973	0.00790292		Q72BQ9	1152	22	3	2	1	2
DESVH	Q72C56	Q72C56	pgm	Q72C56_DESVH	Phosphoglucomutase, alpha-D-glucose phosphate-specific (EC 5.4.2.2)	5	5	5	14.3	16.48	20.1524	18.9491	17.9806	19.2953	20.2844	20.8307	20.4922	20.5535	19.5044	20.367	18.5232	19.6527	18.4941	21.1461	19.6034	20.1484		1.25822	0.357401	0.853063		0.293943	0.584159		Q72C56	1152	21	2	2	3	1
DESVH	Q72CB6	Q72CB6	tatA	TATA_DESVH	Sec-independent protein translocase protein TatA	2	2	2	24.6	20.857	17.732	16.6532	21.925	20.4518	18.5735	22.8983	23.3097	22.5642	22.3587	22.3205	22.4673	22.3835	19.7743	22.4649	22.7409	22.1222		2.11236	1.9317	1.67041		0.707077	0.27261		Q72CB6	1152	21	2	2	3	1
DESVH	Q72CM5	Q72CM5	glnN	Q72CM5_DESVH	Glutamine synthetase, type III (EC 6.3.1.2)	8	8	8	14.3	63.392	20.3999	21.7872	21.6085	21.3822	18.6029	16.7733	19.2728	18.5402	18.6617	21.3961	21.2278	20.8398	21.2144	21.1041	22.4198	21.7109		-2.84204	-0.542398	0.3287		0.199626	0.695609		Q72CM5	1152	22	3	2	1	2
DESVH	Q72E12	Q72E12	DVU_0767	Q72E12_DESVH	Aminotransferase, class V	3	3	3	11.1	23.025	22.2003	21.6278	21.6792	21.8598	18.7939	21.0379	21.0542	20.6051	19.4715	20.2046	18.5364	19.5579	18.5056	19.9172	18.7476	19.1965		-1.25469	-2.30188	-2.66324		2.3786	0.0139469		Q72E12	1152	21	2	2	3	1
DESVH	Q72EB8	Q72EB8	DVU_0660	Q72EB8_DESVH	Phosphoesterase (EC 3.1.4.-)	6	6	6	39.9	26.008	21.2095	21.0256	20.9015	21.0511	20.8063	23.0599	21.9329	22.2127	19.3232	20.2082	19.7985	19.8213	19.0182	20.6529	19.5286	19.9004		1.1616	-1.22981	-1.15067		1.25432	0.0995769		Q72EB8	1152	21	2	2	3	1
DESVH	Q72EE5	Q72EE5	DVU_0633	Q72EE5_DESVH	Penicillin-binding protein	2	2	2	2.1	2.5742	17.5556	18.6031	19.7621	18.9122	18.8944	19.489	19.6467	19.3779	20.3188	21.1371	20.5851	20.7215	20.6811	20.5952	22.0101	21.2514		0.465705	1.80931	2.33916		1.45307	0.0703657		Q72EE5	1152	22	3	2	1	2
DESVH	Q72EX7	Q72EX7	ade	ADEC_DESVH	Adenine deaminase (Adenase) (Adenine aminase) (EC 3.5.4.2)	2	2	2	3.5	1.6283	19.9468	19.0047	18.1255	19.2126	19.7965	22.4066	21.3095	21.5276	19.4917	20.7641	17.6032	19.7887	18.1352	21.7705	21.6611	21.1909		2.31503	0.576072	1.97828		0.501319	0.40035		Q72EX7	1152	20	1	2	5	0
DESVH	Q72WH4	Q72WH4	DVUA0115	Q72WH4_DESVH	Type III secretion system protein, YscF family	3	3	3	32.5	25.095	22.0468	21.7459	21.6943	21.8376	19.7401	20.4863	20.3706	20.2342	17.8279	17.7966	18.487	18.0739	17.6343	18.8209	18.1258	18.2765		-1.60332	-3.7637	-3.5611		3.26047	0.00405162		Q72WH4	1152	22	3	2	1	2
METMP	P61123	P61123	rpl24e	RL24E_METMP	50S ribosomal protein L24e	5	5	5	58.1	105.19	25.7656	25.668	26.9042	26.229	22.3464	23.7614	24.4013	23.729	18.567	17.5833	19.1447	18.5661	18.3154	19.3475	18.9993	18.9481		-2.5	-7.66287	-7.28082		3.87743	0.0019476		P61123	1024	22	4	0	2	2
DESVH	P62353	P62353	hisA	HIS4_DESVH	1-(5-phosphoribosyl)-5-[(5-phosphoribosylamino)methylideneamino] imidazole-4-carboxamide isomerase (EC 5.3.1.16) (Phosphoribosylformimino-5-aminoimidazole carboxamide ribotide isomerase)	6	6	6	30.1	30.796	22.5965	20.1797	19.5334	21.3977	19.8938	18.5208	18.8149	19.2037	18.7091	19.7386	17.6954	18.9465	19.9704	20.6541	18.6559	19.9744		-2.19396	-2.45123	-1.42329		0.386089	0.491926		P62353	1024	21	3	0	4	1
METMP	P62426	P62426	rpl7ae	RL7A_METMP	50S ribosomal protein L7Ae (Ribonuclease P protein component Rpp38) (RNase P component Rpp38) (EC 3.1.26.5) (Ribosomal protein L8e)	7	7	7	70.1	67.036	27.6849	26.8151	26.6141	27.1166	23.538	25.488	25.1376	24.9338	18.9022	17.313	19.4284	18.7884	18.9308	17.4544	18.8797	18.5628		-2.18282	-8.32822	-8.55387		3.90812	0.00183323		P62426	1024	22	4	0	2	2
METMP	Q6LWL8	Q6LWL8	fwdB	FWDB_METMP	Tungsten-containing formylmethanofuran dehydrogenase 2 subunit B (EC 1.2.99.5) (Tungsten-containing formylmethanofuran dehydrogenase II subunit B)	17	17	17	42.2	193.66	28.8575	28.2777	30.0282	29.2435	21.7953	25.1199	24.304	24.273	20.3469	20.0323	19.3866	19.9748	20.8382	18.6502	19.7675	20.015		-4.9705	-9.26863	-9.22845		3.47371	0.00323499		Q6LWL8	1024	22	4	0	2	2
METMP	Q6LXD2	Q6LXD2	rpl30p	RL30_METMP	50S ribosomal protein L30P	11	11	11	50.6	34.182	25.6587	25.823	26.429	26.0097	21.875	24.2669	23.6132	23.5508	18.8714	17.7339	18.2328	18.3547	18.2591	16.9721	19.038	18.3183		-2.45888	-7.65497	-7.69137		3.5856	0.00279657		Q6LXD2	1024	22	4	0	2	2
METMP	Q6LXH8	Q6LXH8	purP	PURP_METMP	5-formaminoimidazole-4-carboxamide-1-(beta)-D-ribofuranosyl 5'-monophosphate synthetase (EC 6.3.4.23) (5-aminoimidazole-4-carboxamide-1-beta-D-ribofuranosyl 5'-monophosphate--formate ligase)	26	26	26	66.2	208.31	28.7433	28.4014	28.9589	28.7191	21.135	24.6707	24.0333	23.8757	17.8602	17.0136	18.0804	17.7194	20.2087	18.9179	17.3019	19.2486		-4.8434	-10.9998	-9.47056		3.49366	0.00317383		Q6LXH8	1024	22	4	0	2	2
METMP	Q6LXN1	Q6LXN1	rps13	RS13_METMP	30S ribosomal protein S13	7	7	7	44.3	77.161	23.019	23.829	24.1421	23.736	21.1866	22.6589	21.6594	21.9697	18.2806	18.1536	18.484	18.3126	19.2633	17.7543	19.1459	18.8631		-1.76637	-5.42347	-4.87297		2.95733	0.00591919		Q6LXN1	1024	22	4	0	2	2
METMP	Q6LY46	Q6LY46	rpl37e	RL37_METMP	50S ribosomal protein L37e	3	3	3	26.6	3.0082	24.1386	24.8406	25.7182	25.0431	21.5566	22.8035	23.2381	22.6899	18.4978	17.8489	18.6119	18.3565	19.1083	18.5623	18.6886	18.8058		-2.35317	-6.68659	-6.23731		3.639	0.00260829		Q6LY46	1024	22	4	0	2	2
METMP	Q6LYD8	Q6LYD8	hdrB2	Q6LYD8_METMP	Heterodisulfide reductase subunit B2 (EC 1.6.4.-)	11	11	11	46.8	166.82	27.9911	27.1453	25.8017	27.2345	19.0081	19.8203	19.0286	19.3378	19.1809	17.4356	17.4948	18.2822	20.4104	17.1133	19.3364	19.4824		-7.89671	-8.95233	-7.75211		2.63818	0.0092146		Q6LYD8	1024	21	3	0	4	1
DESVH	Q72DG5	Q72DG5	DVU_0964	Q72DG5_DESVH	Glu/Leu/Phe/Val dehydrogenase family protein	8	8	8	10.9	61.292	20.2906	20.6114	20.9084	20.6254	18.8313	21.1214	18.9596	20.0504	17.9825	20.5092	17.2373	19.2771	19.334	20.418	18.3624	19.609		-0.575034	-1.34836	-1.01646		0.928834	0.17936		Q72DG5	1024	20	2	0	6	0
DESVH	Q72E93	Q72E93	DVU_0685	Q72E93_DESVH	Phosphomannomutase (EC 5.4.2.8)	5	5	5	13	15.633	21.8288	22.1898	21.2555	21.8077	19.443	20.3162	17.6517	19.4998	18.3169	20.6791	18.6557	19.6207	19.1601	21.4026	18.9118	20.2919		-2.30785	-2.18703	-1.51577		1.08515	0.132791		Q72E93	1024	21	3	0	4	1
DESVH	Q72FR4	Q72FR4	DVU_0149	Q72FR4_DESVH	UPF0721 transmembrane protein	4	4	4	8.9	32.096	23.0532	24.3539	24.2373	23.9882	20.1004	19.0601	25.4458	23.9126	25.4291	25.9866	25.3448	25.616	19.5062	18.5955	19.4883	19.2544		-0.0756381	1.62777	-4.73379		3.09853	0.00493134		Q72FR4	1024	22	4	0	2	2
DESVH	Q72WH5	Q72WH5	DVUA0114	Q72WH5_DESVH	Uncharacterized protein	2	2	2	37.7	32.346	23.8014	23.4788	24.3255	23.9114	18.3368	22.3511	18.4538	20.9412	18.567	17.0946	19.1711	18.5083	19.9149	18.3295	19.0706	19.2485		-2.97023	-5.40311	-4.66294		3.10264	0.0049058		Q72WH5	1024	22	4	0	2	2
DESVH	Q727A8	Q727A8	DVU_2947	Q727A8_DESVH	Anaerobic ribonucleoside-triphosphate reductase, putative	2	2	2	3.2	1.2519	19.6884	19.488	17.7758	19.1983	19.3846	20.4413	20.2729	20.1016	17.8211	19.799	18.7133	19.0007	19.0729	19.6414	20.3943	19.8047		0.903262	-0.197637	0.606421		0.428178	0.458954		Q727A8	972	20	0	5	2	1
METMP	Q6LXL7	Q6LXL7	aroC	AROC_METMP	Chorismate synthase (CS) (EC 4.2.3.5) (5-enolpyruvylshikimate-3-phosphate phospholyase)	6	6	6	22	182.48	18.7463	19.1456	19.1147	19.0132	20.4201	18.7945	20.1065	19.9251	19.6076	19.2378	20.1148	19.6985	20.5688	19.5173	20.5097	20.2721		0.911855	0.685277	1.25884		1.51709	0.0626136		Q6LXL7	864	21	2	3	1	2
DESVH	Q725K0	Q725K0	DVU_3173	Q725K0_DESVH	Uncharacterized protein	2	2	2	25.9	32.757	20.9311	19.8701	20.4468	20.4798	19.3752	21.5858	20.8307	20.8557	18.9712	20.57	18.0088	19.5696	19.4883	20.594	19.6397	19.9951		0.375912	-0.910181	-0.484629		0.477374	0.417213		Q725K0	864	20	1	3	3	1
DESVH	Q726T3	Q726T3	DVU_3023	Q726T3_DESVH	Sigma-54 dependent DNA-binding response regulator	2	2	2	4.9	1.1869	19.0276	17.4186	17.9192	18.2839	19.7357	19.174	19.9837	19.6693	20.2991	21.2662	20.5042	20.7525	17.9673	20.7477	22.0731	21.0313		1.38538	2.46855	2.74734		0.757218	0.247614		Q726T3	864	20	1	3	3	1
DESVH	Q72AX3	Q72AX3	dapF	Q72AX3_DESVH	Diaminopimelate epimerase (DAP epimerase) (EC 5.1.1.7)	2	2	2	6.4	1.8849	20.72	18.7564	17.8991	19.6183	18.8302	19.6248	18.1666	18.9962	18.8332	18.5811	18.6554	18.6938	19.9016	20.2411	18.8424	19.7735		-0.622092	-0.924495	0.155249		0.224123	0.661466		Q72AX3	864	20	1	3	3	1
DESVH	Q72B16	Q72B16	DVU_1823	Q72B16_DESVH	Glutamate synthase, iron-sulfur cluster-binding subunit, putative	4	4	4	8.7	5.6626	19.8687	18.549	18.8374	19.202	20.1428	19.7885	19.9403	19.9645	17.2808	19.8463	19.9627	19.4332	20.1254	20.5566	21.6541	20.9282		0.762508	0.231129	1.72621		1.30863	0.0899727		Q72B16	864	20	1	3	3	1
DESVH	Q72B61	Q72B61	cynT	Q72B61_DESVH	Carbonic anhydrase (EC 4.2.1.1) (Carbonate dehydratase)	2	2	2	11.4	2.3401	20.7529	20.5586	19.1881	20.3133	19.8511	20.3297	19.7747	20.0068	17.0748	19.7617	18.2557	18.7688	18.7282	21.018	18.8073	19.9395		-0.306549	-1.54452	-0.37385		0.292564	0.585091		Q72B61	864	20	1	3	3	1
DESVH	Q72DH8	Q72DH8	DVU_0951	Q72DH8_DESVH	Molybdopterin biosynthesis MoeA protein, putative	4	4	4	11.7	12.817	20.5539	20.9998	18.5028	20.3494	19.6247	21.1204	20.6966	20.6059	18.8826	20.2107	18.128	19.3345	19.7493	20.7739	19.8322	20.1977		0.256514	-1.01487	-0.151684		0.0405345	0.931387		Q72DH8	864	20	1	3	3	1
DESVH	Q72DN5	Q72DN5	aroC	AROC_DESVH	Chorismate synthase (CS) (EC 4.2.3.5) (5-enolpyruvylshikimate-3-phosphate phospholyase)	2	2	2	6.2	8.6393	18.7796	20.6491	17.8938	19.5719	18.8147	19.798	20.0084	19.626	18.8764	19.3619	19.2734	19.1855	19.4593	20.268	19.979	19.9396		0.0541598	-0.386339	0.367786		0.397133	0.482752		Q72DN5	864	20	1	3	3	1
DESVH	Q72DP6	Q72DP6	DVU_0883	Q72DP6_DESVH	Glutaredoxin, putative	4	4	4	58.8	13.471	21.67	22.3541	21.1308	21.8053	20.4037	18.6782	19.4338	19.6771	19.0106	20.1996	19.8547	19.7691	18.5332	17.678	18.8893	18.4504		-2.12818	-2.03617	-3.35482		2.57442	0.010062		Q72DP6	864	21	2	3	1	2
DESVH	Q72EU7	Q72EU7	trpA	TRPA_DESVH	Tryptophan synthase alpha chain (EC 4.2.1.20)	4	4	4	24.5	14.9	20.0179	19.7323	18.8739	19.6175	20.1158	20.7986	20.2754	20.427	19.0733	19.4187	17.8355	18.9184	19.0703	18.6197	19.7634	19.2288		0.809515	-0.69912	-0.388671		0.336891	0.539389		Q72EU7	864	20	1	3	3	1
METMP	P61370	P61370	rpl15e	RL15E_METMP	50S ribosomal protein L15e	8	8	8	38.7	52.927	26.5848	26.8132	27.0163	26.8155	20.2467	24.8816	24.8457	24.3079	18.8481	17.5738	18.2291	18.309	18.5336	18.3026	19.1322	18.6998		-2.50754	-8.5065	-8.11571		5.10064	0.000720783		P61370	768	21	3	1	2	2
METMP	P62649	P62649	rpl22	RL22_METMP	50S ribosomal protein L22	6	6	6	34.6	143.85	25.0885	25.9583	26.5912	26.0046	19.6868	21.7536	20.7551	20.967	19.0199	18.0163	19.6097	19.0218	18.2945	17.3167	19.8584	18.8679		-5.03761	-6.98289	-7.13671		2.9988	0.00562947		P62649	768	21	3	1	2	2
METMP	Q6LWL5	Q6LWL5	vhuA	Q6LWL5_METMP	F420-non-reducing hydrogenase subunit alpha (EC 1.12.-.-)	31	31	31	74.9	323.31	29.4017	28.465	28.7582	28.9295	18.9148	23.3655	23.1211	22.6988	19.5874	18.8937	19.4208	19.3296	20.0271	19.007	20.1898	19.8276		-6.23067	-9.59985	-9.10192		4.4128	0.00119583		Q6LWL5	768	21	3	1	2	2
METMP	Q6LWU0	Q6LWU0	aspS	SYDND_METMP	Aspartate--tRNA(Asp/Asn) ligase (EC 6.1.1.23) (Aspartyl-tRNA synthetase) (AspRS) (Non-discriminating aspartyl-tRNA synthetase) (ND-AspRS)	16	16	16	37	144.71	24.8482	25.1488	24.9697	24.9942	18.57	21.1243	19.6891	20.1623	19.8152	17.4776	19.341	19.1697	19.7781	18.7523	19.0342	19.2554		-4.8319	-5.82457	-5.73879		4.27361	0.00131251		Q6LWU0	768	22	4	1	0	3
METMP	Q6LX09	Q6LX09	rpl23p	RL23_METMP	50S ribosomal protein L23P	7	7	7	74.4	166.44	24.306	24.4273	25.2058	24.7042	19.5531	23.4608	23.4871	22.9359	19.4545	18.9019	18.4221	18.9877	18.5922	19.015	18.9512	18.8645		-1.76825	-5.71644	-5.8397		4.31043	0.00129352		Q6LX09	768	21	3	1	2	2
METMP	Q6LX46	Q6LX46	porD	Q6LX46_METMP	Pyruvate oxidoreductase (Synthase) subunit delta (EC 1.2.7.1)	6	6	6	72.9	92.6	25.0891	25.2545	25.6668	25.3577	19.8526	22.8247	22.2006	22.0686	18.7025	18.3606	17.4278	18.2565	20.0943	19.3143	18.4754	19.4414		-3.28914	-7.10117	-5.91637		3.57707	0.0028311		Q6LX46	768	21	3	1	2	2
METMP	Q6LXB3	Q6LXB3	apgM	APGM_METMP	2,3-bisphosphoglycerate-independent phosphoglycerate mutase (BPG-independent PGAM) (Phosphoglyceromutase) (aPGAM) (EC 5.4.2.12)	23	23	23	55.7	241.61	26.8578	26.6106	27.0144	26.8371	20.38	24.1495	23.6768	23.4077	17.9731	17.3957	18.7904	18.1673	19.5049	17.9553	18.0435	18.6895		-3.42939	-8.66979	-8.14758		4.06398	0.00162965		Q6LXB3	768	21	3	1	2	2
METMP	Q6LXI6	Q6LXI6	rpl30e	RL30E_METMP	50S ribosomal protein L30e	2	2	2	28	60.511	26.8935	26.7552	27.6002	27.1325	19.9647	24.1995	23.6455	23.4088	20.0354	18.0536	18.5315	19.1337	19.7946	18.1052	19.4419	19.2753		-3.72373	-7.99885	-7.8572		3.79706	0.00216829		Q6LXI6	768	21	3	1	2	2
METMP	Q6LXK3	Q6LXK3	HMmB	Q6LXK3_METMP	Archaeal histone B	2	2	2	43.9	27.53	28.7096	25.0042	28.3442	28.0144	20.1592	23.642	21.7827	22.506	18.9052	18.776	19.1014	18.9338	20.0115	18.3713	19.231	19.3548		-5.50847	-9.08067	-8.65964		2.51741	0.0108801		Q6LXK3	768	21	3	1	2	2
METMP	Q6LXN0	Q6LXN0	rps4	RS4_METMP	30S ribosomal protein S4	8	8	8	24.7	45.271	25.9285	24.9965	26.2345	25.8084	19.1324	23.7583	22.3908	22.6874	18.6541	18.1766	18.7043	18.5305	19.9389	18.106	18.7765	19.1426		-3.12102	-7.27794	-6.66582		3.31559	0.00373957		Q6LXN0	768	21	3	1	2	2
METMP	Q6LXX7	Q6LXX7	MMP1218	Q6LXX7_METMP	Uncharacterized protein	10	10	10	32.5	22.61	22.1277	21.3841	20.5133	21.4867	19.5896	21.6318	19.0889	20.547	19.8897	17.2651	18.3215	18.8891	19.4852	20.594	18.9672	19.8469		-0.939679	-2.59763	-1.63978		1.16605	0.116024		Q6LXX7	768	20	2	1	4	1
METMP	Q6LY02	Q6LY02	mch	MCH_METMP	Methenyltetrahydromethanopterin cyclohydrolase (EC 3.5.4.27) (Methenyl-H4MPT cyclohydrolase)	21	21	21	64.1	265.05	28.3667	28.2017	28.6258	28.4087	18.9334	24.0728	23.792	23.3766	19.1727	17.823	17.6522	18.3876	19.3975	18.3888	18.539	18.8472		-5.03215	-10.0211	-9.56156		5.04513	0.000728054		Q6LY02	768	21	3	1	2	2
METMP	Q6LYG0	Q6LYG0	adkA	KADA_METMP	Adenylate kinase (AK) (EC 2.7.4.3) (ATP-AMP transphosphorylase)	6	6	6	40.1	175.15	27.3378	27.1981	27.8328	27.4827	20.513	22.5447	21.7752	21.8325	18.9247	17.6847	17.4075	18.1657	19.5582	17.6098	19.4783	19.1142		-5.65025	-9.31702	-8.36854		3.6804	0.00252922		Q6LYG0	768	21	3	1	2	2
METMP	Q6LYM9	Q6LYM9	MMP0961	Q6LYM9_METMP	Uncharacterized protein	25	25	25	50.3	109.06	27.7936	26.6006	27.4551	27.3646	18.3995	21.8391	22.0517	21.4247	17.0704	17.7941	19.6241	18.5768	19.4644	19.2218	18.172	19.0516		-5.93992	-8.7878	-8.31297		4.01173	0.00164566		Q6LYM9	768	21	3	1	2	2
METMP	Q6LYN8	Q6LYN8	eif5a	IF5A_METMP	Translation initiation factor 5A (Hypusine-containing protein) (eIF-5A)	5	5	5	32.8	20.478	23.2266	23.8062	25.1922	24.3197	21.6006	22.0442	22.7095	22.191	19.3961	19.2404	23.3516	21.9332	18.8009	18.4501	18.2678	18.5235		-2.12877	-2.38655	-5.79622		3.11478	0.00489612		Q6LYN8	768	21	3	1	2	2
METMP	Q6LZK3	Q6LZK3	MMP0624	Q6LZK3_METMP	Uncharacterized protein	8	8	8	57.1	105.18	24.2726	25.8169	26.5017	25.7928	19.3656	23.2548	23.3705	22.7749	19.048	18.3111	17.659	18.4499	19.413	17.7479	18.8828	18.8336		-3.01799	-7.34297	-6.9592		2.94537	0.00603986		Q6LZK3	768	21	3	1	2	2
METMP	Q6LZT4	Q6LZT4	leuB	Q6LZT4_METMP	3-isopropylmalate dehydrogenase (EC 1.1.1.85)	14	14	14	48.2	41.595	25.6342	24.6679	26.2674	25.6641	18.1522	19.8676	21.757	20.6073	20.7373	18.9008	18.4848	19.7275	19.0682	16.7608	20.5474	19.4796		-5.05682	-5.93659	-6.18447		2.30964	0.0156644		Q6LZT4	768	21	3	1	2	2
METMP	Q6LZX3	Q6LZX3	MMP0500	Q6LZX3_METMP	Iron-sulfur flavoprotein-related	8	8	8	48.6	61.879	24.9764	24.4576	25.2375	24.9257	20.1723	22.2688	20.7995	21.3574	19.5861	17.6119	18.2079	18.7141	18.5816	18.7079	18.5253	18.607		-3.56835	-6.21159	-6.31874		4.93158	0.000680842		Q6LZX3	768	21	3	1	2	2
METMP	Q6M064	Q6M064	MMP0407	Q6M064_METMP	Conserved hypothetical archaeal protein with 2 CBS domains	9	9	9	56.2	144.45	26.7278	25.9003	26.9821	26.6055	19.4282	20.844	20.6553	20.4304	19.5057	18.2748	18.2567	18.8058	19.1805	18.9556	19.9488	19.427		-6.17519	-7.79978	-7.17858		4.06705	0.00163946		Q6M064	768	21	3	1	2	2
METMP	Q6M075	Q6M075	eno	ENO_METMP	Enolase (EC 4.2.1.11) (2-phospho-D-glycerate hydro-lyase) (2-phosphoglycerate dehydratase)	13	13	13	33.3	199.99	25.1319	24.4459	24.9558	24.8727	21.0465	22.8686	23.0184	22.542	19.0124	19.8189	18.7117	19.2596	19.7767	19.2635	20.0795	19.7447		-2.33078	-5.61309	-5.12802		4.08427	0.00159674		Q6M075	768	21	3	1	2	2
METMP	Q6M083	Q6M083	MMP0388	GGR_METMP	Digeranylgeranylglycerophospholipid reductase (DGGGPL reductase) (EC 1.3.7.11) (2,3-bis-O-geranylgeranylglyceryl phosphate reductase) (Geranylgeranyl reductase) (GGR)	14	14	14	47.2	99.694	25.1688	22.765	22.5539	24.0192	18.0157	17.0706	18.728	18.0897	19.0204	19.0399	17.401	18.6614	20.1553	19.1345	19.9595	19.8127		-5.92949	-5.35776	-4.20642		1.85826	0.0337547		Q6M083	768	20	2	1	4	1
METMP	Q6M0A2	Q6M0A2	MMP0369	Q6M0A2_METMP	Uncharacterized protein	10	10	10	19.3	198.1	26.9573	26.5985	27.1348	26.9137	19.746	23.3541	22.6022	22.514	18.501	17.9359	19.1805	18.6286	18.9175	18.9611	19.8448	19.308		-4.39968	-8.28505	-7.60572		4.63347	0.00105668		Q6M0A2	768	21	3	1	2	2
METMP	Q6M115	Q6M115	pdxS	PDXS_METMP	Pyridoxal 5'-phosphate synthase subunit PdxS (PLP synthase subunit PdxS) (EC 4.3.3.6) (Pdx1)	12	12	12	40.8	60.49	25.6258	24.3913	24.4721	24.9473	19.8888	20.8991	21.2689	20.7937	18.4135	18.592	18.0837	18.3781	19.6657	17.3051	18.6343	18.8326		-4.15358	-6.56919	-6.11471		2.8693	0.00659248		Q6M115	768	21	3	1	2	2
DESVH	Q725I2	Q725I2	DVU_3167	Q725I2_DESVH	Heme biosynthesis protein, putative	4	4	4	36.2	43.302	20.5093	20.7002	21.027	20.7615	19.2261	20.5227	19.0918	19.768	19.7462	20.4246	17.9666	19.6931	18.3965	20.8481	17.5047	19.6208		-0.99357	-1.06839	-1.14073		0.839623	0.213336		Q725I2	768	20	2	1	4	1
DESVH	Q725L5	Q725L5	DVU_3198	Q725L5_DESVH	DNA polymerase III, gamma and tau subunits, putative	2	2	2	3.9	2.111	17.91	18.3625	19.0486	18.5173	18.6624	19.1498	19.9597	19.3583	21.019	20.2348	20.6425	20.6673	20.8326	19.6291	20.1988	20.3033		0.841019	2.15004	1.78606		1.68433	0.0465584		Q725L5	768	21	3	1	2	2
DESVH	Q725W5	Q725W5	DVU_3310	Q725W5_DESVH	ATP-dependent RNA helicase, DEAD/DEAH family	8	8	8	16.7	14.275	20.5542	17.0641	20.8249	20.168	18.4697	18.0129	18.8667	18.4914	18.1071	18.8924	19.1436	18.7775	22.8856	20.963	22.3439	22.2646		-1.67661	-1.39046	2.09667		0.899512	0.189312		Q725W5	768	22	4	1	0	3
DESVH	Q726B6	Q726B6	DVU_3249	Q726B6_DESVH	Lipoprotein, putative	2	2	2	8	3.3161	17.705	18.2653	17.8059	17.9466	20.875	19.0036	18.2891	19.816	20.5464	19.897	19.0268	19.9515	19.088	19.3594	18.238	18.9686		1.86936	2.00492	1.02201		1.2018	0.108506		Q726B6	768	20	2	1	4	1
DESVH	Q727D2	Q727D2	nusG	Q727D2_DESVH	Transcription termination/antitermination protein NusG	7	7	7	44.8	166.5	23.3506	21.7138	20.5938	22.321	18.9837	20.6523	19.1999	19.8158	19.4215	21.4031	18.1291	20.2581	18.7233	17.2962	19.742	18.903		-2.50519	-2.06284	-3.41795		1.43448	0.0722533		Q727D2	768	20	2	1	4	1
DESVH	Q727R8	Q727R8	DVU_2787	Q727R8_DESVH	Conserved domain protein	4	4	4	29.6	44.71	22.1336	22.0498	21.1962	21.8507	19.9201	20.9428	18.2365	20.0763	19.6445	20.8908	17.8284	19.9299	19.6222	21.1043	18.7064	20.1495		-1.77433	-1.92071	-1.70117		1.22507	0.104457		Q727R8	768	20	2	1	4	1
DESVH	Q728R9	Q728R9	pheS	SYFA_DESVH	Phenylalanine--tRNA ligase alpha subunit (EC 6.1.1.20) (Phenylalanyl-tRNA synthetase alpha subunit) (PheRS)	5	5	5	16.8	11.957	20.254	20.2857	19.8448	20.1416	19.4339	20.2707	19.221	19.7164	20.1076	19.7113	20.4819	20.1343	19.9146	19.5151	19.8473	19.7693		-0.425215	-0.00732522	-0.372345		0.91609	0.182977		Q728R9	768	20	2	1	4	1
DESVH	Q72B20	Q72B20	secD	Q72B20_DESVH	Protein translocase subunit SecD	6	6	6	14.1	8.3913	19.8668	16.9581	18.5358	18.896	19.7494	20.4396	19.7411	20.0155	21.8894	22.2575	21.8217	22.0026	22.4419	21.1752	22.9726	22.373		1.11956	3.10659	3.47707		1.70385	0.0448592		Q72B20	768	21	3	1	2	2
DESVH	Q72B47	Q72B47	DVU_1791	Q72B47_DESVH	GatB/Yqey family protein	7	7	7	42.3	21.661	23.8765	23.9597	23.3171	23.7447	18.3878	21.8562	18.461	20.5166	19.2071	23.1547	17.2447	21.6826	20.2075	22.655	18.7902	21.3943		-3.22808	-2.062	-2.35039		1.29448	0.0921411		Q72B47	768	20	2	1	4	1
DESVH	Q72CQ1	Q72CQ1	glnB-1	Q72CQ1_DESVH	Nitrogen regulatory protein P-II	2	2	2	17	2.6726	21.6013	21.985	21.3985	21.6825	19.6874	18.3726	18.4712	18.9761	18.7323	19.1037	19.3066	19.0667	18.7503	18.0854	18.8204	18.5879		-2.70632	-2.61577	-3.09458		3.36456	0.00365151		Q72CQ1	768	20	2	1	4	1
DESVH	Q72DQ1	Q72DQ1	DVU_0878	Q72DQ1_DESVH	DnaK suppressor protein, putative	2	2	2	19.5	16.279	19.484	20.1662	19.9912	19.9083	20.8263	19.657	16.9786	19.8398	18.5358	18.5359	18.3882	18.4883	18.9438	18.2415	18.5766	18.6158		-0.068568	-1.42006	-1.29255		1.96206	0.0280342		Q72DQ1	768	20	2	1	4	1
DESVH	Q72EI7	Q72EI7	DVU_0591	Q72EI7_DESVH	Methyl-accepting chemotaxis protein	8	8	8	17.5	80.84	16.6322	17.8152	17.7428	17.4882	19.6654	16.8042	17.3978	18.5083	21.7846	21.043	21.1895	21.376	23.031	18.4303	21.5604	21.9336		1.02018	3.88789	4.44541		1.2038	0.108392		Q72EI7	768	21	3	1	2	2
DESVH	Q72F14	Q72F14	DVU_0401	Q72F14_DESVH	Uncharacterized protein	5	5	5	30.6	15.05	21.4049	21.1313	20.67	21.0998	19.0849	20.8611	20.5961	20.3631	17.8534	19.7995	18.7714	19.0218	19.7071	19.7596	19.3249	19.6098		-0.736707	-2.07795	-1.48998		2.35241	0.0145141		Q72F14	768	20	2	1	4	1
DESVH	Q72F91	Q72F91	folD	FOLD_DESVH	Bifunctional protein FolD [Includes: Methylenetetrahydrofolate dehydrogenase (EC 1.5.1.5); Methenyltetrahydrofolate cyclohydrolase (EC 3.5.4.9)]	3	3	3	14.3	8.8314	21.6132	21.6566	21.1016	21.4782	18.6119	21.4146	19.3101	20.2899	18.8017	20.9487	19.1898	19.969	19.5758	21.5977	19.0167	20.5119		-1.18822	-1.50916	-0.966304		0.8013	0.229068		Q72F91	768	20	2	1	4	1
DESVH	Q72FD1	Q72FD1	DVU_0283	Q72FD1_DESVH	AhpF family protein/thioredoxin reductase	9	9	9	21.5	52.807	20.8644	21.3728	20.3446	20.921	18.5684	22.4626	20.4812	21.2787	19.1505	21.0453	18.6406	20.0041	18.7283	21.3778	19.1809	20.2548		0.35776	-0.916897	-0.666104		0.559752	0.359044		Q72FD1	768	20	2	1	4	1
DESVH	Q72FX3	Q72FX3	wcaG	Q72FX3_DESVH	GDP-L-fucose synthase (EC 1.1.1.271) (GDP-4-keto-6-deoxy-D-mannose-3,5-epimerase-4-reductase)	3	3	3	12.7	39.246	21.6597	21.3157	19.2763	21.0599	20.4463	20.0098	19.3159	19.996	18.7086	20.2596	18.0189	19.3096	19.2086	20.3942	17.6945	19.4815		-1.06386	-1.75032	-1.57833		0.697795	0.277967		Q72FX3	768	20	2	1	4	1
DESVH	Q728H5	Q728H5	DVU_2628	Q728H5_DESVH	TPR domain protein	4	4	4	27.6	23.661	21.0045	18.8723	17.2467	19.8003	20.8618	21.3428	21.658	21.3237	18.6646	20.9475	21.5979	20.835	19.8822	21.3497	18.5111	20.3511		1.52343	1.03474	0.550751		0.254612	0.629089		Q728H5	648	19	0	4	3	1
DESVH	Q729J6	Q729J6	DVU_2354	Q729J6_DESVH	Glycosyl transferase, group 2 family protein	3	3	3	9.9	8.9572	21.7004	21.5049	18.4066	21.0975	19.3475	20.1408	20.3812	20.0196	17.5087	19.8033	19.9662	19.4346	20.2967	17.4796	19.6213	19.5339		-1.07782	-1.66291	-1.56358		0.442375	0.446459		Q729J6	648	19	0	4	3	1
DESVH	Q72AG0	Q72AG0	DVU_2035	Q72AG0_DESVH	Plasmid stabilization system family protein	2	2	2	27.4	26.167	22.2721	20.2766	18.7727	21.1085	21.6019	20.263	18.4607	20.6102	20.6295	19.9182	19.1212	20.0171	19.6938	20.3193	19.7114	19.9387		-0.498301	-1.09146	-1.16984		0.197987	0.697181		Q72AG0	648	19	0	4	3	1
DESVH	Q72BF2	Q72BF2	gcvT	Q72BF2_DESVH	Aminomethyltransferase (EC 2.1.2.10)	4	4	4	13.8	6.8753	19.3711	17.9889	18.2699	18.6735	19.5813	18.2989	18.6104	18.9384	17.9345	19.5664	19.03	18.9902	19.8557	19.1552	18.9841	19.383		0.264945	0.316708	0.709546		0.722919	0.263852		Q72BF2	648	19	0	4	3	1
METMP	P62428	P62428	rps4e	RS4E_METMP	30S ribosomal protein S4e	14	14	14	57.4	137.06	27.2925	26.9509	27.5657	27.2913	19.6119	24.582	23.6611	23.6387	18.6624	18.5937	17.2948	18.3046	20.7949	17.9613	18.8365	19.6929		-3.65265	-8.98678	-7.59849		3.15115	0.00468785		P62428	576	21	3	2	0	3
METMP	Q6LXH2	Q6LXH2	thyA	Q6LXH2_METMP	Putative thymidylate synthase (TS) (TSase) (EC 2.1.1.-)	6	6	6	29.7	127.8	23.7443	22.6418	24.6088	23.8758	19.9093	19.1029	18.2307	19.2383	19.0682	17.1646	18.4497	18.4233	18.5773	18.7449	19.8517	19.1757		-4.63759	-5.45252	-4.70012		2.56937	0.0101271		Q6LXH2	576	20	2	2	2	2
METMP	Q6LXV1	Q6LXV1	fwdF	Q6LXV1_METMP	Tungsten containing formylmethanofuran dehydrogenase, subunit F (EC 1.2.99.5)	19	19	19	52.6	147.88	27.4893	27.9498	27.1244	27.5609	20.1719	22.6331	22.6479	22.1803	18.2067	19.0761	19.2699	18.9194	19.7257	18.6596	19.0378	19.21		-5.38057	-8.6415	-8.35085		4.5438	0.00115467		Q6LXV1	576	20	2	2	2	2
METMP	Q6LY55	Q6LY55	MMP1136	Q6LY55_METMP	Rubrerythrin	9	9	9	63.3	117.19	28.6506	28.4774	29.1855	28.8036	20.4955	24.3961	23.3776	23.4532	19.357	17.3194	18.2478	18.5436	19.7744	18.3991	19.5671	19.3604		-5.35042	-10.26	-9.44321		4.42597	0.00123921		Q6LY55	576	21	3	2	0	3
METMP	Q6LYA0	Q6LYA0	MMP1091	Q6LYA0_METMP	UTP--glucose-1-phosphate uridylyltransferase (EC 2.7.7.9) (UDP-glucose pyrophosphorylase)	9	9	9	28.4	12.588	24.6631	24.0141	25.1952	24.7028	20.0897	19.4761	19.6572	19.7645	18.9285	19.2228	18.6219	18.9452	19.3594	17.5922	18.5929	18.6864		-4.93838	-5.75765	-6.01642		3.23871	0.00419592		Q6LYA0	576	20	2	2	2	2
METMP	Q6LZE6	Q6LZE6	ftsY	Q6LZE6_METMP	Signal recognition particle receptor FtsY (SRP receptor)	3	3	3	7.8	3.8634	16.913	17.4155	18.8946	17.9984	21.9407	16.7804	20.8636	20.9426	21.5312	20.9403	21.4781	21.3401	19.8979	17.332	19.3624	19.2073		2.94417	3.34168	1.20892		0.499516	0.401665		Q6LZE6	576	21	3	2	0	3
METMP	Q6LZG0	Q6LZG0	rps3ae	RS3A_METMP	30S ribosomal protein S3Ae (Ribosomal protein S1e)	11	11	11	56	60.314	25.6026	25.6487	26.4127	25.9382	18.9678	23.2467	21.335	22.0593	19.8551	17.6586	18.6785	19.0018	18.8142	17.9411	19.9862	19.155		-3.87891	-6.93644	-6.78327		3.37387	0.00363752		Q6LZG0	576	21	3	2	0	3
METMP	Q6LZP0	Q6LZP0	valS	SYV_METMP	Valine--tRNA ligase (EC 6.1.1.9) (Valyl-tRNA synthetase) (ValRS)	28	28	28	35	323.31	26.2842	25.4237	24.9381	25.6583	19.9649	18.1434	18.7473	19.1564	18.6157	17.8361	17.7675	18.127	19.5032	17.9681	18.8445	18.9026		-6.5019	-7.53134	-6.75569		3.47327	0.00321699		Q6LZP0	576	20	2	2	2	2
METMP	Q6M079	Q6M079	purD	PUR2_METMP	Phosphoribosylamine--glycine ligase (EC 6.3.4.13) (GARS) (Glycinamide ribonucleotide synthetase) (Phosphoribosylglycinamide synthetase)	16	16	16	33.8	111.87	25.8724	25.3324	26.2422	25.8627	18.8136	22.808	21.4749	21.7687	18.8674	18.9382	18.8194	18.8758	19.5332	21.8447	19.3157	20.7189		-4.09404	-6.9869	-5.14387		2.55408	0.0103827		Q6M079	576	20	2	2	2	2
METMP	Q6M0E5	Q6M0E5	metG	SYM_METMP	Methionine--tRNA ligase (EC 6.1.1.10) (Methionyl-tRNA synthetase) (MetRS)	13	13	13	22.9	65.895	24.8596	23.3851	23.1573	24.012	19.0832	21.9447	22.0911	21.5261	18.877	21.3493	18.3409	20.1478	19.1268	18.2579	18.0852	18.5657		-2.48592	-3.86416	-5.44633		2.98249	0.00573416		Q6M0E5	576	20	2	2	2	2
METMP	Q6M0L7	Q6M0L7	acd	Q6M0L7_METMP	Acetyl-CoA synthetase (ADP-forming), alpha and beta subunits (EC 6.2.1.13)	25	25	25	43.7	323.31	26.0918	24.931	25.3961	25.5528	20.088	20.566	19.2462	20.0641	18.6037	18.803	16.8738	18.3113	18.5689	18.7545	18.5642	18.632		-5.48866	-7.24144	-6.92079		4.4288	0.00125979		Q6M0L7	576	20	2	2	2	2
DESVH	Q726Q4	Q726Q4	DVU_3052	Q726Q4_DESVH	ABC transporter, ATP-binding protein	2	2	2	3.9	13.721	21.3981	22.7411	22.8926	22.4809	19.3731	17.2215	18.7329	18.6886	18.0179	19.9113	18.7553	19.107	19.1971	18.2768	20.5761	19.658		-3.79226	-3.37388	-2.82286		1.663	0.0486015		Q726Q4	576	19	1	2	4	1
DESVH	Q72AL2	Q72AL2	DVU_1980	Q72AL2_DESVH	Uncharacterized protein	5	5	5	38.5	96.259	24.8926	24.3009	23.7692	24.3935	19.7016	22.8833	17.6573	21.4835	19.2025	23.0207	21.4433	21.9273	18.6657	21.8978	20.3198	20.8403		-2.90998	-2.46617	-3.55321		1.81955	0.0363529		Q72AL2	576	20	2	2	2	2
DESVH	Q72AQ1	Q72AQ1	DVU_1941	Q72AQ1_DESVH	HAD-superfamily hydrolase, subfamily IIA	4	4	4	22	12.382	19.1799	20.8635	18.3179	19.8466	20.1865	19.3885	18.0584	19.4526	18.7439	18.1552	19.6239	18.9685	20.2295	18.6445	18.9993	19.4598		-0.393991	-0.878166	-0.386838		0.0636598	0.891871		Q72AQ1	576	19	1	2	4	1
DESVH	Q72AQ9	Q72AQ9	DVU_1933	Q72AQ9_DESVH	Peptidase, PfpI family	3	3	3	15.6	23.889	18.45	20.1025	20.5408	19.9361	19.5362	22.6971	22.4709	22.0879	18.4491	22.0181	18.6539	20.6736	19.1939	22.9124	18.6309	21.5004		2.15187	0.737508	1.5643		0.136027	0.78625		Q72AQ9	576	18	0	2	6	0
DESVH	Q72B50	Q72B50	rpoD	Q72B50_DESVH	RNA polymerase sigma factor RpoD (Sigma-70)	2	2	2	4.6	37.671	19.0923	18.1728	18.1556	18.5437	18.5615	19.8061	20.7746	19.9776	20.9482	20.6022	20.8051	20.7921	21.7019	20.3535	21.0031	21.1233		1.43391	2.24837	2.57953		2.16187	0.0198337		Q72B50	576	20	2	2	2	2
DESVH	Q72CY7	Q72CY7	DVU_1144	Q72CY7_DESVH	Transcriptional regulator, Cro/CI family	2	2	2	9.4	18.68	21.2812	16.9839	16.4216	19.8143	19.747	17.4824	17.5077	18.6678	18.5165	20.6891	20.9555	20.3819	21.0376	20.6793	21.3644	21.054		-1.14649	0.567569	1.2397		0.839118	0.213368		Q72CY7	576	20	2	2	2	2
DESVH	Q72D36	Q72D36	argH	ARLY_DESVH	Argininosuccinate lyase (ASAL) (EC 4.3.2.1) (Arginosuccinase)	5	5	5	13.5	4.8789	19.6171	20.1597	19.1184	19.694	18.983	20.0503	19.5828	19.6031	18.6275	19.3428	19.3258	19.1349	19.4687	19.8945	18.1869	19.3456		-0.0908981	-0.559159	-0.348447		0.307239	0.569697		Q72D36	576	19	1	2	4	1
DESVH	Q72DD2	Q72DD2	metF	Q72DD2_DESVH	Methylenetetrahydrofolate reductase (EC 1.5.1.20)	2	2	2	6.5	3.2641	20.3699	20.6613	18.7885	20.1399	18.7806	17.2978	18.8629	18.4686	17.8962	18.7523	19.1373	18.6825	20.019	19.1423	17.6607	19.2328		-1.67134	-1.45742	-0.907088		0.481882	0.413617		Q72DD2	576	19	1	2	4	1
DESVH	Q72G01	Q72G01	DVU_0062	Q72G01_DESVH	RND efflux system, outer membrane protein, NodT family	3	3	3	7.1	23.792	16.0804	18.6473	18.501	18.1136	19.0446	19.8128	20.3651	19.8383	20.2492	19.3486	20.0983	19.949	18.4593	20.4928	20.2958	19.9896		1.72474	1.83538	1.87601		0.886586	0.194629		Q72G01	576	20	2	2	2	2
DESVH	Q72WF8	Q72WF8	DVUA0131	Q72WF8_DESVH	CRISPR-associated protein, CT1133 family	4	4	4	5.2	7.6022	21.1777	21.0121	21.0719	21.0888	18.7383	18.0711	19.5157	18.8948	18.5865	17.4087	17.7893	18.0141	19.296	18.4215	18.0486	18.6867		-2.19404	-3.07475	-2.4021		2.58841	0.00992345		Q72WF8	576	21	3	2	0	3
METMP	P61193	P61193	rps24e	RS24_METMP	30S ribosomal protein S24e	7	7	7	67.6	104.3	25.9101	25.1886	24.9141	25.4009	22.5467	22.4852	20.7433	22.1283	18.1705	16.545	19.3219	18.4115	18.4625	16.7	18.6574	18.1641		-3.27259	-6.98943	-7.23684		3.36821	0.00364218		P61193	512	21	4	0	1	3
METMP	Q6LWJ4	Q6LWJ4	MMP1715	Q6LWJ4_METMP	Putative GTPase	5	5	5	34.4	13.04	20.6911	17.8016	18.4444	19.5344	22.8318	25.7839	25.131	25.0188	17.8528	18.4878	18.4391	18.2873	19.5325	19.6297	18.7856	19.362		5.4844	-1.24715	-0.172452		0.135746	0.786177		Q6LWJ4	512	20	3	0	3	2
METMP	Q6LWX0	Q6LWX0	speE	Q6LWX0_METMP	Polyamine aminopropyltransferase (EC 2.5.1.16) (Putrescine aminopropyltransferase) (Spermidine synthase)	17	17	17	58.9	251.05	25.6029	26.1529	26.7437	26.2411	22.1965	24.2221	24.4804	23.925	18.2864	18.1142	17.841	18.092	19.8119	17.5914	18.4741	18.9142		-2.31608	-8.14906	-7.32691		3.31722	0.00376561		Q6LWX0	512	21	4	0	1	3
METMP	Q6LXC0	Q6LXC0	purA	PURA_METMP	Adenylosuccinate synthetase (AMPSase) (AdSS) (EC 6.3.4.4) (IMP--aspartate ligase)	15	15	15	46.7	140.15	25.7051	25.0674	25.6748	25.5108	21.4312	21.6872	22.7067	22.0526	19.5939	18.428	19.1418	19.131	19.2364	19.2506	17.8311	18.9069		-3.45822	-6.37976	-6.60391		3.6996	0.00248185		Q6LXC0	512	21	4	0	1	3
METMP	Q6LXD4	Q6LXD4	rpl18	RL18_METMP	50S ribosomal protein L18	12	12	12	63.7	123.61	25.9484	25.8752	26.5282	26.148	23.0984	24.3274	23.7184	23.8006	17.6576	17.3741	18.9257	18.1533	19.7158	18.3051	19.8787	19.4503		-2.34742	-7.99471	-6.69774		3.64275	0.00262689		Q6LXD4	512	21	4	0	1	3
METMP	Q6LXY3	Q6LXY3	MMP1211	Y1211_METMP	UPF0219 protein MMP1211	16	16	16	35.5	149.81	26.8175	26.4156	27.1296	26.8167	21.6297	24.2153	23.2428	23.3756	19.1339	17.1944	20.3294	19.3771	20.233	18.3816	19.6522	19.6083		-3.44113	-7.43956	-7.20838		3.64168	0.00261266		Q6LXY3	512	21	4	0	1	3
METMP	Q6LYD7	Q6LYD7	hdrC2	Q6LYD7_METMP	Heterodisulfide reductase subunit C2 (EC 1.6.4.-)	9	9	9	54.3	290.2	25.1005	25.5651	25.6995	25.477	21.5755	22.9814	23.234	22.7575	17.599	18.8414	19.2802	18.7306	19.6325	18.8585	18.9849	19.2001		-2.71947	-6.74639	-6.27685		4.51251	0.00117564		Q6LYD7	512	21	4	0	1	3
METMP	Q6LYR5	Q6LYR5	dapB	DAPB_METMP	4-hydroxy-tetrahydrodipicolinate reductase (HTPA reductase) (EC 1.17.1.8)	19	19	19	75.9	263.75	27.5057	27.0832	28.0349	27.594	22.7035	23.612	22.9113	23.1301	20.6333	17.3587	19.092	19.5813	20.2605	19.0052	18.3972	19.4357		-4.46391	-8.01267	-8.15821		3.76591	0.00222553		Q6LYR5	512	21	4	0	1	3
METMP	Q6LZE2	Q6LZE2	tpiA	Q6LZE2_METMP	Triosephosphate isomerase (EC 5.3.1.1)	9	9	9	61.8	145.87	25.9063	25.6568	26.1987	25.9376	19.651	22.1534	20.9027	21.2436	17.7422	17.632	19.6076	18.635	18.6155	19.2044	19.2448	19.0488		-4.69407	-7.30264	-6.88883		4.94349	0.000690023		Q6LZE2	512	21	4	0	1	3
METMP	Q6LZK0	Q6LZK0	rpl34e	RL34_METMP	50S ribosomal protein L34e	5	5	5	48.3	40.716	26.4976	26.9257	27.7679	27.1629	22.5787	24.8855	24.4703	24.2655	19.412	19.3001	19.6404	19.4578	18.7948	17.7684	18.8593	18.5528		-2.89739	-7.70503	-8.61013		4.1245	0.00155944		Q6LZK0	512	21	4	0	1	3
METMP	Q6LZP8	Q6LZP8	dapA	DAPA_METMP	4-hydroxy-tetrahydrodipicolinate synthase (HTPA synthase) (EC 4.3.3.7)	12	12	12	48.1	117.67	25.6443	24.1551	25.1632	25.1108	19.4993	20.85	18.5248	19.9356	18.5904	18.1791	19.0597	18.6546	19.66	18.4839	17.8935	18.8712		-5.17526	-6.45626	-6.23963		3.12497	0.00480366		Q6LZP8	512	20	3	0	3	2
METMP	Q6LZS1	Q6LZS1	argF	OTC_METMP	Ornithine carbamoyltransferase (OTCase) (EC 2.1.3.3)	15	15	15	44.4	150.97	26.7135	26.2266	27.4049	26.8634	20.2255	23.6191	23.5735	23.0796	18.6093	18.808	18.0697	18.528	18.1294	18.5495	19.4715	18.8293		-3.78381	-8.3354	-8.03405		3.98494	0.00171058		Q6LZS1	512	21	4	0	1	3
METMP	Q6M0F8	Q6M0F8	MMP0313	Q6M0F8_METMP	Uncharacterized protein	3	3	3	25.2	35.784	23.539	23.4148	23.3176	23.4266	19.2649	17.6386	19.1079	18.831	18.7023	24.3395	18.8568	22.8146	19.7831	23.3116	18.7881	21.9031		-4.59558	-0.612069	-1.52348		0.952535	0.171996		Q6M0F8	512	19	2	0	5	1
METMP	Q6M155	Q6M155	rpl31e	RL31_METMP	50S ribosomal protein L31e	6	6	6	50.6	30.12	24.4666	24.6854	25.4707	24.9415	23.109	23.1535	23.669	23.3337	20.2687	17.8625	19.6228	19.5538	18.9094	18.1866	18.9489	18.7215		-1.60781	-5.38773	-6.21997		4.02403	0.00163777		Q6M155	512	21	4	0	1	3
DESVH	Q725M0	Q725M0	DVU_3193	Q725M0_DESVH	DNA-binding domain, excisionase family	4	4	4	17.8	12.154	21.9315	21.5911	21.1885	21.6019	20.0266	20.2742	17.8448	19.7093	18.8673	19.5076	19.1403	19.1957	19.1462	19.6265	19.5474	19.4549		-1.8926	-2.40615	-2.14703		2.91017	0.0061872		Q725M0	512	19	2	0	5	1
DESVH	Q727C0	Q727C0	gpmA	GPMA_DESVH	2,3-bisphosphoglycerate-dependent phosphoglycerate mutase (BPG-dependent PGAM) (PGAM) (Phosphoglyceromutase) (dPGM) (EC 5.4.2.11)	2	2	2	9.2	6.1467	20.1169	19.4406	20.1381	19.9328	19.823	21.1549	19.0757	20.2782	18.6274	19.317	17.5587	18.6699	18.4303	18.7273	18.2609	18.4859		0.345424	-1.26293	-1.44694		2.22991	0.0175842		Q727C0	512	19	2	0	5	1
DESVH	Q728D5	Q728D5	glmU	GLMU_DESVH	Bifunctional protein GlmU [Includes: UDP-N-acetylglucosamine pyrophosphorylase (EC 2.7.7.23) (N-acetylglucosamine-1-phosphate uridyltransferase); Glucosamine-1-phosphate N-acetyltransferase (EC 2.3.1.157)]	2	2	2	5.3	4.929	17.0864	18.1117	17.8153	17.7319	20.4354	21.2749	20.4873	20.7863	20.6352	21.2537	21.258	21.0771	21.0474	20.4621	21.6304	21.1244		3.05444	3.3452	3.39254		2.75596	0.00775185		Q728D5	512	21	4	0	1	3
DESVH	Q72A88	Q72A88	DVU_2109	Q72A88_DESVH	Iron-sulfur cluster carrier protein	3	3	3	9	29.717	18.3601	19.2323	19.2211	18.9913	20.1157	19.8274	17.8353	19.5485	18.3738	18.6838	18.873	18.658	21.6127	16.8187	19.5902	20.3864		0.557123	-0.33337	1.39504		0.102012	0.834263		Q72A88	512	19	2	0	5	1
DESVH	Q72BE6	Q72BE6	DVU_1690	Q72BE6_DESVH	Transcriptional regulator, TetR family	3	3	3	14.8	4.4641	20.3021	21.3868	20.8493	20.9132	18.9138	19.2021	17.9004	18.7706	19.4637	22.0405	19.3385	20.8575	20.9051	21.6114	20.8517	21.1663		-2.14256	-0.0557187	0.253075		0.280087	0.599778		Q72BE6	512	20	3	0	3	2
DESVH	Q72FW4	Q72FW4	DVU_0099	Q72FW4_DESVH	Protein TonB	2	2	2	9.1	5.6114	18.1362	17.7568	17.1149	17.7285	19.4825	19.1628	18.0454	19.0156	20.4069	21.5597	22.1603	21.5433	18.951	20.5836	19.4692	19.8341		1.28711	3.81483	2.10561		1.61511	0.0525689		Q72FW4	512	20	3	0	3	2
DESVH	Q729X4	Q729X4	DVU_2223	Q729X4_DESVH	Uncharacterized protein	3	3	3	30.7	40.276	22.4578	22.7326	21.2386	22.273	20.0753	20.2903	21.9551	21.0365	19.0671	17.0463	18.8591	18.5608	18.4047	19.4189	20.583	19.7354		-1.23652	-3.7122	-2.5376		1.5773	0.0560151		Q729X4	432	19	1	3	2	2
DESVH	Q72AE0	Q72AE0	DVU_2057	Q72AE0_DESVH	Uncharacterized protein	2	2	2	5.7	2.1596	17.1386	17.1117	17.4658	17.2479	20.0665	20.2774	18.9861	19.8768	21.0105	21.4312	18.888	20.7863	18.8786	20.6923	22.1956	21.1497		2.62891	3.53844	3.90184		1.59175	0.0547401		Q72AE0	432	19	1	3	2	2
DESVH	Q72AW2	Q72AW2	ltaE	Q72AW2_DESVH	Threonine aldolase, low-specificity (EC 4.1.2.5)	4	4	4	14.7	12.141	18.0434	19.4737	18.514	18.8035	18.4318	21.4956	21.2408	20.8798	18.8295	20.7734	18.5413	19.747	20.2639	22.1645	18.9479	21.0394		2.07632	0.943501	2.23591		0.80442	0.227655		Q72AW2	432	18	0	3	4	1
DESVH	Q72BI8	Q72BI8	DVU_1648	Q72BI8_DESVH	Lipoprotein, putative	2	2	2	18.5	12.61	19.8372	17.7087	18.8911	19.0577	19.4197	19.3791	18.6431	19.1886	20.6448	18.0904	20.0489	19.9331	20.5474	17.5637	20.445	20.0036		0.130915	0.875455	0.94588		0.24103	0.644065		Q72BI8	432	18	0	3	4	1
DESVH	Q72E92	Q72E92	DVU_0686	Q72E92_DESVH	Iron-sulfur cluster-binding protein	3	3	3	17.3	2.4657	18.133	19.9319	17.5664	18.9139	19.9648	20.1912	20.4977	20.2345	19.5574	19.5617	20.6848	20.0386	20.2234	20.7828	20.1507	20.4143		1.32061	1.12467	1.50041		1.16956	0.115632		Q72E92	432	19	1	3	2	2
DESVH	Q72F88	Q72F88	hypE	Q72F88_DESVH	Hydrogenase expression/formation protein HypE	3	3	3	12	13.852	19.3698	19.6038	16.5733	18.999	19.4496	20.5748	19.2011	19.8729	19.3123	19.9753	18.7118	19.4246	19.1296	19.7144	19.674	19.5295		0.873915	0.425633	0.530479		0.426596	0.45985		Q72F88	432	18	0	3	4	1
DESVH	Q72FF3	Q72FF3	DVU_0261	Q72FF3_DESVH	Universal stress protein family	2	2	2	8.1	13.385	18.7717	19.0948	18.1355	18.72	19.7976	19.5792	19.5088	19.6339	19.0675	19.42	17.6268	18.8859	21.9684	19.3825	20.0566	20.9018		0.913846	0.16588	2.18179		1.02648	0.149835		Q72FF3	432	18	0	3	4	1
DESVH	Q72FF9	Q72FF9	DVU_0255	Q72FF9_DESVH	Uncharacterized protein	3	3	3	16.8	2.6642	18.1572	17.1464	21.2727	19.9175	20.5847	19.1878	18.7836	19.7367	19.3975	22.1752	18.6017	20.8887	18.9309	22.1929	21.1541	21.2778		-0.180772	0.971169	1.36033		0.533223	0.377266		Q72FF9	432	19	1	3	2	2
METMP	P0CW67	P0CW67	lysS	SYK_METMP	Lysine--tRNA ligase (EC 6.1.1.6) (Lysyl-tRNA synthetase) (LysRS)	20	20	20	43.7	193.79	24.3485	24.7023	24.9771	24.6986	20.7026	22.2722	21.3348	21.5818	19.4383	18.135	19.6641	19.2177	18.6142	19.5576	18.9391	19.0912		-3.1168	-5.48092	-5.60739		4.15637	0.0014701		P0CW67	384	20	3	1	1	3
METMP	P61428	P61428	thiC	THIC_METMP	Phosphomethylpyrimidine synthase (EC 4.1.99.17) (Hydroxymethylpyrimidine phosphate synthase) (HMP-P synthase) (HMP-phosphate synthase) (HMPP synthase) (Thiamine biosynthesis protein ThiC)	7	7	7	21.8	69.493	23.9113	23.4444	22.3624	23.3727	20.6028	19.0419	19.1286	19.7824	18.443	18.5573	19.0819	18.7218	17.5292	18.8558	19.4918	18.8329		-3.5903	-4.6509	-4.53981		2.47646	0.0117532		P61428	384	19	2	1	3	2
METMP	P62026	P62026	rpl40e	RL40_METMP	50S ribosomal protein L40e	4	4	4	38.3	6.2756	22.9514	23.9414	24.4459	23.9035	17.394	22.2662	23.2373	22.2636	18.9825	18.4442	18.1352	18.5639	19.213	18.0586	19.1451	18.893		-1.6399	-5.33963	-5.01046		3.00293	0.00564148		P62026	384	20	3	1	1	3
METMP	P62348	P62348	hisE	HIS2_METMP	Phosphoribosyl-ATP pyrophosphatase (PRA-PH) (EC 3.6.1.31)	6	6	6	50	73.483	23.6398	24.0558	25.2203	24.4676	19.961	21.0427	19.6401	20.3458	17.5212	17.9546	18.7505	18.1674	20.3256	17.7093	18.0987	19.2019		-4.12178	-6.30024	-5.26574		2.39398	0.0135549		P62348	384	20	3	1	1	3
METMP	Q6LWM2	Q6LWM2	korD	Q6LWM2_METMP	2-oxoglutarate ferredoxin oxidoreductase, delta (Ferredoxin) subunit (EC 1.2.7.3)	4	4	4	67.6	5.5143	21.62	22.2634	23.0761	22.4426	19.0044	19.5595	19.3093	19.3088	19.7881	18.2689	18.15	18.9431	19.5257	17.5556	19.9216	19.3031		-3.13382	-3.49952	-3.13952		1.76728	0.0399478		Q6LWM2	384	20	3	1	1	3
METMP	Q6LWU5	Q6LWU5	ftr	Q6LWU5_METMP	Formylmethanofuran--tetrahydromethanopterin formyltransferase (EC 2.3.1.101) (H4MPT formyltransferase)	14	14	14	55.3	101.86	28.2015	26.0076	26.1659	27.1649	19.8904	17.6043	16.7601	18.7051	18.9085	18.604	17.6982	18.4882	19.515	16.2295	19.0737	18.809		-8.45978	-8.67669	-8.35593		2.61749	0.00945589		Q6LWU5	384	19	2	1	3	2
METMP	Q6LWW8	Q6LWW8	MMP1586	Q6LWW8_METMP	Conserved hypothetical archaeal protein	7	7	7	63.8	323.31	27.7288	27.4732	28.0284	27.7613	19.6705	23.0107	23.2239	22.6008	20.0649	18.5955	18.9915	19.3568	19.1482	18.7141	19.6001	19.1992		-5.16053	-8.40456	-8.5621		5.04157	0.000660633		Q6LWW8	384	20	3	1	1	3
METMP	Q6LWX2	Q6LWX2	pdaD	PDAD_METMP	Pyruvoyl-dependent arginine decarboxylase (PvlArgDC) (EC 4.1.1.19) [Cleaved into: Pyruvoyl-dependent arginine decarboxylase subunit beta; Pyruvoyl-dependent arginine decarboxylase subunit alpha]	3	3	3	22.6	24.986	22.8958	22.6379	23.4697	23.0441	19.4554	22.2333	21.792	21.5608	19.6961	17.7673	17.5188	18.6804	20.6324	17.3524	19.0698	19.575		-1.48332	-4.36375	-3.46912		1.81752	0.0364033		Q6LWX2	384	20	3	1	1	3
METMP	Q6LWY7	Q6LWY7	mtrH	MTRH_METMP	Tetrahydromethanopterin S-methyltransferase subunit H (EC 2.1.1.86) (N5-methyltetrahydromethanopterin--coenzyme M methyltransferase subunit H)	10	10	10	37.9	91.075	24.0719	24.152	24.7098	24.3402	20.0002	22.3242	22.5281	21.9729	19.7084	16.7632	18.9995	18.9239	19.8191	17.8696	18.6192	18.9948		-2.36732	-5.41628	-5.34542		3.11112	0.00487336		Q6LWY7	384	20	3	1	1	3
METMP	Q6LWY9;Q6LWZ0	Q6LWY9;Q6LWZ0	mtrA	MTRA_METMP	Tetrahydromethanopterin S-methyltransferase subunit A	4	4	4	21.3	104.22	24.4534	24.4531	25.4356	24.8595	18.4759	22.3593	22.073	21.691	18.3098	18.0226	19.023	18.5152	18.4923	19.6632	18.4966	18.9964		-3.16846	-6.34431	-5.86315		3.49889	0.00315734		Q6LWY9;Q6LWZ0	384	20	3	1	1	3
METMP	Q6LWZ1	Q6LWZ1	mtrB	MTRB_METMP	Tetrahydromethanopterin S-methyltransferase subunit B (EC 2.1.1.86) (N5-methyltetrahydromethanopterin--coenzyme M methyltransferase subunit B)	3	3	3	24.1	14.545	24.5262	22.4643	23.4026	23.7055	19.8686	18.3131	22.7891	21.4393	18.9044	17.7403	19.1289	18.7061	19.742	18.6282	18.8957	19.1702		-2.26617	-4.99941	-4.53529		2.51327	0.0109303		Q6LWZ1	384	19	2	1	3	2
METMP	Q6LX07	Q6LX07	rps19	RS19_METMP	30S ribosomal protein S19	5	5	5	24.2	14.221	21.4347	24.6064	24.9402	24.2671	18.5176	22.0657	22.1443	21.5793	19.1202	19.5278	19.6091	19.4343	19.7814	18.452	18.9796	19.1758		-2.6878	-4.83279	-5.09134		1.74959	0.0412769		Q6LX07	384	20	3	1	1	3
METMP	Q6LX26	Q6LX26	dapL	DAPAT_METMP	LL-diaminopimelate aminotransferase (DAP-AT) (DAP-aminotransferase) (LL-DAP-aminotransferase) (EC 2.6.1.83)	12	12	12	34.4	221.62	25.3266	25.3133	25.4827	25.3763	18.5386	20.9105	20.7678	20.3953	18.8538	17.161	18.4121	18.3014	19.3804	17.5943	18.5965	18.6991		-4.98103	-7.07492	-6.67721		3.71804	0.00239921		Q6LX26	384	20	3	1	1	3
METMP	Q6LXD8	Q6LXD8	rps8	RS8_METMP	30S ribosomal protein S8	9	9	9	76.9	61.728	25.6501	25.6396	25.4551	25.5843	19.3628	22.851	21.2993	21.7823	18.8025	17.6415	17.953	18.2191	19.0399	17.4562	18.5593	18.4907		-3.80209	-7.36524	-7.09359		3.97106	0.00170789		Q6LXD8	384	20	3	1	1	3
METMP	Q6LXE6	Q6LXE6	rpl29p	RL29_METMP	50S ribosomal protein L29P	4	4	4	36.6	4.1579	24.0889	23.5838	24.598	24.1491	19.6948	21.7419	21.7214	21.3126	19.233	17.3486	18.5345	18.5642	19.232	17.6918	19.3866	18.9439		-2.83645	-5.58486	-5.20517		3.00739	0.00562785		Q6LXE6	384	20	3	1	1	3
METMP	Q6LXP1	Q6LXP1	tal	TAL_METMP	Probable transaldolase (EC 2.2.1.2)	8	8	8	38.6	159.86	24.1164	23.9318	24.211	24.091	20.1813	20.5442	21.6859	20.9534	19.3134	16.9986	18.1746	18.4554	19.191	17.3361	18.7291	18.6078		-3.13759	-5.63565	-5.48323		3.26007	0.00403488		Q6LXP1	384	20	3	1	1	3
METMP	Q6LXP8	Q6LXP8	fdhC	Q6LXP8_METMP	Formate transporter	3	3	3	11.3	4.4831	21.7414	21.7089	21.9598	21.8078	19.7567	20.4413	23.3667	22.0609	18.8579	17.9283	18.7665	18.5737	18.4953	19.1255	18.707	18.8001		0.253156	-3.23405	-3.00762		3.94416	0.00174051		Q6LXP8	384	20	3	1	1	3
METMP	Q6LXQ1	Q6LXQ1	fdhA	Q6LXQ1_METMP	Formate dehydrogenase alpha subunit (EC 1.2.1.2)	33	33	33	64.1	323.31	31.6385	32.3278	32.0784	32.0423	20.1736	26.1857	25.3601	25.2604	18.9464	18.196	18.7722	18.6722	19.4482	18.3217	18.5467	18.8584		-6.78191	-13.3702	-13.1839		5.3093	0.000509489		Q6LXQ1	384	20	3	1	1	3
METMP	Q6LXR0	Q6LXR0	rpl10e	RL10E_METMP	50S ribosomal protein L10e	8	8	8	45.1	50.049	22.0797	25.4361	25.9816	25.2057	19.5385	23.2361	23.2651	22.7197	20.2843	18.6017	18.4723	19.3741	19.5707	18.25	18.3283	18.8521		-2.48594	-5.83158	-6.35363		1.95677	0.028278		Q6LXR0	384	20	3	1	1	3
METMP	Q6LXT8	Q6LXT8	MMP1259	Q6LXT8_METMP	NAD(P)H: rubredoxin oxidoreductase (NPOR)	11	11	11	23.8	67.602	24.5283	24.0872	26.2728	25.2903	19.1496	21.9512	17.9996	20.639	20.1411	16.822	18.9254	19.1704	19.0662	18.2227	20.262	19.4253		-4.65131	-6.11985	-5.86492		2.53422	0.0106238		Q6LXT8	384	20	3	1	1	3
METMP	Q6LXW6	Q6LXW6	MMP1230	Q6LXW6_METMP	DNA polymerase, beta-like region	10	10	10	32.4	181.9	23.2939	21.9988	21.8954	22.5463	18.983	18.8164	19.0987	18.9707	18.8617	18.3629	18.555	18.608	20.5258	19.841	19.1637	19.9488		-3.57567	-3.93837	-2.59748		1.88832	0.031871		Q6LXW6	384	19	2	1	3	2
METMP	Q6LXY2	Q6LXY2	MMP1212	Q6LXY2_METMP	Uncharacterized protein	19	19	19	48.7	242.7	27.5109	27.4775	28.023	27.6928	20.5037	23.4451	22.2868	22.5184	18.8712	19.4544	18.5924	19.0185	19.9966	18.8476	19.9771	19.6971		-5.17441	-8.67434	-7.99573		4.36758	0.00119943		Q6LXY2	384	20	3	1	1	3
METMP	Q6LY03	Q6LY03	MMP1190	Q6LY03_METMP	Peptidyl-prolyl cis-trans isomerase	4	4	4	27.3	141.17	25.5505	24.846	24.8155	25.1125	19.3808	23.1841	23.1618	22.6392	18.5795	18.7126	19.1452	18.8332	19.2411	18.401	18.7566	18.841		-2.47333	-6.27934	-6.27156		4.28406	0.00130339		Q6LY03	384	20	3	1	1	3
METMP	Q6LY36	Q6LY36	rbo	Q6LY36_METMP	Desulfoferrodoxin, ferrous iron-binding site (EC 1.15.-.-)	5	5	5	44.1	42.956	26.0558	25.9915	27.068	26.4612	20.5199	19.8876	20.4208	20.3016	18.686	18.4057	19.1534	18.7819	19.2193	18.8853	19.1067	19.077		-6.15961	-7.67938	-7.38424		4.44692	0.00126725		Q6LY36	384	20	3	1	1	3
METMP	Q6LY75	Q6LY75	MMP1116	Q6LY75_METMP	Endoglucanase (EC 3.2.1.4)	20	20	20	61.4	323.31	27.5961	27.3449	28.0798	27.7065	19.919	24.7383	24.1474	23.9183	20.1024	16.9914	19.5903	19.3789	20.0257	17.6881	19.4149	19.3303		-3.78817	-8.32757	-8.37615		3.52753	0.00301786		Q6LY75	384	20	3	1	1	3
METMP	Q6LY97	Q6LY97	ppsA	Q6LY97_METMP	Phosphoenolpyruvate synthase (PEP synthase) (EC 2.7.9.2) (Pyruvate, water dikinase)	36	36	36	48.8	323.31	26.8546	25.7522	25.8156	26.2349	21.0207	19.8788	18.2979	20.118	20.4121	18.0693	18.6544	19.4052	20.7721	18.1972	19.1103	19.7565		-6.11691	-6.82969	-6.47835		2.90462	0.00624525		Q6LY97	384	20	3	1	1	3
METMP	Q6LYE4	Q6LYE4	MMP1047	Q6LYE4_METMP	Uncharacterized protein	9	9	9	74.4	137.33	26.4548	26.4213	26.8207	26.5772	18.9119	21.3343	17.6066	20.0851	19.4203	19.9699	19.109	19.5444	18.9445	17.7771	18.9715	18.6606		-6.49214	-7.03279	-7.91665		4.3743	0.00122826		Q6LYE4	384	19	2	1	3	2
METMP	Q6LYE7	Q6LYE7	atpA	VATA_METMP	V-type ATP synthase alpha chain (EC 3.6.3.14) (V-ATPase subunit A)	28	28	28	59.6	323.31	27.8085	26.0991	25.9799	26.8902	19.3166	22.5848	22.1263	21.8729	18.753	17.9855	18.4375	18.4257	18.5514	18.1149	18.1533	18.2871		-5.01727	-8.46448	-8.60306		3.79241	0.00215141		Q6LYE7	384	20	3	1	1	3
METMP	Q6LYW3	Q6LYW3	hemC	Q6LYW3_METMP	Porphobilinogen deaminase (EC 2.5.1.61)	7	7	7	23.4	32.471	24.0072	23.0398	23.5624	23.5897	19.3194	17.8552	19.4118	19.0146	18.4766	18.7874	17.5595	18.3615	18.4566	16.655	18.5581	18.1103		-4.57513	-5.22817	-5.47939		2.94364	0.00599814		Q6LYW3	384	20	3	1	1	3
METMP	Q6LZG2	Q6LZG2	rps2	RS2_METMP	30S ribosomal protein S2	7	7	7	35.5	77.676	23.0448	24.1003	24.2541	23.8903	20.1889	20.7979	20.233	20.4343	18.7813	17.8195	18.5507	18.4386	19.4288	18.2801	19.6867	19.2481		-3.45599	-5.45167	-4.64223		2.90047	0.00628347		Q6LZG2	384	20	3	1	1	3
METMP	Q6LZK2	Q6LZK2	rpl14e	RL14E_METMP	50S ribosomal protein L14e	7	7	7	72.7	45.216	24.6223	24.8221	25.7004	25.1281	20.021	22.4162	22.5847	22.0416	18.7072	18.7484	18.7328	18.7296	19.9327	18.8643	18.4685	19.2269		-3.0865	-6.39855	-5.90124		3.39013	0.00358879		Q6LZK2	384	20	3	1	1	3
METMP	Q6M089	Q6M089	MMP0382	Q6M089_METMP	RNase L inhibitor	5	5	5	12	20.201	21.3536	20.3581	20.3435	20.7673	19.672	20.4538	20.1508	20.1272	17.9836	17.9358	20.2483	19.1584	18.7291	17.8591	20.7467	19.6286		-0.640067	-1.60883	-1.13863		0.791083	0.233357		Q6M089	384	19	2	1	3	2
METMP	Q6M0T5	Q6M0T5	ribB	Q6M0T5_METMP	3,4-dihydroxy-2-butanone 4-phosphate synthase (DHBP synthase) (EC 4.1.99.12)	6	6	6	21.1	84.761	25.9551	25.5188	26.5829	26.0857	20.3647	22.523	22.7464	22.196	18.3063	17.4713	19.2529	18.5237	20.3077	17.9941	17.7365	19.1763		-3.88971	-7.562	-6.90937		2.95859	0.00592387		Q6M0T5	384	20	3	1	1	3
METMP	Q6M0Y6	Q6M0Y6	MMP0132	Q6M0Y6_METMP	Aminotransferase (Subgroup III) similar to Branched-chain amino acid aminotransferase (EC 2.6.1.-)	18	18	18	51.9	86.627	26.0247	25.7559	26.535	26.1421	20.0205	22.5254	22.2006	21.922	19.5536	18.5401	18.0236	18.8496	18.6169	17.3346	19.6956	18.8489		-4.22014	-7.29255	-7.29328		3.33242	0.00375729		Q6M0Y6	384	20	3	1	1	3
METMP	Q6M102	Q6M102	argC	ARGC_METMP	N-acetyl-gamma-glutamyl-phosphate reductase (AGPR) (EC 1.2.1.38) (N-acetyl-glutamate semialdehyde dehydrogenase) (NAGSA dehydrogenase)	15	15	15	59.8	170.38	25.9802	25.935	26.611	26.2098	21.0959	21.3202	20.8445	21.0999	17.6194	18.4001	18.8674	18.383	18.4895	18.2373	18.7854	18.5215		-5.10996	-7.82685	-7.68837		5.0418	0.000695045		Q6M102	384	20	3	1	1	3
METMP	Q6M136	Q6M136	MMP0082	Q6M136_METMP	Glutamate synthase large subunit archaeal subunit 3 (EC 1.4.1.13)	14	14	14	44.5	88.07	26.4309	25.7098	27.0776	26.5115	19.9001	21.838	20.5778	21.0002	17.5914	17.8291	18.5349	18.0429	20.2439	16.9029	17.8041	19.0185		-5.51128	-8.46857	-7.493		2.77987	0.0074962		Q6M136	384	20	3	1	1	3
DESVH	Q728D4	Q728D4	DVU_2669	Q728D4_DESVH	Conserved domain protein	3	3	3	43.6	44.443	21.022	19.9398	19.7312	20.3485	19.4917	20.3267	19.5734	19.8487	19.1513	19.704	17.7387	19.0735	20.1232	18.9143	19.4373	19.5768		-0.499858	-1.27507	-0.77168		0.625923	0.319467		Q728D4	384	18	1	1	5	1
DESVH	Q728W3	Q728W3	DVU_2489	Q728W3_DESVH	Uncharacterized protein	3	3	3	15.5	9.887	22.4465	21.5511	21.4699	21.8942	18.6598	19.9942	18.9462	19.3201	19.5871	21.1226	19.4578	20.2691	19.5063	20.138	18.4269	19.5171		-2.57407	-1.62513	-2.37712		1.85735	0.0337682		Q728W3	384	19	2	1	3	2
DESVH	Q728Y1	Q728Y1	DVU_2471	Q728Y1_DESVH	Oxidoreductase, selenocysteine-containing	2	2	2	5.1	2.8911	20.4387	19.4689	19.4885	19.8739	18.5621	20.3787	19.7326	19.737	19.6508	19.8279	18.7305	19.4767	20.111	20.0885	18.0256	19.6767		-0.136884	-0.397162	-0.197175		0.196934	0.697818		Q728Y1	384	18	1	1	5	1
DESVH	Q72AS7	Q72AS7	DVU_1914	Q72AS7_DESVH	2-isopropylmalate synthase/homocitrate synthase family protein	4	4	4	9.7	20.356	18.9037	20.1131	17.6701	19.2209	19.313	16.6024	20.2705	19.3578	21.3597	20.7758	21.1851	21.127	21.6366	20.2245	21.1851	21.1269		0.136911	1.90612	1.90595		1.21611	0.106122		Q72AS7	384	19	2	1	3	2
DESVH	Q72AU9	Q72AU9	DVU_1891	Q72AU9_DESVH	Uncharacterized protein	4	4	4	22.5	4.2109	24.3789	22.5436	22.8286	23.4914	19.4721	18.2973	20.7059	19.8112	18.4713	18.5925	21.0049	19.8641	19.5861	17.5484	19.8612	19.296		-3.68028	-3.6273	-4.19543		1.99614	0.0266242		Q72AU9	384	19	2	1	3	2
DESVH	Q72AZ9	Q72AZ9	fbp	F16PA_DESVH	Fructose-1,6-bisphosphatase class 1 (FBPase class 1) (EC 3.1.3.11) (D-fructose-1,6-bisphosphate 1-phosphohydrolase class 1)	2	2	2	6.2	1.9645	19.648	20.5088	20.1207	20.1347	20.1119	21.9222	18.0944	20.7761	19.57	16.9347	19.737	19.1764	19.2274	21.2382	19.2911	20.2454		0.641382	-0.958329	0.110643		0.0874305	0.852847		Q72AZ9	384	19	2	1	3	2
DESVH	Q72BP5	Q72BP5	DVU_1589	Q72BP5_DESVH	Uncharacterized protein	2	2	2	6.5	1.8609	18.6722	17.3337	19.5579	18.7846	19.1659	18.6966	18.6362	18.853	21.0634	21.0284	21.0121	21.0348	21.5975	20.8249	21.7941	21.4622		0.0683617	2.25019	2.67755		1.81282	0.0367389		Q72BP5	384	19	2	1	3	2
DESVH	Q72BV4	Q72BV4	DVU_1530	Q72BV4_DESVH	Metallo-beta-lactamase family protein	3	3	3	7.1	56.948	18.4958	18.4031	17.6479	18.2289	18.9466	20.0922	18.382	19.3209	19.9109	20.5921	20.1993	20.2613	22.0448	20.0858	21.1371	21.3		1.09196	2.03239	3.07111		2.01171	0.0259215		Q72BV4	384	19	2	1	3	2
DESVH	Q72CJ3	Q72CJ3	DVU_1290	Q72CJ3_DESVH	Nitrate reductase, gamma subunit, putative	3	3	3	9.9	9.7973	16.1576	18.8793	18.9978	18.456	18.5452	17.0651	18.3593	18.1222	23.0977	22.2999	21.7052	22.4808	23.2102	21.3592	23.134	22.7796		-0.333871	4.02472	4.32351		1.83339	0.0353293		Q72CJ3	384	20	3	1	1	3
DESVH	Q72CK1	Q72CK1	glmM	GLMM_DESVH	Phosphoglucosamine mutase (EC 5.4.2.10)	3	3	3	8	7.5007	18.9927	18.4322	18.0811	18.5516	18.0343	21.0493	18.2593	19.8073	17.8649	21.0328	16.6823	19.6623	20.5216	20.2464	20.4425	20.4081		1.25567	1.1107	1.85653		2.62285	0.00936503		Q72CK1	384	18	1	1	5	1
DESVH	Q72E75	Q72E75	lepB	Q72E75_DESVH	Signal peptidase I (EC 3.4.21.89)	3	3	3	18.1	4.0336	19.2857	19.9363	17.1745	19.1868	19.5354	19.8473	18.4537	19.3908	21.2627	21.0217	20.233	20.9018	20.993	21.1108	21.921	21.4036		0.203932	1.71493	2.21676		1.3463	0.084629		Q72E75	384	20	3	1	1	3
DESVH	Q72EK5	Q72EK5	creA	Q72EK5_DESVH	CreA protein	3	3	3	27.7	8.5312	20.514	20.4132	20.5699	20.5005	20.2387	21.4335	20.3889	20.7909	18.5166	19.606	18.1374	18.8939	19.3956	19.6647	19.3766	19.4851		0.290419	-1.60659	-1.01541		3.22237	0.00431367		Q72EK5	384	18	1	1	5	1
DESVH	Q72FE0	Q72FE0	DVU_0274	Q72FE0_DESVH	Uncharacterized protein	2	2	2	26.8	6.5938	22.7561	23.0248	22.0831	22.6729	21.184	22.1268	21.9742	21.8168	20.5925	17.7199	18.5032	19.4633	18.1458	21.8225	19.0021	20.5242		-0.856162	-3.20962	-2.14877		1.21602	0.106017		Q72FE0	384	19	2	1	3	2
DESVH	Q72FS3	Q72FS3	DVU_0140	Q72FS3_DESVH	Response regulator	4	4	4	27	14.385	23.0728	22.0626	21.3989	22.3437	18.787	17.3906	18.9878	18.5408	18.876	20.6926	19.3368	19.8515	19.5628	18.6311	19.5634	19.3139		-3.80295	-2.49224	-3.02979		2.1461	0.0201677		Q72FS3	384	19	2	1	3	2
DESVH	Q72FT0	Q72FT0	DVU_0133	Q72FT0_DESVH	Uncharacterized protein	6	6	6	31.7	31.796	19.4786	18.3891	17.4464	18.6714	19.9764	18.4397	17.3093	18.9784	24.5296	24.6716	23.6587	24.3508	20.0831	19.2066	18.6093	19.4277		0.307069	5.6794	0.756355		0.520976	0.384649		Q72FT0	384	19	2	1	3	2
DESVH	Q72G02	Q72G02	DVU_0061	Q72G02_DESVH	Multidrug resistance protein, putative	3	3	3	3.2	3.2401	18.6026	18.2433	18.0513	18.3174	19.1876	18.9467	19.3178	19.1588	21.0029	20.7523	21.082	20.9525	21.8026	20.7407	21.6985	21.4863		0.841329	2.63501	3.16884		2.94224	0.00599571		Q72G02	384	19	2	1	3	2
DESVH	Q72WH3	Q72WH3	DVUA0116	Q72WH3_DESVH	Uncharacterized protein	4	4	4	57.9	59.892	24.7687	23.4752	23.4273	24.0338	19.0544	17.9488	18.3305	18.5192	19.182	17.047	18.5638	18.5071	18.3293	19.6405	19.3374	19.2018		-5.51459	-5.52671	-4.83199		2.89702	0.00631191		Q72WH3	384	20	3	1	1	3
DESVH	Q72C50	Q72C50	DVU_1434	Q72C50_DESVH	Uncharacterized protein	4	4	4	22.3	3.9429	20.5907	20.9512	16.4964	20.2337	19.9762	22.2252	19.8961	21.1353	18.7779	21.0389	20.579	20.4068	19.9097	21.1311	20.4274	20.5767		0.901575	0.173064	0.342991		0.318163	0.557764		Q72C50	324	18	0	4	2	2
DESVH	Q72F31	Q72F31	flr	Q72F31_DESVH	Flavoredoxin	3	3	3	19.5	3.6529	18.0279	18.2972	16.5418	17.8003	18.5738	20.0347	20.7977	20.0634	19.5312	20.3478	21.019	20.4228	18.8137	19.8296	19.6939	19.5105		2.26307	2.62246	1.7102		1.34906	0.0842032		Q72F31	324	18	0	4	2	2
DESVH	Q3V892	Q3V892	ilvB-2	Q3V892_DESVH	Acetolactate synthase (EC 2.2.1.6)	3	3	3	6.7	4.7636	20.6324	20.5171	19.6283	20.3235	18.0883	18.6946	18.7756	18.5504	19.4982	20.1482	17.9213	19.4515	20.4319	19.4173	18.8541	19.7187		-1.77314	-0.872062	-0.604808		0.545859	0.368077		Q3V892	288	18	1	2	3	2
METMP	Q6LWP1	Q6LWP1	flaB3	Q6LWP1_METMP	Flagellin	6	6	6	40	165.49	24.0794	23.2086	24.184	23.8851	19.0054	19.6842	19.5205	19.4312	19.4735	17.0083	18.8357	18.7555	18.2669	18.8952	19.7998	19.1254		-4.45396	-5.12962	-4.75973		3.06022	0.00525205		Q6LWP1	288	19	2	2	1	3
METMP	Q6LWY8	Q6LWY8	mtrG	MTRG_METMP	Tetrahydromethanopterin S-methyltransferase subunit G (EC 2.1.1.86) (N5-methyltetrahydromethanopterin--coenzyme M methyltransferase subunit G)	2	2	2	39.2	230.24	22.6544	23.0004	23.9292	23.2993	18.7951	21.5191	21.9325	21.2463	18.9141	18.0261	18.2291	18.4417	19.587	16.1137	19.6069	19.0751		-2.05293	-4.85751	-4.22414		1.75397	0.0409935		Q6LWY8	288	19	2	2	1	3
METMP	Q6LX47	Q6LX47	porA	Q6LX47_METMP	Pyruvate oxidoreductase (Synthase) subunit alpha (EC 1.2.7.1)	14	14	14	49.1	246.61	26.3795	25.8624	25.7339	26.0198	19.169	22.075	20.6745	21.0867	18.9792	16.7515	18.943	18.5243	19.1076	19.0139	19.1419	19.0888		-4.93316	-7.4955	-6.931		5.36801	0.000566456		Q6LX47	288	19	2	2	1	3
METMP	Q6LXI1	Q6LXI1	tuf	EF1A_METMP	Elongation factor 1-alpha (EF-1-alpha) (Elongation factor Tu) (EF-Tu)	27	27	27	61.4	323.31	31.0517	28.8299	25.226	29.7678	19.1755	16.8086	18.5884	18.4855	17.9536	17.1154	18.4931	17.9598	19.1991	17.2603	19.1105	18.7524		-11.2823	-11.808	-11.0153		2.25507	0.0169426		Q6LXI1	288	19	2	2	1	3
METMP	Q6LXI8	Q6LXI8	rpoA1	Q6LXI8_METMP	DNA-directed RNA polymerase subunit (EC 2.7.7.6)	13	13	13	17.4	73.909	22.1804	21.6776	22.7998	22.2923	20.5479	17.1955	19.3736	19.5868	19.0981	18.2679	18.3854	18.6326	22.2484	18.6038	20.7665	21.1875		-2.70547	-3.65975	-1.1048		0.690922	0.281864		Q6LXI8	288	19	2	2	1	3
METMP	Q6LXI9	Q6LXI9	rpoB1	Q6LXI9_METMP	DNA-directed RNA polymerase subunit beta (EC 2.7.7.6)	15	15	15	30	188.82	23.4549	22.8981	23.8098	23.4349	20.0926	21.06	19.4346	20.3512	17.4865	18.1101	19.1514	18.4154	19.1916	17.5795	17.7029	18.3581		-3.08365	-5.01949	-5.07681		3.07098	0.00516638		Q6LXI9	288	19	2	2	1	3
METMP	Q6LXM5	Q6LXM5	rps9	RS9_METMP	30S ribosomal protein S9	5	5	5	29.9	7.2375	17.6454	23.5916	24.3471	23.442	20.0397	20.4461	21.4521	20.7729	18.7871	17.9458	19.2113	18.7382	18.6883	17.8352	19.6676	18.921		-2.66906	-4.70382	-4.52097		0.647731	0.307822		Q6LXM5	288	19	2	2	1	3
METMP	Q6LYB9	Q6LYB9	MMP1072	Q6LYB9_METMP	Aminotransferase (Subgroup I) similar to Aromatic Aminotransferase (EC 2.6.1.-)	11	11	11	29.9	19.157	23.1029	23.553	24.2172	23.6978	20.4486	17.6166	22.5939	21.3398	19.8252	18.1804	18.6963	19.0697	19.0459	18.5791	17.8414	18.5703		-2.35797	-4.62801	-5.12746		3.37411	0.00365714		Q6LYB9	288	19	2	2	1	3
METMP	Q6LYE6	Q6LYE6	atpB	VATB_METMP	V-type ATP synthase beta chain (V-ATPase subunit B)	21	21	21	57.6	323.31	28.065	26.7148	26.3512	27.2431	19.5797	22.3343	21.6419	21.5707	18.8904	18.2156	19.17	18.8115	18.7533	17.1384	19.8896	18.9858		-5.67241	-8.4316	-8.25725		3.0482	0.00533303		Q6LYE6	288	19	2	2	1	3
METMP	Q6LYN5	Q6LYN5	sucD	Q6LYN5_METMP	Succinyl-CoA ligase [ADP-forming] subunit alpha (EC 6.2.1.5)	11	11	11	47.2	32.17	23.5041	23.0845	23.8274	23.5035	20.3977	21.1975	20.7162	20.8084	17.6301	18.5186	19.6917	18.8578	18.1924	18.5724	18.4338	18.408		-2.69515	-4.64576	-5.09554		4.51394	0.00120344		Q6LYN5	288	19	2	2	1	3
METMP	Q6LYW5	Q6LYW5	MMP0870	Q6LYW5_METMP	2-hydroxyacid dehydrogenase, D-isomer specific (EC 1.1.1.29)	8	8	8	34.3	28.256	21.65	21.5185	22.7231	22.0711	18.9103	19.0179	20.2059	19.5055	18.9075	18.0375	18.5882	18.5543	19.6837	18.1449	18.8993	19.0434		-2.56553	-3.51673	-3.02765		2.19085	0.0188519		Q6LYW5	288	19	2	2	1	3
METMP	Q6M0Y3	Q6M0Y3	thrC	Q6M0Y3_METMP	Threonine synthase (EC 4.2.3.1)	23	23	23	56.2	323.31	27.1155	26.875	27.0562	27.0192	19.634	21.6798	21.311	21.1068	18.9644	18.3219	18.4254	18.599	18.9365	16.316	19.1708	18.5774		-5.91241	-8.42013	-8.44179		3.19356	0.00447652		Q6M0Y3	288	19	2	2	1	3
METMP	Q6M135	Q6M135	MMP0083	Q6M135_METMP	Conserved archaeal protein	10	10	10	26.7	173.15	26.0732	25.7173	26.3283	26.0611	20.1379	22.5912	21.9158	21.8612	17.5562	19.1527	18.3443	18.495	20.074	18.7531	18.6108	19.307		-4.19984	-7.56603	-6.75401		3.80042	0.00217189		Q6M135	288	19	2	2	1	3
METMP	Q6M157	Q6M157	rpl18a	RL18A_METMP	50S ribosomal protein L18Ae (50S ribosomal protein L20e) (50S ribosomal protein LX)	4	4	4	61.8	184.61	23.6888	24.1175	23.758	23.8673	18.8709	21.0225	21.0276	20.5937	19.4133	18.1952	19.1067	18.9908	18.1784	18.7111	19.5603	18.9305		-3.27365	-4.87653	-4.93678		3.54258	0.00297754		Q6M157	288	19	2	2	1	3
METMP	Q6M159	Q6M159	mer	Q6M159_METMP	5,10-methylenetetrahydromethanopterin reductase (EC 1.5.98.2) (Coenzyme F420-dependent N(5),N(10)-methylenetetrahydromethanopterin reductase) (Methylene-H(4)MPT reductase)	22	22	22	73.4	323.31	30.0997	28.2529	28.1854	29.1408	17.5883	21.5144	24.6313	23.2135	18.3799	19.1125	17.7872	18.5282	18.4485	18.3409	19.3284	18.7775		-5.92724	-10.6126	-10.3633		3.87723	0.00192902		Q6M159	288	19	2	2	1	3
DESVH	Q725H3	Q725H3	aspB	Q725H3_DESVH	Aspartate aminotransferase (EC 2.6.1.1)	4	4	4	12.3	23.508	20.0209	18.9457	19.3952	19.5219	20.4946	20.2486	19.511	20.1417	18.9928	18.5762	18.949	18.8511	19.5572	17.2976	18.3927	18.699		0.619787	-0.670797	-0.822861		0.648951	0.307537		Q725H3	288	18	1	2	3	2
DESVH	Q727T7	Q727T7	DVU_2767	Q727T7_DESVH	Iron-sulfur flavoprotein, putative	3	3	3	23	52.407	20.8693	21.0956	20.7117	20.9009	19.7935	21.0708	19.0927	20.2226	19.2226	20.251	21.7617	20.7836	19.3359	18.4111	19.2131	19.0409		-0.678284	-0.117263	-1.86		2.44617	0.0123334		Q727T7	288	18	1	2	3	2
DESVH	Q728D0	Q728D0	DVU_2673	Q728D0_DESVH	Anaerobic glycerol-3-phosphate dehydrogenase, subunit A, truncation	3	3	3	8	4.0958	19.184	20.2657	17.4379	19.3708	19.3028	19.6242	19.4338	19.4597	19.198	17.9126	17.5996	18.4126	18.5951	19.8982	18.7967	19.2173		0.0889505	-0.958197	-0.1535		0.0501746	0.915447		Q728D0	288	18	1	2	3	2
DESVH	Q728L3	Q728L3	DVU_2590	Q728L3_DESVH	Sensory box protein	5	5	5	14	22.113	17.7748	18.9853	20.0697	19.2292	19.6505	19.9082	18.3643	19.4472	19.169	21.3452	20.5749	20.6143	20.9022	21.0692	18.8495	20.5583		0.217964	1.38507	1.32912		0.613096	0.325716		Q728L3	288	18	1	2	3	2
DESVH	Q72CD0	Q72CD0	dnaE	Q72CD0_DESVH	DNA-directed DNA polymerase (EC 2.7.7.7)	2	2	2	1.8	56.77	18.1374	18.5266	18.8144	18.5191	18.5096	19.6449	18.5734	19.0093	18.5477	19.4401	18.7267	18.9585	19.788	18.0674	20.1461	19.5733		0.490286	0.439491	1.05424		0.555548	0.361565		Q72CD0	288	17	0	2	5	1
DESVH	Q72DW9	Q72DW9	DVU_0810	Q72DW9_DESVH	Uncharacterized protein	4	4	4	8.6	19.03	19.5821	19.3315	19.5169	19.4807	19.441	19.5154	18.7816	19.2815	18.7134	20.1333	19.9967	19.7396	19.1349	19.8719	20.447	19.9144		-0.199171	0.258863	0.433731		0.368575	0.508403		Q72DW9	288	18	1	2	3	2
DESVH	Q72E54	Q72E54	DVU_0725	Q72E54_DESVH	Uncharacterized protein	2	2	2	3.8	4.3035	18.8445	19.0595	18.195	18.744	20.5371	19.6232	18.4989	19.7793	18.6776	18.5925	18.903	18.7304	19.8374	19.7531	18.911	19.5566		1.03528	-0.0136471	0.812554		0.952003	0.171842		Q72E54	288	18	1	2	3	2
DESVH	Q72EF8	Q72EF8	DVU_0620	Q72EF8_DESVH	Endoribonuclease, L-PSP family	3	3	3	22	1.3473	22.6761	21.3986	20.6513	21.8208	20.6931	20.7917	21.8575	21.2165	18.8696	21.2155	20.9973	20.6706	20.0385	17.0852	19.608	19.3574		-0.604279	-1.1502	-2.46339		1.14501	0.120097		Q72EF8	288	18	1	2	3	2
DESVH	Q72EH7	Q72EH7	DVU_0601	Q72EH7_DESVH	Phenylacetic acid degradation protein PaaI	3	3	3	15.3	7.9948	21.7437	20.2333	18.2496	20.6846	19.4433	21.5116	18.393	20.3634	16.9383	20.474	20.6954	20.0603	19.4092	18.1524	19.4239	19.1044		-0.321202	-0.624288	-1.58018		0.420141	0.464383		Q72EH7	288	18	1	2	3	2
DESVH	Q72F17	Q72F17	DVU_0398	Q72F17_DESVH	HMGL-like domain protein	4	4	4	8.2	38.18	16.9328	18.7485	20.1801	19.1569	20.082	20.6128	18.2562	19.9443	18.697	21.0745	20.9275	20.5569	18.0886	21.0339	18.1338	19.7867		0.787401	1.4	0.629832		0.125802	0.79907		Q72F17	288	17	0	2	5	1
METMP	P61819	P61819	cbiX	CBIX_METMP	Sirohydrochlorin cobaltochelatase (EC 4.99.1.3) (CbiXS)	7	7	7	37.5	22.245	23.5671	25.325	26.0349	25.2916	19.2874	18.3086	18.953	18.9044	18.3611	17.3285	17.7476	17.8754	20.2801	17.4696	19.1336	19.368		-6.3872	-7.41621	-5.92357		2.26831	0.0166432		P61819	256	19	3	0	2	3
METMP	Q6LX04	Q6LX04	MMP1550	Q6LX04_METMP	NADP oxidoreductase, coenzyme F420-dependent (EC 1.-.-.-)	5	5	5	32.3	42.507	23.7052	22.3801	21.1406	22.7693	19.0852	17.3767	18.1579	18.3735	18.1229	17.863	18.532	18.1992	20.1993	19.3603	19.6431	19.7773		-4.39582	-4.5701	-2.99208		1.57492	0.0561602		Q6LX04	256	19	3	0	2	3
METMP	Q6LXQ0	Q6LXQ0	MMP1299	Q6LXQ0_METMP	Carbonic anhydrase (EC 4.2.1.1)	12	12	12	62	316.17	30.1552	29.9313	30.1462	30.0812	21.2173	25.612	24.6735	24.6771	18.5906	18.7788	18.7564	18.711	19.3646	17.1847	18.4545	18.5893		-5.40408	-11.3702	-11.4919		4.29468	0.00131734		Q6LXQ0	256	20	4	0	0	4
METMP	Q6LZI8	Q6LZI8	rps28e	RS28_METMP	30S ribosomal protein S28e	3	3	3	51.3	69.749	19.6797	25.3071	23.5601	24.1206	19.0155	18.534	19.0828	18.8973	18.8021	17.1533	19.2478	18.6399	18.7182	17.9006	18.5056	18.4144		-5.22337	-5.48079	-5.70625		1.2496	0.100294		Q6LZI8	256	18	2	0	4	2
METMP	Q6LZQ2	Q6LZQ2	slyD	Q6LZQ2_METMP	Peptidyl-prolyl cis-trans isomerase	13	13	13	56.1	227.07	24.845	26.0806	25.8438	25.6804	18.1235	18.5758	18.9445	18.5864	19.6422	16.7211	18.3907	18.6914	19.1029	19.9735	18.6994	19.3597		-7.09402	-6.98902	-6.32069		3.53934	0.00297855		Q6LZQ2	256	18	2	0	4	2
METMP	Q6M057	Q6M057	thrS	SYT_METMP	Threonine--tRNA ligase (EC 6.1.1.3) (Threonyl-tRNA synthetase) (ThrRS)	27	27	27	46.9	323.31	26.5973	26.0415	26.8609	26.5388	19.232	22.3996	20.2323	21.2303	18.6707	17.8959	18.7724	18.4958	19.4484	18.0269	18.1024	18.6845		-5.30845	-8.043	-7.85432		3.97312	0.0017187		Q6M057	256	19	3	0	2	3
METMP	Q6M082	Q6M082	MMP0389	Q6M082_METMP	Ferredoxin	3	3	3	64.8	27.832	23.1227	23.1903	22.5898	22.9915	20.0444	19.5742	19.1766	19.642	18.8868	19.3064	18.3019	18.8889	19.927	18.5735	18.0321	19.0734		-3.34943	-4.1026	-3.91803		2.64379	0.00917213		Q6M082	256	19	3	0	2	3
DESVH	Q725Z3	Q725Z3	DVU_3281	Q725Z3_DESVH	Uncharacterized protein	3	3	3	20.5	41.557	22.0976	22.3152	21.1231	21.9304	17.6497	20.1969	17.8536	19.0642	18.5834	18.0775	17.7482	18.1778	19.5516	18.0766	19.0363	19.0088		-2.86624	-3.75265	-2.92157		2.19148	0.018901		Q725Z3	256	18	2	0	4	2
DESVH	Q72AT6	Q72AT6	cheW-2	Q72AT6_DESVH	Chemotaxis protein CheW	4	4	4	37.3	24.148	23.3191	21.9368	21.2041	22.4252	18.8419	18.944	18.9095	18.8991	18.788	19.9367	19.2898	19.4151	19.2377	18.3546	18.351	18.7115		-3.52607	-3.0101	-3.7137		2.15756	0.0199918		Q72AT6	256	18	2	0	4	2
DESVH	Q72D53	Q72D53	yidC	YIDC_DESVH	Membrane protein insertase YidC (Foldase YidC) (Membrane integrase YidC) (Membrane protein YidC)	2	2	2	4.9	20.323	17.5426	17.7069	18.6295	18.0433	18.9713	20.8193	18.7794	19.8393	21.6969	21.3649	20.9029	21.3575	21.749	21.0378	21.9692	21.6369		1.79603	3.3142	3.59359		2.928	0.00608579		Q72D53	256	19	3	0	2	3
DESVH	Q72WI1	Q72WI1	DVUA0108	Q72WI1_DESVH	Uncharacterized protein	2	2	2	13.6	23.82	21.9264	22.3823	22.0779	22.1415	19.46	19.0541	18.5841	19.0765	18.9669	18.3561	18.3905	18.5994	19.7913	18.868	19.0669	19.2989		-3.06506	-3.5421	-2.84259		3.12572	0.00483799		Q72WI1	256	19	3	0	2	3
DESVH	Q729I3	Q729I3	lpxA	Q729I3_DESVH	Acyl-[acyl-carrier-protein]--UDP-N-acetylglucosamine O-acyltransferase (UDP-N-acetylglucosamine acyltransferase) (EC 2.3.1.129)	3	3	3	15	2.872	16.6154	17.4417	17.9875	17.4531	21.9553	22.1724	21.9886	22.042	18.2374	20.5396	18.4366	19.4762	19.6333	22.2866	21.7146	21.5748		4.5889	2.02317	4.12175		1.89637	0.0315527		Q729I3	216	18	1	3	1	3
DESVH	Q72AK7	Q72AK7	DVU_1985	Q72AK7_DESVH	Conserved domain protein	4	4	4	14.1	21.191	17.7588	21.6999	16.3389	20.2386	18.927	17.2059	18.3351	18.3179	19.0323	20.6793	18.8087	19.7659	19.4103	19.7344	19.7689	19.6467		-1.92067	-0.47267	-0.5919		0.256927	0.627207		Q72AK7	216	17	0	3	3	2
DESVH	Q72CC4	Q72CC4	DVU_1359	Q72CC4_DESVH	Uncharacterized protein	2	2	2	4.7	3.1628	20.616	18.5733	18.5116	19.592	20.3883	19.1279	18.891	19.6284	18.1859	17.7717	17.2505	17.7857	19.8838	18.5437	18.3656	19.1013		0.0363891	-1.8063	-0.49071		0.132402	0.789336		Q72CC4	216	17	0	3	3	2
DESVH	Q72DN9	Q72DN9	hom	Q72DN9_DESVH	Homoserine dehydrogenase (EC 1.1.1.3)	3	3	3	9.7	5.5776	19.6261	19.7106	18.3478	19.3472	19.1869	19.8972	19.5038	19.5587	17.7473	17.177	17.5129	17.4977	18.6094	17.4727	18.9635	18.4749		0.211538	-1.84942	-0.872241		0.628953	0.318132		Q72DN9	216	17	0	3	3	2
METMP	P0CW63	P0CW63	mat	METK_METMP	S-adenosylmethionine synthase (AdoMet synthase) (EC 2.5.1.6) (Methionine adenosyltransferase)	17	17	17	43.2	245.51	26.4941	25.8602	26.4128	26.2819	19.438	21.892	17.6778	20.6131	19.0024	19.1749	19.5215	19.2493	19.4903	17.3378	19.1643	18.9216		-5.66875	-7.03255	-7.3603		3.38997	0.00356852		P0CW63	192	18	2	1	2	3
METMP	P62445	P62445	rpl11	RL11_METMP	50S ribosomal protein L11	9	9	9	67.3	110.78	25.7123	25.0682	24.4698	25.1718	19.2605	21.3769	18.8848	20.2859	18.3748	17.3149	18.6864	18.2339	20.197	18.2311	19.2122	19.4286		-4.88581	-6.9379	-5.74313		3.02549	0.00550652		P62445	192	18	2	1	2	3
METMP	Q6LWJ7	Q6LWJ7	MMP1712	Q6LWJ7_METMP	Transcriptional regulator, LysR Family Member	11	11	11	43.9	92.774	25.0429	23.3292	22.1211	23.9808	19.4382	17.6441	18.3428	18.6658	17.0214	18.0953	19.0158	18.2622	19.8746	18.6385	19.9575	19.6021		-5.31499	-5.71868	-4.37874		1.87154	0.032959		Q6LWJ7	192	18	2	1	2	3
METMP	Q6LWK1	Q6LWK1	rps27e	Q6LWK1_METMP	30S ribosomal protein S27e	2	2	2	47.5	7.7181	22.6402	21.9037	22.3569	22.3314	19.9578	17.9362	17.6119	18.9019	18.6735	18.204	19.276	18.7848	18.4317	16.5128	18.5415	18.0754		-3.42947	-3.5466	-4.25596		2.52792	0.0107522		Q6LWK1	192	18	2	1	2	3
METMP	Q6LWN8	Q6LWN8	flaE	Q6LWN8_METMP	Flagella accessory protein E	3	3	3	24.4	36.357	22.1613	21.3371	21.7013	21.7728	18.4366	19.3209	19.2819	19.0665	20.0223	19.0144	18.7357	19.3688	19.4331	18.4797	19.9441	19.4047		-2.70628	-2.40405	-2.36812		2.12105	0.0211597		Q6LWN8	192	19	3	1	0	4
METMP	Q6LWW1	Q6LWW1	MMP1593	Q6LWW1_METMP	Uncharacterized protein	5	5	5	15.6	11.792	24.3247	23.9074	24.3959	24.2249	18.5263	21.2672	17.1333	19.9531	18.8108	17.0378	20.4006	19.3311	19.4644	16.9562	18.9567	18.7895		-4.27176	-4.89378	-5.43537		2.74236	0.00787881		Q6LWW1	192	18	2	1	2	3
METMP	Q6LWZ8	Q6LWZ8	mcrD	Q6LWZ8_METMP	Methyl-coenzyme M reductase I, protein D	11	11	11	50.9	61.574	26.3443	25.9908	26.1809	26.1792	18.2187	20.1904	19.3403	19.4612	19.2507	16.7931	18.412	18.4658	19.8127	17.7519	19.4036	19.2225		-6.71804	-7.71339	-6.9567		3.44981	0.00330851		Q6LWZ8	192	18	2	1	2	3
METMP	Q6LX48	Q6LX48	porB	Q6LX48_METMP	Pyruvate oxidoreductase (Synthase) subunit beta (EC 1.2.7.1)	8	8	8	32.2	79.726	25.4995	24.2745	24.1568	24.7801	19.2459	20.9227	19.2657	20.0425	18.9893	18.1231	18.9787	18.7499	18.0846	17.1455	18.3421	17.9416		-4.73765	-6.03025	-6.83847		3.56724	0.00285394		Q6LX48	192	18	2	1	2	3
METMP	Q6LX52	Q6LX52	ftsz2	Q6LX52_METMP	Cell division protein FtsZ	13	13	13	42.2	67.837	22.0777	21.727	21.3084	21.7382	20.2524	20.3995	19.5606	20.1144	18.5642	18.131	19.7896	19.0074	20.1682	19.1587	19.8053	19.7687		-1.62373	-2.73078	-1.9695		2.24293	0.017242		Q6LX52	192	18	2	1	2	3
METMP	Q6LX61	Q6LX61	dadD	DADD_METMP	5'-deoxyadenosine deaminase (5'-dA deaminase) (EC 3.5.4.41)	5	5	5	12.8	8.4864	23.3454	22.3777	23.5176	23.16	19.8096	20.5967	17.1409	19.7521	18.1854	18.184	18.2952	18.2225	18.5708	17.9366	19.2002	18.66		-3.40781	-4.93747	-4.5		3.04859	0.00535023		Q6LX61	192	18	2	1	2	3
METMP	Q6LX72	Q6LX72	leuC	Q6LX72_METMP	3-isopropylmalate dehydratase large subunit (EC 4.2.1.33) (Alpha-IPM isomerase) (Isopropylmalate isomerase)	11	11	11	29.4	92.742	22.2764	23.1572	24.108	23.3697	20.4179	20.8306	21.9976	21.2444	19.1711	18.4581	19.6416	19.169	19.5135	19.2932	19.1556	19.3284		-2.12529	-4.2007	-4.0413		2.69599	0.00843815		Q6LX72	192	18	2	1	2	3
METMP	Q6LXD3	Q6LXD3	rps5	RS5_METMP	30S ribosomal protein S5	12	12	12	56.9	49.672	25.3937	24.3388	24.7071	24.8809	19.8071	21.7426	20.4309	20.8925	19.0431	18.5054	18.3425	18.6624	20.5274	18.332	19.2563	19.6496		-3.98841	-6.21856	-5.2313		2.8132	0.00714198		Q6LXD3	192	18	2	1	2	3
METMP	Q6LXI3	Q6LXI3	rps7	RS7_METMP	30S ribosomal protein S7	4	4	4	34.6	66.272	16.6892	22.7492	23.0974	22.3583	18.3251	18.5426	19.1061	18.6966	18.9691	18.7977	17.5277	18.558	19.3426	16.981	19.2527	18.8513		-3.66175	-3.80027	-3.50698		0.449903	0.439535		Q6LXI3	192	18	2	1	2	3
METMP	Q6LXI4	Q6LXI4	rps12	RS12_METMP	30S ribosomal protein S12	3	3	3	14.3	1.6647	23.6489	23.3549	24.4748	23.9072	19.2605	20.5957	19.1932	19.8382	18.6122	19.1293	18.53	18.7824	19.1202	18.0778	18.2998	18.5721		-4.06897	-5.12479	-5.33506		3.49293	0.0031577		Q6LXI4	192	18	2	1	2	3
METMP	Q6LXJ0	Q6LXJ0	rpoB2	Q6LXJ0_METMP	DNA-directed RNA polymerase subunit B (EC 2.7.7.6)	8	8	8	21.6	98.751	23.478	22.3407	23.7404	23.3012	17.9141	19.9075	19.0335	19.1679	18.1495	17.1926	18.8463	18.2135	19.4083	17.0937	19.634	19.0684		-4.1333	-5.08775	-4.23283		2.08571	0.0224781		Q6LXJ0	192	18	2	1	2	3
METMP	Q6LXJ1	Q6LXJ1	MMP1359	Q6LXJ1_METMP	Uncharacterized protein	13	13	13	27.3	228.05	25.3061	24.5277	25.4902	25.1643	19.5912	21.6116	19.1179	20.5366	19.9518	18.2766	19.4985	19.3979	19.4341	17.9186	20.7925	19.8177		-4.62765	-5.76641	-5.34659		2.53925	0.0105809		Q6LXJ1	192	18	2	1	2	3
METMP	Q6LXP7	Q6LXP7	MMP1302	Q6LXP7_METMP	Uncharacterized protein	5	5	5	42	126.8	28.8928	28.4079	29.1969	28.8681	20.3694	23.0455	23.7478	22.9374	19.33	18.0138	17.9302	18.5774	18.7608	17.7198	18.056	18.2459		-5.93071	-10.2907	-10.6222		5.00183	0.000689467		Q6LXP7	192	19	3	1	0	4
METMP	Q6LXV0	Q6LXV0	fwdG	Q6LXV0_METMP	Tungsten containing formylmethanofuran dehydrogenase, subunit G (EC 1.2.99.5)	3	3	3	76.2	54.674	26.0321	26.6362	26.8858	26.5605	19.662	22.9853	18.1936	21.5843	18.3191	17.042	18.701	18.1754	20.0269	17.3245	17.1195	18.8059		-4.9762	-8.38509	-7.75464		3.00092	0.00562368		Q6LXV0	192	18	2	1	2	3
METMP	Q6LXV4	Q6LXV4	nadA	Q6LXV4_METMP	Quinolinate synthase A (EC 2.5.1.72)	5	5	5	20.7	99.543	23.4237	22.8494	23.8454	23.429	19.2626	21.5941	21.2318	20.9922	18.5844	19.1299	17.8808	18.6194	18.8914	18.7153	19.1748	18.9397		-2.43684	-4.80965	-4.48933		3.81774	0.0021271		Q6LXV4	192	19	3	1	0	4
METMP	Q6LY24	Q6LY24	MMP1169	Q6LY24_METMP	Uncharacterized protein	16	16	16	49	238.69	26.305	26.8043	26.0187	26.4131	20.1389	19.642	18.4228	19.5633	19.1595	19.0021	19.1797	19.1159	18.8211	19.967	19.291	19.4371		-6.84985	-7.29722	-6.97603		4.18984	0.00140168		Q6LY24	192	18	2	1	2	3
METMP	Q6LY53	Q6LY53	thiM	THIM_METMP	Hydroxyethylthiazole kinase (EC 2.7.1.50) (4-methyl-5-beta-hydroxyethylthiazole kinase) (TH kinase) (Thz kinase)	7	7	7	35	98.748	23.1761	23.5147	23.4929	23.4027	19.2647	20.2281	17.9801	19.4284	19.5443	17.2824	18.1799	18.6346	19.1188	17.0404	19.9081	19.1019		-3.9743	-4.76805	-4.30075		2.26122	0.01681		Q6LY53	192	18	2	1	2	3
METMP	Q6LYE0	Q6LYE0	surE	SURE_METMP	5'-nucleotidase SurE (EC 3.1.3.5) (Nucleoside 5'-monophosphate phosphohydrolase)	6	6	6	22.9	17.749	22.6486	22.7042	23.5408	23.0254	19.2697	20.8182	20.2781	20.2544	20.1698	18.2362	18.4339	19.2283	18.9121	17.3086	20.0276	19.1327		-2.771	-3.79715	-3.89268		2.13063	0.0208182		Q6LYE0	192	19	3	1	0	4
METMP	Q6LYE8	Q6LYE8	atpF	VATF_METMP	V-type ATP synthase subunit F (V-ATPase subunit F)	5	5	5	47.5	165.8	25.3998	24.2763	23.8881	24.6706	20.0176	20.3789	17.8813	19.7615	18.9427	18.3268	18.3308	18.5637	19.0569	18.0759	19.1792	18.8477		-4.90907	-6.10692	-5.82285		3.25871	0.00402718		Q6LYE8	192	18	2	1	2	3
METMP	Q6M058	Q6M058	MMP0413	Q6M058_METMP	Uncharacterized protein	13	13	13	20.8	114.42	22.5445	22.3554	24.9341	23.7909	19.0774	20.4098	19.9105	19.8983	18.9309	18.9534	18.7019	18.8665	19.0022	18.3922	19.0953	18.8618		-3.89254	-4.92443	-4.92905		2.18011	0.019285		Q6M058	192	18	2	1	2	3
METMP	Q6M0B9	Q6M0B9	MMP0352	UGNO_METMP	UDP-N-acetylglucosamine 3-dehydrogenase (EC 1.1.1.374) (UDP-GlcNAc oxidoreductase) (UDP-N-acetyl-alpha-D-glucosamine:NAD+ 3-oxidoreductase)	6	6	6	16.7	9.4067	22.8013	22.8945	23.5868	23.1387	19.5914	20.5889	18.1517	19.7572	17.9076	17.0012	18.5253	17.9399	18.9998	19.0224	18.793	18.942		-3.38154	-5.19877	-4.19669		4.05909	0.00162697		Q6M0B9	192	18	2	1	2	3
METMP	Q6M0F1	Q6M0F1	aroK	AROK_METMP	Shikimate kinase (SK) (EC 2.7.1.71)	3	3	3	9.2	18.42	22.5855	22.7064	23.3416	22.9175	20.6931	18.817	20.7411	20.3137	18.528	17.779	19.4786	18.7618	19.5445	20.355	18.3811	19.6377		-2.60387	-4.15575	-3.27981		2.29476	0.0160343		Q6M0F1	192	18	2	1	2	3
METMP	Q6M0J2	Q6M0J2	MMP0278	Q6M0J2_METMP	Uncharacterized protein	7	7	7	54.2	115.45	24.874	24.5273	25.0032	24.8151	20.0662	17.9631	19.9508	19.5895	17.9285	17.3158	18.9094	18.2026	19.8057	18.962	18.815	19.2637		-5.22562	-6.61253	-5.55142		4.10251	0.00157299		Q6M0J2	192	18	2	1	2	3
METMP	Q6M156	Q6M156	eif6	IF6_METMP	Translation initiation factor 6 (aIF-6)	5	5	5	27.3	25.451	23.324	23.1032	23.2706	23.2356	19.5523	19.9922	18.3913	19.4547	18.6419	17.8039	19.0908	18.6051	19.742	18.7245	18.4196	19.0783		-3.78097	-4.63051	-4.15728		3.3384	0.00374754		Q6M156	192	18	2	1	2	3
METMP	Q6M183	Q6M183	mptA	MPTA_METMP	GTP cyclohydrolase MptA (EC 3.5.4.39) (GTP cyclohydrolase IV)	5	5	5	19.4	40.14	22.1159	21.47	21.6265	21.7645	20.3797	22.9305	17.9032	21.6102	19.2358	16.7725	18.3882	18.4475	21.9005	17.2909	21.9175	21.3531		-0.154293	-3.31697	-0.411312		0.36875	0.508614		Q6M183	192	18	2	1	2	3
DESVH	Q725M6	Q725M6	dnaJ	DNAJ_DESVH	Chaperone protein DnaJ	3	3	3	8.2	0.98834	18.874	18.1008	19.0148	18.7154	20.2825	19.4435	18.9669	19.669	20.7167	17.9465	20.0263	19.9525	20.8203	19.8539	20.7333	20.53		0.953608	1.23709	1.81463		1.89975	0.0314157		Q725M6	192	18	2	1	2	3
DESVH	Q726A2	Q726A2	cydA	Q726A2_DESVH	Cytochrome d ubiquinol oxidase, subunit I (EC 1.10.3.-)	2	2	2	6.5	60.273	20.3572	19.1749	19.9292	19.8992	19.0431	18.1449	18.4388	18.5919	18.0653	19.117	18.9168	18.7664	18.4525	18.3847	17.3595	18.1443		-1.30726	-1.13275	-1.75492		1.62315	0.0517587		Q726A2	192	17	1	1	4	2
DESVH	Q727F8	Q727F8	DVU_2897	Q727F8_DESVH	MEMO1 family protein DVU_2897	9	9	9	46.8	39.754	23.7485	22.637	22.3794	23.051	18.8298	20.6656	18.6473	19.6913	18.65	19.9268	17.4087	19.0084	18.7154	21.5472	18.0031	20.2564		-3.35967	-4.04262	-2.79461		1.40472	0.0761427		Q727F8	192	17	1	1	4	2
DESVH	Q728F1	Q728F1	DVU_2652	Q728F1_DESVH	Uncharacterized protein	5	5	5	25.4	127.42	23.9356	23.2771	22.243	23.3089	19.9948	18.1785	18.482	19.1185	19.0133	21.2079	19.7222	20.2788	18.9548	18.5003	18.8066	18.766		-4.19033	-3.03011	-4.54283		3.00109	0.00564335		Q728F1	192	18	2	1	2	3
DESVH	Q728T6	Q728T6	DVU_2516	Q728T6_DESVH	CBS domain protein	6	6	6	39.1	11.316	24.2628	19.4311	19.0282	22.7642	19.0704	17.9694	18.558	18.6013	18.7228	18.1724	18.8937	18.6277	19.6795	18.0609	18.2612	18.8599		-4.16293	-4.13655	-3.90431		0.566418	0.354529		Q728T6	192	17	1	1	4	2
DESVH	Q729A4	Q729A4	panC	PANC_DESVH	Pantothenate synthetase (PS) (EC 6.3.2.1) (Pantoate--beta-alanine ligase) (Pantoate-activating enzyme)	3	3	3	12	3.6729	24.254	20.2533	19.6659	22.8118	19.8554	22.5206	18.2598	21.2104	19.4574	17.7023	19.209	18.9687	20.2094	17.6411	19.6029	19.4926		-1.60141	-3.8431	-3.31919		0.614498	0.325265		Q729A4	192	18	2	1	2	3
DESVH	Q72AA3	Q72AA3	thiG	Q72AA3_DESVH	Thiazole synthase (EC 2.8.1.10)	3	3	3	17.7	7.4057	19.8546	20.1639	18.2493	19.6301	18.9399	19.6628	18.1418	19.0445	19.8999	18.956	18.8212	19.31	19.5386	19.6394	19.6401	19.6068		-0.585643	-0.320092	-0.02332		0.111826	0.821586		Q72AA3	192	17	1	1	4	2
DESVH	Q72AC7	Q72AC7	DVU_2070	Q72AC7_DESVH	TPR domain protein	2	2	2	10.9	4.1273	19.5996	17.5858	18.7328	18.8594	18.9636	19.1302	19.1806	19.0944	21.0761	20.7614	20.2629	20.7379	19.0455	19.49	19.9337	19.535		0.234978	1.87853	0.675551		0.597109	0.33577		Q72AC7	192	18	2	1	2	3
DESVH	Q72BR3	Q72BR3	rho	Q72BR3_DESVH	Transcription termination factor Rho (EC 3.6.4.-) (ATP-dependent helicase Rho)	3	3	3	9.4	4.2524	18.7934	18.925	18.3552	18.7111	18.6071	19.4445	19.2891	19.1568	19.0893	19.7254	18.8943	19.2816	19.8127	19.7423	18.0506	19.3958		0.445684	0.570533	0.684763		0.353096	0.522581		Q72BR3	192	16	0	1	6	1
DESVH	Q72C24	Q72C24	DVU_1460	Q72C24_DESVH	Uncharacterized protein	2	2	2	26.1	53.172	21.2145	22.0173	20.7726	21.4289	19.2349	18.4645	20.5109	19.6528	18.4882	19.1526	18.3016	18.6955	18.6495	17.5017	19.1292	18.5733		-1.77614	-2.73342	-2.85557		2.06554	0.0234145		Q72C24	192	17	1	1	4	2
DESVH	Q72E96	Q72E96	DVU_0682	Q72E96_DESVH	DNA-binding protein, putative	7	7	7	33.6	36.304	23.6477	22.3515	21.2557	22.7387	19.6386	19.5839	20.0136	19.7584	18.925	19.8938	18.9252	19.3246	19.297	20.4091	19.9829	19.9661		-2.98039	-3.41419	-2.77262		1.52521	0.0617156		Q72E96	192	17	1	1	4	2
DESVH	Q72EV1	Q72EV1	trpD	Q72EV1_DESVH	Anthranilate phosphoribosyltransferase (EC 2.4.2.18)	2	2	2	9	22.937	20.0059	18.5128	18.665	19.2283	20.1487	20.2318	17.4223	19.708	19.9779	20.6883	18.2798	19.9509	19.728	20.6563	19.8068	20.1282		0.479734	0.722648	0.899942		0.830335	0.216848		Q72EV1	192	17	1	1	4	2
DESVH	Q72EX0	Q72EX0	gmd	Q72EX0_DESVH	GDP-mannose 4,6-dehydratase (EC 4.2.1.47) (GDP-D-mannose dehydratase)	3	3	3	15.5	3.6539	20.7168	21.1438	20.9111	20.9345	19.9054	21.0143	17.9648	20.0933	17.8916	19.1122	18.921	18.732	19.2241	18.5381	17.7244	18.6211		-0.841194	-2.2025	-2.31333		2.24131	0.0172706		Q72EX0	192	17	1	1	4	2
DESVH	Q72WL4	Q72WL4	DVUA0075	Q72WL4_DESVH	Radical SAM domain protein	3	3	3	5.1	2.107	21.4029	19.0305	18.7045	20.2479	18.4707	21.4865	21.3769	20.9375	17.7019	18.7581	17.7471	18.1565	19.1543	17.1441	19.609	18.9582		0.689611	-2.09137	-1.28971		0.400275	0.479669		Q72WL4	192	18	2	1	2	3
DESVH	Q72AP3	Q72AP3	nifA-1	Q72AP3_DESVH	Nif-specific regulatory protein	3	3	3	6	3.0801	18.7618	18.8282	17.2631	18.4405	19.284	19.9805	20.695	20.0995	19.4765	21.3523	20.6633	20.6878	21.8684	21.1842	19.6205	21.1576		1.65904	2.24735	2.71709		1.44416	0.0714323		Q72AP3	162	17	0	4	1	3
METMP	Q6LWX1	Q6LWX1	speH	SPEH_METMP	S-adenosylmethionine decarboxylase proenzyme (AdoMetDC) (SAMDC) (EC 4.1.1.50) [Cleaved into: S-adenosylmethionine decarboxylase beta chain; S-adenosylmethionine decarboxylase alpha chain]	2	2	2	16.4	9.8736	22.1767	22.9166	23.6608	23.0426	20.0308	20.746	21.2583	20.7629	19.298	18.0707	17.3173	18.4619	19.16	17.651	19.0791	18.7747		-2.27968	-4.5807	-4.26793		2.56066	0.0102792		Q6LWX1	144	18	2	2	0	4
METMP	Q6LY45	Q6LY45	MMP1148	Q6LY45_METMP	Small nuclear ribonucleoprotein (Sm protein)	5	5	5	73.6	23.639	25.382	23.708	24.1222	24.5887	19.2708	20.3102	20.2032	19.9973	19.0206	18.9747	17.7965	18.6967	19.236	18.7127	18.1767	18.7725		-4.59135	-5.89194	-5.81616		3.1939	0.00449467		Q6LY45	144	18	2	2	0	4
METMP	Q6M0X4	Q6M0X4	hpcE	Q6M0X4_METMP	5-oxopent-3-ene-1,2,5-tricarboxylate decarboxylase (EC 4.1.1.68)	2	2	2	10.9	13.204	21.8985	21.4496	21.6436	21.6757	20.4008	19.7192	19.9458	20.0503	20.1513	16.9288	18.9795	19.1995	19.1169	17.0828	18.6795	18.5194		-1.62537	-2.47615	-3.1563		2.22619	0.0176629		Q6M0X4	144	18	2	2	0	4
DESVH	Q727N8	Q727N8	DVU_2817	Q727N8_DESVH	Multidrug resistance protein	4	4	4	11.8	2.9468	25.9733	18.1269	26.161	25.4882	24.8795	25.2292	18.2311	24.4862	19.9665	18.2739	18.7904	19.1904	18.871	23.5735	20.0936	22.1623		-1.00193	-6.29773	-3.32585		0.357508	0.517718		Q727N8	144	16	0	2	4	2
DESVH	Q728V8	Q728V8	htpX	Q728V8_DESVH	Protease HtpX homolog (EC 3.4.24.-)	2	2	2	3.1	0.91916	19.2323	18.3622	16.642	18.424	19.4131	21.2369	18.4502	20.1653	19.5784	19.9902	19.5763	19.7285	19.22	20.2855	18.6805	19.5538		1.74129	1.30446	1.12973		0.666768	0.295733		Q728V8	144	16	0	2	4	2
DESVH	Q72AF9	Q72AF9	DVU_2036	Q72AF9_DESVH	Helix-turn-helix protein, CopG family	2	2	2	41.8	63.103	21.5254	22.3226	20.766	21.6753	19.5731	20.6374	19.0546	19.9101	19.6689	17.7406	18.6181	18.8875	19.3743	17.79	19.1342	18.9138		-1.76528	-2.78782	-2.76157		1.84772	0.0343536		Q72AF9	144	17	1	2	2	3
DESVH	Q72AM4	Q72AM4	DVU_1968	Q72AM4_DESVH	Oxidoreductase, putative	4	4	4	13.1	26.469	17.85	19.1904	18.3224	18.5636	19.1423	19.2262	18.1959	18.9241	21.1738	21.0786	20.9822	21.0803	18.7757	20.1252	23.166	21.8066		0.360462	2.51672	3.24298		0.757479	0.247707		Q72AM4	144	17	1	2	2	3
DESVH	Q72DJ8	Q72DJ8	thiD	Q72DJ8_DESVH	Phosphomethylpyrimidine kinase (EC 2.7.4.7)	2	2	2	10.8	2.2045	20.2038	19.1576	17.6279	19.343	19.3556	17.5327	18.1722	18.5555	18.4754	18.8551	19.5374	19.0243	18.836	17.665	19.7073	18.9618		-0.787491	-0.318699	-0.38119		0.0977809	0.837568		Q72DJ8	144	16	0	2	4	2
DESVH	Q72DW2	Q72DW2	DVU_0817	Q72DW2_DESVH	Uncharacterized protein	2	2	2	14.2	12.826	20.7904	18.2013	19.6529	19.902	20.2152	20.4486	18.7036	19.9673	18.3123	19.7758	19.1073	19.1849	18.766	19.2465	19.4583	19.185		0.0652234	-0.717161	-0.716996		0.193175	0.701764		Q72DW2	144	16	0	2	4	2
METMP	P61782	P61782	hisH1	HIS51_METMP	Imidazole glycerol phosphate synthase subunit HisH 1 (EC 2.4.2.-) (IGP synthase glutamine amidotransferase subunit 1) (IGP synthase subunit HisH 1) (ImGP synthase subunit HisH 1) (IGPS subunit HisH 1)	8	8	8	46.3	14.798	24.7263	22.9859	24.4088	24.2129	20.1304	20.0017	18.3122	19.6818	18.3396	17.8734	19.611	18.8035	18.5775	18.5399	19.6876	19.0397		-4.53116	-5.40939	-5.17324		2.83699	0.00684885		P61782	128	17	2	0	3	3
DESVH	P62386	P62386	hisI	HIS3_DESVH	Phosphoribosyl-AMP cyclohydrolase (PRA-CH) (EC 3.5.4.19)	2	2	2	19	17.166	18.9449	20.5058	18.0677	19.5282	19.8439	19.232	18.6657	19.3267	18.8089	18.602	18.0799	18.5283	20.227	18.9308	18.024	19.3419		-0.20145	-0.999905	-0.186299		0.0398282	0.930939		P62386	128	16	1	0	5	2
METMP	Q6LWR4	Q6LWR4	MMP1643	Q6LWR4_METMP	Uncharacterized protein	4	4	4	34.9	16.641	23.4448	24.4246	24.193	24.0777	19.297	19.5764	18.7746	19.253	18.5633	18.4748	17.921	18.3464	19.8727	17.2862	18.7409	18.9863		-4.82467	-5.73132	-5.09139		2.58652	0.00994054		Q6LWR4	128	17	2	0	3	3
METMP	Q6LWS1	Q6LWS1	MMP1635	Q6LWS1_METMP	Thioredoxin:Glutaredoxin:Thioredoxins/glutaredoxi n	6	6	6	66.2	50.431	26.0863	25.9727	25.9461	26.003	19.9022	21.3245	19.4292	20.455	20.0052	17.2292	19.1727	19.1922	19.2405	18.4833	18.3367	18.7438		-5.54803	-6.81081	-7.25923		4.87394	0.000719877		Q6LWS1	128	17	2	0	3	3
METMP	Q6LWX5	Q6LWX5	rps15	RS15_METMP	30S ribosomal protein S15	3	3	3	23.8	15.356	22.4894	22.2861	23.1325	22.6828	19.8764	19.0398	18.8899	19.3373	18.397	17.9477	18.5106	18.3048	18.1495	18.1928	17.6594	18.02		-3.34544	-4.37797	-4.66276		3.94949	0.00173759		Q6LWX5	128	17	2	0	3	3
METMP	Q6LX64	Q6LX64	MMP1488	Q6LX64_METMP	Modulator of DNA gyrase	8	8	8	22.1	22.614	23.338	23.151	22.0644	22.9497	18.9141	20.3552	17.3702	19.35	17.3875	17.8778	19.4195	18.5018	18.8741	21.5657	17.9551	20.2872		-3.5997	-4.44793	-2.66249		1.37047	0.0812023		Q6LX64	128	17	2	0	3	3
METMP	Q6LXB8	Q6LXB8	spt5	Q6LXB8_METMP	Transcription elongation factor Spt5	6	6	6	43.2	13.21	22.2839	21.8319	22.6273	22.2838	19.5145	19.5326	18.0159	19.1723	20.1345	18.9094	19.5575	19.6186	19.0573	18.3889	19.4269	19.0189		-3.11152	-2.66519	-3.2649		3.00392	0.00565076		Q6LXB8	128	17	2	0	3	3
METMP	Q6LXH9	Q6LXH9	manB	Q6LXH9_METMP	Phosphoglucomutase/phosphomannomutase (EC 5.4.2.8)	8	8	8	21.1	69.391	23.1607	23.0438	24.474	23.7156	18.9701	20.1833	18.6932	19.4361	17.4296	17.704	18.6727	18.0389	18.8106	17.6904	17.6076	18.1474		-4.27952	-5.67672	-5.56826		3.1098	0.00486722		Q6LXH9	128	18	3	0	1	4
METMP	Q6LXI5	Q6LXI5	nusA	Q6LXI5_METMP	Probable transcription termination protein NusA	7	7	7	46.2	164.98	21.4115	21.6941	21.5427	21.5541	20.557	19.3845	19.3393	19.8778	19.3422	17.8861	18.6804	18.7548	19.2278	19.5176	19.0896	19.2895		-1.67625	-2.79932	-2.26456		3.95244	0.0017444		Q6LXI5	128	17	2	0	3	3
METMP	Q6LXM1	Q6LXM1	MMP1329	Q6LXM1_METMP	Ferredoxin	4	4	4	59.7	63.909	25.1985	26.0871	26.6476	26.0943	19.276	21.0689	19.3903	20.1629	18.5526	17.2447	18.163	18.0835	20.0947	18.7659	18.7306	19.347		-5.9314	-8.0108	-6.74731		3.41197	0.00349761		Q6LXM1	128	18	3	0	1	4
METMP	Q6LXU6	Q6LXU6	MMP1251	Q6LXU6_METMP	Uncharacterized protein	8	8	8	51.1	121.07	25.748	25.2288	25.3697	25.4658	19.1595	19.3338	18.9835	19.166	18.6001	19.3985	17.8393	18.7504	19.2049	17.6082	19.4328	18.9429		-6.29983	-6.71547	-6.52296		3.45183	0.00331439		Q6LXU6	128	17	2	0	3	3
METMP	Q6LY39	Q6LY39	hdrC1	Q6LY39_METMP	Heterosulfide reductase, subunit C1 (EC 1.6.4.-)	10	10	10	41.7	251.98	26.5751	25.15	25.4444	25.8612	18.6368	19.213	19.2935	19.0759	18.141	19.3556	21.527	20.34	19.6249	17.5714	19.6818	19.2297		-6.7853	-5.5212	-6.63151		2.93099	0.00608722		Q6LY39	128	17	2	0	3	3
METMP	Q6LZ93	Q6LZ93	MMP0736	Q6LZ93_METMP	Conserved hypothetical archaeal protein	5	5	5	34.5	9.9296	26.7146	24.817	25.3661	25.8618	18.8822	19.4101	18.0788	18.8893	18.8313	18.4236	18.9412	18.7486	19.1636	17.184	19.1505	18.7451		-6.97247	-7.11315	-7.11673		2.92596	0.00607131		Q6LZ93	128	17	2	0	3	3
METMP	Q6LZA9	Q6LZA9	hcp	Q6LZA9_METMP	Hydroxylamine reductase (EC 1.7.99.1) (Hybrid-cluster protein) (Prismane protein)	23	20	20	42.9	280.03	25.6823	25.2505	25.9559	25.6581	20.3456	19.7358	19.3753	19.8755	19.2624	18.624	19.9419	19.3752	19.2877	19.1861	19.5845	19.3628		-5.78266	-6.2829	-6.2953		4.9138	0.000682018		Q6LZA9	128	18	3	0	1	4
METMP	Q6LZC1	Q6LZC1	mfnB	MFNB_METMP	(5-formylfuran-3-yl)methyl phosphate synthase (EC 4.2.3.153) (4-(hydroxymethyl)-2-furancarboxaldehyde-phosphate synthase) (4-HFC-P synthase)	11	11	11	52.1	89.258	24.7284	23.6946	23.9686	24.1993	19.8195	18.6602	19.4787	19.3963	18.7074	17.8086	19.072	18.6201	18.6756	18.3063	18.8799	18.6397		-4.80299	-5.57924	-5.55961		4.0127	0.00166129		Q6LZC1	128	17	2	0	3	3
METMP	Q6LZJ8	Q6LZJ8	MMP0629	Q6LZJ8_METMP	Conserved hypothetical archaeal protein	3	3	3	26.5	66.502	23.8717	22.7653	23.3297	23.3919	19.482	17.7756	18.5897	18.7808	17.7877	17.5031	18.1432	17.8352	18.9634	17.1925	19.0528	18.6154		-4.61112	-5.55675	-4.77654		2.70127	0.00836031		Q6LZJ8	128	17	2	0	3	3
METMP	Q6LZM3	Q6LZM3	MMP0601	Q6LZM3_METMP	Uncharacterized protein	3	3	3	10.2	9.2453	19.8676	22.7831	23.9263	22.9385	19.648	20.3274	18.9755	19.7541	18.8494	18.7042	19.2311	18.9457	20.0204	18.7072	19.476	19.4976		-3.18446	-3.99282	-3.44092		1.03462	0.147216		Q6LZM3	128	17	2	0	3	3
METMP	Q6M0C0	Q6M0C0	aspB-like1	Q6M0C0_METMP	DegT/DnrJ/EryC1/StrS aminotransferase	8	8	8	34.9	173.76	22.4375	22.3306	22.7042	22.4995	19.7654	18.2303	19.0172	19.1368	18.7276	17.9392	17.9657	18.2595	20.2868	18.0694	19.4053	19.5156		-3.3627	-4.24001	-2.98383		2.10972	0.0216772		Q6M0C0	128	17	2	0	3	3
METMP	Q6M0D6	Q6M0D6	MMP0335	Q6M0D6_METMP	Uncharacterized protein	3	3	3	18.2	45.449	23.8343	23.187	24.3393	23.8617	19.3876	20.2183	18.3151	19.5049	18.065	17.1808	18.5087	18.017	19.7771	18.0587	17.988	18.8641		-4.35682	-5.8447	-4.99758		2.81331	0.00716308		Q6M0D6	128	18	3	0	1	4
METMP	Q6M0J7	Q6M0J7	comA	Q6M0J7_METMP	(2R)-phospho-3-sulfolactate synthase (EC 4.4.-.-)	7	7	7	26.4	36.103	23.5728	23.3761	24.2283	23.7735	18.8387	18.7391	18.7582	18.7793	17.9989	17.8628	19.2864	18.5353	19.5146	18.0173	18.0522	18.7096		-4.99414	-5.2382	-5.06388		3.13541	0.00481684		Q6M0J7	128	17	2	0	3	3
METMP	Q6M0N9	Q6M0N9	MMP0231	Q6M0N9_METMP	Uncharacterized protein	3	3	3	27.9	8.0622	20.5251	19.9196	20.7375	20.4337	19.6744	17.8689	18.0838	18.7837	19.3952	18.9752	21.1223	20.1488	19.7921	18.0658	18.0935	18.8944		-1.64996	-0.284879	-1.53926		1.31444	0.0892279		Q6M0N9	128	17	2	0	3	3
METMP	Q6M0R5	Q6M0R5	MMP0204	Q6M0R5_METMP	Uncharacterized protein	4	4	4	31.2	57.503	24.5516	24.5512	24.7011	24.6031	19.3549	21.2333	17.7264	20.0919	18.7005	18.8254	18.8033	18.7774	18.5474	18.5654	18.8732	18.6699		-4.51114	-5.82565	-5.93311		6.04651	0.000326587		Q6M0R5	128	17	2	0	3	3
METMP	Q6M0U0	Q6M0U0	purQ	PURQ_METMP	Phosphoribosylformylglycinamidine synthase subunit PurQ (FGAM synthase) (EC 6.3.5.3) (Formylglycinamide ribonucleotide amidotransferase subunit I) (FGAR amidotransferase I) (FGAR-AT I) (Glutaminase PurQ) (EC 3.5.1.2) (Phosphoribosylformylglycinamidine synthase subunit I)	7	7	7	33.8	31.468	24.3056	24.3966	23.6014	24.1422	19.5798	21.9741	19.6225	20.8602	19.8748	18.3437	19.9041	19.5326	19.0324	17.296	18.1969	18.3431		-3.28205	-4.60966	-5.79913		3.34315	0.00377027		Q6M0U0	128	17	2	0	3	3
METMP	Q6M0V5	Q6M0V5	arsA	Q6M0V5_METMP	Putative arsenical pump-driving ATPase (EC 3.6.3.16)	5	5	5	18	21.206	21.309	20.9099	21.1601	21.1356	20.2323	19.2853	18.5781	19.5242	19.4355	18.9158	17.7921	18.8632	18.6292	17.5583	18.0567	18.1476		-1.6114	-2.27241	-2.98804		3.11242	0.00490132		Q6M0V5	128	17	2	0	3	3
METMP	Q6M0Y2	Q6M0Y2	leuD	Q6M0Y2_METMP	3-isopropylmalate dehydratase small subunit (EC 4.2.1.33) (Alpha-IPM isomerase) (Isopropylmalate isomerase)	5	5	5	39.5	70.133	24.3441	23.1829	22.4378	23.5364	20.563	20.39	17.7125	19.9964	19.3107	19.2534	17.9314	18.9556	20.3317	19.239	18.413	19.5403		-3.54001	-4.58084	-3.99611		2.15202	0.0201292		Q6M0Y2	128	17	2	0	3	3
METMP	Q6M126	Q6M126	rpoF	Q6M126_METMP	DNA-directed RNA polymerase subunit F (EC 2.7.7.6)	7	7	7	74.8	69.499	24.7227	24.6153	24.6731	24.671	20.3653	17.9837	17.8941	19.2369	18.3109	18.848	17.8014	18.3829	20.1958	17.2392	20.0052	19.6145		-5.43414	-6.28816	-5.05654		2.35123	0.0145211		Q6M126	128	17	2	0	3	3
METMP	Q6M1B0	Q6M1B0	aroB'	DHQS_METMP	3-dehydroquinate synthase (DHQ synthase) (EC 1.4.1.24) (3-dehydroquinate synthase II)	11	11	11	33	34.538	25.1855	24.0485	22.8316	24.3233	19.7626	17.5083	19.4178	19.1754	18.1557	19.6674	19.3209	19.1782	19.5866	18.4251	19.2126	19.1513		-5.14786	-5.1451	-5.17196		2.5393	0.0106064		Q6M1B0	128	17	2	0	3	3
DESVH	Q726P0	Q726P0	DVU_3066	Q726P0_DESVH	DNA-binding protein	2	2	2	16.4	20.678	22.7346	23.4214	22.5407	22.9503	19.5119	20.3461	18.1214	19.5888	18.7772	15.948	18.1927	18.0463	19.0152	17.9643	19.13	18.7895		-3.36151	-4.90403	-4.16087		3.10661	0.00488196		Q726P0	128	17	2	0	3	3
DESVH	Q72AU7	Q72AU7	DVU_1893	Q72AU7_DESVH	ATP-dependent protease, putative	2	2	2	3.1	2.9148	18.9482	16.7282	18.3017	18.2535	19.0665	19.4227	18.5879	19.0654	20.0985	20.603	20.0731	20.2796	20.9381	19.2985	20.4593	20.3807		0.811942	2.02611	2.12716		1.28148	0.0944696		Q72AU7	128	17	2	0	3	3
DESVH	Q72F37	Q72F37	DVU_0378	Q72F37_DESVH	Thioredoxin, putative	2	2	2	26	3.0004	20.6654	19.6163	19.3686	19.999	19.0776	18.2714	18.171	18.5667	18.7659	19.1385	18.7394	18.8931	19.3202	18.2396	17.7205	18.5855		-1.43236	-1.10592	-1.41354		1.11118	0.126756		Q72F37	128	17	2	0	3	3
DESVH	Q72FG6	Q72FG6	DVU_0247	Q72FG6_DESVH	Response regulator	5	5	5	52.1	12.553	23.6993	23.2062	22.8828	23.3023	18.6976	21.4828	17.4641	20.169	18.2231	18.5967	19.4412	18.8467	19.3821	17.9698	18.866	18.8502		-3.13332	-4.45564	-4.45208		3.16458	0.0046082		Q72FG6	128	17	2	0	3	3
DESVH	Q727Y7	Q727Y7	DVU_2717	Q727Y7_DESVH	Uncharacterized protein	2	2	2	10.5	1.6097	23.6801	23.1769	17.0558	22.874	20.5916	19.336	19.5131	19.9268	19.2222	17.2366	19.3858	18.8837	17.2192	18.258	18.1502	17.9449		-2.94717	-3.99024	-4.92907		0.728705	0.260861		Q727Y7	108	16	0	3	2	3
DESVH	Q72B71	Q72B71	DVU_1765	Q72B71_DESVH	ThiH protein, putative	2	2	2	5.6	9.1189	19.4916	18.1741	16.4723	18.5151	18.6519	20.9582	20.8558	20.4666	18.7542	20.0133	17.8165	19.1385	19.565	19.5073	19.6738	19.5837		1.9515	0.623405	1.06866		0.812081	0.224796		Q72B71	108	16	0	3	2	3
DESVH	Q72ES7	Q72ES7	argC	Q72ES7_DESVH	N-acetyl-gamma-glutamyl-phosphate reductase (AGPR) (EC 1.2.1.38) (N-acetyl-glutamate semialdehyde dehydrogenase)	2	2	2	5.9	4.537	18.1875	18.6681	18.4794	18.4584	19.0051	19.3235	19.319	19.2234	19.5657	17.7935	19.295	19.0659	19.5943	18.7999	18.6528	19.0779		0.765016	0.607585	0.619515		0.815009	0.223734		Q72ES7	108	16	0	3	2	3
DESVH	Q72FR6	Q72FR6	DVU_0147	Q72FR6_DESVH	Lipoprotein, putative	2	2	2	19.8	3.1076	16.6617	19.8244	18.8744	18.9437	19.5177	18.0001	18.4463	18.8007	19.8845	19.8904	19.7809	19.8528	19.5434	18.0998	19.5322	19.1972		-0.142949	0.909112	0.253491		0.224623	0.661209		Q72FR6	108	17	1	3	0	4
METMP	F1SVN3	F1SVN3	fdhA	F1SVN3_METMP	Formate dehydrogenase alpha subunit (EC 1.2.1.2)	7	7	7	10.9	15.701	25.008	24.4211	25.072	24.8619	18.542	22.9328	19.6535	21.5504	18.8557	17.7656	18.2352	18.3549	18.23	17.8989	19.256	18.5829		-3.31159	-6.50704	-6.27906		3.81013	0.0021441		F1SVN3	96	17	2	1	1	4
METMP	P60862	P60862	hisD	HISX_METMP	Histidinol dehydrogenase (HDH) (EC 1.1.1.23)	11	11	11	30.2	35.636	24.2626	24.1355	24.2484	24.2167	19.8278	18.2102	18.7675	19.0952	19.0525	18.3609	19.0095	18.8404	19.2471	18.9015	20.1372	19.5262		-5.12146	-5.37628	-4.69047		3.68521	0.00252237		P60862	96	17	2	1	1	4
METMP	P61003	P61003	hisC	HIS8_METMP	Histidinol-phosphate aminotransferase (EC 2.6.1.9) (Imidazole acetol-phosphate transaminase)	8	8	8	27	70.231	23.003	22.7751	23.1309	22.9771	19.2904	20.0282	19.0046	19.5078	19.4539	19.0984	19.1849	19.2538	18.7473	18.4	18.5987	18.589		-3.46922	-3.72326	-4.38808		5.15174	0.000683486		P61003	96	17	2	1	1	4
METMP	Q6LWM0	Q6LWM0	comE	COME_METMP	Sulfopyruvate decarboxylase subunit beta (EC 4.1.1.79)	4	4	4	25.9	26.308	21.151	21.6799	22.1323	21.7091	19.8494	17.8896	19.9303	19.4753	18.4817	19.3509	18.3132	18.7907	19.6061	19.2108	18.8611	19.2581		-2.23384	-2.91844	-2.45102		2.61728	0.00943507		Q6LWM0	96	17	2	1	1	4
METMP	Q6LWP3	Q6LWP3	flaB1	Q6LWP3_METMP	Flagellin	5	5	5	33.1	98.434	23.666	24.865	25.0518	24.6439	20.3006	19.299	19.3317	19.7231	19.3619	16.8058	18.8425	18.6782	19.476	17.684	19.1818	18.9644		-4.92088	-5.96575	-5.67956		2.91037	0.00622745		Q6LWP3	96	17	2	1	1	4
METMP	Q6LWR9	Q6LWR9	MMP1637	Q6LWR9_METMP	Conserved hypothetical archaeal protein	13	13	13	70	202.62	26.8583	25.9472	25.1798	26.1563	19.4763	19.5185	17.5594	19.0895	19.7292	18.1548	19.6636	19.3404	18.4876	19.9157	19.781	19.5213		-7.06682	-6.8159	-6.63502		3.23699	0.00419156		Q6LWR9	96	17	2	1	1	4
METMP	Q6LWV1	Q6LWV1	MMP1603	Q6LWV1_METMP	Ferredoxin	11	11	11	36.6	85.455	22.1879	22.851	22.7115	22.6105	18.1632	21.6568	18.7578	20.3621	19.5527	18.4513	18.5303	18.9374	19.9838	19.5991	19.2581	19.6441		-2.24843	-3.67313	-2.96643		3.28441	0.00393417		Q6LWV1	96	17	2	1	1	4
METMP	Q6LWX6	Q6LWX6	MMP1578	NADM_METMP	Nicotinamide-nucleotide adenylyltransferase (EC 2.7.7.1) (NAD(+) diphosphorylase) (NAD(+) pyrophosphorylase) (NMN adenylyltransferase)	2	2	2	13.5	7.6	22.065	21.4348	22.0561	21.8805	17.6621	18.7741	19.1932	18.6744	18.3608	17.8322	18.699	18.3402	19.3459	17.2298	18.2152	18.5157		-3.2061	-3.54033	-3.36481		2.28905	0.0161762		Q6LWX6	96	17	2	1	1	4
METMP	Q6LX59	Q6LX59	MMP1493	Q6LX59_METMP	Uncharacterized protein	10	10	10	27.5	67.811	24.1541	23.8278	24.2761	24.0981	19.2948	20.8901	18.9308	19.9724	19.0188	17.4321	19.3857	18.8248	18.3604	18.372	19.5942	18.8998		-4.12572	-5.27339	-5.19838		3.60457	0.00271731		Q6LX59	96	17	2	1	1	4
METMP	Q6LY32	Q6LY32	MMP1161	Q6LY32_METMP	Conserved hypothetical Archael protein	6	6	6	44	5.7678	24.192	23.7037	24.0542	23.9976	19.8387	18.6008	19.2905	19.3295	19.1555	18.8469	18.3064	18.8109	19.3271	18.8482	17.8791	18.8015		-4.66809	-5.18674	-5.19609		3.52611	0.00300669		Q6LY32	96	17	2	1	1	4
METMP	Q6LY90	Q6LY90	argD	Q6LY90_METMP	Acetylornithine aminotransferase (ACOAT) (EC 2.6.1.11)	11	10	10	39.7	37.469	24.2621	23.5606	22.7729	23.6562	18.0873	19.7408	18.6273	18.9877	18.4283	17.7358	17.9067	18.0546	18.2311	18.9699	18.33	18.5491		-4.66844	-5.60161	-5.10714		3.29666	0.00384476		Q6LY90	96	17	2	1	1	4
METMP	Q6LYF9	Q6LYF9	rpa	Q6LYF9_METMP	Replication protein A	21	21	21	36.1	289.89	25.3366	25.2273	25.7351	25.4499	19.7476	18.6422	22.165	20.9296	18.1772	17.5794	18.1725	18.0023	20.4924	18.742	19.9599	19.8992		-4.52032	-7.44764	-5.55076		3.34017	0.00377471		Q6LYF9	96	17	2	1	1	4
METMP	Q6LYL1	Q6LYL1	cdh	Q6LYL1_METMP	CO dehydrogenase/acetyl-CoA synthase complex subunit gamma (EC 1.2.99.2)	10	10	10	23.9	30.701	22.6903	21.6028	21.3885	22.0132	18.992	18.0757	18.3591	18.5279	19.0018	18.7099	17.9572	18.6195	19.2659	18.0922	18.8713	18.8211		-3.48527	-3.39365	-3.1921		2.39503	0.0135533		Q6LYL1	96	17	2	1	1	4
METMP	Q6LYN1	Q6LYN1	trxB	Q6LYN1_METMP	Thioredoxin reductase (EC 1.6.4.5)	6	6	6	25.3	147.03	22.9709	23.4266	23.6239	23.3656	20.1944	20.0841	19.136	19.8764	19.9058	17.6481	19.4359	19.2703	19.0542	17.1551	18.634	18.4803		-3.48917	-4.09527	-4.88524		2.94462	0.00600633		Q6LYN1	96	17	2	1	1	4
METMP	Q6LYS2	Q6LYS2	MMP0916	Q6LYS2_METMP	Uncharacterized protein	4	4	4	76.8	21.303	26.2163	24.7038	24.942	25.4502	18.8703	19.6277	18.362	19.0481	18.7183	18.6483	19.065	18.8223	19.3846	17.4893	18.8904	18.7842		-6.40205	-6.62784	-6.66591		3.09117	0.00499439		Q6LYS2	96	17	2	1	1	4
METMP	Q6LYS6	Q6LYS6	MMP0912	Q6LYS6_METMP	Tautomerase related protein	2	2	2	46.9	5.098	22.0512	22.4316	23.0107	22.5525	20.2956	18.5818	17.7475	19.2722	19.1057	17.5132	19.5918	18.9708	18.4009	17.4227	19.0011	18.4122		-3.2803	-3.58162	-4.14027		2.8469	0.00678205		Q6LYS6	96	17	2	1	1	4
METMP	Q6LYV8	Q6LYV8	nadC	Q6LYV8_METMP	Nicotinate-nucleotide pyrophosphorylase [carboxylating] (EC 2.4.2.19) (Quinolinate phosphoribosyltransferase [decarboxylating])	3	3	3	14.3	57.851	20.3958	21.1754	21.7103	21.1904	18.4791	18.9972	19.5807	19.0888	19.7891	18.2126	19.3487	19.2553	20.3094	18.3903	19.6164	19.6375		-2.10158	-1.93506	-1.55292		1.14706	0.119808		Q6LYV8	96	17	2	1	1	4
METMP	Q6LZA6	Q6LZA6	MMP0723	Q6LZA6_METMP	Uncharacterized protein	6	6	6	51.8	149.2	21.851	22.0113	21.4743	21.7959	19.1434	17.3975	17.7515	18.3063	19.1134	17.1663	19.4777	18.877	18.4603	17.9319	19.1773	18.6139		-3.48969	-2.91892	-3.18201		2.92984	0.0060816		Q6LZA6	96	17	2	1	1	4
METMP	Q6LZD4	Q6LZD4	psmB	PSB_METMP	Proteasome subunit beta (EC 3.4.25.1) (20S proteasome beta subunit) (Proteasome core protein PsmB)	5	5	5	28.3	4.9986	21.2569	21.6172	22.3431	21.8117	19.2694	16.7817	20.6909	19.6319	18.0371	18.9654	18.635	18.595	18.6057	17.4334	20.0532	19.0811		-2.1798	-3.21666	-2.73057		1.68094	0.0468515		Q6LZD4	96	17	2	1	1	4
METMP	Q6LZK5	Q6LZK5	MMP0622	Q6LZK5_METMP	ADP-ribosylglycohydrolase (DraG) homolog (EC 3.2.-.-)	4	4	4	15.6	21.497	22.7067	22.6628	22.6411	22.6705	18.237	20.6098	20.4309	20.079	18.3074	17.4161	18.5224	18.1553	19.2195	18.3409	19.0425	18.9146		-2.59147	-4.51512	-3.7559		3.83779	0.00205086		Q6LZK5	96	17	2	1	1	4
METMP	Q6M078	Q6M078	MMP0393	Q6M078_METMP	Phosphoesterase (EC 3.1.4.-)	5	5	5	39.8	5.1016	22.86	22.7022	22.8629	22.8103	20.3153	20.7479	17.7127	20.0605	18.3444	18.5535	18.3344	18.4144	19.6611	17.6871	19.3893	19.1347		-2.74984	-4.39597	-3.67563		2.48477	0.0115583		Q6M078	96	17	2	1	1	4
METMP	Q6M0E6	Q6M0E6	gap	G3P_METMP	Glyceraldehyde-3-phosphate dehydrogenase (GAPDH) (EC 1.2.1.59) (NAD(P)-dependent glyceraldehyde-3-phosphate dehydrogenase)	10	10	10	36.2	121.43	22.2536	22.4401	22.2368	22.3131	18.688	18.9794	19.6121	19.1462	19.772	18.4406	18.9273	19.1536	19.3181	17.4073	20.0303	19.2713		-3.16696	-3.15951	-3.04184		1.90356	0.0311945		Q6M0E6	96	17	2	1	1	4
METMP	Q6M0Q0	Q6M0Q0	ppaC	Q6M0Q0_METMP	Inorganic pyrophosphatase, manganese-dependent (EC 3.6.1.1)	12	12	12	34.9	69.301	24.3389	24.0972	24.5315	24.3334	19.5251	18.5225	17.9407	18.814	19.2427	17.8087	17.468	18.3909	20.2243	19.174	19.2035	19.6217		-5.51938	-5.94243	-4.71171		3.69882	0.00246526		Q6M0Q0	96	17	2	1	1	4
METMP	Q6M192	Q6M192	MMP0025	Q6M192_METMP	Uncharacterized protein	6	6	6	82.2	73.642	23.6348	22.9063	23.7866	23.4905	19.0708	20.7592	17.4581	19.6717	17.8823	18.7321	17.8148	18.2068	19.1738	16.8799	18.5354	18.4735		-3.81877	-5.28374	-5.017		2.68964	0.00853786		Q6M192	96	17	2	1	1	4
DESVH	Q726N6	Q726N6	DVU_3070	YQGF_DESVH	Putative pre-16S rRNA nuclease (EC 3.1.-.-)	2	2	2	16.2	1.4651	18.622	17.6302	18.5565	18.3348	18.5445	20.1408	17.7366	19.1596	18.4671	20.5676	19.1203	19.6606	18.6418	20.1823	20.1525	19.8135		0.824764	1.32574	1.47869		1.08669	0.132616		Q726N6	96	16	1	1	3	3
DESVH	Q726X8	Q726X8	DVU_2978	Q726X8_DESVH	Hydrolase, haloacid dehalogenase-like family	2	2	2	16.2	16.624	20.8062	19.4117	19.1622	19.9871	18.7945	19.3297	18.6719	18.9613	19.531	17.9458	18.9816	18.9579	19.6639	19.2228	19.2597	19.3964		-1.0258	-1.02914	-0.59073		0.31729	0.558441		Q726X8	96	16	1	1	3	3
DESVH	Q729C3	Q729C3	DVU_2428	Q729C3_DESVH	Lipoprotein, putative	2	2	2	17.8	64.314	21.2646	21.0541	20.6732	21.0176	19.4741	19.6957	18.4165	19.2932	19.7027	17.8185	18.5038	18.8888	19.1595	18.2179	19.2584	18.9484		-1.72441	-2.12886	-2.06924		2.31983	0.0154027		Q729C3	96	16	1	1	3	3
DESVH	Q729K2	Q729K2	dut	Q729K2_DESVH	Deoxyuridine 5'-triphosphate nucleotidohydrolase (EC 3.6.1.23)	2	2	2	19	6.5738	19.5323	19.9829	17.4086	19.3236	18.4263	18.3428	19.6095	18.9168	18.6268	18.7508	18.5555	18.6466	19.0434	18.4727	18.899	18.8247		-0.406889	-0.677042	-0.498908		0.0732413	0.87303		Q729K2	96	15	0	1	5	2
DESVH	Q72B30	Q72B30	nadA	Q72B30_DESVH	Quinolinate synthetase complex, subunit A	3	3	3	12.6	5.5023	21.1816	18.6048	19.5436	20.1709	18.7341	20.6081	17.7001	19.5148	17.9029	17.6902	18.4212	18.0383	18.9152	19.9206	19.6891	19.5682		-0.656094	-2.13256	-0.602666		0.120577	0.807557		Q72B30	96	15	0	1	5	2
DESVH	Q72BS5	Q72BS5	mop	Q72BS5_DESVH	Aldehyde oxidoreductase (EC 1.2.-.-)	8	8	8	12.6	105.63	22.3769	23.0508	23.078	22.8696	19.783	20.5133	21.4765	20.7571	17.748	17.9981	18.1581	17.9779	19.5847	18.1273	18.1856	18.8016		-2.11246	-4.89173	-4.06798		2.86762	0.00657396		Q72BS5	96	17	2	1	1	4
DESVH	Q72DQ3	Q72DQ3	rnj	Q72DQ3_DESVH	Ribonuclease J (RNase J) (EC 3.1.-.-)	3	3	3	6.5	5.5159	17.8545	16.6848	19.6165	18.5434	19.3582	18.407	18.9544	18.9579	19.5744	19.1502	19.2619	19.3402	18.6538	18.4135	19.8414	19.113		0.414449	0.796785	0.569575		0.405508	0.475897		Q72DQ3	96	16	1	1	3	3
DESVH	Q72DU9	Q72DU9	ptsH	Q72DU9_DESVH	Phosphocarrier protein HPr	2	2	2	29.1	25.049	18.6883	19.248	17.601	18.6614	18.1429	18.5798	17.5053	18.1412	18.6616	17.7282	19.1603	18.6308	19.1121	18.3039	18.3419	18.6365		-0.520175	-0.0306201	-0.0249059		0.0456985	0.922974		Q72DU9	96	16	1	1	3	3
DESVH	Q72DV4	Q72DV4	secA	SECA_DESVH	Protein translocase subunit SecA	5	5	5	7.4	10.285	17.8166	18.2617	17.1927	17.8215	19.3952	20.4572	19.3306	19.8261	21.0569	20.8917	20.7355	20.9007	21.297	20.4719	21.6772	21.2311		2.00451	3.07912	3.40953		2.70225	0.00838985		Q72DV4	96	17	2	1	1	4
DESVH	Q72E91	Q72E91	DVU_0687	Q72E91_DESVH	Aldehyde:ferredoxin oxidoreductase, tungsten-containing, putative	2	2	2	4.2	7.9692	19.1479	20.5491	17.4335	19.5433	19.3403	19.7831	18.9335	19.3939	18.3863	20.0068	17.8326	19.0511	20.2542	17.1939	18.4451	19.1601		-0.149432	-0.492209	-0.383221		0.118739	0.810387		Q72E91	96	15	0	1	5	2
DESVH	Q72EF0	Q72EF0	buk	Q72EF0_DESVH	Probable butyrate kinase (BK) (EC 2.7.2.7) (Branched-chain carboxylic acid kinase)	5	5	5	19.9	36.285	20.5005	20.2795	19.6874	20.1948	18.4748	17.0016	17.5688	17.8112	19.5986	17.9126	18.1129	18.7516	19.5817	20.4564	19.739	19.9782		-2.38361	-1.44315	-0.216611		0.251761	0.632248		Q72EF0	96	16	1	1	3	3
DESVH	Q728G3	Q728G3	DVU_2640	Q728G3_DESVH	Uncharacterized protein	2	2	2	9.8	3.5986	17.1184	18.8057	17.9155	18.1083	19.2543	19.906	19.7819	19.6738	20.4762	20.2245	18.8735	20.0083	20.4481	19.1772	20.6362	20.2157		1.56554	1.90004	2.10741		1.48287	0.0669872		Q728G3	81	16	0	4	0	4
DESVH	P62214	P62214	recA	RECA_DESVH	Protein RecA (Recombinase A)	5	5	5	18.8	31.778	16.9193	16.9348	18.434	17.6177	20.5201	20.314	19.203	20.1167	18.7085	20.5667	18.8399	19.6398	19.4619	19.9359	21.2259	20.4094		2.49896	2.02207	2.79164		1.72488	0.0432793		P62214	72	15	0	2	3	3
METMP	Q6LWM8	Q6LWM8	MMP1681	Q6LWM8_METMP	Phosphoadenosine phosphosulfate reductase	2	2	2	5.4	5.1121	19.5515	20.0073	21.3131	20.4932	18.2902	20.0997	17.2487	19.0246	19.1001	18.0997	17.6643	18.4178	19.3101	18.804	19.6083	19.2779		-1.46863	-2.07543	-1.21533		0.843624	0.211595		Q6LWM8	72	16	1	2	1	4
METMP	Q6LZ74	Q6LZ74	MMP0755	Q6LZ74_METMP	ATP/GTP-binding site motif A (P-loop)	3	3	3	6.3	3.2971	19.4044	19.1762	21.0744	20.1517	20.2132	20.3922	19.9399	20.1936	19.5518	17.1106	18.4339	18.6849	19.411	17.6572	18.5583	18.7137		0.0419134	-1.46682	-1.43795		0.79092	0.233213		Q6LZ74	72	16	1	2	1	4
DESVH	Q725L1	Q725L1	DVU_3202	Q725L1_DESVH	Hydrolase, TatD family	5	5	5	25.2	16.523	17.2373	18.6365	17.2599	17.8706	19.259	20.9116	20.8923	20.5313	19.7352	19.4101	18.8666	19.3804	19.1231	19.4335	19.8707	19.5086		2.66068	1.50981	1.63802		1.58543	0.0552988		Q725L1	72	15	0	2	3	3
DESVH	Q725L9	Q725L9	der	DER_DESVH	GTPase Der (GTP-binding protein EngA)	2	2	2	4.1	1.8887	17.0062	18.4565	17.8305	17.8816	20.0813	19.4697	19.2086	19.6343	18.2564	19.897	17.8822	18.9611	19.7	20.1267	19.5709	19.8192		1.7527	1.07954	1.93769		1.96522	0.0278802		Q725L9	72	15	0	2	3	3
DESVH	Q726S1	Q726S1	DVU_3035	Q726S1_DESVH	Methyl-accepting chemotaxis protein, putative	4	2	2	6.7	2.155	17.4302	17.7866	18.6316	18.0405	18.1451	19.6412	18.7986	18.9914	20.2888	20.0054	18.9937	19.8603	19.8434	20.1291	21.6885	20.7974		0.950916	1.81981	2.75689		1.7404	0.0419591		Q726S1	72	15	0	2	3	3
DESVH	Q726V1	Q726V1	DVU_3005	Q726V1_DESVH	Aminotransferase, DegT/DnrJ/EryC1/StrS family	2	2	2	5.2	1.6347	18.9866	18.6824	18.1566	18.648	19.9688	19.4501	18.2746	19.3889	18.531	17.5727	19.5033	18.7437	19.5792	18.5408	19.1221	19.1417		0.740901	0.0957207	0.49375		0.539901	0.371839		Q726V1	72	15	0	2	3	3
DESVH	Q729M1	Q729M1	hypB	Q729M1_DESVH	Hydrogenase accessory protein HypB	4	4	4	21.9	42.729	21.0892	19.3041	17.733	19.9771	18.7404	17.5357	18.9092	18.5104	19.4269	18.0306	18.3424	18.7306	20.42	18.2487	19.155	19.5471		-1.46662	-1.24646	-0.429971		0.0293487	0.949014		Q729M1	72	15	0	2	3	3
DESVH	Q72BP9	Q72BP9	DVU_1585	Q72BP9_DESVH	Vitamin B12-dependent methionine synthase family protein (EC 2.1.1.13)	2	2	2	4	6.6884	17.3616	18.4636	17.3921	17.836	20.2619	20.4267	18.5471	19.9553	19.4917	19.9555	18.601	19.4519	20.1339	19.0696	19.9652	19.7925		2.11938	1.61598	1.95657		1.80904	0.036939		Q72BP9	72	15	0	2	3	3
DESVH	Q72DF4	Q72DF4	DVU_0975	Q72DF4_DESVH	Uncharacterized protein	2	2	2	16.7	3.6756	18.222	18.7979	17.5417	18.2761	19.5939	18.6698	18.7761	19.0754	21.6005	20.9071	21.2736	21.288	21.1998	17.8744	21.4706	20.8204		0.799348	3.01187	2.5443		0.756524	0.247769		Q72DF4	72	16	1	2	1	4
DESVH	Q72EW5	Q72EW5	DVU_0453	Q72EW5_DESVH	DNA helicase (EC 3.6.4.12)	5	5	5	7.9	7.6044	17.9685	18.4472	18.7896	18.4402	20.0901	17.7722	20.2857	19.7352	17.9885	20.1701	20.0015	19.6625	20.6179	18.3177	20.365	20.0631		1.29499	1.22231	1.62289		0.825678	0.218744		Q72EW5	72	15	0	2	3	3
DESVH	Q72G30	Q72G30	DVU_0031	Q72G30_DESVH	AzlC family protein	2	2	2	8.2	3.0744	18.4251	18.3001	17.4554	18.1197	20.567	19.6367	18.8412	19.8516	21.6532	20.7477	19.0101	20.8286	18.4642	20.4437	17.7092	19.3481		1.73186	2.70895	1.22843		0.394055	0.485382		Q72G30	72	15	0	2	3	3
METMP	P0CW69	P0CW69	MMP1509	Y1509_METMP	UPF0212 protein MMP1509	4	4	4	40.7	14.147	21.0811	21.285	21.3629	21.2478	18.0386	19.3969	17.332	18.5159	18.9342	17.9719	18.4009	18.4895	19.3178	17.6069	19.0488	18.8273		-2.73189	-2.75831	-2.42049		2.06531	0.0233829		P0CW69	64	16	2	0	2	4
METMP	Q6LWR2	Q6LWR2	MMP1645	Q6LWR2_METMP	Isopentenyl phosphate kinase (IPK) (EC 2.7.4.26)	2	2	2	6.2	1.0239	19.2326	18.7704	18.8894	18.9777	19.4366	17.3417	19.2403	18.9267	18.7935	18.5796	18.9886	18.7969	20.8742	18.9749	19.0493	19.9218		-0.0510057	-0.180836	0.944104		0.45267	0.437862		Q6LWR2	64	16	2	0	2	4
METMP	Q6LWT7	Q6LWT7	MMP1619	Q6LWT7_METMP	Molybdenum cofactor biosynthesis protein:MoeA N-terminal region, domain I and II:MoeA C-terminal, domain IV	3	3	3	7.2	21.204	22.2115	21.846	22.8161	22.3476	21.206	19.3564	18.5438	20.1425	18.1794	17.3295	17.8249	17.8191	19.2081	19.1545	19.5451	19.3132		-2.2051	-4.52852	-3.0344		3.19886	0.00446521		Q6LWT7	64	16	2	0	2	4
METMP	Q6LWW9	Q6LWW9	MMP1585	Q6LWW9_METMP	Arginase (EC 3.5.3.11)	5	5	5	16.7	32.284	20.5673	20.5517	21.1282	20.775	19.9391	17.0553	19.2667	19.1721	19.711	18.7029	19.3315	19.3061	18.612	18.0433	18.1737	18.2974		-1.60282	-1.46884	-2.47757		3.1918	0.00447315		Q6LWW9	64	16	2	0	2	4
METMP	Q6LWY0	Q6LWY0	bioF	Q6LWY0_METMP	8-amino-7-oxononanoate synthase (EC 2.3.1.47)	2	2	2	8.4	19.858	19.5084	20.2259	20.417	20.1002	18.5583	19.7566	18.4673	19.0552	20.0209	17.7865	18.7409	19.1358	19.2389	17.9049	19.7195	19.1352		-1.04502	-0.964456	-0.965035		0.834474	0.215225		Q6LWY0	64	16	2	0	2	4
METMP	Q6LX43	Q6LX43	gatA	GATA_METMP	Glutamyl-tRNA(Gln) amidotransferase subunit A (Glu-ADT subunit A) (EC 6.3.5.7)	8	8	8	24.6	108.66	23.0931	22.1349	21.3956	22.3744	18.53	18.6868	19.5376	18.9896	17.9339	18.089	18.7951	18.3235	19.3663	18.0091	18.3012	18.683		-3.38487	-4.05093	-3.69142		2.32628	0.015277		Q6LX43	64	16	2	0	2	4
METMP	Q6LX82	Q6LX82	pfdA	PFDA_METMP	Prefoldin subunit alpha (GimC subunit alpha)	4	4	4	24.3	40.061	25.0625	24.1166	24.4671	24.6025	20.0088	20.0007	19.1065	19.7627	18.0398	19.5618	19.8458	19.3362	19.5237	17.1931	18.2364	18.6245		-4.83987	-5.26627	-5.97804		2.9892	0.00571112		Q6LX82	64	16	2	0	2	4
METMP	Q6LXA7	Q6LXA7	guaAA	GUAAA_METMP	GMP synthase [glutamine-hydrolyzing] subunit A (EC 6.3.5.2) (Glutamine amidotransferase)	4	4	4	25.4	13.676	25.6167	24.105	24.8889	24.9986	18.7506	18.1635	19.5191	18.918	19.3102	18.2768	17.8956	18.6234	18.7367	18.3209	19.461	18.918		-6.08055	-6.37518	-6.08059		3.40843	0.00350443		Q6LXA7	64	16	2	0	2	4
METMP	Q6LXB6	Q6LXB6	ftsZ	Q6LXB6_METMP	Cell division protein FtsZ	9	9	9	31.9	48.479	23.0942	21.1613	22.2825	22.3824	19.8862	19.2776	18.2723	19.2886	17.8463	17.9563	17.5536	17.7952	19.7797	18.7607	18.6745	19.1643		-3.09377	-4.58717	-3.21802		2.02636	0.0252933		Q6LXB6	64	16	2	0	2	4
METMP	Q6LXE5	Q6LXE5	MMP1406	SUI1_METMP	Protein translation factor SUI1 homolog	7	7	7	61.8	39.577	24.6869	24.1033	23.7444	24.2313	19.4932	17.8069	17.8877	18.6214	18.0582	16.4992	18.4624	17.8861	19.276	17.9519	18.625	18.7169		-5.60991	-6.34516	-5.51438		3.53188	0.00300883		Q6LXE5	64	16	2	0	2	4
METMP	Q6LXI0	Q6LXI0	rps10	RS10_METMP	30S ribosomal protein S10	4	4	4	40.2	58.991	20.3471	22.8289	22.5341	22.2398	18.4663	19.7523	18.4559	19.0291	18.9616	19.5387	19.695	19.4313	19.4372	17.9962	20.0995	19.4134		-3.21073	-2.8085	-2.82637		1.27947	0.0947888		Q6LXI0	64	16	2	0	2	4
METMP	Q6LXJ2	Q6LXJ2	MMP1358	Q6LXJ2_METMP	Ferredoxin	7	7	7	61.4	17.223	23.394	23.2466	24.0664	23.615	20.3123	19.5852	18.9428	19.721	17.8553	16.8916	18.1762	17.736	19.4286	18.0877	17.8297	18.6301		-3.89405	-5.87905	-4.98489		3.11175	0.00488747		Q6LXJ2	64	16	2	0	2	4
METMP	Q6LXL8	Q6LXL8	MMP1332	Q6LXL8_METMP	NAD binding site:FAD-dependent pyridine nucleotide-disulphide oxidoreductase (EC 1.8.1.4)	14	14	14	45.3	130.52	25.1198	24.529	24.7136	24.809	21.7413	17.1155	18.3533	20.3403	20.4372	16.6068	18.7338	19.3142	20.0965	18.071	19.1816	19.3402		-4.46871	-5.49485	-5.46883		3.12506	0.00482389		Q6LXL8	64	16	2	0	2	4
METMP	Q6LXM3	Q6LXM3	rpoK	Q6LXM3_METMP	DNA-directed RNA polymerase, subunit K (EC 2.7.7.6)	3	3	3	49.1	114.56	22.4498	23.8025	23.1455	23.236	19.3812	18.9336	18.2147	18.9198	17.7822	18.441	17.3497	17.9283	18.1215	18.7107	19.833	19.0674		-4.31625	-5.30771	-4.16856		2.58152	0.00995046		Q6LXM3	64	16	2	0	2	4
METMP	Q6LXM8	Q6LXM8	rpoD	Q6LXM8_METMP	DNA-directed RNA polymerase, subunit D (EC 2.7.7.6)	6	6	6	34.4	24.51	23.638	22.4527	22.6492	23.0118	19.1255	18.2563	18.5598	18.6931	18.7165	18.7799	19.159	18.8987	19.2462	18.8296	19.2086	19.1067		-4.31867	-4.11308	-3.90512		3.21418	0.00435261		Q6LXM8	64	16	2	0	2	4
METMP	Q6LXN9	Q6LXN9	purO	PURO_METMP	IMP cyclohydrolase (EC 3.5.4.10) (IMP synthase) (Inosinicase)	12	12	12	75.1	112.83	25.4376	25.01	24.899	25.1347	19.671	21.4299	17.75	20.3028	19.0978	18.3611	18.7819	18.778	19.7231	18.6255	18.7671	19.1257		-4.83192	-6.35676	-6.00907		4.04064	0.0015953		Q6LXN9	64	16	2	0	2	4
METMP	Q6LXT2	Q6LXT2	gatE	GATE_METMP	Glutamyl-tRNA(Gln) amidotransferase subunit E (Glu-ADT subunit E) (EC 6.3.5.-)	9	9	9	17.9	24.097	23.151	23.2317	22.1187	22.9145	18.964	17.5166	18.7862	18.5494	19.3076	18.9502	22.4091	21.0961	19.4869	18.0566	18.5727	18.8292		-4.36507	-1.81844	-4.08526		2.77113	0.00762485		Q6LXT2	64	16	2	0	2	4
METMP	Q6LXT9	Q6LXT9	hemB	Q6LXT9_METMP	Delta-aminolevulinic acid dehydratase (EC 4.2.1.24)	11	11	11	37	23.725	21.6158	22.3313	22.4983	22.1962	19.9297	19.551	20.1502	19.8977	18.0912	18.1144	17.972	18.0605	20.1939	17.4828	19.5654	19.4566		-2.29846	-4.13564	-2.73957		1.62556	0.0516268		Q6LXT9	64	16	2	0	2	4
METMP	Q6LXX8	Q6LXX8	MMP1217	Q6LXX8_METMP	Conserved hypothetical archaeal protein	6	6	6	24.2	4.0012	22.406	22.4836	22.5208	22.4709	19.5114	18.5386	18.7519	18.997	18.4914	18.7132	18.7502	18.656	18.6525	18.1179	20.0466	19.1781		-3.47395	-3.81489	-3.2928		2.4454	0.0123261		Q6LXX8	64	16	2	0	2	4
METMP	Q6LY35	Q6LY35	MMP1158	Q6LY35_METMP	Uncharacterized protein	5	5	5	53.4	34.488	24.2984	23.9353	24.6752	24.3345	20.0883	17.699	19.2366	19.3066	19.0179	17.6582	17.4488	18.2209	19.7096	19.0865	19.3572	19.4071		-5.02791	-6.11358	-4.92743		4.21245	0.00137151		Q6LY35	64	16	2	0	2	4
METMP	Q6LY38	Q6LY38	hdrB1	Q6LY38_METMP	Heterosulfide reductase, subunit B1 (EC 1.6.4.-)	9	9	9	32.2	59.196	25.1316	25.2075	26.0962	25.5486	20.2268	19.3306	18.4657	19.5155	19.086	19.0947	19.7379	19.3399	18.4107	19.3421	19.1498	19.0199		-6.03309	-6.2087	-6.52875		3.99496	0.00169077		Q6LY38	64	16	2	0	2	4
METMP	Q6LY47	Q6LY47	purF	Q6LY47_METMP	Amidophosphoribosyltransferase (ATase) (EC 2.4.2.14) (Glutamine phosphoribosylpyrophosphate amidotransferase)	8	8	8	20	89.997	22.7345	22.5562	23.1102	22.8191	18.7183	19.6922	18.1963	19.0054	18.6005	18.6401	18.4217	18.5572	19.47	18.166	18.8152	18.9137		-3.81371	-4.26193	-3.9054		3.20043	0.00447077		Q6LY47	64	16	2	0	2	4
METMP	Q6LY58	Q6LY58	comC	Q6LY58_METMP	L-sulfolactate dehydrogenase/(S)-hydroxyglutaric acid dehydrogenase (EC 1.1.1.272)	5	5	5	18.4	19.325	20.8591	22.1385	22.1989	21.8491	19.7003	17.9937	18.9803	19.0515	19.9245	18.9612	19.2524	19.4375	19.6514	17.6519	19.9894	19.3965		-2.79755	-2.41159	-2.45261		1.44052	0.0717398		Q6LY58	64	16	2	0	2	4
METMP	Q6LYC1	Q6LYC1	MMP1070	Q6LYC1_METMP	Conserved hypothetical archaeal protein	7	7	7	35.7	24.428	24.6249	24.6093	24.9289	24.7287	20.0032	19.2467	19.6021	19.6504	18.9706	17.0939	17.9228	18.1979	19.8773	18.9025	18.9885	19.3272		-5.07829	-6.53077	-5.40152		4.1165	0.00156607		Q6LYC1	64	16	2	0	2	4
METMP	Q6LYE9	Q6LYE9	atpC	Q6LYE9_METMP	V-type ATP synthase subunit C (V-ATPase subunit C)	3	3	3	11.5	7.1714	18.9436	19.6784	19.8419	19.5375	19.3472	19.3249	18.8979	19.2043	18.6812	18.1099	18.5395	18.4633	18.4996	18.9201	19.2481	18.9212		-0.33321	-1.07418	-0.616265		0.787006	0.235092		Q6LYE9	64	16	2	0	2	4
METMP	Q6LYG5	Q6LYG5	argS	SYR_METMP	Arginine--tRNA ligase (EC 6.1.1.19) (Arginyl-tRNA synthetase) (ArgRS)	18	18	18	39	218.53	25.2996	23.0774	19.9886	24.0244	18.5669	18.4587	18.5084	18.512	18.2633	18.7315	18.6961	18.5788	20.064	17.5308	18.4518	19.0639		-5.51233	-5.4456	-4.9605		1.13021	0.122844		Q6LYG5	64	16	2	0	2	4
METMP	Q6LYH6	Q6LYH6	MMP1015	Q6LYH6_METMP	Transcription factor CBF/NF-Y/archaeal histone:Histone-fold/TFIID-TAF/NF-Y domain	3	3	3	16.1	16.16	23.112	24.3582	24.1589	23.9702	18.3527	17.7154	19.1759	18.5384	18.1056	17.8539	18.9545	18.385	19.2607	17.912	18.2606	18.5961		-5.43173	-5.58518	-5.37402		3.19108	0.00445924		Q6LYH6	64	16	2	0	2	4
METMP	Q6LYM4	Q6LYM4	cobA	Q6LYM4_METMP	Uroporphyrin-III C-methyltransferase (EC 2.1.1.107)	5	5	5	26.8	11.264	21.5534	21.0377	21.2738	21.3037	18.243	18.1283	18.5378	18.3135	17.7166	18.7291	19.1926	18.6675	20.3696	19.0286	18.174	19.4744		-2.99021	-2.63626	-1.82931		1.48151	0.0671036		Q6LYM4	64	16	2	0	2	4
METMP	Q6LZ91	Q6LZ91	MMP0738	Q6LZ91_METMP	Elongation factor Tu, domain 2	9	9	9	28.8	15.792	23.7074	23.0496	23.2339	23.3576	19.6238	18.9439	20.2584	19.7064	18.8794	18.2564	18.5493	18.5841	20.026	19.0624	18.0498	19.2623		-3.65117	-4.77344	-4.09527		2.68274	0.00860029		Q6LZ91	64	16	2	0	2	4
METMP	Q6LZ92	Q6LZ92	nadX	ASPD_METMP	Probable L-aspartate dehydrogenase (EC 1.4.1.21)	11	11	11	47.2	86.412	25.0491	24.0128	24.6383	24.6275	19.6145	18.6083	17.7532	18.8558	19.8056	17.6159	18.87	19.0214	19.9958	18.4836	19.9385	19.6197		-5.77165	-5.6061	-5.00773		3.03507	0.00540803		Q6LZ92	64	16	2	0	2	4
METMP	Q6LZG1	Q6LZG1	MMP0668	Q6LZG1_METMP	Uncharacterized protein	2	2	2	10.9	8.4979	21.3003	21.5519	21.0616	21.3185	18.8222	18.6206	19.5839	19.0712	19.1603	19.0121	18.1506	18.8378	19.4275	16.7125	20.2718	19.4021		-2.24733	-2.48068	-1.91639		1.08553	0.132824		Q6LZG1	64	16	2	0	2	4
METMP	Q6LZN1	Q6LZN1	MMP0593	Q6LZN1_METMP	Site-determining protein	2	2	2	8.4	18.974	19.0894	19.4991	18.817	19.1627	19.6589	17.4721	18.6241	18.846	18.9235	19.0584	18.496	18.8452	19.8459	18.8876	18.7568	19.2499		-0.316698	-0.317449	0.0871782		0.023845	0.95844		Q6LZN1	64	16	2	0	2	4
METMP	Q6LZT3	Q6LZT3	purC	Q6LZT3_METMP	Phosphoribosylaminoimidazole-succinocarboxamide synthase (EC 6.3.2.6) (SAICAR synthetase)	7	7	7	35	13.274	24.0393	22.6477	22.0821	23.1668	20.0627	18.3452	19.1672	19.3587	19.4828	17.9578	18.5301	18.7964	18.87	17.2911	18.9265	18.5328		-3.80814	-4.37048	-4.63409		2.34799	0.0145971		Q6LZT3	64	16	2	0	2	4
METMP	Q6M040	Q6M040	MMP0432	Q6M040_METMP	Uncharacterized protein	10	10	10	43.1	102.58	23.2669	23.2647	23.6452	23.4036	20.2979	19.1375	17.988	19.4346	19.4485	18.2473	19.2499	19.0691	19.5742	18.4856	20.0196	19.491		-3.96903	-4.33452	-3.91261		2.98405	0.00573532		Q6M040	64	16	2	0	2	4
METMP	Q6M0G3	Q6M0G3	MMP0308	Q6M0G3_METMP	Conserved hypothetical archaeal protein	2	2	2	28.6	50.828	22.5069	21.9772	23.4369	22.7692	21.1367	17.5792	19.7757	20.1117	17.8643	16.3544	19.3306	18.32	19.2851	20.8793	18.2625	19.8737		-2.65741	-4.44919	-2.89542		1.65294	0.0493611		Q6M0G3	64	16	2	0	2	4
METMP	Q6M0H7	Q6M0H7	MMP0293	Q6M0H7_METMP	Uncharacterized protein	9	9	9	47.1	125.2	24.1004	24.2373	24.7787	24.4029	19.6586	19.7805	18.6699	19.4478	19.0521	18.1038	18.8283	18.7148	19.8166	18.163	20.1751	19.6101		-4.95512	-5.6881	-4.79274		2.8008	0.00727909		Q6M0H7	64	16	2	0	2	4
METMP	Q6M0K3	Q6M0K3	MMP0267	Q6M0K3_METMP	Conserved hypothetical archaeal protein	3	3	3	18.1	22.073	21.883	21.6482	21.8413	21.7944	18.5615	19.2069	20.0131	19.3823	19.8114	18.0648	19.7622	19.4056	19.7546	18.346	19.2266	19.2194		-2.41208	-2.38879	-2.57501		2.52126	0.0108374		Q6M0K3	64	16	2	0	2	4
METMP	Q6M0V9	Q6M0V9	rpl39e	RL39_METMP	50S ribosomal protein L39e	2	2	2	17.6	1.0053	22.5758	22.3554	22.9823	22.6616	19.4321	18.8139	18.2157	18.905	18.067	18.3045	18.9151	18.4745	19.0772	17.077	20.697	19.6044		-3.7566	-4.18711	-3.0572		1.59171	0.054665		Q6M0V9	64	16	2	0	2	4
METMP	Q6M0W1	Q6M0W1	MMP0157	Y157_METMP	DNA-binding protein MMP0157	2	2	2	21	24.001	17.9385	22.4694	21.5071	21.5228	19.8107	18.3492	19.1945	19.2368	18.7169	18.7191	19.0517	18.838	19.2448	18.4283	19.0805	18.9586		-2.28591	-2.68474	-2.56415		0.542684	0.369791		Q6M0W1	64	16	2	0	2	4
METMP	Q6M0Z1	Q6M0Z1	hmd	HMD_METMP	5,10-methenyltetrahydromethanopterin hydrogenase (EC 1.12.98.2) (H(2)-dependent methylene-H(4)MPT dehydrogenase) (H(2)-forming N(5),N(10)-methylenetetrahydromethanopterin dehydrogenase) (N(5),N(10)-methenyltetrahydromethanopterin hydrogenase)	3	3	3	9	6.3477	19.7391	19.2156	19.872	19.6355	18.7891	17.9197	18.0324	18.3012	20.2575	18.2695	18.9491	19.4001	19.7473	17.2555	17.1746	18.5909		-1.33431	-0.235428	-1.04463		0.827725	0.217935		Q6M0Z1	64	16	2	0	2	4
METMP	Q6M0Z5	Q6M0Z5	purT	PURT_METMP	Phosphoribosylglycinamide formyltransferase 2 (GART 2) (EC 2.1.2.-) (5'-phosphoribosylglycinamide transformylase 2) (Formate-dependent GAR transformylase) (GAR transformylase 2)	13	13	13	44.1	109.73	25.6285	24.7587	24.7958	25.1199	20.42	21.3809	18.6511	20.531	19.2102	19.1549	19.5644	19.3215	18.5893	17.872	19.3646	18.7354		-4.58884	-5.79833	-6.38444		3.62803	0.00261375		Q6M0Z5	64	16	2	0	2	4
METMP	Q6M1B3	Q6M1B3	korA	Q6M1B3_METMP	2-oxoglutarate oxidoreductase alpha subunit (EC 1.2.7.3)	9	9	9	33.6	111.97	22.5844	22.8529	22.1204	22.5501	19.4464	19.0913	18.3176	19.0244	19.9219	18.4091	19.2518	19.3216	19.2113	18.0862	19.307	18.9638		-3.52575	-3.22852	-3.58633		2.91417	0.00619485		Q6M1B3	64	16	2	0	2	4
DESVH	Q726L0	Q726L0	DVU_3097	Q726L0_DESVH	Outer membrane efflux protein	2	2	2	6.6	10.929	21.1569	21.4308	21.5223	21.3782	19.0118	17.8525	17.6732	18.309	18.2623	18.1312	19.1151	18.5723	18.7612	19.1586	18.9038	18.9507		-3.06917	-2.80589	-2.42752		3.96083	0.00172961		Q726L0	64	16	2	0	2	4
DESVH	Q727T4	Q727T4	DVU_2770	Q727T4_DESVH	Response regulator	4	4	4	40.2	11.991	22.3365	20.9817	19.4458	21.3611	18.4044	17.9336	19.7187	18.8927	18.0103	19.1012	18.5233	18.6134	19.2277	18.6695	19.034	18.9952		-2.46844	-2.74768	-2.36593		1.07407	0.136072		Q727T4	64	16	2	0	2	4
DESVH	Q72AN9	Q72AN9	proA	PROA_DESVH	Gamma-glutamyl phosphate reductase (GPR) (EC 1.2.1.41) (Glutamate-5-semialdehyde dehydrogenase) (Glutamyl-gamma-semialdehyde dehydrogenase) (GSA dehydrogenase)	4	4	4	11.9	1.9374	21.3745	21.3462	20.899	21.2224	18.964	21.9899	18.8153	20.7077	19.099	21.6999	18.3736	20.4536	18.8815	17.6627	19.0985	18.6706		-0.514715	-0.768823	-2.55179		2.30894	0.0156551		Q72AN9	64	16	2	0	2	4
DESVH	Q72F50	Q72F50	DVU_0365	Q72F50_DESVH	Uncharacterized protein	2	2	2	11.2	2.8365	17.1145	17.368	17.1391	17.2118	19.3482	18.1068	19.8273	19.2573	18.6938	18.4699	19.4701	18.9444	20.5074	18.6905	19.5321	19.7644		2.04548	1.73254	2.55258		1.9527	0.0283938		Q72F50	64	15	1	0	4	3
DESVH	Q72WE4	Q72WE4	DVUA0145	Q72WE4_DESVH	Conserved domain protein	5	5	5	5.4	46.516	21.2545	19.6751	21.0078	20.7922	19.4497	19.4942	21.1224	20.2486	19.1822	17.4188	17.9388	18.3771	19.6609	18.8017	19.6482	19.4222		-0.54353	-2.41508	-1.36997		1.0571	0.141026		Q72WE4	64	15	1	0	4	3
DESVH	Q72WG9	Q72WG9	DVUA0120	Q72WG9_DESVH	Type III secretion protein, putative	2	2	2	13.5	1.1136	21.453	21.266	21.7468	21.5023	19.5202	18.7873	18.5448	19.0127	18.2441	17.0844	19.3284	18.4942	19.2054	18.227	18.3074	18.652		-2.48961	-3.00808	-2.85033		2.97278	0.00581967		Q72WG9	64	16	2	0	2	4
DESVH	Q72WH8	Q72WH8	DVUA0111	Q72WH8_DESVH	Type III secretion system protein, IpaC family, putative	3	3	3	15.1	28.352	20.495	19.9531	19.9413	20.1538	18.7217	19.0435	19.6569	19.1941	19.5468	16.6658	18.2162	18.5786	19.6605	19.1282	19.3078	19.3827		-0.95974	-1.57523	-0.771087		1.47407	0.067884		Q72WH8	64	16	2	0	2	4
METMP	Q6LWX7	Q6LWX7	hat	Q6LWX7_METMP	Histone acetyltransferase (EC 2.3.1.48)	4	4	4	7	13.528	19.4734	19.1076	19.8942	19.5275	24.0149	16.5943	22.7402	22.935	21.4895	18.5977	21.9701	21.2437	18.9763	17.4223	18.149	18.3205		3.40745	1.71614	-1.20705		1.22243	0.104715		Q6LWX7	54	15	0	3	1	4
METMP	Q6LYP9	Q6LYP9	MMP0939	Q6LYP9_METMP	Uncharacterized protein	2	2	2	11.6	5.65	17.1365	17.9244	18.1955	17.8176	18.7288	25.1545	24.4899	24.2854	26.241	18.1068	19.3078	24.6729	17.8076	18.5086	18.0323	18.1464		6.46784	6.85531	0.328833		0.407674	0.474716		Q6LYP9	54	15	0	3	1	4
DESVH	Q72CK4	Q72CK4	folP	Q72CK4_DESVH	Dihydropteroate synthase (DHPS) (EC 2.5.1.15) (Dihydropteroate pyrophosphorylase)	4	4	4	15	1.9779	18.9865	19.5019	18.7362	19.1109	20.0545	22.7564	22.0922	22.0072	18.3546	17.7246	22.6197	21.1532	22.1985	19.456	21.7519	21.5267		2.89629	2.04236	2.4158		1.10238	0.128917		Q72CK4	54	15	0	3	1	4
METMP	Q6LXC5	Q6LXC5	MMP1427	Y1427_METMP	UPF0210 protein MMP1427	11	11	11	27.1	42.259	23.9019	23.2898	24.1705	23.8324	18.7031	17.4212	20.3084	19.2732	18.2446	18.7863	19.9812	19.1927	20.1365	18.2415	18.7027	19.2644		-4.55924	-4.63964	-4.568		2.79138	0.00739193		Q6LXC5	48	16	2	1	0	5
METMP	Q6LXF9	Q6LXF9	rtcB	RTCB_METMP	tRNA-splicing ligase RtcB (EC 6.5.1.-)	12	12	12	24.6	91.693	24.5696	24.8626	24.2982	24.5952	18.8164	17.048	20.4621	19.3763	18.932	17.4555	19.5788	18.8955	20.269	17.9413	19.021	19.3802		-5.21889	-5.69972	-5.21501		2.8673	0.00655693		Q6LXF9	48	16	2	1	0	5
METMP	Q6LY34	Q6LY34	MMP1159	Q6LY34_METMP	Ferritin	6	6	6	38.6	86.491	22.376	22.2572	22.1894	22.2763	18.9101	19.7475	19.4809	19.4201	18.9353	18.91	17.33	18.559	19.7947	17.3102	18.6899	18.9266		-2.85621	-3.71723	-3.34965		2.15608	0.0200205		Q6LY34	48	16	2	1	0	5
METMP	Q6LY78	Q6LY78	MMP1113	Q6LY78_METMP	Transketoloase, C terminal half (EC 2.2.1.1)	5	5	5	16	7.0561	23.5324	22.394	22.0231	22.7999	19.0273	19.0386	18.6635	18.92	19.3153	19.0963	19.5868	19.3468	19.2253	18.1784	19.3493	19.0042		-3.8799	-3.45307	-3.79571		2.50466	0.0110947		Q6LY78	48	16	2	1	0	5
METMP	Q6LYA1	Q6LYA1	MMP1090	Q6LYA1_METMP	UDP-glucose 4-epimerase related (EC 5.1.3.2)	8	8	8	28.1	11.563	21.8429	22.2765	22.5401	22.2478	18.8625	18.459	18.6944	18.6814	17.4369	17.8191	17.9513	17.7518	18.8467	17.9515	19.0677	18.6964		-3.56641	-4.49601	-3.55136		3.08448	0.00502931		Q6LYA1	48	16	2	1	0	5
METMP	Q6LYQ5	Q6LYQ5	cheY	Q6LYQ5_METMP	Chemotaxis protein CheY	4	4	4	44.7	54.163	24.856	21.9461	22.577	23.6923	19.2645	18.1111	18.6868	18.7633	19.4627	17.2996	19.6137	19.1003	19.2146	18.9127	18.5648	18.9216		-4.92897	-4.592	-4.77072		2.0249	0.025332		Q6LYQ5	48	16	2	1	0	5
METMP	Q6LYR9	Q6LYR9	pyrK	Q6LYR9_METMP	Probable dihydroorotate dehydrogenase B (NAD(+)), electron transfer subunit (Dihydroorotate oxidase B, electron transfer subunit)	6	6	6	36.5	56.381	22.9864	22.6642	22.8738	22.8476	19.3516	18.1893	19.0966	18.9587	17.6208	19.111	18.1244	18.4219	19.7326	18.1029	19.4651	19.2546		-3.8889	-4.42572	-3.59296		2.72491	0.00805699		Q6LYR9	48	16	2	1	0	5
METMP	Q6LZ37	Q6LZ37	MMP0792	Q6LZ37_METMP	Membrane protein	5	5	5	17.5	119.74	23.4957	22.4732	23.769	23.3441	19.1384	19.328	18.8503	19.1187	18.7004	17.0653	19.2677	18.6028	18.6268	17.4321	18.3767	18.2294		-4.22541	-4.74138	-5.11472		3.16543	0.00462053		Q6LZ37	48	16	2	1	0	5
METMP	Q6LZM1	Q6LZM1	eif1a	IF1A_METMP	Translation initiation factor 1A (aIF-1A)	2	2	2	12.5	2.3223	17.1081	17.2143	17.5523	17.3042	19.8057	17.2071	19.019	19.0238	19.1853	17.8419	18.5443	18.6256	19.9729	19.3411	18.6777	19.4256		1.71952	1.32138	2.12134		2.16619	0.0196762		Q6LZM1	48	15	1	1	2	4
METMP	Q6LZM2	Q6LZM2	pyrF	PYRF_METMP	Orotidine 5'-phosphate decarboxylase (EC 4.1.1.23) (OMP decarboxylase) (OMPDCase) (OMPdecase)	4	4	4	23	2.0332	23.3639	23.0885	23.7329	23.4194	19.454	18.9799	20.0833	19.5769	19.9726	17.802	18.1485	18.977	19.3906	18.3933	19.1322	19.0302		-3.84254	-4.44244	-4.38919		3.63504	0.00259168		Q6LZM2	48	16	2	1	0	5
METMP	Q6M066	Q6M066	gch3	GCH3_METMP	GTP cyclohydrolase III (EC 3.5.4.29)	6	6	6	19.2	149.83	23.0774	23.1664	22.7894	23.0199	19.0263	18.3792	18.8544	18.7783	17.6692	16.7281	16.6224	17.0878	19.2338	16.9013	19.4628	18.8941		-4.24157	-5.93211	-4.12579		2.25062	0.0170099		Q6M066	48	16	2	1	0	5
METMP	Q6M0G8	Q6M0G8	MMP0303	Q6M0G8_METMP	Rubredoxin	6	6	6	88.9	57.039	23.0147	24.234	24.7477	24.1636	19.2715	17.8784	18.4805	18.6564	19.6436	17.5725	19.4353	19.1315	19.7885	18.3612	19.3118	19.2674		-5.50721	-5.03213	-4.89627		2.72828	0.00801831		Q6M0G8	48	16	2	1	0	5
METMP	Q6M0K7	Q6M0K7	tyrS	SYY_METMP	Tyrosine--tRNA ligase (EC 6.1.1.1) (Tyrosyl-tRNA synthetase) (TyrRS)	8	8	8	34.5	39.246	23.7294	22.9834	22.7186	23.2097	18.5252	18.3764	18.3396	18.416	18.5509	18.9713	18.6248	18.7276	19.9072	18.2166	19.241	19.2783		-4.79372	-4.48211	-3.93143		2.65142	0.00908826		Q6M0K7	48	16	2	1	0	5
DESVH	Q725I4	Q725I4	DVU_3165	Q725I4_DESVH	Conserved domain protein	2	2	2	8	2.4962	18.0562	19.4729	19.3149	19.0711	19.1731	19.0837	18.9811	19.0814	18.8615	18.3498	18.4494	18.571	19.4194	18.5636	18.1487	18.8105		0.0103054	-0.500092	-0.260681		0.151747	0.76338		Q725I4	48	14	0	1	4	3
DESVH	Q72DE6	Q72DE6	DVU_0983	Q72DE6_DESVH	Uncharacterized protein	2	2	2	12.7	3.4444	19.0323	17.3002	17.9532	18.2746	19.3446	18.9293	18.6174	18.9947	19.8408	17.9068	17.8805	18.8586	19.5174	18.4754	18.8099	19.0015		0.720055	0.583995	0.726838		0.640542	0.311495		Q72DE6	48	14	0	1	4	3
DESVH	Q72DP3	Q72DP3	DVU_0886	Q72DP3_DESVH	Thioesterase family protein	3	3	3	23.5	4.3593	18.6665	19.3953	18.421	18.8892	19.4503	20.3001	18.4283	19.5854	20.2155	19.3656	18.674	19.5553	20.9351	19.1769	20.7402	20.4673		0.696234	0.666067	1.57809		1.08923	0.131989		Q72DP3	48	14	0	1	4	3
DESVH	Q72E22	Q72E22	DVU_0757	Q72E22_DESVH	Uncharacterized protein	3	3	3	45.3	17.304	20.3953	20.1513	17.4844	19.7939	20.1622	17.5436	17.9477	19.0401	18.6211	18.2871	18.7297	18.5579	19.6351	17.8738	19.6422	19.2517		-0.753822	-1.23596	-0.542176		0.0950881	0.841563		Q72E22	48	15	1	1	2	4
DESVH	Q72F49	Q72F49	DVU_0366	Q72F49_DESVH	5-formyltetrahydrofolate cyclo-ligase (EC 6.3.3.2)	2	2	2	17	25.334	19.6517	19.2559	18.3117	19.1745	18.7052	18.6379	19.4884	18.9981	18.1493	19.7749	18.9619	19.1108	20.3947	19.5231	19.4089	19.8464		-0.176376	-0.0636294	0.671951		0.62617	0.319582		Q72F49	48	14	0	1	4	3
DESVH	Q72FA2	Q72FA2	fliG	Q72FA2_DESVH	Flagellar motor switch protein FliG	4	4	4	16	17.814	20.4805	19.8018	19.8009	20.0649	18.4434	19.8195	19.7623	19.465	18.7903	18.4527	17.6576	18.3736	19.3605	18.0673	18.505	18.7469		-0.599897	-1.69124	-1.31792		1.45329	0.0704279		Q72FA2	48	15	1	1	2	4
METMP	Q6LWQ9	Q6LWQ9	MMP1648	Q6LWQ9_METMP	Uncharacterized protein	3	3	3	8.8	2.974	18.1985	19.2158	19.3135	18.9893	19.7946	20.1367	17.7089	19.5334	19.2914	18.3394	17.996	18.6508	19.2953	20.0611	20.0294	19.8359		0.544107	-0.338509	0.846576		0.952194	0.171948		Q6LWQ9	36	14	0	2	2	4
DESVH	Q726C5	Q726C5	cheY-3	Q726C5_DESVH	Chemotaxis protein CheY	2	2	2	20.6	4.9092	24.0357	21.5223	17.5685	22.6973	20.4318	18.0248	19.2459	19.55	18.8331	18.4058	19.3904	18.9331	18.9481	18.0607	19.2068	18.8157		-3.14736	-3.76429	-3.88161		0.53	0.3784		Q726C5	36	14	0	2	2	4
DESVH	Q726D6	Q726D6	DVU_3217	Q726D6_DESVH	Uncharacterized protein	2	2	2	31.7	20.982	20.2633	20.0791	17.2785	19.683	20.2352	18.5924	16.9514	19.1591	17.8442	16.6311	18.7625	17.9909	19.784	18.0207	18.5024	18.9696		-0.523919	-1.69207	-0.713393		0.148246	0.767275		Q726D6	36	14	0	2	2	4
DESVH	Q727T9	Q727T9	DVU_2765	Q727T9_DESVH	Metallo-beta-lactamase family protein	2	2	2	9.1	1.6584	20.3911	19.873	16.7655	19.6375	20.1026	17.3139	18.362	19.0477	17.307	17.0478	19.149	18.1605	18.8077	18.0376	18.0478	18.345		-0.589757	-1.47697	-1.29246		0.242158	0.643386		Q727T9	36	14	0	2	2	4
DESVH	Q729B7	Q729B7	DVU_2434	Q729B7_DESVH	Uncharacterized protein	2	2	2	19.3	1.9195	17.4043	19.2214	16.708	18.1813	18.8474	17.4613	17.6482	18.1249	18.1912	19.3168	20.1904	19.4502	18.9698	18.6102	19.8952	19.264		-0.0564336	1.26884	1.08268		0.754087	0.248679		Q729B7	36	14	0	2	2	4
DESVH	Q72BR2	Q72BR2	DVU_1572	Q72BR2_DESVH	Transcriptional regulator, CarD family	5	5	5	39.8	9.4097	20.7434	19.7704	16.9788	19.8211	19.2552	20.0263	18.6871	19.4277	19.8038	18.0707	18.0471	18.8939	19.5091	18.1767	19.9367	19.3794		-0.393388	-0.927202	-0.441684		0.0114731	0.979316		Q72BR2	36	14	0	2	2	4
DESVH	Q72CB7	Q72CB7	DVU_1366	Q72CB7_DESVH	Lipoprotein, putative	4	4	4	19.3	37.637	20.7344	19.8635	18.1087	19.9224	19.6328	19.2993	19.3964	19.4497	19.0934	18.3936	17.6019	18.4876	19.2405	17.8368	19.2788	18.9215		-0.47275	-1.43486	-1.00094		0.360452	0.515056		Q72CB7	36	14	0	2	2	4
DESVH	Q72ED3	Q72ED3	DVU_0645	Q72ED3_DESVH	Methyl-accepting chemotaxis protein	5	3	3	8	32.83	17.4051	20.3444	20.6709	20.013	19.3298	20.4861	18.7414	19.7061	18.6806	17.0442	19.1096	18.5114	19.7589	16.9974	18.696	18.8754		-0.30695	-1.50165	-1.13761		0.306965	0.569605		Q72ED3	36	14	0	2	2	4
METMP	P61400	P61400	gatD	GATD_METMP	Glutamyl-tRNA(Gln) amidotransferase subunit D (Glu-ADT subunit D) (EC 6.3.5.-)	9	9	9	27.3	80.767	24.8358	23.2211	22.2387	23.8279	19.5573	19.267	17.3014	18.9917	18.4097	17.5566	18.5213	18.222	19.4687	18.5497	19.4585	19.2182		-4.83612	-5.60587	-4.60969		2.19669	0.0187132		P61400	32	15	2	0	1	5
METMP	P61519	P61519	rpoH	RPOH_METMP	DNA-directed RNA polymerase subunit H (EC 2.7.7.6)	3	3	3	52.6	83.149	21.5169	22.812	22.9339	22.5464	19.2795	17.224	18.7055	18.6298	18.5996	18.592	18.9266	18.7147	19.6977	18.8737	19.0249	19.2451		-3.91659	-3.83171	-3.30132		2.46439	0.012026		P61519	32	15	2	0	1	5
METMP	P61527	P61527	argG	ASSY_METMP	Argininosuccinate synthase (EC 6.3.4.5) (Citrulline--aspartate ligase)	13	13	13	47.6	98.248	23.6488	20.5455	22.0378	22.5936	20.2298	17.8931	19.5494	19.5103	19.3101	19.0482	19.314	19.2293	18.284	17.866	19.4609	18.7024		-3.08327	-3.36428	-3.89122		1.59872	0.0541878		P61527	32	15	2	0	1	5
METMP	P61618	P61618	MMP1652	Y1652_METMP	Uncharacterized solute-binding protein MMP1652	2	2	2	7.2	7.1809	20.2843	20.5124	21.6949	20.9713	19.2514	18.5556	19.4931	19.1517	19.6361	18.609	18.6401	19.0454	19.6525	17.3912	19.4249	19.112		-1.81959	-1.92592	-1.8593		1.12221	0.124559		P61618	32	15	2	0	1	5
DESVH	P61654	P61654	kdsA	KDSA_DESVH	2-dehydro-3-deoxyphosphooctonate aldolase (EC 2.5.1.55) (3-deoxy-D-manno-octulosonic acid 8-phosphate synthase) (KDO-8-phosphate synthase) (KDO 8-P synthase) (KDOPS) (Phospho-2-dehydro-3-deoxyoctonate aldolase)	4	4	4	22	18.267	25.4257	26.6426	25.6202	26.0006	20.0624	18.3533	19.3909	19.4288	18.5277	18.0484	18.3339	18.3166	18.4035	18.9398	18.7067	18.6999		-6.57184	-7.68404	-7.30077		4.2203	0.00136798		P61654	32	14	1	0	3	4
METMP	P61710	P61710	alaS	SYA_METMP	Alanine--tRNA ligase (EC 6.1.1.7) (Alanyl-tRNA synthetase) (AlaRS)	19	19	18	22.9	96.605	24.7956	23.153	22.4353	23.81	21.2479	17.6255	18.3657	19.9461	18.0262	18.0027	19.6822	18.8016	18.852	18.2413	18.2232	18.4697		-3.86391	-5.00832	-5.34028		2.63443	0.00926903		P61710	32	15	2	0	1	5
METMP	P61730	P61730	ribH	RISB_METMP	6,7-dimethyl-8-ribityllumazine synthase (DMRL synthase) (LS) (Lumazine synthase) (EC 2.5.1.78)	3	3	3	29.9	18.896	23.7785	20.7958	21.677	22.6366	17.9707	16.8026	18.7865	18.0662	20.8211	18.4524	17.0866	19.5795	19.9466	18.338	18.9708	19.2385		-4.57045	-3.05709	-3.3981		1.39694	0.0772106		P61730	32	15	2	0	1	5
METMP	P62423	P62423	pgk	PGK_METMP	Phosphoglycerate kinase (EC 2.7.2.3)	7	7	7	17.9	93.332	22.5092	22.2175	22.6308	22.4627	19.7131	18.8645	18.2466	19.0671	19.787	19.4136	19.036	19.4446	18.1608	17.567	18.6666	18.1999		-3.39561	-3.01816	-4.2628		3.65299	0.00260706		P62423	32	15	2	0	1	5
METMP	P62454	P62454	hisF	HIS6_METMP	Imidazole glycerol phosphate synthase subunit HisF (EC 4.1.3.-) (IGP synthase cyclase subunit) (IGP synthase subunit HisF) (ImGP synthase subunit HisF) (IGPS subunit HisF)	7	7	7	34.6	23.122	22.7411	21.7995	22.9215	22.5642	20.5007	18.1955	18.4864	19.4516	17.8487	18.148	18.2968	18.1096	18.8532	18.6489	18.7881	18.7659		-3.11258	-4.45457	-3.79832		3.34015	0.0037535		P62454	32	15	2	0	1	5
METMP	Q6LWJ3	Q6LWJ3	hmdII	Q6LWJ3_METMP	H(2)-forming methylenetetrahydromethanopterin dehydrogenase related protein	10	10	10	31.4	126.91	24.1472	21.769	22.3504	23.128	20.8045	18.6218	18.8072	19.7761	19.9008	18.856	18.5469	19.2234	18.9318	18.0837	18.544	18.5609		-3.35195	-3.90457	-4.56714		2.30119	0.0159022		Q6LWJ3	32	15	2	0	1	5
METMP	Q6LWJ8	Q6LWJ8	pcn	PCNA_METMP	DNA polymerase sliding clamp (Proliferating cell nuclear antigen homolog) (PCNA)	8	8	8	30	29.703	24.2576	22.1273	22.3831	23.2587	18.5298	19.2334	18.867	18.9053	19.1631	16.9458	18.395	18.4279	19.7246	19.208	18.7768	19.2885		-4.35341	-4.83077	-3.97014		2.15067	0.0201127		Q6LWJ8	32	15	2	0	1	5
METMP	Q6LWK0	Q6LWK0	rpl44e	Q6LWK0_METMP	50S ribosomal protein L44e	4	4	4	33.3	2.436	23.6102	23.2717	24.4109	23.8461	19.1719	18.3846	19.8096	19.2355	18.3806	17.9282	17.852	18.073	20.0788	17.5081	18.218	19.0235		-4.61056	-5.77303	-4.82253		2.45378	0.012235		Q6LWK0	32	15	2	0	1	5
METMP	Q6LWN0	Q6LWN0	MMP1679	Y1679_METMP	UPF0179 protein MMP1679	6	6	6	53.8	40.688	20.1789	20.9439	20.1299	20.4682	19.5469	17.3261	19.374	19.0334	18.0655	17.4993	19.7351	18.7605	19.6541	17.4637	18.6318	18.8443		-1.43473	-1.70764	-1.62383		1.25609	0.0994159		Q6LWN0	32	15	2	0	1	5
METMP	Q6LWN9	Q6LWN9	flaD	Q6LWN9_METMP	Flagella accessory protein D	16	16	16	53.7	92.284	25.1957	24.5728	24.9607	24.9321	20.2758	19.5111	18.7096	19.6366	18.2522	18.257	18.9619	18.5307	19.7867	18.3716	19.9478	19.5197		-5.29549	-6.40142	-5.41242		3.31675	0.00374952		Q6LWN9	32	15	2	0	1	5
METMP	Q6LWP8	Q6LWP8	MMP1661	Q6LWP8_METMP	Uncharacterized protein	5	5	5	84.6	126.06	23.4239	23.567	23.3994	23.4653	18.934	18.3335	19.8716	19.1869	18.693	18.3778	18.0497	18.3973	19.6492	17.8554	19.4656	19.1812		-4.2784	-5.06807	-4.28411		2.84013	0.00682149		Q6LWP8	32	15	2	0	1	5
METMP	Q6LWR1	Q6LWR1	MMP1646	Q6LWR1_METMP	Conserved hypothetical archaeal protein	4	4	4	29.1	9.0683	19.3252	19.5347	20.4451	19.8544	19.2423	19.5096	18.3673	19.1161	19.9247	19.1887	19.2446	19.4933	19.0013	17.6643	19.1931	18.76		-0.738318	-0.361183	-1.09442		0.907035	0.186639		Q6LWR1	32	15	2	0	1	5
METMP	Q6LWT2	Q6LWT2	ehbK	Q6LWT2_METMP	Polyferredoxin	19	19	19	38.3	125.71	25.1868	24.3531	24.4379	24.7103	19.8398	18.9813	19.873	19.6193	19.8456	19.1555	17.8379	19.1625	22.9471	18.1318	19.4065	21.5275		-5.09099	-5.54778	-3.1828		1.4287	0.0731217		Q6LWT2	32	15	2	0	1	5
METMP	Q6LWV9	Q6LWV9	MMP1595	Q6LWV9_METMP	ATP/GTP-binding site motif A (P-loop):PUA domain:Queuine/other tRNA-ribosyltransferase:Uncharacterized domain 2	7	7	7	18.4	55.764	20.0311	20.5864	20.063	20.2501	19.62	17.8786	18.6213	18.8826	19.3286	17.088	17.668	18.3552	20.5533	18.6005	19.1812	19.6861		-1.36747	-1.8949	-0.564014		0.573943	0.350011		Q6LWV9	32	15	2	0	1	5
METMP	Q6LWY5	Q6LWY5	MMP1569	Q6LWY5_METMP	Conserved hypothetical archaeal protein	3	3	3	27.3	28.379	24.6792	25.1128	25.3875	25.0886	19.4709	17.9049	19.5458	19.1436	17.2546	19.0547	18.1733	18.3416	20.1638	19.4123	17.4794	19.3858		-5.94504	-6.74707	-5.7028		2.73133	0.00798578		Q6LWY5	32	15	2	0	1	5
METMP	Q6LX01	Q6LX01	rdxA	Q6LX01_METMP	Nitroreductase family	3	3	3	18	10.632	20.8012	20.6854	21.5106	21.0473	19.6396	17.2257	17.4064	18.5404	18.4098	16.9971	19.2584	18.4922	19.0457	18.8242	19.4903	19.1472		-2.50693	-2.55512	-1.90016		2.35757	0.0144075		Q6LX01	32	15	2	0	1	5
METMP	Q6LX06	Q6LX06	MMP1548	Q6LX06_METMP	Fe-S type hydro-lyases tartrate/fumarate beta region (EC 4.2.1.2)	2	2	2	11.1	0.92415	21.63	21.4766	21.5102	21.5404	19.1331	18.0078	18.268	18.5535	18.6457	18.1503	19.3798	18.8147	19.364	17.7343	21.4003	20.2187		-2.98694	-2.72577	-1.3217		0.895877	0.190706		Q6LX06	32	15	2	0	1	5
METMP	Q6LX28	Q6LX28	MMP1525	Q6LX28_METMP	Modulator of DNA gyrase	9	9	9	30	162.2	22.7024	22.3681	22.477	22.5226	19.2108	19.0264	19.4551	19.2415	18.3888	18.643	18.6265	18.5573	18.9	18.9197	18.5411	18.7971		-3.28109	-3.96528	-3.7255		4.7232	0.000916726		Q6LX28	32	15	2	0	1	5
METMP	Q6LX56	Q6LX56	pheS	SYFA_METMP	Phenylalanine--tRNA ligase alpha subunit (EC 6.1.1.20) (Phenylalanyl-tRNA synthetase alpha subunit) (PheRS)	13	13	13	25.6	41.505	23.418	23.0389	22.4782	23.0285	20.0652	18.3417	19.2205	19.3752	19.2306	18.4832	19.1402	18.9876	19.1266	18.2475	20.0068	19.3005		-3.65332	-4.04094	-3.72805		2.58315	0.00993914		Q6LX56	32	15	2	0	1	5
METMP	Q6LX58	Q6LX58	MMP1494	Q6LX58_METMP	Uncharacterized protein	3	3	3	18.6	55.421	20.578	20.967	20.6601	20.7449	18.0223	17.5641	17.8092	17.8106	19.7564	18.1195	17.0601	18.7329	19.6948	18.6987	18.7467	19.1239		-2.93429	-2.012	-1.62099		2.09134	0.0223148		Q6LX58	32	15	2	0	1	5
METMP	Q6LX78	Q6LX78	ileS	SYI_METMP	Isoleucine--tRNA ligase (EC 6.1.1.5) (Isoleucyl-tRNA synthetase) (IleRS)	20	20	20	24.1	200.71	24.6285	23.6889	22.7212	23.8818	20.4205	18.2722	18.1019	19.3476	18.7688	17.5509	19.4191	18.7685	18.7799	19.2641	18.2203	18.8166		-4.53424	-5.11331	-5.06522		2.84578	0.00677741		Q6LX78	32	15	2	0	1	5
METMP	Q6LXA8	Q6LXA8	map	Q6LXA8_METMP	Methionine aminopeptidase (MAP) (MetAP) (EC 3.4.11.18) (Peptidase M)	2	2	2	7.5	2.7984	19.0862	19.1928	18.8781	19.0582	19.1106	17.4645	17.5471	18.255	18.9587	18.738	19.9326	19.3082	21.0514	17.0866	18.9526	19.8422		-0.803263	0.249953	0.78395		0.0063288	0.988252		Q6LXA8	32	15	2	0	1	5
METMP	Q6LXC3	Q6LXC3	rpm	Q6LXC3_METMP	Transcription factor TFIIS:DNA-directed RNA polymerase, M/15 kDa subunit (EC 2.7.7.6)	7	7	7	69.5	225.58	24.6675	25.4093	24.7769	24.9898	20.1293	19.9214	18.6314	19.6949	18.3575	18.4319	17.1947	18.0942	19.893	18.5534	18.2541	19.0873		-5.29499	-6.89562	-5.90258		3.39782	0.00356909		Q6LXC3	32	15	2	0	1	5
METMP	Q6LXC6	Q6LXC6	dcd	DCD_METMP	Probable deoxycytidine triphosphate deaminase (dCTP deaminase) (EC 3.5.4.13)	6	6	6	26.2	10.933	21.7763	21.9163	21.9523	21.8836	19.1916	17.4959	18.4056	18.524	19.6532	18.3264	18.9837	19.0879	19.3042	17.6373	18.5064	18.6378		-3.35959	-2.79575	-3.24584		2.66331	0.00889245		Q6LXC6	32	15	2	0	1	5
METMP	Q6LXH0	Q6LXH0	MMP1381	Q6LXH0_METMP	Beta-lactamase-like:ATP/GTP-binding site motif A (P-loop)	3	3	3	10	7.5776	19.5889	19.5514	20.1911	19.8082	19.5609	19.3336	19.2176	19.3778	19.5999	18.19	19.0405	19.054	19.4666	18.2371	18.1044	18.742		-0.430331	-0.75414	-1.06617		1.14909	0.119664		Q6LXH0	32	15	2	0	1	5
METMP	Q6LXN4	Q6LXN4	korG	Q6LXN4_METMP	2-oxoglutarate oxidoreductase gamma subunit (EC 1.2.7.3)	7	7	7	46.9	70.446	23.57	22.7898	23.1874	23.2173	18.691	17.8007	18.27	18.2991	18.9833	16.5529	17.987	18.1526	19.5564	17.9944	19.5682	19.2022		-4.91817	-5.06465	-4.0151		2.72297	0.00806929		Q6LXN4	32	15	2	0	1	5
METMP	Q6LXV6	Q6LXV6	MMP1240	SPSS_METMP	O-phospho-L-seryl-tRNA:Cys-tRNA synthase (EC 2.5.1.73) (Sep-tRNA:Cys-tRNA synthase) (SepCysS)	10	10	10	27.9	46.722	22.6869	22.3239	21.6481	22.281	20.0309	20.1383	19.3821	19.8869	18.6985	17.7112	20.0424	19.1289	18.9634	17.4606	18.898	18.5854		-2.39402	-3.15209	-3.69555		2.55086	0.0104067		Q6LXV6	32	15	2	0	1	5
METMP	Q6LXX3	Q6LXX3	MMP1223	Q6LXX3_METMP	Conserved hypothetical archaeal protein	8	8	8	24.8	49.132	22.6297	22.5121	21.5436	22.3034	19.4221	17.0982	18.6132	18.6613	17.9871	19.6524	18.5068	18.889	19.2991	19.0056	20.1885	19.5893		-3.64214	-3.41447	-2.71418		2.2786	0.0164278		Q6LXX3	32	15	2	0	1	5
METMP	Q6LXY9	Q6LXY9	MMP1204	Q6LXY9_METMP	Metallopeptidase family M24:Xaa-Pro dipeptidase/Xaa-Pro aminopeptidase (EC 3.4.21.-)	9	8	8	27.7	17.035	22.4849	22.2811	23.2172	22.7194	19.2695	16.6572	18.3395	18.4402	19.082	18.2207	18.5334	18.6568	18.6458	19.7522	18.1811	19.016		-4.27921	-4.06261	-3.70335		2.6509	0.00907365		Q6LXY9	32	15	2	0	1	5
METMP	Q6LY04	Q6LY04	rpiA	RPIA_METMP	Ribose-5-phosphate isomerase A (EC 5.3.1.6) (Phosphoriboisomerase A) (PRI)	5	5	5	22.2	73.704	20.4561	21.7895	20.7613	21.1208	19.2497	18.3891	19.674	19.1971	18.4002	17.683	17.9844	18.0527	19.7768	18.706	18.5176	19.1131		-1.92363	-3.06807	-2.00765		1.62703	0.0515301		Q6LY04	32	15	2	0	1	5
METMP	Q6LY05	Q6LY05	MMP1188	Q6LY05_METMP	UPF0147 protein MMP1188	4	4	4	73.6	112.47	22.3048	23.3988	21.9605	22.6916	18.6213	18.6424	18.1717	18.4942	17.8882	17.8531	19.0108	18.3575	20.0602	18.5868	18.9576	19.3437		-4.19742	-4.33406	-3.34783		2.24835	0.0170634		Q6LY05	32	15	2	0	1	5
METMP	Q6LY37	Q6LY37	MMP1156	Q6LY37_METMP	Uncharacterized protein	8	8	8	69.2	143.73	24.2384	24.9823	24.6937	24.6698	18.682	18.8941	18.6372	18.7422	18.7104	18.5892	18.3147	18.5475	18.3657	18.0048	17.6482	18.0358		-5.92765	-6.12238	-6.63401		4.60787	0.00105491		Q6LY37	32	15	2	0	1	5
METMP	Q6LY54	Q6LY54	MMP1137	Q6LY54_METMP	Lrp-Like Transcriptional regulatory proteins, AsnC family	4	4	4	19.3	3.6524	19.6941	20.6989	20.5757	20.3868	20.132	17.5692	19.4397	19.3855	18.8644	18.4383	18.7951	18.711	18.9989	18.5157	19.6238	19.1177		-1.00138	-1.67584	-1.26912		1.3264	0.0878038		Q6LY54	32	15	2	0	1	5
METMP	Q6LY86	Q6LY86	sucC	Q6LY86_METMP	Succinate-CoA ligase (ADP-forming), beta chain (EC 6.2.1.5)	14	14	14	44.2	73.513	22.9105	22.556	22.489	22.664	19.2744	18.4001	18.1207	18.6858	18.5258	17.9408	18.847	18.4849	19.5078	18.0181	18.7048	18.8709		-3.97816	-4.17914	-3.79314		3.01475	0.00557712		Q6LY86	32	15	2	0	1	5
METMP	Q6LYE5	Q6LYE5	atpD	VATD_METMP	V-type ATP synthase subunit D (V-ATPase subunit D)	5	5	5	26.2	16.114	21.1898	20.6551	20.5857	20.8364	19.3422	18.1981	18.7477	18.8377	19.458	19.0723	19.1408	19.2337	19.3393	17.916	18.9638	18.8544		-1.99867	-1.6027	-1.98195		1.94455	0.0287809		Q6LYE5	32	15	2	0	1	5
METMP	Q6LYI3	Q6LYI3	trpC	Q6LYI3_METMP	Indole-3-glycerol phosphate synthase (EC 4.1.1.48)	2	2	2	15.3	10.808	23.5819	23.854	23.109	23.5469	18.3963	17.6157	19.0072	18.4479	19.6937	17.3857	20.0989	19.4457	19.0343	17.854	19.3098	18.8562		-5.09893	-4.10114	-4.69068		3.18663	0.0044627		Q6LYI3	32	15	2	0	1	5
METMP	Q6LYI4	Q6LYI4	trpD	TRPD_METMP	Anthranilate phosphoribosyltransferase (EC 2.4.2.18)	7	7	7	33.3	133.25	21.1505	21.5452	21.7228	21.4921	20.2499	18.44	17.8682	19.2277	19.0092	18.7492	18.2628	18.7059	19.6222	17.2334	19.2258	19.0012		-2.26439	-2.78624	-2.49092		1.66797	0.0481228		Q6LYI4	32	15	2	0	1	5
METMP	Q6LYL3	Q6LYL3	MMP0978	Q6LYL3_METMP	Uncharacterized protein	2	2	2	47.5	6.4482	21.8175	23.623	22.2109	22.7708	21.0695	18.0097	19.4435	20.0145	19.0757	17.7077	19.4132	18.8973	20.0845	17.3793	20.114	19.6199		-2.7563	-3.87357	-3.15097		1.47006	0.0682289		Q6LYL3	32	15	2	0	1	5
METMP	Q6LYM0	Q6LYM0	purB	Q6LYM0_METMP	Adenylosuccinate lyase (ASL) (EC 4.3.2.2) (Adenylosuccinase)	12	12	12	31.2	142.65	21.2383	22.6783	22.899	22.4347	18.1914	18.7071	19.6437	18.9756	19.4887	18.2065	18.2725	18.7847	19.544	16.9437	19.6331	19.1152		-3.45914	-3.65002	-3.31954		1.59626	0.0542545		Q6LYM0	32	15	2	0	1	5
METMP	Q6LYR1	Q6LYR1	cheA	Q6LYR1_METMP	Chemotaxis protein CheA (EC 2.7.3.-)	7	7	7	9.8	11.088	22.615	19.0515	20.5278	21.4305	18.2034	17.2204	19.5672	18.6468	18.6122	17.555	18.4362	18.2695	18.9807	18.2247	18.7588	18.6883		-2.78361	-3.16097	-2.74215		0.916849	0.182848		Q6LYR1	32	15	2	0	1	5
METMP	Q6LYR3	Q6LYR3	cheW	Q6LYR3_METMP	Chemotaxis protein CheW	6	6	6	51	59.664	24.2159	22.2088	22.1957	23.2114	19.397	18.8721	18.1154	18.8868	19.6617	19.097	18.8934	19.2551	18.8823	17.1481	18.1089	18.2124		-4.32457	-3.95626	-4.99897		2.34632	0.0146206		Q6LYR3	32	15	2	0	1	5
METMP	Q6LYR4	Q6LYR4	trmY	TRMY_METMP	tRNA (pseudouridine(54)-N(1))-methyltransferase (EC 2.1.1.257)	6	6	6	27.5	109.04	22.9159	22.3322	22.6619	22.6563	20.083	18.3896	18.9214	19.3105	19.7734	17.8492	17.7103	18.7761	19.2129	18.4498	18.8175	18.8603		-3.34578	-3.88016	-3.79595		3.78656	0.0021608		Q6LYR4	32	15	2	0	1	5
METMP	Q6LYU3	Q6LYU3	guaAB	GUAAB_METMP	GMP synthase [glutamine-hydrolyzing] subunit B (EC 6.3.5.2) (GMP synthetase)	11	11	11	36.5	55.427	24.4517	23.2262	21.4606	23.5022	19.6242	19.1666	19.1278	19.3244	18.5236	18.1361	17.9782	18.2312	20.582	18.6471	19.3269	19.7459		-4.17785	-5.27101	-3.75629		1.5652	0.0571819		Q6LYU3	32	15	2	0	1	5
METMP	Q6LYU4	Q6LYU4	pyrG	PYRG_METMP	CTP synthase (EC 6.3.4.2) (Cytidine 5'-triphosphate synthase) (Cytidine triphosphate synthetase) (CTP synthetase) (CTPS) (UTP--ammonia ligase)	3	3	3	6.2	2.5514	20.5282	19.8989	20.8723	20.4872	20.1643	19.735	18.4653	19.6154	19.0877	18.7077	18.5252	18.7929	18.438	17.8249	19.6992	18.8712		-0.871741	-1.69428	-1.61591		1.34002	0.0856421		Q6LYU4	32	15	2	0	1	5
METMP	Q6LYV5	Q6LYV5	purM	Q6LYV5_METMP	Phosphoribosylformylglycinamidine cyclo-ligase (EC 6.3.3.1)	2	2	2	8.9	15.434	20.7957	20.5334	20.0885	20.5013	21.6591	18.0959	18.8462	20.3692	18.2395	18.6871	18.6464	18.538	18.5471	16.9912	18.4991	18.1684		-0.132135	-1.96331	-2.33295		1.95404	0.0283564		Q6LYV5	32	15	2	0	1	5
METMP	Q6LYV6	Q6LYV6	MMP0881	Q6LYV6_METMP	Uncharacterized protein	5	5	5	55.8	54.178	20.6263	20.7531	21.2013	20.8819	19.6034	17.2525	19.5694	19.1379	16.7709	17.6779	18.4641	17.7968	20.1518	18.5075	18.0883	19.2076		-1.74397	-3.0851	-1.67432		1.38817	0.0785782		Q6LYV6	32	15	2	0	1	5
METMP	Q6LYX7	Q6LYX7	MMP0852	Q6LYX7_METMP	Uncharacterized protein	6	6	6	32.7	41.54	24.6369	23.8028	23.4274	24.0472	20.2412	17.6826	18.9127	19.3051	19.4794	17.8346	18.5651	18.7822	19.7807	18.961	19.296	19.3855		-4.74208	-5.26491	-4.66165		3.36989	0.00364945		Q6LYX7	32	15	2	0	1	5
METMP	Q6LZ02	Q6LZ02	MMP0827	Q6LZ02_METMP	Uncharacterized protein	4	4	4	53.6	9.6195	21.9973	21.6952	21.9087	21.8725	18.9121	19.8787	17.6037	19.0747	18.6861	17.2804	17.6994	18.0134	19.2563	18.1016	17.7552	18.5213		-2.79782	-3.85913	-3.35127		2.78456	0.0074388		Q6LZ02	32	15	2	0	1	5
METMP	Q6LZ13	Q6LZ13	MMP0816	Q6LZ13_METMP	Bacterial seryl-tRNA synthetase related	3	3	3	42.5	17.173	20.7013	20.8172	22.4289	21.548	17.5928	17.9025	19.2837	18.4588	19.2717	18.3569	18.6142	18.8007	18.365	17.1903	18.7345	18.2315		-3.08919	-2.74732	-3.31654		1.94298	0.0288349		Q6LZ13	32	15	2	0	1	5
METMP	Q6LZC5	Q6LZC5	MMP0704	APBC_METMP	Iron-sulfur cluster carrier protein	7	7	7	24.2	72.424	23.7878	19.7238	18.5995	22.3234	19.0077	18.6746	19.3254	19.0269	19.6023	17.5589	18.6443	18.8308	18.5003	18.865	19.4787	19.0055		-3.29654	-3.49269	-3.31796		0.475584	0.418216		Q6LZC5	32	15	2	0	1	5
METMP	Q6LZD2	Q6LZD2	leuS	SYL_METMP	Leucine--tRNA ligase (EC 6.1.1.4) (Leucyl-tRNA synthetase) (LeuRS)	9	9	9	11.9	88.74	22.7858	20.7965	17.7299	21.5591	20.5934	19.9746	18.2665	19.8964	17.7978	16.8852	18.8136	18.042	19.6439	18.1678	18.751	18.9834		-1.66276	-3.51714	-2.57571		0.443979	0.445192		Q6LZD2	32	15	2	0	1	5
METMP	Q6LZD3	Q6LZD3	proS	SYP_METMP	Proline--tRNA ligase (EC 6.1.1.15) (Prolyl-tRNA synthetase) (ProRS)	9	9	9	25.2	33.766	22.3259	21.0264	20.474	21.4922	19.7248	18.3342	19.4323	19.276	18.4944	18.7119	18.1938	18.4821	18.0781	16.8811	19.0155	18.2378		-2.21624	-3.01006	-3.25435		1.78297	0.0387175		Q6LZD3	32	15	2	0	1	5
METMP	Q6LZH0	Q6LZH0	MMP0658	Q6LZH0_METMP	MoaA/nifB/pqqE family	8	8	8	34.3	17.175	22.9284	23.0371	22.7028	22.896	18.6531	17.5043	18.0024	18.1302	19.5949	17.5533	18.4763	18.7784	18.9195	19.0831	19.0727	19.027		-4.76579	-4.11767	-3.869		5.3797	0.000606547		Q6LZH0	32	15	2	0	1	5
METMP	Q6LZI3	Q6LZI3	mdh	MDH_METMP	Malate dehydrogenase (EC 1.1.1.299)	7	7	7	24.8	10.56	22.1564	21.7224	21.1512	21.7339	24.0261	18.5641	18.8686	22.5125	19.7741	17.1468	17.7421	18.6811	19.7931	18.2745	18.913	19.1283		0.778545	-3.05283	-2.60561		2.15121	0.0201274		Q6LZI3	32	15	2	0	1	5
METMP	Q6LZL1	Q6LZL1	MMP0614	Q6LZL1_METMP	Related to iron-sulfur flavoprotein of Methanosarcina thermophila	4	4	4	22	12.579	21.2556	21.5934	21.668	21.5165	18.0067	16.5478	21.6107	20.1791	19.299	17.2531	19.5704	19.0063	19.2653	17.541	18.6623	18.6519		-1.33747	-2.51025	-2.86461		2.35449	0.0144776		Q6LZL1	32	15	2	0	1	5
METMP	Q6LZL6	Q6LZL6	MMP0608	Q6LZL6_METMP	2-hydroxyglutaryl-CoA dehydratase (Component A) related protein	13	13	13	38.7	323.31	24.2918	22.9755	23.9272	23.83	20.3193	16.197	17.91	19.0513	18.1913	18.9773	19.0391	18.784	19.0647	19.0656	18.3824	18.8714		-4.77876	-5.04603	-4.95865		3.3783	0.00364372		Q6LZL6	32	15	2	0	1	5
METMP	Q6LZP9	Q6LZP9	MMP0575	Q6LZP9_METMP	Asp-tRNAAsn/Glu-tRNAGln amidotransferase subunit C (EC 6.3.5.-)	2	2	2	20.3	2.1962	19.8432	20.2321	20.3822	20.1698	19.9604	18.5244	19.7259	19.5257	19.3841	16.8414	19.2935	18.8769	19.5999	19.1687	18.6482	19.1904		-0.644121	-1.29297	-0.979423		1.47509	0.0678187		Q6LZP9	32	15	2	0	1	5
METMP	Q6LZQ5	Q6LZQ5	MMP0569	Q6LZQ5_METMP	Uncharacterized protein	4	4	4	10	29.164	21.9943	21.7017	22.2042	21.9813	19.1148	18.8732	17.3822	18.632	17.7078	18.2296	19.4322	18.6439	19.4901	17.538	18.8386	18.8274		-3.34933	-3.3374	-3.15392		2.31549	0.0154889		Q6LZQ5	32	15	2	0	1	5
METMP	Q6LZQ6	Q6LZQ6	MMP0568	Q6LZQ6_METMP	Transcriptional regulator related protein	3	3	3	31.2	99.14	22.3609	21.375	21.3989	21.789	20.7528	17.058	17.7031	19.4284	18.0761	17.1884	18.5198	18.0275	19.3829	17.8893	18.8887	18.8441		-2.3606	-3.76159	-2.94494		2.26648	0.0166426		Q6LZQ6	32	15	2	0	1	5
METMP	Q6LZQ7	Q6LZQ7	MMP0567	Q6LZQ7_METMP	Uncharacterized protein	2	2	2	14.8	6.6733	22.1927	22.1053	22.3773	22.2296	19.8971	17.3531	19.5187	19.2688	17.4427	18.559	19.3848	18.6673	19.8435	19.1233	19.2639	19.4451		-2.96083	-3.56233	-2.78448		3.55862	0.00289023		Q6LZQ7	32	15	2	0	1	5
METMP	Q6LZS5	Q6LZS5	MMP0549	Q6LZS5_METMP	Uncharacterized protein	5	5	5	24.2	14.521	25.4076	24.3336	24.7842	24.9095	19.4401	19.5796	19.057	19.3753	18.6095	18.7699	19.1045	18.8429	18.9044	17.7934	19.5678	18.9267		-5.53418	-6.06658	-5.98283		3.26303	0.00404834		Q6LZS5	32	15	2	0	1	5
METMP	Q6M0D4	Q6M0D4	MMP0337	Q6M0D4_METMP	Uncharacterized protein	3	3	3	19.6	7.3923	20.3016	21.019	20.7134	20.7074	19.0229	15.9221	19.9809	19.0511	18.7495	17.7337	18.9672	18.5745	18.4258	18.7832	19.4499	18.9501		-1.65635	-2.1329	-1.75731		2.09702	0.0221929		Q6M0D4	32	15	2	0	1	5
METMP	Q6M0F9	Q6M0F9	MMP0312	Q6M0F9_METMP	Conserved hypothetical archaeal protein	5	5	5	50	51.113	24.0282	23.3495	23.0844	23.5439	19.1217	19.3157	17.8372	18.8897	20.1798	17.2904	18.1382	19.0573	20.2719	18.3099	18.8168	19.3842		-4.65417	-4.48662	-4.15973		2.58354	0.00995636		Q6M0F9	32	15	2	0	1	5
METMP	Q6M0G0	Q6M0G0	MMP0311	Q6M0G0_METMP	Conserved hypothetical archaeal protein	3	3	3	24.4	6.9512	22.6496	22.4737	22.8893	22.681	19.469	18.8656	17.8012	18.8644	19.208	17.2092	18.7599	18.6108	18.4713	17.7167	19.8648	18.9635		-3.81656	-4.07013	-3.71744		2.46918	0.011923		Q6M0G0	32	15	2	0	1	5
METMP	Q6M0H5	Q6M0H5	thrB	KHSE_METMP	Homoserine kinase (HK) (HSK) (EC 2.7.1.39)	5	5	5	19.6	34.166	23.1269	21.8948	21.5117	22.3511	19.2798	18.8909	18.4608	18.9155	18.7115	18.2718	18.5086	18.5084	19.2333	19.0732	18.5035	18.9691		-3.43556	-3.84262	-3.38199		2.42558	0.0127806		Q6M0H5	32	15	2	0	1	5
METMP	Q6M0K9	Q6M0K9	rpoL	RPOL_METMP	DNA-directed RNA polymerase subunit L (EC 2.7.7.6)	5	5	5	57.3	38.249	24.6562	24.4235	24.4631	24.5179	19.2374	18.3523	18.9345	18.8864	19.421	18.3286	18.6365	18.8713	19.6721	19.3391	19.5108	19.5137		-5.63155	-5.64657	-5.0042		5.70434	0.00057445		Q6M0K9	32	15	2	0	1	5
METMP	Q6M0L3	Q6M0L3	tbp	TBP_METMP	TATA-box-binding protein (Box A-binding protein) (BAP) (TATA sequence-binding protein) (TBP) (TATA-box factor)	6	6	6	34.3	49.437	25.4616	23.6807	24.1112	24.6278	18.9056	17.726	18.4517	18.4394	19.3282	19.2066	17.6614	18.903	18.2508	18.0846	20.088	19.1159		-6.18843	-5.72485	-5.51195		2.5895	0.00992481		Q6M0L3	32	15	2	0	1	5
METMP	Q6M0M8	Q6M0M8	MMP0242	Q6M0M8_METMP	Uncharacterized protein	3	3	3	32.6	4.713	20.6567	21.1733	20.7494	20.8779	19.0934	18.3536	19.0101	18.8548	18.6649	17.5005	18.6261	18.3547	19.5613	19.6082	18.0678	19.2322		-2.02305	-2.52314	-1.6456		1.54748	0.0591359		Q6M0M8	32	15	2	0	1	5
METMP	Q6M0Q5	Q6M0Q5	MMP0214	Q6M0Q5_METMP	Non-canonical purine NTP pyrophosphatase (EC 3.6.1.19) (Non-standard purine NTP pyrophosphatase) (Nucleoside-triphosphate diphosphatase) (Nucleoside-triphosphate pyrophosphatase)	4	4	4	25.7	37.587	22.8187	22.7065	23.188	22.9194	19.7876	18.3197	18.025	18.9305	18.542	17.8646	19.2672	18.67	17.9436	18.0508	18.7204	18.281		-3.98889	-4.2494	-4.63839		4.09947	0.00156266		Q6M0Q5	32	15	2	0	1	5
METMP	Q6M0T7	Q6M0T7	MMP0181	Q6M0T7_METMP	Uncharacterized protein	2	2	2	13.4	16.399	19.8507	19.517	20.1779	19.8736	19.8543	17.035	17.9358	18.7612	19.4243	18.5996	19.8258	19.3681	20.0514	17.7479	19.0882	19.2451		-1.11248	-0.505496	-0.628553		0.566744	0.354581		Q6M0T7	32	15	2	0	1	5
METMP	Q6M0T8	Q6M0T8	ribC	Q6M0T8_METMP	Riboflavin synthase (EC 2.5.1.9)	4	4	4	23.7	9.7017	21.4527	21.8351	22.5026	21.9966	20.8619	17.211	19.0894	19.7335	19.0781	18.5559	18.3485	18.6944	19.0429	17.0069	19.8374	19.0324		-2.26312	-3.30228	-2.96421		1.67363	0.0475725		Q6M0T8	32	15	2	0	1	5
METMP	Q6M0W0	Q6M0W0	MMP0158	Q6M0W0_METMP	Uncharacterized protein	2	2	2	11.1	4.084	19.3641	18.8933	19.4134	19.2419	21.1339	19.3543	18.1385	20.0514	17.9488	17.8896	16.9343	17.6594	18.171	17.9739	19.1028	18.5044		0.809527	-1.58243	-0.737451		0.981774	0.163749		Q6M0W0	32	15	2	0	1	5
METMP	Q6M0Y1	Q6M0Y1	dys	Q6M0Y1_METMP	Probable deoxyhypusine synthase (DHS) (EC 2.5.1.46)	5	5	5	14.2	8.9592	21.2214	20.9361	20.6191	20.9464	20.29	17.6785	18.1863	19.1866	18.6996	18.5873	18.176	18.5046	19.8699	18.8195	19.3376	19.4055		-1.75973	-2.44173	-1.54088		1.97527	0.0274364		Q6M0Y1	32	15	2	0	1	5
METMP	Q6M0Y9	Q6M0Y9	MMP0129	Q6M0Y9_METMP	Uncharacterized protein	5	5	5	36.2	102.56	21.1142	21.3524	21.8654	21.4789	18.8768	18.2524	18.391	18.5323	19.2717	17.2372	20.0419	19.2472	19.226	17.791	19.5818	19.0468		-2.94652	-2.23164	-2.43209		1.92031	0.0302223		Q6M0Y9	32	15	2	0	1	5
METMP	Q6M151	Q6M151	glnB	Q6M151_METMP	Nitrogen regulatory protein P-II	7	7	7	55.4	52.653	25.4957	22.6962	21.9195	24.2065	19.1719	18.2062	18.8196	18.7857	18.64	17.6184	17.7967	18.0906	20.0406	18.4667	19.585	19.5019		-5.4208	-6.11581	-4.7046		1.55951	0.0576857		Q6M151	32	15	2	0	1	5
METMP	Q6M154	Q6M154	argB	ARGB_METMP	Acetylglutamate kinase (EC 2.7.2.8) (N-acetyl-L-glutamate 5-phosphotransferase) (NAG kinase) (AGK)	4	4	4	15.6	7.4941	21.3626	20.3868	20.1451	20.7326	19.1278	17.9572	18.6979	18.6715	19.3591	19.2608	19.0622	19.2326	18.652	18.8447	19.8813	19.2329		-2.06107	-1.49998	-1.49964		1.32204	0.0883495		Q6M154	32	15	2	0	1	5
METMP	Q6M168	Q6M168	MMP0049	Q6M168_METMP	Carbonic anhydrase (Gamma family Zn(II)-dependent enzymes)	6	6	6	41.7	48.229	21.3764	22.0912	23.0891	22.3568	18.7156	19.2774	18.6397	18.9067	18.1144	18.1727	19.1585	18.5663	18.8032	17.8296	19.2713	18.7506		-3.45009	-3.79053	-3.60622		2.25458	0.016926		Q6M168	32	15	2	0	1	5
METMP	Q6M177	Q6M177	MMP0040	Q6M177_METMP	Type II secretion system protein putative subunit 1	2	2	2	4.7	1.2495	21.3279	20.7564	21.0356	21.0588	17.8157	17.7231	19.4531	18.5667	19.3188	17.6575	18.8372	18.757	19.3904	17.513	19.101	18.8692		-2.49209	-2.3018	-2.18953		1.7599	0.0405675		Q6M177	32	15	2	0	1	5
METMP	Q6M197	Q6M197	MMP0020	NIKR_METMP	Putative nickel-responsive regulator	4	4	4	29.1	7.3157	24.2689	23.9734	24.4125	24.2296	19.6662	17.8599	16.5019	18.5641	18.1504	17.1418	18.8367	18.2006	19.6109	17.4412	18.3429	18.7375		-5.66555	-6.02904	-5.49219		3.06542	0.00521109		Q6M197	32	15	2	0	1	5
DESVH	Q728N2	Q728N2	feoB	Q728N2_DESVH	Ferrous iron transport protein B	2	2	2	2.7	0.9718	18.2423	17.7867	19.2012	18.5343	19.4653	18.2681	18.0635	18.7399	21.0481	20.2128	21.4749	21.0015	21.2185	20.2496	21.4817	21.0724		0.205622	2.46718	2.53805		1.99576	0.0265993		Q728N2	32	15	2	0	1	5
DESVH	Q72AR8	Q72AR8	hypC	Q72AR8_DESVH	Hydrogenase assembly chaperone hypC/hupF	2	2	2	19.3	4.5883	21.7535	22.0281	20.9121	21.6372	19.7815	18.7689	19.1977	19.3095	19.1339	16.9785	17.7162	18.2259	18.8249	17.9509	18.6959	18.5386		-2.32777	-3.4113	-3.09861		2.68469	0.00861095		Q72AR8	32	15	2	0	1	5
DESVH	Q72AW4	Q72AW4	DVU_1876	Q72AW4_DESVH	DnaJ protein, putative	2	2	2	8.5	2.0225	19.297	19.2026	18.8058	19.117	18.6372	18.1913	18.1926	18.3561	19.6802	18.5277	19.6895	19.3917	19.4525	18.8863	19.9724	19.5041		-0.760869	0.274739	0.387156		0.409307	0.473329		Q72AW4	32	14	1	0	3	4
DESVH	Q72CJ8	Q72CJ8	DVU_1285	Q72CJ8_DESVH	Response regulator	2	2	2	11.9	2.4043	20.5943	18.7955	18.573	19.6264	21.0208	16.9118	19.5227	19.9335	18.0537	18.8856	18.3085	18.459	19.5996	18.5907	19.3097	19.2256		0.307126	-1.16741	-0.400865		0.0768352	0.867068		Q72CJ8	32	14	1	0	3	4
DESVH	Q72FR8	Q72FR8	DVU_0145	Q72FR8_DESVH	Response regulator	5	5	5	45.2	15.255	24.1806	23.4061	24.0189	23.9051	19.1107	18.8276	18.6689	18.8808	18.3573	16.7531	21.0234	19.7127	18.7886	17.2111	18.7614	18.4155		-5.02435	-4.19245	-5.48963		3.21841	0.00433173		Q72FR8	32	15	2	0	1	5
METMP	Q6LXT7	Q6LXT7	MMP1260	Q6LXT7_METMP	Conserved hypothetical Archael protein	2	2	2	6.5	2.0775	19.6446	19.9813	18.2352	19.4598	18.4636	18.8837	19.3013	18.9231	18.0298	18.7676	18.5399	18.4776	19.0802	19.7234	17.7711	19.0634		-0.536709	-0.982249	-0.396363		0.211918	0.679283		Q6LXT7	27	14	0	3	0	5
METMP	Q6LYF2	Q6LYF2	atpI	Q6LYF2_METMP	V-type ATP synthase subunit I	3	3	3	5.8	26.684	19.6697	20.7721	20.4651	20.3724	19.8334	18.0179	18.5514	19.01	18.4814	19.0113	19.8609	19.2314	18.4707	18.2831	19.2206	18.7175		-1.3624	-1.14099	-1.6549		1.70869	0.0444314		Q6LYF2	24	14	1	1	1	5
METMP	Q6LYH5	Q6LYH5	MMP1016	Q6LYH5_METMP	Uncharacterized protein	5	5	5	14.3	5.1423	16.6969	20.5608	20.5913	20.0394	19.5095	18.049	18.4789	18.8143	18.3315	18.5388	19.0029	18.6523	21.9268	19.1824	18.1822	20.6332		-1.22505	-1.38703	0.593848		0.100964	0.835068		Q6LYH5	24	14	1	1	1	5
METMP	Q6LYK8	Q6LYK8	cdhB	Q6LYK8_METMP	Acetyl-CoA decarbonylase/synthase complex subunit beta (ACDS complex subunit beta) (EC 2.3.1.169) (ACDS complex acyltransferase)	6	6	6	17.1	8.1059	22.1804	18.3216	20.7287	21.116	18.6512	18.9429	20.0996	19.3746	18.32	18.2761	17.4797	18.0733	18.5734	18.7299	18.8799	18.7331		-1.7414	-3.04262	-2.38283		0.677122	0.289861		Q6LYK8	24	14	1	1	1	5
METMP	Q6M0F2	Q6M0F2	cbiL	Q6M0F2_METMP	Precorrin-2 C-20 methyltransferase (EC 2.1.1.130)	5	5	5	30.3	80.114	20.7436	21.3804	21.0327	21.0758	19.981	17.534	17.7248	18.874	19.457	18.6136	18.4059	18.9005	18.937	17.1524	19.2852	18.71		-2.20184	-2.17525	-2.36576		1.71238	0.044194		Q6M0F2	24	14	1	1	1	5
METMP	Q6M0I8	Q6M0I8	purE	Q6M0I8_METMP	N5-carboxyaminoimidazole ribonucleotide mutase (N5-CAIR mutase) (EC 5.4.99.18) (5-(carboxyamino)imidazole ribonucleotide mutase)	3	3	3	15.2	46.878	21.603	20.522	20.6282	21.0047	19.0573	18.2482	18.728	18.7152	18.5692	16.9371	18.3182	18.0972	19.5391	18.0433	19.5429	19.1912		-2.28944	-2.90741	-1.81343		1.43861	0.0719572		Q6M0I8	24	14	1	1	1	5
METMP	Q6M145	Q6M145	MMP0072	Q6M145_METMP	Conserved archaeal protein	3	3	3	14.1	20.964	20.544	20.1482	19.2782	20.0807	19.2642	18.4853	19.0473	18.968	19.1112	17.9146	19.0369	18.7809	19.2017	17.3208	19.6194	18.9993		-1.11262	-1.29975	-1.08138		0.731045	0.259959		Q6M145	24	14	1	1	1	5
METMP	Q6M158	Q6M158	MMP0059	Q6M158_METMP	Conserved hypothetical archaeal protein	4	4	4	30	19.343	20.1678	20.3148	16.8115	19.7236	19.7257	18.8343	19.4766	19.392	18.3755	18.7285	18.2914	18.4779	20.1552	18.8686	18.6067	19.3791		-0.331545	-1.2457	-0.344483		0.0304526	0.947929		Q6M158	24	14	1	1	1	5
DESVH	Q725J7	Q725J7	DVU_3176	Q725J7_DESVH	UDP-glucose/GDP-mannose dehydrogenase family protein	3	3	3	9.3	8.873	17.2704	18.5431	18.3846	18.1659	20.3355	18.7821	18.9431	19.5343	18.8882	17.9205	19.1474	18.7405	19.0598	18.234	18.8712	18.7627		1.3684	0.574575	0.596748		0.624999	0.319554		Q725J7	24	13	0	1	3	4
DESVH	Q727L6	Q727L6	DVU_2839	Q727L6_DESVH	Uncharacterized protein	2	2	2	23	33.725	20.2708	20.8905	19.9536	20.4254	19.6134	16.885	18.4886	18.715	18.7396	17.5568	18.6576	18.4088	20.7423	18.8884	18.726	19.765		-1.71031	-2.01657	-0.660306		0.583492	0.343951		Q727L6	24	14	1	1	1	5
DESVH	Q728I4	Q728I4	DVU_2619	Q728I4_DESVH	Uncharacterized protein	2	2	2	15.3	13.306	19.1035	20.0266	18.0334	19.2724	21.5338	18.632	19.1781	20.3594	19.5734	16.9386	19.7655	19.1922	19.6823	18.9093	19.8802	19.5474		1.08701	-0.0801123	0.275059		0.26954	0.612116		Q728I4	24	14	1	1	1	5
DESVH	Q72AL9	Q72AL9	DVU_1973	Q72AL9_DESVH	Rhodanese-like domain protein	4	4	4	24.1	26.212	20.5302	20.5664	19.6978	20.3165	20.0798	17.7525	18.4627	19.1039	18.734	17.9274	18.408	18.3936	19.7908	15.9957	18.1349	18.6803		-1.21266	-1.92295	-1.63624		0.94466	0.173852		Q72AL9	24	14	1	1	1	5
DESVH	Q72BI9	Q72BI9	lysA-1	Q72BI9_DESVH	Diaminopimelate decarboxylase (DAP decarboxylase) (DAPDC) (EC 4.1.1.20)	3	3	3	11.2	23.494	21.1124	20.7328	18.7127	20.4969	18.3831	17.0951	20.0036	18.963	18.7941	18.1266	20.6692	19.6146	19.5649	16.5408	18.3831	18.625		-1.5339	-0.882374	-1.87198		0.812113	0.225005		Q72BI9	24	13	0	1	3	4
DESVH	Q72D88	Q72D88	tatC	Q72D88_DESVH	Sec-independent protein translocase protein TatC	2	2	2	9.3	13.769	19.2247	16.7584	20.2604	19.3317	19.6306	21.2445	21.4069	20.9499	17.5046	19.1376	19.7151	19.0456	19.0227	17.4577	18.9528	18.6336		1.61811	-0.286105	-0.698191		0.082522	0.858844		Q72D88	24	13	0	1	3	4
DESVH	Q72DD7	Q72DD7	cheV-3	Q72DD7_DESVH	Chemotaxis protein CheV	2	2	2	10.6	1.7139	21.173	20.0312	19.0806	20.3431	19.2126	18.6752	19.4133	19.1326	17.5571	18.8935	19.9326	19.0955	18.8148	18.7111	18.9363	18.8237		-1.21047	-1.24759	-1.51943		0.981742	0.163585		Q72DD7	24	14	1	1	1	5
DESVH	Q72EV2	Q72EV2	trpG	Q72EV2_DESVH	Anthranilate synthase, glutamine amidotransferase component (EC 4.1.3.27)	2	2	2	18.2	3.7963	19.6649	19.5104	17.7231	19.1901	18.9089	17.1978	18.7597	18.4661	18.5006	18.6993	19.1375	18.8042	19.1409	18.9637	19.3283	19.152		-0.723977	-0.385903	-0.0381236		0.101293	0.835041		Q72EV2	24	13	0	1	3	4
DESVH	Q72EZ7	Q72EZ7	DVU_0421	Q72EZ7_DESVH	Agmatinase, putative	2	2	2	10.3	24.917	16.994	19.7713	19.1422	19.0283	19.3868	18.8182	18.9849	19.0835	18.4977	18.7967	16.8782	18.2665	18.9022	18.3905	18.7098	18.6827		0.0552221	-0.761772	-0.345595		0.0122502	0.97892		Q72EZ7	24	13	0	1	3	4
METMP	Q6LXC1	Q6LXC1	pgk2	PGK2_METMP	2-phosphoglycerate kinase (2PGK) (EC 2.7.2.-)	3	3	3	12.8	1.2046	20.3496	17.808	18.3372	19.2701	19.4312	18.4051	18.4529	18.8453	19.9968	19.0171	18.6257	19.333	19.5921	19.2157	19.7402	19.5325		-0.424867	0.0628967	0.26233		0.361453	0.514288		Q6LXC1	18	13	0	2	1	5
METMP	Q6M0G9	Q6M0G9	MMP0302	Q6M0G9_METMP	Uncharacterized protein	2	2	2	14.3	1.5409	17.8742	21.4604	22.3872	21.4528	18.6928	18.7697	18.8966	18.7888	18.966	17.3727	19.8351	19.04	19.391	18.6052	19.48	19.2086		-2.66402	-2.41283	-2.24424		0.431255	0.456873		Q6M0G9	18	13	0	2	1	5
DESVH	Q729I7	Q729I7	thiM	THIM_DESVH	Hydroxyethylthiazole kinase (EC 2.7.1.50) (4-methyl-5-beta-hydroxyethylthiazole kinase) (TH kinase) (Thz kinase)	2	2	2	10.1	6.9958	19.694	19.3219	18.9141	19.3448	20.0367	19.281	17.9234	19.3184	19.1726	18.8611	18.792	18.9516	19.0891	18.2444	18.3823	18.6215		-0.026418	-0.393182	-0.72332		1.00307	0.157273		Q729I7	18	13	0	2	1	5
DESVH	Q72FD7	Q72FD7	DVU_0277	Q72FD7_DESVH	Transcriptional regulator, AraC family	3	3	3	12.9	2.239	21.7574	21.0827	17.96	20.9366	18.95	17.1114	18.0689	18.231	19.0107	16.8477	18.0067	18.2098	19.4203	18.2535	19.4788	19.1496		-2.7056	-2.72682	-1.78694		0.419154	0.464269		Q72FD7	18	13	0	2	1	5
METMP	O30520	O30520	serS	SYS2_METMP	Type-2 serine--tRNA ligase (EC 6.1.1.11) (Seryl-tRNA synthetase) (SerRS) (Seryl-tRNA(Ser/Sec) synthetase)	15	15	15	31.7	136.33	24.8243	23.0234	21.929	23.7467	19.7341	17.174	19.2888	19.0782	17.8851	19.1418	18.4311	18.578	19.4139	18.4224	18.0872	18.7562		-4.66852	-5.16871	-4.99051		2.10933	0.0216552		O30520	16	14	2	0	0	6
METMP	P0CW49	P0CW49	MMP0618	Y618_METMP	Uncharacterized protein MMP0618	5	5	5	61.5	65.091	22.2604	21.9067	21.3788	21.8929	18.0714	18.4266	17.7864	18.1187	18.3301	17.9377	18.6109	18.3189	19.1167	17.8178	18.4658	18.5627		-3.77422	-3.57401	-3.3302		2.76027	0.00774599		P0CW49	16	14	2	0	0	6
METMP	P0CW59	P0CW59	radA	RADA_METMP	DNA repair and recombination protein RadA	5	5	5	22.4	56	23.2465	23.2095	22.7155	23.0766	20.0456	18.108	17.7078	19.0055	19.0397	18.6062	19.1359	18.945	18.5785	18.6728	18.6928	18.6489		-4.07118	-4.13164	-4.42777		4.83413	0.000760818		P0CW59	16	14	2	0	0	6
METMP	Q6LWI8	Q6LWI8	MMP1721	Q6LWI8_METMP	Conserved hypothetical archaeal protein	4	4	4	20.2	20.906	24.5819	23.5541	23.2634	23.9164	20.0401	18.7235	18.8338	19.3308	19.6982	17.5547	18.0333	18.7378	18.8867	17.9347	19.608	18.9642		-4.58565	-5.17868	-4.95221		2.86613	0.00655281		Q6LWI8	16	14	2	0	0	6
METMP	Q6LWT8	Q6LWT8	aIF-2B	Q6LWT8_METMP	Putative methylthioribose-1-phosphate isomerase (M1Pi) (MTR-1-P isomerase) (EC 5.3.1.23) (MTNA-like protein) (S-methyl-5-thioribose-1-phosphate isomerase)	2	2	2	8.1	1.7025	19.5814	19.8123	19.7127	19.7052	18.8413	17.6062	18.0575	18.2604	19.5918	18.6251	18.1796	18.9233	21.0927	18.8016	18.5703	19.9707		-1.4448	-0.78195	0.265517		0.0946103	0.841278		Q6LWT8	16	14	2	0	0	6
METMP	Q6LWU3	Q6LWU3	MMP1611	Q6LWU3_METMP	Uncharacterized protein	7	7	7	37.6	24.251	22.4049	21.074	20.6369	21.5779	18.4223	17.8494	18.7846	18.4018	18.7418	17.4277	18.4621	18.3113	20.3643	17.4921	18.1984	19.2223		-3.17611	-3.26666	-2.35557		1.24355	0.100958		Q6LWU3	16	14	2	0	0	6
METMP	Q6LWU9	Q6LWU9	MMP1605	Q6LWU9_METMP	Pyruvate kinase (EC 2.7.1.40)	3	3	3	7.2	3.9577	19.3858	19.7977	20.3224	19.8864	17.8314	17.7256	19.2409	18.4436	17.8517	18.0688	19.6475	18.761	18.0898	19.3677	19.4428	19.0848		-1.4428	-1.12536	-0.801557		0.775743	0.240079		Q6LWU9	16	14	2	0	0	6
METMP	Q6LWW5	Q6LWW5	carA	CARA_METMP	Carbamoyl-phosphate synthase small chain (EC 6.3.5.5) (Carbamoyl-phosphate synthetase glutamine chain)	9	9	9	31.4	64.898	23.3026	23.0467	22.2171	22.9247	20.6499	17.2542	19.6247	19.7306	18.2791	17.9261	19.3381	18.6452	19.235	18.5309	18.2217	18.7268		-3.1941	-4.27956	-4.19795		3.15378	0.0047025		Q6LWW5	16	14	2	0	0	6
METMP	Q6LX20	Q6LX20	MMP1533	Q6LX20_METMP	Conserved hypothetical Archael protein	9	9	9	63.3	105.28	23.2664	24.1193	24.1957	23.9173	19.289	18.1891	18.4143	18.7126	18.9873	19.2349	18.1777	18.8659	19.5144	17.6936	19.4696	19.1009		-5.20469	-5.05142	-4.81636		2.75444	0.00775543		Q6LX20	16	14	2	0	0	6
METMP	Q6LX33	Q6LX33	MMP1520	Q6LX33_METMP	ATP/GTP-binding site motif A (P-loop):HypB/UreG, nucleotide-binding:Hydrogenase accessory protein HypB	4	4	4	18.3	13.117	20.1685	19.9701	19.9962	20.0477	19.4981	17.4139	17.3505	18.4606	19.6239	18.5501	18.1996	18.9246	18.7649	18.5738	18.8663	18.74		-1.58704	-1.12303	-1.30765		3.60919	0.00270896		Q6LX33	16	14	2	0	0	6
METMP	Q6LX41	Q6LX41	alr	ALR_METMP	Alanine racemase (EC 5.1.1.1)	8	8	8	22.3	18.275	23.6812	22.4677	22.3346	22.9637	20.6641	18.6763	18.7193	19.6755	19.5453	18.2758	18.875	18.9912	19.2321	17.9232	18.1855	18.5638		-3.28823	-3.97256	-4.39993		2.76667	0.00765609		Q6LX41	16	14	2	0	0	6
METMP	Q6LX50	Q6LX50	porF	Q6LX50_METMP	Conserved archaeal protein, pyruvate oxidoreductase-associated	3	3	3	29	11.594	20.0983	20.6748	21.0878	20.6758	20.6189	19.1307	19.0528	19.7945	19.2856	17.5518	17.5941	18.388	19.6459	19.0681	19.7209	19.5063		-0.881224	-2.2878	-1.16944		1.49589	0.0652844		Q6LX50	16	14	2	0	0	6
METMP	Q6LX60	Q6LX60	pyrE	PYRE_METMP	Orotate phosphoribosyltransferase (OPRT) (OPRTase) (EC 2.4.2.10)	3	3	3	24.3	7.3298	20.7988	19.1863	19.0916	19.9216	18.9063	18.5035	18.0705	18.5334	18.1921	17.74	18.2689	18.0852	19.3468	18.8066	19.437	19.2224		-1.38824	-1.83648	-0.699253		0.349908	0.52473		Q6LX60	16	14	2	0	0	6
METMP	Q6LX65	Q6LX65	MMP1487	LADH_METMP	Lactaldehyde dehydrogenase (EC 1.2.1.22)	7	7	7	19.8	48.234	21.0231	21.3986	20.8816	21.1179	19.0479	17.5196	19.701	19.0085	18.0004	17.9356	19.3772	18.6023	20.3148	17.6423	19.0894	19.3939		-2.10942	-2.51568	-1.72404		1.24332	0.100889		Q6LX65	16	14	2	0	0	6
METMP	Q6LX87	Q6LX87	ehaR	Q6LX87_METMP	Uncharacterized protein	4	4	4	15.5	6.3057	22.0889	21.4528	21.8836	21.8321	19.8771	17.3437	18.3915	18.9055	19.7007	17.3981	19.8044	19.303	19.5382	17.2832	18.9976	18.877		-2.92655	-2.52906	-2.95511		1.97939	0.0274223		Q6LX87	16	14	2	0	0	6
METMP	Q6LX88	Q6LX88	ehaQ	Q6LX88_METMP	Uncharacterized protein	4	4	4	40.4	64.603	21.1882	21.0688	20.9226	21.0639	18.3287	17.6248	18.57	18.2271	18.6148	18.1165	19.2947	18.7566	18.9519	18.0579	18.8699	18.6789		-2.83682	-2.30731	-2.38501		2.92607	0.00609122		Q6LX88	16	14	2	0	0	6
METMP	Q6LXA6	Q6LXA6	MMP1446	Q6LXA6_METMP	Zn-finger, ZPR1 type:Zn-finger, ZPR1-related type	3	3	3	17.9	33.007	21.6707	21.3447	21.5706	21.535	19.7078	18.0459	18.0972	18.8396	19.4627	19.0439	18.1945	18.9909	19.7543	19.087	18.3313	19.1712		-2.6954	-2.54407	-2.36379		2.37144	0.0140817		Q6LXA6	16	14	2	0	0	6
METMP	Q6LXB1	Q6LXB1	mobB	Q6LXB1_METMP	ATP/GTP-binding site motif A (P-loop):Molybdopterin-guanine dinucleotide biosynthesis protein	5	5	5	25.3	24.32	23.2935	22.3873	22.7009	22.8439	20.5693	17.9979	17.9759	19.4	18.5133	17.7213	19.1604	18.5807	19.9522	16.9235	18.2994	18.8939		-3.44385	-4.26319	-3.95003		2.0667	0.0233956		Q6LXB1	16	14	2	0	0	6
METMP	Q6LXH6	Q6LXH6	MMP1375	Q6LXH6_METMP	SAM (And some other nucleotide) binding motif (EC 2.1.1.77)	3	3	3	9.6	3.2128	21.6909	20.9071	20.4239	21.1033	18.864	18.3417	17.9578	18.436	19.3406	17.8043	18.8191	18.7852	18.9871	18.2465	20.3741	19.4773		-2.66734	-2.31809	-1.62606		1.17102	0.115379		Q6LXH6	16	14	2	0	0	6
METMP	Q6LXM2	Q6LXM2	MMP1328	Q6LXM2_METMP	Enolase	2	2	2	7.1	3.5082	19.5352	19.7999	18.7847	19.4335	19.1837	17.9919	18.7169	18.7106	18.531	16.5973	17.6771	17.8061	19.3996	18.6984	18.5798	18.94		-0.72285	-1.62743	-0.493489		0.533177	0.376972		Q6LXM2	16	14	2	0	0	6
METMP	Q6LXM4	Q6LXM4	rpoN	RPON_METMP	DNA-directed RNA polymerase subunit N (EC 2.7.7.6)	5	5	5	69.1	91.965	20.8215	21.6841	21.3432	21.3253	19.2478	18.113	18.2212	18.6236	19.8583	17.9526	18.8445	19.0907	19.0924	17.3799	18.5161	18.4899		-2.7018	-2.23467	-2.83545		2.20199	0.0185992		Q6LXM4	16	14	2	0	0	6
METMP	Q6LXN3	Q6LXN3	korB	Q6LXN3_METMP	2-oxoglutarate oxidoreductase beta subunit (EC 1.2.7.3)	2	2	2	12.8	85.319	20.0083	20.4119	20.5006	20.3223	20.6558	17.6205	17.6568	19.3893	18.6685	17.4243	19.128	18.5675	19.5969	18.7181	19.7893	19.4377		-0.932973	-1.75481	-0.884653		1.21571	0.105967		Q6LXN3	16	14	2	0	0	6
METMP	Q6LXN5	Q6LXN5	MMP1314	Q6LXN5_METMP	Phosphoesterase, RecJ-like:RNA binding S1:OB-fold nucleic acid binding domain Related protein	6	6	6	11.4	104.41	22.2019	21.7808	21.811	21.9443	19.6111	18.7186	18.7855	19.0985	19.016	17.7992	18.9671	18.6922	19.3257	18.4003	19.5823	19.185		-2.84583	-3.25214	-2.75934		2.74346	0.00788241		Q6LXN5	16	14	2	0	0	6
METMP	Q6LXQ7	Q6LXQ7	MMP1292	Q6LXQ7_METMP	Glucan 1,4-alpha-glucosidase (Glucoamylase) (EC 3.2.1.3)	6	6	6	11.1	3.0267	20.4669	20.1759	20.4203	20.3599	18.7623	19.1152	17.8664	18.6702	19.7514	17.4791	17.721	18.7043	19.1212	19.0672	18.7446	18.987		-1.68965	-1.65561	-1.37292		3.12628	0.00485325		Q6LXQ7	16	14	2	0	0	6
METMP	Q6LXU2	Q6LXU2	pheT	SYFB_METMP	Phenylalanine--tRNA ligase beta subunit (EC 6.1.1.20) (Phenylalanyl-tRNA synthetase beta subunit) (PheRS)	5	5	5	13	2.61	20.6241	20.7521	20.3264	20.5783	19.4782	18.498	17.3289	18.6859	17.8863	17.0056	17.5032	17.5091	20.3752	17.9615	18.8028	19.398		-1.89237	-3.06917	-1.18029		0.992726	0.160713		Q6LXU2	16	14	2	0	0	6
METMP	Q6LXU3	Q6LXU3	purM	PUR5_METMP	Phosphoribosylformylglycinamidine cyclo-ligase (EC 6.3.3.1) (AIR synthase) (AIRS) (Phosphoribosyl-aminoimidazole synthetase)	8	8	8	27.5	96.972	21.7876	22.0376	22.08	21.9741	19.0327	17.9581	18.8098	18.6691	18.6403	18.2427	19.1108	18.7083	19.1714	18.3676	18.4299	18.7048		-3.30497	-3.26579	-3.26929		3.57181	0.00284466		Q6LXU3	16	14	2	0	0	6
METMP	Q6LXW1	Q6LXW1	moaE	Q6LXW1_METMP	Molybdopterin biosynthesis MoaE	4	4	4	32.6	52.829	23.0388	21.8503	21.7928	22.3494	20.0466	17.601	18.1244	18.9951	18.7172	17.9202	18.4984	18.4161	19.1486	18.7158	18.0903	18.7149		-3.35433	-3.93338	-3.63458		2.66428	0.0088977		Q6LXW1	16	14	2	0	0	6
METMP	Q6LXW3	Q6LXW3	MMP1233	Q6LXW3_METMP	TonB-dependent receptor protein:Formate dehydrogenase, subunit FdhD	4	4	4	16.6	68.585	21.5242	21.4733	22.4498	21.8897	19.271	18.2292	19.6981	19.1869	18.3249	17.9404	19.6398	18.8287	19.4548	17.3495	19.7832	19.1848		-2.70271	-3.06097	-2.70481		1.63359	0.0509107		Q6LXW3	16	14	2	0	0	6
METMP	Q6LXX5	Q6LXX5	glgP	Q6LXX5_METMP	Glycogen phosphorylase (EC 2.4.1.1)	4	4	4	9.8	15.095	20.6369	20.6162	21.1	20.8022	19.1811	17.6207	19.1603	18.8132	18.424	17.6014	19.4872	18.7089	19.3682	18.9183	19.2326	19.1851		-1.98904	-2.09334	-1.61715		2.83586	0.00684453		Q6LXX5	16	14	2	0	0	6
METMP	Q6LXY6	Q6LXY6	eif2g	IF2G_METMP	Translation initiation factor 2 subunit gamma (aIF2-gamma) (eIF-2-gamma)	10	10	10	36.1	95.874	22.8186	21.3667	21.3684	22.0257	20.3632	17.2509	17.3304	19.0861	19.6392	17.9538	19.5433	19.222	19.7848	16.8354	19.2989	19.0823		-2.93958	-2.8037	-2.94335		1.44452	0.0714711		Q6LXY6	16	14	2	0	0	6
METMP	Q6LY25	Q6LY25	MMP1168	Q6LY25_METMP	ABC transporter ATP-binding protein	8	8	8	26.2	37.48	23.9541	20.6745	21.4027	22.718	18.7902	17.8993	18.2682	18.366	19.4897	17.7903	20.1261	19.4219	18.5287	18.7578	17.6552	18.3863		-4.35204	-3.29611	-4.33177		1.61255	0.0527229		Q6LY25	16	14	2	0	0	6
METMP	Q6LY26	Q6LY26	MMP1167	Q6LY26_METMP	Flavoprotein related protein	8	8	8	46.7	95.48	24.0485	23.4615	23.6888	23.7534	20.0732	18.508	17.9247	19.133	19.281	17.589	19.4929	18.9992	20.4585	17.8384	18.1343	19.3196		-4.6204	-4.75422	-4.43376		2.36229	0.0143491		Q6LY26	16	14	2	0	0	6
METMP	Q6LY29	Q6LY29	MMP1164	Q6LY29_METMP	Heavy-metal transport ATPase related protein	4	4	4	40.8	8.1409	22.1346	21.9244	21.4605	21.8664	19.4364	17.1522	18.8341	18.7498	19.1266	18.5111	18.5314	18.7524	18.881	18.6751	20.2702	19.4616		-3.1166	-3.11402	-2.40484		2.04947	0.0240717		Q6LY29	16	14	2	0	0	6
METMP	Q6LY31	Q6LY31	MMP1162	Q6LY31_METMP	Flavodoxin:Beta-lactamase-like	13	13	13	43.2	191.47	23.4287	22.9795	23.5645	23.3451	19.583	18.2921	19.6252	19.2839	17.9956	17.7321	17.696	17.8142	18.308	19.3967	18.1937	18.7412		-4.06117	-5.53092	-4.60395		3.42825	0.00341129		Q6LY31	16	14	2	0	0	6
METMP	Q6LY33	Q6LY33	MMP1160	Q6LY33_METMP	Uncharacterized protein	2	2	2	29	36.383	23.5356	23.815	23.864	23.7453	19.2772	16.8256	17.8822	18.3366	18.5937	18.2466	19.1287	18.7026	20.1313	17.8421	19.8307	19.5582		-5.40868	-5.04275	-4.18711		2.4533	0.0122193		Q6LY33	16	14	2	0	0	6
METMP	Q6LY57	Q6LY57	MMP1134	Q6LY57_METMP	Type A flavoprotein	24	2	2	55.8	8.7213	23.6844	23.5532	23.8923	23.7168	19.6481	17.7898	19.0874	19.0294	19.1533	17.9648	19.3086	18.9202	18.6522	18.5277	19.3213	18.8777		-4.68739	-4.79657	-4.83912		4.28685	0.00131776		Q6LY57	16	14	2	0	0	6
METMP	Q6LY73	Q6LY73	MMP1118	Q6LY73_METMP	Uncharacterized protein	5	5	5	39	5.3156	21.1183	21.599	21.6931	21.4912	19.0379	18.3175	18.8664	18.7719	18.8733	17.5141	18.8473	18.5344	19.1021	18.0661	18.5837	18.6453		-2.71931	-2.95684	-2.84591		2.93767	0.00601577		Q6LY73	16	14	2	0	0	6
METMP	Q6LYB6	Q6LYB6	dut	Q6LYB6_METMP	DUTP diphosphatase (EC 3.6.1.23)	3	3	3	16.7	2.0548	20.9572	20.3256	21.8171	21.1632	18.3244	18.4047	19.0923	18.6502	19.4443	18.2659	18.3295	18.7881	19.3303	18.5143	18.9204	18.9599		-2.513	-2.37514	-2.20331		1.89456	0.0315231		Q6LYB6	16	14	2	0	0	6
METMP	Q6LYH3	Q6LYH3	cimA	Q6LYH3_METMP	Putative (R)-citramalate synthase CimA (EC 2.3.1.182)	10	10	10	25.8	67.839	21.5708	20.6096	21.801	21.4116	18.6838	17.4539	17.1924	17.9323	19.1421	17.9624	18.8454	18.7306	20.446	19.1364	19.5061	19.8057		-3.47933	-2.68101	-1.60596		1.42189	0.0740782		Q6LYH3	16	14	2	0	0	6
METMP	Q6LYH8	Q6LYH8	carB	Q6LYH8_METMP	Carbamoyl-phosphate synthase large chain (EC 6.3.5.5)	16	16	16	17.4	110.19	22.7773	20.9343	20.952	21.8347	18.8374	17.9064	17.5807	18.2107	19.3117	18.6344	18.6923	18.9134	18.2494	18.5221	19.201	18.7148		-3.62405	-2.92134	-3.11991		1.89812	0.0314797		Q6LYH8	16	14	2	0	0	6
METMP	Q6LYI5	Q6LYI5	trpE	Q6LYI5_METMP	Anthranilate synthase component I (EC 4.1.3.27)	2	2	2	4.8	28.776	20.5514	19.9266	20.4241	20.3249	18.985	17.411	19.1382	18.6916	17.787	19.3672	17.6406	18.4929	19.0428	18.8831	19.7751	19.2883		-1.63328	-1.83195	-1.03655		1.47939	0.0672444		Q6LYI5	16	14	2	0	0	6
METMP	Q6LYJ5	Q6LYJ5	MMP0996	Q6LYJ5_METMP	Uncharacterized protein	7	7	7	70.1	30.047	23.565	23.4626	24.0037	23.6967	19.6383	19.1382	17.3416	18.9873	18.6144	17.1517	17.8015	17.9796	19.1603	16.7078	17.8103	18.2307		-4.70941	-5.71718	-5.46605		2.86609	0.00653178		Q6LYJ5	16	14	2	0	0	6
METMP	Q6LYK2	Q6LYK2	top6B	Q6LYK2_METMP	Type 2 DNA topoisomerase 6 subunit B (EC 5.99.1.3) (Type II DNA topoisomerase VI subunit B)	5	5	5	11.4	43.223	23.4285	22.085	21.9379	22.6509	20.2874	17.6224	18.4135	19.219	18.2949	17.8377	18.2699	18.1489	18.4609	19.2059	18.53	18.7732		-3.43188	-4.50199	-3.87766		2.67576	0.0086902		Q6LYK2	16	14	2	0	0	6
METMP	Q6LYK6	Q6LYK6	cdhA	Q6LYK6_METMP	Acetyl-CoA decarbonylase/synthase complex subunit alpha (ACDS complex subunit alpha) (EC 1.2.99.2) (ACDS complex carbon monoxide dehydrogenase)	13	13	13	18.1	64.687	23.6671	23.0546	23.0421	23.2853	19.7862	17.6456	19.0377	19.0668	18.2661	19.2905	18.0081	18.6336	18.9668	18.8941	19.2565	19.0478		-4.21854	-4.65174	-4.23752		4.25246	0.00133283		Q6LYK6	16	14	2	0	0	6
METMP	Q6LYL2	Q6LYL2	MMP0979	Q6LYL2_METMP	Conserved archaeal protein	6	6	6	31.2	48.451	20.3844	21.4811	20.7524	20.9465	19.274	18.026	18.5204	18.6992	19.2613	19.6354	18.1686	19.1436	18.916	16.7979	19.8863	19.0044		-2.24725	-1.8029	-1.94206		1.13752	0.121485		Q6LYL2	16	14	2	0	0	6
METMP	Q6LYM5	Q6LYM5	MMP0965	Q6LYM5_METMP	Formylmethanofuran dehydrogenase subunit E related protein	6	6	6	33.3	55.615	22.1542	22.3622	22.6734	22.4125	20.7821	18.0078	18.1299	19.5815	18.6172	18.2644	18.6028	18.5038	19.1055	16.0503	17.8497	18.1426		-2.83103	-3.90874	-4.26995		2.20303	0.0185925		Q6LYM5	16	14	2	0	0	6
METMP	Q6LYQ1	Q6LYQ1	cofE	COFE_METMP	Coenzyme F420:L-glutamate ligase (EC 6.3.2.31) (EC 6.3.2.34) (Coenzyme F420-0:L-glutamate ligase) (Coenzyme F420-1:gamma-L-glutamate ligase)	4	4	4	21.8	104.85	22.3152	22.0234	21.1208	21.9027	20.3808	18.9348	19.2571	19.6645	18.7071	18.4659	16.5707	18.1742	18.5341	17.6487	18.8593	18.4316		-2.23815	-3.72847	-3.47108		2.61409	0.00947896		Q6LYQ1	16	14	2	0	0	6
METMP	Q6LYQ2	Q6LYQ2	aroE	AROE_METMP	Shikimate dehydrogenase (NADP(+)) (SDH) (EC 1.1.1.25)	3	3	3	10.4	1.5389	20.8405	20.6823	20.3682	20.6434	19.2298	18.0024	19.8117	19.1927	19.5799	18.0236	19.2892	19.1043	20.2899	18.0204	18.8389	19.3586		-1.45065	-1.53907	-1.28478		1.09623	0.130461		Q6LYQ2	16	14	2	0	0	6
METMP	Q6LYQ7	Q6LYQ7	MMP0931	Q6LYQ7_METMP	Probable chemotaxis-related protein	2	2	2	12.4	6.1053	22.2929	21.9293	21.894	22.0503	19.055	17.7508	18.3354	18.4788	17.9504	17.9303	19.3639	18.5827	20.062	17.7928	18.0672	19.0214		-3.57151	-3.46766	-3.02895		2.0241	0.025332		Q6LYQ7	16	14	2	0	0	6
METMP	Q6LYS1	Q6LYS1	dapF	DAPF_METMP	Diaminopimelate epimerase (DAP epimerase) (EC 5.1.1.7)	6	6	6	29.2	130.71	23.3005	22.0316	22.3688	22.671	20.804	18.6089	19.8572	20.0158	19.9178	17.9885	20.1102	19.599	19.7728	19.023	19.4735	19.4553		-2.65526	-3.072	-3.21574		2.70159	0.00837838		Q6LYS1	16	14	2	0	0	6
METMP	Q6LYS5	Q6LYS5	MMP0913	Q6LYS5_METMP	Conserved hypothetical archaeal protein	2	2	2	22.4	12.701	20.7517	20.3394	19.433	20.2726	19.0004	17.2009	19.5404	18.8703	18.5006	18.7592	19.8742	19.1749	20.0145	18.8737	19.4764	19.5287		-1.40233	-1.09774	-0.743948		0.636188	0.314045		Q6LYS5	16	14	2	0	0	6
METMP	Q6LYT0	Q6LYT0	MMP0908	Q6LYT0_METMP	CBS domain	5	5	5	43.7	63.907	24.337	22.9642	23.4492	23.6981	18.5572	17.7087	17.0896	17.9111	18.9457	18.307	19.4835	18.9902	19.2622	16.9044	19.4614	18.9057		-5.78704	-4.70789	-4.7924		2.27732	0.0163709		Q6LYT0	16	14	2	0	0	6
METMP	Q6LZ15	Q6LZ15	MMP0814	Q6LZ15_METMP	Uncharacterized protein	5	5	5	17	57.99	21.8943	21.7448	21.9986	21.883	19.2258	17.6399	18.0175	18.4612	17.9751	17.2916	19.3572	18.4705	19.2421	18.6584	19.4238	19.1433		-3.42175	-3.41245	-2.73965		3.47647	0.003236		Q6LZ15	16	14	2	0	0	6
METMP	Q6LZ20	Q6LZ20	MMP0809	Q6LZ20_METMP	Phosphoribosylaminoimidazole carboxylase related protein	4	4	4	16.9	6.7667	21.1607	21.3806	21.5202	21.3614	19.799	16.9465	17.63	18.6585	19.6953	17.4012	18.3844	18.7947	17.9199	18.2435	18.2079	18.1309		-2.70287	-2.56667	-3.23048		4.60198	0.00103877		Q6LZ20	16	14	2	0	0	6
METMP	Q6LZ21	Q6LZ21	MMP0808	Q6LZ21_METMP	Uncharacterized protein	8	8	8	21.9	55.307	23.1566	23.0924	22.1372	22.8643	20.0372	18.9885	18.1556	19.2635	18.4157	18.3066	18.8156	18.5297	19.0238	18.346	18.8358	18.7625		-3.60083	-4.33465	-4.10185		3.33277	0.00377524		Q6LZ21	16	14	2	0	0	6
[truncated: 154 more rows]

## Sheet: DVU0744 Mutant
												DVU0744::Tn5-ST1				DVU0744::Tn5-SR1				DVU0744::Tn5-ST3				DVU0744::Tn5-SR3					Log2 Fold Changes				ST1 vs SR3 Student's t-test
[truncated: 1,432 more rows]

[truncated: 1 more sheets: Legend]
