# Supplementary material for: Mechanism for microbial population collapse in a fluctuating resource environment
Source: Mol Syst Biol. 2017 Mar 20;13(3):919. doi: 10.15252/msb.20167058 (PMC5371734; doi:10.15252/msb.20167058)
Supplement: Supplementary file 13 — Table EV11 [file MSB-13-919-s013.xlsx]

## Sheet: EGRIN Datasets
Experiment ID	Sample ID	Set ID	stress	source	BioMass	Date	Chip	Pubmed	GEO	Log2 ratios File	controlFactor	treatmentFactor	factorUnit	controlTime	treatmentTime	time	delta.t	isTimeSeries	is1stLast	prevCol
X3.1	3	1	Nitrite	Zhou		2008-12-09	oligo	16751553		MicrobesOnline	0	2.5	mM	0	0	0	9999	TRUE	f	X3.1
X3.2	3	2	Nitrite	Zhou		2008-12-09	oligo	16751553			0	2.5	mM	30	30	30	30	TRUE	m	X3.1
X3.3	3	3	Nitrite	Zhou		2008-12-09	oligo	16751553			0	2.5	mM	60	60	60	30	TRUE	m	X3.2
X3.4	3	4	Nitrite	Zhou		2008-12-09	oligo	16751553			0	2.5	mM	90	90	90	30	TRUE	m	X3.3
X3.5	3	5	Nitrite	Zhou		2008-12-09	oligo	16751553			0	2.5	mM	150	150	150	60	TRUE	m	X3.4
X3.6	3	6	Nitrite	Zhou		2008-12-09	oligo	16751553			0	2.5	mM	240	240	240	90	TRUE	l	X3.5
X6.1	6	1	Salt:NaCl	Zhou		2006-12-05	oligo			MicrobesOnline	500	500	mM	0	30	30	9999	TRUE	f	X6.1
X6.10	6	1	Salt:NaCl	Zhou		2006-12-05	oligo				0	500	mM	60	60	60	30	TRUE	m	X6.9
X6.2	6	2	Salt:NaCl	Zhou		2006-12-05	oligo				500	500	mM	0	60	60	30	TRUE	m	X6.1
X6.3	6	3	Salt:NaCl	Zhou		2006-12-05	oligo				500	500	mM	0	120	120	60	TRUE	m	X6.2
X6.4	6	4	Salt:NaCl	Zhou		2006-12-05	oligo				500	500	mM	0	240	240	120	TRUE	l	X6.3
X6.5	6	5	Salt:NaCl	Zhou		2006-12-05	oligo				250	250	mM	0	15	15	9999	TRUE	f	X6.4
X6.6	6	6	Salt:NaCl	Zhou		2006-12-05	oligo				250	250	mM	0	60	60	45	TRUE	m	X6.5
X6.7	6	7	Salt:NaCl	Zhou		2006-12-05	oligo				250	250	mM	0	120	120	60	TRUE	m	X6.6
X6.8	6	8	Salt:NaCl	Zhou		2006-12-05	oligo				250	250	mM	0	240	240	120	TRUE	l	X6.7
X6.9	6	9	Salt:NaCl	Zhou		2006-12-05	oligo				0	500	mM	30	30	30	9999	TRUE	f	X6.9
X6.11	6	11	Salt:NaCl	Zhou		2006-12-05	oligo				0	500	mM	120	120	120	60	TRUE	m	X6.10
X6.12	6	12	Salt:NaCl	Zhou		2006-12-05	oligo				0	500	mM	240	240	240	120	TRUE	l	X6.11
X6.13	6	13	Salt:NaCl	Zhou		2006-12-05	oligo				0	250	mM	15	15	15	9999	TRUE	f	X6.13
X6.14	6	14	Salt:NaCl	Zhou		2006-12-05	oligo				0	250	mM	60	60	60	45	TRUE	m	X6.13
X6.15	6	15	Salt:NaCl	Zhou		2006-12-05	oligo				0	250	mM	120	120	120	60	TRUE	m	X6.14
X6.16	6	16	Salt:NaCl	Zhou		2006-12-05	oligo				0	250	mM	240	240	240	120	TRUE	l	X6.15
X14.1	14	1	Salt:NaCl	Qiang He, Dr. Zhou Lab, ORNL	E28 Dr Hazen Lab, LBNL	2008-09-08	oligo			MicrobesOnline	0	250	mM	0	0	0	9999	TRUE	f	X14.1
X14.10	14	1	Salt:NaCl	Qiang He, Dr. Zhou Lab, ORNL	E28 Dr Hazen Lab, LBNL	2008-09-08	oligo				0	0	mM	0	30	30	9999	TRUE	f	X14.10
X14.2	14	2	Salt:NaCl	Qiang He, Dr. Zhou Lab, ORNL	E28 Dr Hazen Lab, LBNL	2008-09-08	oligo				0	250	mM	30	30	30	30	TRUE	m	X14.1
X14.3	14	3	Salt:NaCl	Qiang He, Dr. Zhou Lab, ORNL	E28 Dr Hazen Lab, LBNL	2008-09-08	oligo				0	250	mM	60	60	60	30	TRUE	m	X14.2
X14.4	14	4	Salt:NaCl	Qiang He, Dr. Zhou Lab, ORNL	E28 Dr Hazen Lab, LBNL	2008-09-08	oligo				0	250	mM	120	120	120	60	TRUE	m	X14.3
X14.5	14	5	Salt:NaCl	Qiang He, Dr. Zhou Lab, ORNL	E28 Dr Hazen Lab, LBNL	2008-09-08	oligo				0	250	mM	240	240	240	120	TRUE	l	X14.4
X14.6	14	6	Salt:NaCl	Qiang He, Dr. Zhou Lab, ORNL	E28 Dr Hazen Lab, LBNL	2008-09-08	oligo				0	250	mM	0	30	30	9999	TRUE	f	X14.6
X14.7	14	7	Salt:NaCl	Qiang He, Dr. Zhou Lab, ORNL	E28 Dr Hazen Lab, LBNL	2008-09-08	oligo				0	250	mM	0	60	60	30	TRUE	m	X14.6
X14.8	14	8	Salt:NaCl	Qiang He, Dr. Zhou Lab, ORNL	E28 Dr Hazen Lab, LBNL	2008-09-08	oligo				0	250	mM	0	120	120	60	TRUE	m	X14.7
X14.9	14	9	Salt:NaCl	Qiang He, Dr. Zhou Lab, ORNL	E28 Dr Hazen Lab, LBNL	2008-09-08	oligo				0	250	mM	0	240	240	120	TRUE	l	X14.8
X14.11	14	11	Salt:NaCl	Qiang He, Dr. Zhou Lab, ORNL	E28 Dr Hazen Lab, LBNL	2008-09-08	oligo				0	0	mM	0	60	60	30	TRUE	m	X14.10
X14.12	14	12	Salt:NaCl	Qiang He, Dr. Zhou Lab, ORNL	E28 Dr Hazen Lab, LBNL	2008-09-08	oligo				0	0	mM	0	120	120	60	TRUE	m	X14.11
X14.13	14	13	Salt:NaCl	Qiang He, Dr. Zhou Lab, ORNL	E28 Dr Hazen Lab, LBNL	2008-09-08	oligo				0	0	mM	0	240	240	120	TRUE	l	X14.12
X15.1	15	1	Salt:NaCl	Exp14 (as control) VS Exp6 (as treatment)		2007-10-23	oligo			MicrobesOnline	250	250	mM	0	0	9999	9999	FALSE	e	X15.1
X15.2	15	2	Salt:NaCl	Exp14 (as control) VS Exp6 (as treatment)		2007-10-23	oligo				250	250	mM	120	120	9999	9999	FALSE	e	X15.2
X16.1	16	1	Oxygen	Qiang He, Dr Zhou Lab, ORNL	E29 Dr Hazen Lab, LBNL	2008-09-08	oligo			MicrobesOnline	500	500	ppm	0	30	30	9999	TRUE	f	X16.1
X16.10	16	1	Oxygen	Qiang He, Dr Zhou Lab, ORNL	E29 Dr Hazen Lab, LBNL	2008-09-08	oligo				500	0	ppm	0	60	60	30	TRUE	m	X16.9
X16.2	16	2	Oxygen	Qiang He, Dr Zhou Lab, ORNL	E29 Dr Hazen Lab, LBNL	2008-09-08	oligo				500	500	ppm	0	60	60	30	TRUE	m	X16.1
X16.20	16	2	Oxygen	Qiang He, Dr Zhou Lab, ORNL	E29 Dr Hazen Lab, LBNL	2008-09-08	oligo				0	500	ppm	0	240	240	120	TRUE	l	X16.19
X16.3	16	3	Oxygen	Qiang He, Dr Zhou Lab, ORNL	E29 Dr Hazen Lab, LBNL	2008-09-08	oligo				500	500	ppm	0	120	120	60	TRUE	m	X16.2
X16.4	16	4	Oxygen	Qiang He, Dr Zhou Lab, ORNL	E29 Dr Hazen Lab, LBNL	2008-09-08	oligo				500	500	ppm	0	240	240	120	TRUE	l	X16.3
X16.5	16	5	Oxygen	Qiang He, Dr Zhou Lab, ORNL	E29 Dr Hazen Lab, LBNL	2008-09-08	oligo				0	500	ppm	30	30	30	9999	TRUE	f	X16.5
X16.6	16	6	Oxygen	Qiang He, Dr Zhou Lab, ORNL	E29 Dr Hazen Lab, LBNL	2008-09-08	oligo				0	500	ppm	60	60	60	30	TRUE	m	X16.5
X16.7	16	7	Oxygen	Qiang He, Dr Zhou Lab, ORNL	E29 Dr Hazen Lab, LBNL	2008-09-08	oligo				0	500	ppm	120	120	120	60	TRUE	m	X16.6
X16.8	16	8	Oxygen	Qiang He, Dr Zhou Lab, ORNL	E29 Dr Hazen Lab, LBNL	2008-09-08	oligo				0	500	ppm	240	240	240	120	TRUE	l	X16.7
X16.9	16	9	Oxygen	Qiang He, Dr Zhou Lab, ORNL	E29 Dr Hazen Lab, LBNL	2008-09-08	oligo				500	0	ppm	0	30	30	9999	TRUE	f	X16.9
X16.11	16	11	Oxygen	Qiang He, Dr Zhou Lab, ORNL	E29 Dr Hazen Lab, LBNL	2008-09-08	oligo				500	0	ppm	0	120	120	60	TRUE	m	X16.10
X16.12	16	12	Oxygen	Qiang He, Dr Zhou Lab, ORNL	E29 Dr Hazen Lab, LBNL	2008-09-08	oligo				500	0	ppm	0	240	240	120	TRUE	l	X16.11
X16.13	16	13	Oxygen	Qiang He, Dr Zhou Lab, ORNL	E29 Dr Hazen Lab, LBNL	2008-09-08	oligo				0	0	ppm	0	30	30	9999	TRUE	f	X16.13
X16.14	16	14	Oxygen	Qiang He, Dr Zhou Lab, ORNL	E29 Dr Hazen Lab, LBNL	2008-09-08	oligo				0	0	ppm	0	60	60	30	TRUE	m	X16.13
X16.15	16	15	Oxygen	Qiang He, Dr Zhou Lab, ORNL	E29 Dr Hazen Lab, LBNL	2008-09-08	oligo				0	0	ppm	0	120	120	60	TRUE	m	X16.14
X16.16	16	16	Oxygen	Qiang He, Dr Zhou Lab, ORNL	E29 Dr Hazen Lab, LBNL	2008-09-08	oligo				0	0	ppm	0	240	240	120	TRUE	l	X16.15
X16.17	16	17	Oxygen	Qiang He, Dr Zhou Lab, ORNL	E29 Dr Hazen Lab, LBNL	2008-09-08	oligo				0	500	ppm	0	30	30	9999	TRUE	f	X16.17
X16.18	16	18	Oxygen	Qiang He, Dr Zhou Lab, ORNL	E29 Dr Hazen Lab, LBNL	2008-09-08	oligo				0	500	ppm	0	60	60	30	TRUE	m	X16.17
X16.19	16	19	Oxygen	Qiang He, Dr Zhou Lab, ORNL	E29 Dr Hazen Lab, LBNL	2008-09-08	oligo				0	500	ppm	0	120	120	60	TRUE	m	X16.18
X17.1	17	1	Co-culture	Sergey Solyar, Zhili He, Zhou		2009-02-23	oligo			MicrobesOnline	Sulfur-limited	Co-culture with M. maripaludis		continuous culture at 24 hr retention time	continuous culture at 24 hr retention time	9999	9999	FALSE	e	X17.1
X19.1	19	1	Nitrate	Qiang He, Dr Zhou Lab, ORNL	E30 Dr Hazen Lab, LBNL	2008-09-08	oligo			MicrobesOnline	0	3500	ppm	120	120	9999	9999	FALSE	e	X19.1
X20.1	20	1	Salt:NaCl	Qiang He, Dr Zhou Lab, ORNL	E31 Dr Hazen Lab, LBNL	2008-09-08	oligo	16707698	GSE4510	MicrobesOnline	0	0	mM	0	120	9999	9999	FALSE	e	X20.1
X20.2	20	2	Salt:NaCl	Qiang He, Dr Zhou Lab, ORNL	E31 Dr Hazen Lab, LBNL	2008-09-08	oligo	16707698	GSE4510		250	250	mM	0	120	9999	9999	FALSE	e	X20.2
X20.3	20	3	Salt:NaCl	Qiang He, Dr Zhou Lab, ORNL	E31 Dr Hazen Lab, LBNL	2008-09-08	oligo	16707698	GSE4510		0	250	mM	120	120	9999	9999	FALSE	e	X20.3
X22.1	22	1	Salt adaptation	Zhili He, Dr Zhou Lab, ORNL		2008-06-23	oligo			MicrobesOnline	0	100	mM			9999	9999	FALSE	e	X22.1
X22.2	22	2	Salt adaptation	Zhili He, Dr Zhou Lab, ORNL		2008-06-23	oligo				0	250	mM			9999	9999	FALSE	e	X22.2
X22.3	22	3	Salt adaptation	Zhili He, Dr Zhou Lab, ORNL		2008-06-23	oligo				0	500	mM			9999	9999	FALSE	e	X22.3
X23.1	23	1	Nitrate	Qiang He, Dr Zhou Lab, ORNL	E34 Dr Hazen Lab, LBNL	2010-03-09	oligo		GSE20079	MicrobesOnline	0	6500	ppm	0	0	0	9999	TRUE	f	X23.1
X23.2	23	2	Nitrate	Qiang He, Dr Zhou Lab, ORNL	E34 Dr Hazen Lab, LBNL	2010-03-09	oligo		GSE20079		0	6500	ppm	30	30	30	30	TRUE	m	X23.1
X23.3	23	3	Nitrate	Qiang He, Dr Zhou Lab, ORNL	E34 Dr Hazen Lab, LBNL	2010-03-09	oligo		GSE20079		0	6500	ppm	60	60	60	30	TRUE	m	X23.2
X23.4	23	4	Nitrate	Qiang He, Dr Zhou Lab, ORNL	E34 Dr Hazen Lab, LBNL	2010-03-09	oligo		GSE20079		0	6500	ppm	120	120	120	60	TRUE	m	X23.3
X23.5	23	5	Nitrate	Qiang He, Dr Zhou Lab, ORNL	E34 Dr Hazen Lab, LBNL	2010-03-09	oligo		GSE20079		0	6500	ppm	240	240	240	120	TRUE	l	X23.4
X23.6	23	6	Nitrate	Qiang He, Dr Zhou Lab, ORNL	E34 Dr Hazen Lab, LBNL	2010-03-09	oligo		GSE20079		0	6500	ppm	0	30	30	9999	TRUE	f	X23.6
X23.7	23	7	Nitrate	Qiang He, Dr Zhou Lab, ORNL	E34 Dr Hazen Lab, LBNL	2010-03-09	oligo		GSE20079		0	6500	ppm	0	60	60	30	TRUE	m	X23.6
X23.8	23	8	Nitrate	Qiang He, Dr Zhou Lab, ORNL	E34 Dr Hazen Lab, LBNL	2010-03-09	oligo		GSE20079		0	6500	ppm	0	120	120	60	TRUE	l	X23.7
X23.9	23	9	Nitrate	Qiang He, Dr Zhou Lab, ORNL	E34 Dr Hazen Lab, LBNL	2010-03-09	oligo		GSE20079		0	6500	ppm	0	240	240	240	TRUE	l	X23.4
X24.1	24	1	Heat shock	Qiang He, Dr Zhou Lab, ORNL		2008-09-08	oligo	6484192		MicrobesOnline	37	50	Celsius	0	15	15	9999	TRUE	f	X24.1
X24.10	24	1	Heat shock	Qiang He, Dr Zhou Lab, ORNL		2008-09-08	oligo	6484192			37	50	Celsius	120	120	120	30	TRUE	l	X24.9
X24.2	24	2	Heat shock	Qiang He, Dr Zhou Lab, ORNL		2008-09-08	oligo	6484192			37	50	Celsius	0	30	30	15	TRUE	m	X24.1
X24.3	24	3	Heat shock	Qiang He, Dr Zhou Lab, ORNL		2008-09-08	oligo	6484192			37	50	Celsius	0	60	60	30	TRUE	m	X24.2
X24.4	24	4	Heat shock	Qiang He, Dr Zhou Lab, ORNL		2008-09-08	oligo	6484192			37	50	Celsius	0	90	90	30	TRUE	m	X24.3
X24.5	24	5	Heat shock	Qiang He, Dr Zhou Lab, ORNL		2008-09-08	oligo	6484192			37	50	Celsius	0	120	120	30	TRUE	l	X24.4
X24.6	24	6	Heat shock	Qiang He, Dr Zhou Lab, ORNL		2008-09-08	oligo	6484192			37	50	Celsius	15	15	15	9999	TRUE	f	X24.6
X24.7	24	7	Heat shock	Qiang He, Dr Zhou Lab, ORNL		2008-09-08	oligo	6484192			37	50	Celsius	30	30	30	15	TRUE	m	X24.6
X24.8	24	8	Heat shock	Qiang He, Dr Zhou Lab, ORNL		2008-09-08	oligo	6484192			37	50	Celsius	60	60	60	30	TRUE	m	X24.7
X24.9	24	9	Heat shock	Qiang He, Dr Zhou Lab, ORNL		2008-09-08	oligo	6484192			37	50	Celsius	90	90	90	30	TRUE	m	X24.8
X25.1	25	1	Cold shock	Qiang He, Dr Zhou Lab, ORNL	E36 Dr Hazen Lab, LBNL	2008-09-08	oligo			MicrobesOnline	30	8	Celsius	60	60	60	60	TRUE	f	X25.1
X25.2	25	2	Cold shock	Qiang He, Dr Zhou Lab, ORNL	E36 Dr Hazen Lab, LBNL	2008-09-08	oligo				30	8	Celsius	120	120	120	60	TRUE	m	X25.1
X25.3	25	3	Cold shock	Qiang He, Dr Zhou Lab, ORNL	E36 Dr Hazen Lab, LBNL	2008-09-08	oligo				30	8	Celsius	240	240	240	120	TRUE	l	X25.2
X26.1	26	1	Exponential vs. stationary	Matthew Fields, Qiang He, Dr Zhou Lab, ORNL		2008-09-08	oligo			MicrobesOnline	Exponential	Stationary				9999	9999	FALSE	e	X26.1
X27.1	27	1	Exponential vs. stationary	Matthew Fields, Qiang He, Dr Zhou Lab, ORNL		2008-12-09	oligo	16885312		MicrobesOnline	T1	T2		T1	T2	9999	9999	FALSE	e	X27.1
X27.10	27	1	Exponential vs. stationary	Matthew Fields, Qiang He, Dr Zhou Lab, ORNL		2008-12-09	oligo	16885312			T4	T2		T4	T2	9999	9999	FALSE	e	X27.10
X27.2	27	2	Exponential vs. stationary	Matthew Fields, Qiang He, Dr Zhou Lab, ORNL		2008-12-09	oligo	16885312			T1	T3		T1	T3	9999	9999	FALSE	e	X27.2
X27.3	27	3	Exponential vs. stationary	Matthew Fields, Qiang He, Dr Zhou Lab, ORNL		2008-12-09	oligo	16885312			T1	T4		T1	T4	9999	9999	FALSE	e	X27.3
X27.4	27	4	Exponential vs. stationary	Matthew Fields, Qiang He, Dr Zhou Lab, ORNL		2008-12-09	oligo	16885312			T1	T5		T1	T5	9999	9999	FALSE	e	X27.4
X27.5	27	5	Exponential vs. stationary	Matthew Fields, Qiang He, Dr Zhou Lab, ORNL		2008-12-09	oligo	16885312			T1	T6		T1	T6	9999	9999	FALSE	e	X27.5
X27.6	27	6	Exponential vs. stationary	Matthew Fields, Qiang He, Dr Zhou Lab, ORNL		2008-12-09	oligo	16885312			T1	T7		T1	T7	9999	9999	FALSE	e	X27.6
X27.7	27	7	Exponential vs. stationary	Matthew Fields, Qiang He, Dr Zhou Lab, ORNL		2008-12-09	oligo	16885312			T1	T8		T1	T8	9999	9999	FALSE	e	X27.7
X27.8	27	8	Exponential vs. stationary	Matthew Fields, Qiang He, Dr Zhou Lab, ORNL		2008-12-09	oligo	16885312			T1	T9		T1	T9	9999	9999	FALSE	e	X27.8
X27.9	27	9	Exponential vs. stationary	Matthew Fields, Qiang He, Dr Zhou Lab, ORNL		2008-12-09	oligo	16885312			T4	T1		T4	T1	9999	9999	FALSE	e	X27.9
X27.11	27	11	Exponential vs. stationary	Matthew Fields, Qiang He, Dr Zhou Lab, ORNL		2008-12-09	oligo	16885312			T4	T3		T4	T3	9999	9999	FALSE	e	X27.11
X27.12	27	12	Exponential vs. stationary	Matthew Fields, Qiang He, Dr Zhou Lab, ORNL		2008-12-09	oligo	16885312			T4	T5		T4	T5	9999	9999	FALSE	e	X27.12
X27.13	27	13	Exponential vs. stationary	Matthew Fields, Qiang He, Dr Zhou Lab, ORNL		2008-12-09	oligo	16885312			T4	T6		T4	T6	9999	9999	FALSE	e	X27.13
X27.14	27	14	Exponential vs. stationary	Matthew Fields, Qiang He, Dr Zhou Lab, ORNL		2008-12-09	oligo	16885312			T4	T7		T4	T7	9999	9999	FALSE	e	X27.14
X27.15	27	15	Exponential vs. stationary	Matthew Fields, Qiang He, Dr Zhou Lab, ORNL		2008-12-09	oligo	16885312			T4	T8		T4	T8	9999	9999	FALSE	e	X27.15
X27.16	27	16	Exponential vs. stationary	Matthew Fields, Qiang He, Dr Zhou Lab, ORNL		2008-12-09	oligo	16885312			T4	T9		T4	T9	9999	9999	FALSE	e	X27.16
X28.1	28	1	Oxygen	Qiang He, Dr Zhou Lab, ORNL	E35 Hazen Lab, LBNL	2008-09-08	oligo	17545284	GSE7816	MicrobesOnline	0	1000	ppm	60	60	60	60	TRUE	f	X28.1
X28.2	28	2	Oxygen	Qiang He, Dr Zhou Lab, ORNL	E35 Hazen Lab, LBNL	2008-09-08	oligo	17545284	GSE7816		0	1000	ppm	120	120	120	60	TRUE	m	X28.1
X28.3	28	3	Oxygen	Qiang He, Dr Zhou Lab, ORNL	E35 Hazen Lab, LBNL	2008-09-08	oligo	17545284	GSE7816		0	1000	ppm	240	240	240	120	TRUE	l	X28.2
X30.1	30	1	Nitrate	Qiang He, Dr Zhou Lab, ORNL	E37 Hazen Lab	2008-09-08	oligo			MicrobesOnline	0	6500	ppm	0	0	0	9999	TRUE	f	X30.1
X30.2	30	2	Nitrate	Qiang He, Dr Zhou Lab, ORNL	E37 Hazen Lab	2008-09-08	oligo				0	0	ppm	0	240	240	9999	FALSE	e	X30.2
X30.3	30	3	Nitrate	Qiang He, Dr Zhou Lab, ORNL	E37 Hazen Lab	2008-09-08	oligo				0	6500	ppm	240	240	240	240	TRUE	l	X30.1
X30.4	30	4	Nitrate	Qiang He, Dr Zhou Lab, ORNL	E37 Hazen Lab	2008-09-08	oligo				6500	6500	ppm	0	240	240	9999	FALSE	e	X30.4
X31.1	31	1	Salt:NaCl	Zhili He, Dr Zhou Lab, ORNL		2008-09-08	oligo			MicrobesOnline	0	NaCl 250	MM	0	30	30	9999	FALSE	e	X31.1
X31.2	31	2	Salt:NaCl	Zhili He, Dr Zhou Lab, ORNL		2008-09-08	oligo				0	Sorbitol 500	MM	0	30	30	9999	FALSE	e	X31.2
X31.3	31	3	Salt:NaCl	Zhili He, Dr Zhou Lab, ORNL		2008-09-08	oligo				Sorbitol 500	NaCl 250	MM	30	30	30	9999	FALSE	e	X31.3
X32.1	32	1	Oxygen	Qiang He, Dr Zhou Lab, ORNL	E41 LBNL	2008-09-08	oligo			MicrobesOnline	0	0	ppm	0	240	240	9999	FALSE	e	X32.1
X32.2	32	2	Oxygen	Qiang He, Dr Zhou Lab, ORNL	E41 LBNL	2008-09-08	oligo				0	1000	ppm	240	240	240	9999	FALSE	e	X32.2
X32.3	32	3	Oxygen	Qiang He, Dr Zhou Lab, ORNL	E41 LBNL	2008-09-08	oligo				1000	1000	ppm	0	240	240	9999	FALSE	e	X32.3
X33.1	33	1	Salt:KCl	Qiang He, Dr Zhou Lab, ORNL	E39 LBNL	2008-09-08	oligo	16707698	GSE4515	MicrobesOnline	0	250	mM	0	0	0	9999	TRUE	f	X33.1
X33.2	33	2	Salt:KCl	Qiang He, Dr Zhou Lab, ORNL	E39 LBNL	2008-09-08	oligo	16707698	GSE4515		0	250	mM	30	30	30	30	TRUE	m	X33.1
X33.3	33	3	Salt:KCl	Qiang He, Dr Zhou Lab, ORNL	E39 LBNL	2008-09-08	oligo	16707698	GSE4515		0	250	mM	60	60	60	30	TRUE	m	X33.2
X33.4	33	4	Salt:KCl	Qiang He, Dr Zhou Lab, ORNL	E39 LBNL	2008-09-08	oligo	16707698	GSE4515		0	250	mM	120	120	120	60	TRUE	m	X33.3
X33.5	33	5	Salt:KCl	Qiang He, Dr Zhou Lab, ORNL	E39 LBNL	2008-09-08	oligo	16707698	GSE4515		0	250	mM	240	240	240	120	TRUE	l	X33.4
X37.1	37	1	pH	Qiang He, Dr Zhou Lab, ORNL	E40 LBNL	2011-01-27	oligo	17921288	GSE8197	MicrobesOnline	pH7	pH10		0	0	0	9999	TRUE	f	X37.1
X37.2	37	2	pH	Qiang He, Dr Zhou Lab, ORNL	E40 LBNL	2011-01-27	oligo	17921288	GSE8197		pH7	pH10		30	30	30	30	TRUE	m	X37.1
X37.3	37	3	pH	Qiang He, Dr Zhou Lab, ORNL	E40 LBNL	2011-01-27	oligo	17921288	GSE8197		pH7	pH10		60	60	60	30	TRUE	m	X37.2
X37.4	37	4	pH	Qiang He, Dr Zhou Lab, ORNL	E40 LBNL	2011-01-27	oligo	17921288	GSE8197		pH7	pH10		120	120	120	60	TRUE	m	X37.3
X37.5	37	5	pH	Qiang He, Dr Zhou Lab, ORNL	E40 LBNL	2011-01-27	oligo	17921288	GSE8197		pH7	pH10		240	240	240	120	TRUE	l	X37.4
X37.6	37	6	pH	Qiang He, Dr Zhou Lab, ORNL	E40 LBNL	2011-01-27	oligo	17921288	GSE8197		pH7	pH10		0	30	30	9999	TRUE	f	X37.6
X37.7	37	7	pH	Qiang He, Dr Zhou Lab, ORNL	E40 LBNL	2011-01-27	oligo	17921288	GSE8197		pH7	pH10		0	60	60	30	TRUE	m	X37.6
X37.8	37	8	pH	Qiang He, Dr Zhou Lab, ORNL	E40 LBNL	2011-01-27	oligo	17921288	GSE8197		pH7	pH10		0	120	120	60	TRUE	m	X37.7
X37.9	37	9	pH	Qiang He, Dr Zhou Lab, ORNL	E40 LBNL	2011-01-27	oligo	17921288	GSE8197		pH7	pH10		0	240	240	120	TRUE	l	X37.8
X38.1	38	1	pH	Qiang He, Dr Zhou Lab, ORNL	E42 LBNL	2008-09-08	oligo			MicrobesOnline	pH7	pH5.5		0	0	0	9999	TRUE	f	X38.1
X38.2	38	2	pH	Qiang He, Dr Zhou Lab, ORNL	E42 LBNL	2008-09-08	oligo				pH7	pH5.5		60	60	60	60	TRUE	m	X38.1
X38.3	38	3	pH	Qiang He, Dr Zhou Lab, ORNL	E42 LBNL	2008-09-08	oligo				pH7	pH5.5		120	120	120	60	TRUE	m	X38.2
X38.4	38	4	pH	Qiang He, Dr Zhou Lab, ORNL	E42 LBNL	2008-09-08	oligo				pH7	pH5.5		240	240	240	120	TRUE	l	X38.3
X38.5	38	5	pH	Qiang He, Dr Zhou Lab, ORNL	E42 LBNL	2008-09-08	oligo				pH7	pH5.5		0	60	60	9999	TRUE	f	X38.5
X38.6	38	6	pH	Qiang He, Dr Zhou Lab, ORNL	E42 LBNL	2008-09-08	oligo				pH7	pH5.5		0	120	120	60	TRUE	m	X38.5
X38.7	38	7	pH	Qiang He, Dr Zhou Lab, ORNL	E42 LBNL	2008-09-08	oligo				pH7	pH5.5		0	240	240	120	TRUE	l	X38.6
X41.1	41	1	Chromium	Qiang He, Dr Zhou Lab, ORNL	E47 LBNL	2008-09-08	oligo			MicrobesOnline	0	0.55	mM	0	0	0	9999	TRUE	f	X41.1
X41.2	41	2	Chromium	Qiang He, Dr Zhou Lab, ORNL	E47 LBNL	2008-09-08	oligo				0	0.55	mM	30	30	30	30	TRUE	m	X41.1
X41.3	41	3	Chromium	Qiang He, Dr Zhou Lab, ORNL	E47 LBNL	2008-09-08	oligo				0	0.55	mM	60	60	60	30	TRUE	m	X41.2
X41.4	41	4	Chromium	Qiang He, Dr Zhou Lab, ORNL	E47 LBNL	2008-09-08	oligo				0	0.55	mM	120	120	120	60	TRUE	l	X41.3
X41.5	41	5	Chromium	Qiang He, Dr Zhou Lab, ORNL	E47 LBNL	2008-09-08	oligo				0	0.55	mM	0	30	30	9999	TRUE	f	X41.5
X41.6	41	6	Chromium	Qiang He, Dr Zhou Lab, ORNL	E47 LBNL	2008-09-08	oligo				0	0.55	mM	0	60	60	30	TRUE	m	X41.5
X41.7	41	7	Chromium	Qiang He, Dr Zhou Lab, ORNL	E47 LBNL	2008-09-08	oligo				0	0.55	mM	0	120	120	60	TRUE	l	X41.6
X42.1	42	1	Nitrate	Qiang He, Dr Zhou Lab, ORNL	E48 LBNL	2008-09-08	oligo			MicrobesOnline	0	6500	ppm	0	0	0	9999	TRUE	f	X42.1
X42.2	42	2	Nitrate	Qiang He, Dr Zhou Lab, ORNL	E48 LBNL	2008-09-08	oligo				0	6500	ppm	240	240	240	240	TRUE	m	X42.1
X42.3	42	3	Nitrate	Qiang He, Dr Zhou Lab, ORNL	E48 LBNL	2008-09-08	oligo				0	6500	ppm	480	480	480	240	TRUE	l	X42.2
X42.4	42	4	Nitrate	Qiang He, Dr Zhou Lab, ORNL	E48 LBNL	2008-09-08	oligo				6500	6500	ppm	0	240	240	9999	TRUE	f	X42.4
X42.5	42	5	Nitrate	Qiang He, Dr Zhou Lab, ORNL	E48 LBNL	2008-09-08	oligo				6500	6500	ppm	0	480	480	240	TRUE	l	X42.4
X56.1	56	1	Mutant	Chris Hemme, ORNL	E56 LBNL	2008-09-08	oligo			MicrobesOnline	wt DvH, LS4D (60 uM Fe)	JW707, fur mutant, LS4D (60 uM Fe)		0	0	9999	9999	FALSE	e	X56.1
X56.2	56	2	Mutant	Chris Hemme, ORNL	E56 LBNL	2008-09-08	oligo				wt DvH, LS4D (60 uM Fe)	JW707, fur mutant, LS4D (60 uM Fe)		300	1080	9999	9999	FALSE	e	X56.2
X56.3	56	3	Mutant	Chris Hemme, ORNL	E56 LBNL	2008-09-08	oligo				wt DvH, LS4D (60 uM Fe)	wt DvH, LS4D (60 uM Fe)		0	300	9999	9999	FALSE	e	X56.3
X56.4	56	4	Mutant	Chris Hemme, ORNL	E56 LBNL	2008-09-08	oligo				JW707, fur mutant, LS4D (60 uM Fe)	JW707, fur mutant, LS4D (60 uM Fe)		0	1080	9999	9999	FALSE	e	X56.4
X57.1	57	1	Iron-limited	Chris Hemme, ORNL	E66 LBNL	2008-09-08	oligo			MicrobesOnline	wt DvH, LS4D (5 uM Fe)	JW707, fur mutant, LS4D (5 uM Fe)		0	0	9999	9999	FALSE	e	X57.1
X57.2	57	2	Iron-limited	Chris Hemme, ORNL	E66 LBNL	2008-09-08	oligo				wt DvH, LS4D (5 uM Fe)	JW707, fur mutant, LS4D (5 uM Fe)		2370	1530	9999	9999	FALSE	e	X57.2
X57.3	57	3	Iron-limited	Chris Hemme, ORNL	E66 LBNL	2008-09-08	oligo				wt DvH, LS4D (5 uM Fe)	wt DvH, LS4D (5 uM Fe)		0	2370	9999	9999	FALSE	e	X57.3
X57.4	57	4	Iron-limited	Chris Hemme, ORNL	E66 LBNL	2008-09-08	oligo				JW707, fur mutant, LS4D (5 uM Fe)	JW707, fur mutant, LS4D (5 uM Fe)		0	1530	9999	9999	FALSE	e	X57.4
X59.1	59	1	Chromium	Zamin Koo Yang, ORNL	E71 LBNL	2008-09-08	oligo			MicrobesOnline	0	0.45	mM	0	0	0	9999	TRUE	f	X59.1
X59.2	59	2	Chromium	Zamin Koo Yang, ORNL	E71 LBNL	2008-09-08	oligo				0	0.45	mM	30	30	30	30	TRUE	m	X59.1
X59.3	59	3	Chromium	Zamin Koo Yang, ORNL	E71 LBNL	2008-09-08	oligo				0	0.45	mM	60	60	60	30	TRUE	m	X59.2
X59.4	59	4	Chromium	Zamin Koo Yang, ORNL	E71 LBNL	2008-09-08	oligo				0	0.45	mM	120	120	120	60	TRUE	m	X59.3
X59.5	59	5	Chromium	Zamin Koo Yang, ORNL	E71 LBNL	2008-09-08	oligo				0	0.45	mM	240	240	240	120	TRUE	l	X59.4
X59.6	59	6	Chromium	Zamin Koo Yang, ORNL	E71 LBNL	2008-09-08	oligo				0	0.45	mM	0	30	30	9999	TRUE	f	X59.6
X59.7	59	7	Chromium	Zamin Koo Yang, ORNL	E71 LBNL	2008-09-08	oligo				0	0.45	mM	0	60	60	30	TRUE	m	X59.6
X59.8	59	8	Chromium	Zamin Koo Yang, ORNL	E71 LBNL	2008-09-08	oligo				0	0.45	mM	0	120	120	60	TRUE	m	X59.7
X59.9	59	9	Chromium	Zamin Koo Yang, ORNL	E71 LBNL	2008-09-08	oligo				0	0.45	mM	0	240	240	120	TRUE	l	X59.8
X60.1	60	1	Oxygen	Zamin Koo Yang, ORNL	E74 LBNL	2008-09-08	oligo			MicrobesOnline	0	oxygen (1,000 ppm)		240	240	9999	9999	FALSE	e	X60.1
X60.2	60	2	Oxygen	Zamin Koo Yang, ORNL	E74 LBNL	2008-09-08	oligo				0	air		240	240	9999	9999	FALSE	e	X60.2
X60.3	60	3	Oxygen	Zamin Koo Yang, ORNL	E74 LBNL	2008-09-08	oligo				air	oxygen (1,000 ppm)		240	240	9999	9999	FALSE	e	X60.3
X65.1	65	1	Mutant	Zamin Koo Yang, ORNL	E75LBNL	2008-09-08	oligo			MicrobesOnline	wt DvH (log phase)	JW708, perR mutant (log phase)		0	0	9999	9999	FALSE	e	X65.1
X65.2	65	2	Mutant	Zamin Koo Yang, ORNL	E75LBNL	2008-09-08	oligo				wt DvH (stationary phase)	JW708, perR mutant (stationary phase)		568	828	9999	9999	FALSE	e	X65.2
X65.3	65	3	Mutant	Zamin Koo Yang, ORNL	E75LBNL	2008-09-08	oligo				wt DvH (log phase)	wt DvH (stationary phase)		0	568	9999	9999	FALSE	e	X65.3
X65.4	65	4	Mutant	Zamin Koo Yang, ORNL	E75LBNL	2008-09-08	oligo				JW708, perR mutant (log phase)	JW708, perR mutant (stationary phase)		0	828	9999	9999	FALSE	e	X65.4
X71.1	71	1	Nitrate	Zamin Koo Yang, ORNL	E90LBNL	2008-09-08	oligo		GSE20092	MicrobesOnline	JW707, no nitrate, 0 min	JW707, 6500 ppm nitrate, 0 min		0	0	0	9999	TRUE	f	X71.1
X71.2	71	2	Nitrate	Zamin Koo Yang, ORNL	E90LBNL	2008-09-08	oligo		GSE20092		JW707, no nitrate,	JW707, 6500 ppm nitrate,		30	30	30	30	TRUE	m	X71.1
X71.3	71	3	Nitrate	Zamin Koo Yang, ORNL	E90LBNL	2008-09-08	oligo		GSE20092		JW707, no nitrate,	JW707, 6500 ppm nitrate,		60	60	60	30	TRUE	m	X71.2
X71.4	71	4	Nitrate	Zamin Koo Yang, ORNL	E90LBNL	2008-09-08	oligo		GSE20092		JW707, no nitrate,	JW707, 6500 ppm nitrate,		120	120	120	60	TRUE	m	X71.3
X71.5	71	5	Nitrate	Zamin Koo Yang, ORNL	E90LBNL	2008-09-08	oligo		GSE20092		JW707, no nitrate,	JW707, 6500 ppm nitrate,		240	240	240	120	TRUE	l	X71.4
X71.6	71	6	Nitrate	Zamin Koo Yang, ORNL	E90LBNL	2008-09-08	oligo		GSE20092		JW707, no nitrate, 0 min	JW707, 6500 ppm nitrate,		0	30	30	9999	TRUE	f	X71.6
X71.7	71	7	Nitrate	Zamin Koo Yang, ORNL	E90LBNL	2008-09-08	oligo		GSE20092		JW707, no nitrate, 0 min	JW707, 6500 ppm nitrate,		0	60	60	30	TRUE	m	X71.6
X71.8	71	8	Nitrate	Zamin Koo Yang, ORNL	E90LBNL	2008-09-08	oligo		GSE20092		JW707, no nitrate, 0 min	JW707, 6500 ppm nitrate,		0	120	120	60	TRUE	m	X71.7
X71.9	71	9	Nitrate	Zamin Koo Yang, ORNL	E90LBNL	2008-09-08	oligo		GSE20092		JW707, no nitrate, 0 min	JW707, 6500 ppm nitrate,		0	240	240	120	TRUE	l	X71.8
X72.1	72	1	Salt:NaCl	Zamin Koo Yang, ORNL	E91LBNL	2008-09-08	oligo			MicrobesOnline	JW707, no NaCl, 0 min	JW707, 250 mM NaCl, 0 min		0	0	0	9999	TRUE	f	X72.1
X72.2	72	2	Salt:NaCl	Zamin Koo Yang, ORNL	E91LBNL	2008-09-08	oligo				JW707, no NaCl,	JW707, 250 mM NaCl,		30	30	30	30	TRUE	m	X72.1
X72.3	72	3	Salt:NaCl	Zamin Koo Yang, ORNL	E91LBNL	2008-09-08	oligo				JW707, no NaCl,	JW707, 250 mM NaCl,		60	60	60	30	TRUE	m	X72.2
X72.4	72	4	Salt:NaCl	Zamin Koo Yang, ORNL	E91LBNL	2008-09-08	oligo				JW707, no NaCl,	JW707, 250 mM NaCl,		120	120	120	60	TRUE	m	X72.3
X72.5	72	5	Salt:NaCl	Zamin Koo Yang, ORNL	E91LBNL	2008-09-08	oligo				JW707, no NaCl,	JW707, 250 mM NaCl,		240	240	240	120	TRUE	l	X72.4
X72.6	72	6	Salt:NaCl	Zamin Koo Yang, ORNL	E91LBNL	2008-09-08	oligo				JW707, no NaCl, 0 min	JW707, 250 mM NaCl,		0	30	30	9999	TRUE	f	X72.6
X72.7	72	7	Salt:NaCl	Zamin Koo Yang, ORNL	E91LBNL	2008-09-08	oligo				JW707, no NaCl, 0 min	JW707, 250 mM NaCl,		0	60	60	30	TRUE	m	X72.6
X72.8	72	8	Salt:NaCl	Zamin Koo Yang, ORNL	E91LBNL	2008-09-08	oligo				JW707, no NaCl, 0 min	JW707, 250 mM NaCl,		0	120	120	60	TRUE	m	X72.7
X72.9	72	9	Salt:NaCl	Zamin Koo Yang, ORNL	E91LBNL	2008-09-08	oligo				JW707, no NaCl, 0 min	JW707, 250 mM NaCl,		0	240	240	120	TRUE	l	X72.8
X73.1	73	1	Oxygen	Zhou	E4 Dr Hazen Lab, LBNL	2008-09-08	oligo			MicrobesOnline	control	air		0	0	0	9999	TRUE	f	X73.1
X73.2	73	2	Oxygen	Zhou	E4 Dr Hazen Lab, LBNL	2008-09-08	oligo				control	air		0	20	20	20	TRUE	m	X73.1
X73.3	73	3	Oxygen	Zhou	E4 Dr Hazen Lab, LBNL	2008-09-08	oligo				control	air		0	120	120	100	TRUE	m	X73.2
X73.4	73	4	Oxygen	Zhou	E4 Dr Hazen Lab, LBNL	2008-09-08	oligo				control	air		20	20	20	10	TRUE	m	X74.2
X73.5	73	5	Oxygen	Zhou	E4 Dr Hazen Lab, LBNL	2008-09-08	oligo				control	air		120	120	120	90	TRUE	m	X74.3
X74.1	74	1	Oxygen	Zhou	E12 Dr Hazen Lab, LBNL	2008-09-08	oligo	17545284	GSE8196	MicrobesOnline	control	air		0	0	0	9999	TRUE	f	X74.1
X74.2	74	2	Oxygen	Zhou	E12 Dr Hazen Lab, LBNL	2008-09-08	oligo	17545284	GSE8196		control	air		10	10	10	10	TRUE	m	X74.1
X74.3	74	3	Oxygen	Zhou	E12 Dr Hazen Lab, LBNL	2008-09-08	oligo	17545284	GSE8196		control	air		30	30	30	10	TRUE	m	X73.4
X74.4	74	4	Oxygen	Zhou	E12 Dr Hazen Lab, LBNL	2008-09-08	oligo	17545284	GSE8196		control	air		120	120	120	90	TRUE	m	X74.3
X74.5	74	5	Oxygen	Zhou	E12 Dr Hazen Lab, LBNL	2008-09-08	oligo	17545284	GSE8196		control	air		240	240	240	120	TRUE	m	X74.4
X75.1	75	1	Oxygen	Zhou	E16 Dr Hazen Lab, LBNL	2008-09-08	oligo			MicrobesOnline	control	control		0	300	300	9999	FALSE	e
X75.2	75	2	Oxygen	Zhou	E16 Dr Hazen Lab, LBNL	2008-09-08	oligo				control	air		0	300	300	180	TRUE	l	X73.3
X75.3	75	3	Oxygen	Zhou	E16 Dr Hazen Lab, LBNL	2008-09-08	oligo				control	air		300	300	300	60	TRUE	l	X74.5
X86.1	86	1	Oxygen	Zamin Koo Yang, ORNL	E95,E96 LBNL	2010-01-04	oligo			MicrobesOnline	JW708, perR mutant, 0 ppm oxygen, 0 min	JW708, perR mutant, 0 ppm oxygen		0	240	240	9999	FALSE	e	X86.1
X86.10	86	1	Oxygen	Zamin Koo Yang, ORNL	E95,E96 LBNL	2010-01-04	oligo				Wt DvH, 1000 ppm oxygen	JW708, perR mutant, 1000 ppm oxygen		240	240	240	9999	FALSE	e	X86.10
X86.2	86	2	Oxygen	Zamin Koo Yang, ORNL	E95,E96 LBNL	2010-01-04	oligo				JW708, perR mutant, 1000 ppm oxygen, 0 min	JW708, perR mutant, 1000 ppm oxygen		0	240	240	9999	FALSE	e	X86.2
X86.3	86	3	Oxygen	Zamin Koo Yang, ORNL	E95,E96 LBNL	2010-01-04	oligo				JW708, perR mutant, 0 ppm oxygen	JW708, perR mutant, 1000 ppm oxygen		240	240	240	9999	FALSE	e	X86.3
X86.4	86	4	Oxygen	Zamin Koo Yang, ORNL	E95,E96 LBNL	2010-01-04	oligo				Wt DvH, 0 ppm oxygen, 0 min	Wt DvH, 0 ppm oxygen		0	240	240	9999	FALSE	e	X86.4
X86.5	86	5	Oxygen	Zamin Koo Yang, ORNL	E95,E96 LBNL	2010-01-04	oligo				Wt DvH, 1000 ppm oxygen, 0 min	Wt DvH, 1000 ppm oxygen		0	240	240	9999	FALSE	e	X86.5
X86.6	86	6	Oxygen	Zamin Koo Yang, ORNL	E95,E96 LBNL	2010-01-04	oligo				Wt DvH, 0 ppm oxygen	Wt DvH, 1000 ppm oxygen		240	240	240	9999	FALSE	e	X86.6
X86.7	86	7	Oxygen	Zamin Koo Yang, ORNL	E95,E96 LBNL	2010-01-04	oligo				Wt DvH, 0 ppm oxygen, 0 min	JW708, perR mutant, 0 ppm oxygen, 0 min		0	0	0	9999	FALSE	e	X86.7
X86.8	86	8	Oxygen	Zamin Koo Yang, ORNL	E95,E96 LBNL	2010-01-04	oligo				Wt DvH, 0 ppm oxygen	JW708, perR mutant, 0 ppm oxygen		240	240	240	9999	FALSE	e	X86.8
X86.9	86	9	Oxygen	Zamin Koo Yang, ORNL	E95,E96 LBNL	2010-01-04	oligo				Wt DvH, 1000 ppm oxygen, 0 min	JW708, perR mutant, 1000 ppm oxygen, 0 min		0	0	0	9999	FALSE	e	X86.9
X88.1	88	1	Co-culture	Zamin Koo Yang, ORNL	FC36, FC38, FC40, FC41 Chris Walker, UW	2009-02-23	oligo			MicrobesOnline	DvH mono-culture + lactate and limited sulfate (10 mM) FC40,FC41,FC47	DvH + Mm co-culture + lactate only FC36, FC38		continuous culture at 24 hr retention time	continuous culture at 24 hr retention time	9999	9999	FALSE	e	X88.1
X111.1	111	1	pH	Zamin Koo Yang, ORNL	E101 LBNL	2008-09-08	oligo			MicrobesOnline	no acid or base addition, pH about 7	no acid or base addition, pH about 7	NULL	0	30	30	9999	TRUE	f	X111.1
X111.10	111	1	pH	Zamin Koo Yang, ORNL	E101 LBNL	2008-09-08	oligo				no acid or base addition, pH about 7	1.8M H2SO4 addition; pH 6.2	NULL	30	30	30	9999	TRUE	f	X111.10
X111.2	111	2	pH	Zamin Koo Yang, ORNL	E101 LBNL	2008-09-08	oligo				no acid or base addition, pH about 7	1.8M H2SO4 addition; pH 6.2	NULL	0	30	30	30	TRUE	m	X111.9
X111.3	111	3	pH	Zamin Koo Yang, ORNL	E101 LBNL	2008-09-08	oligo				no acid or base addition, pH about 7	no acid or base addition, pH about 7	NULL	0	60	60	30	TRUE	m	X111.1
X111.4	111	4	pH	Zamin Koo Yang, ORNL	E101 LBNL	2008-09-08	oligo				no acid or base addition, pH about 7	1.8M H2SO4 addition; pH 6.2	NULL	0	60	60	30	TRUE	m	X111.2
X111.5	111	5	pH	Zamin Koo Yang, ORNL	E101 LBNL	2008-09-08	oligo				no acid or base addition, pH about 7	no acid or base addition, pH about 7	NULL	0	120	120	60	TRUE	m	X111.3
X111.6	111	6	pH	Zamin Koo Yang, ORNL	E101 LBNL	2008-09-08	oligo				no acid or base addition, pH about 7	1.8M H2SO4 addition; pH 6.2	NULL	0	120	120	60	TRUE	m	X111.4
X111.7	111	7	pH	Zamin Koo Yang, ORNL	E101 LBNL	2008-09-08	oligo				no acid or base addition, pH about 7	no acid or base addition, pH about 7	NULL	0	240	240	120	TRUE	l	X111.5
X111.8	111	8	pH	Zamin Koo Yang, ORNL	E101 LBNL	2008-09-08	oligo				no acid or base addition, pH about 7	1.8M H2SO4 addition; pH 6.2	NULL	0	240	240	120	TRUE	l	X111.6
X111.9	111	9	pH	Zamin Koo Yang, ORNL	E101 LBNL	2008-09-08	oligo				no acid or base addition, pH about 7	1.8M H2SO4 addition; pH 6.2	NULL	0	0	0	9999	TRUE	f	X111.9
X111.11	111	11	pH	Zamin Koo Yang, ORNL	E101 LBNL	2008-09-08	oligo				no acid or base addition, pH about 7	1.8M H2SO4 addition; pH 6.2	NULL	60	60	60	30	TRUE	m	X111.10
X111.12	111	12	pH	Zamin Koo Yang, ORNL	E101 LBNL	2008-09-08	oligo				no acid or base addition, pH about 7	1.8M H2SO4 addition; pH 6.2	NULL	120	120	120	60	TRUE	m	X111.11
X111.13	111	13	pH	Zamin Koo Yang, ORNL	E101 LBNL	2008-09-08	oligo				no acid or base addition, pH about 7	1.8M H2SO4 addition; pH 6.2	NULL	240	240	240	120	TRUE	l	X111.12
X113.1	113	1	Biofilm	Zhili He, O.U.	Matthew Fields, Miami U.	2008-09-08	oligo			MicrobesOnline	Bioreactor samples 1A (reps 1,2), 2B (reps 1,2), and 3C (reps 1,2),	Biofilm samples A, B, and C,		4200	4200	9999	9999	FALSE	e	X113.1
X115.1	115	1	Biofilm	Zhili He, O.U	Matthew Fields, Miami U.	2008-09-08	oligo			MicrobesOnline	Bioreactor samples 1A	Biofilm samples A		4200	4200	9999	9999	FALSE	e	X115.1
X115.2	115	2	Biofilm	Zhili He, O.U	Matthew Fields, Miami U.	2008-09-08	oligo				Bioreactor samples 1B	Biofilm samples B		4200	4200	9999	9999	FALSE	e	X115.2
X115.3	115	3	Biofilm	Zhili He, O.U	Matthew Fields, Miami U.	2008-09-08	oligo				Bioreactor samples 1C	Biofilm samples C		4200	4200	9999	9999	FALSE	e	X115.3
X116.1	116	1	pH				oligo			MicrobesOnline	no acid or base addition, pH about 7	no acid or base addition, pH about 7	NULL	0	30	30	9999	TRUE	f	X116.1
X116.10	116	1	pH				oligo				no acid or base addition, pH about 7	1.8M H2SO4 addition; pH 6.2	NULL	30	30	30	30	TRUE	m	X116.9
X116.2	116	2	pH				oligo				no acid or base addition, pH about 7	1.8M H2SO4 addition; pH 6.2	NULL	0	30	30	9999	TRUE	f	X116.2
X116.3	116	3	pH				oligo				no acid or base addition, pH about 7	no acid or base addition, pH about 7	NULL	0	60	60	30	TRUE	m	X116.1
X116.4	116	4	pH				oligo				no acid or base addition, pH about 7	1.8M H2SO4 addition; pH 6.2	NULL	0	60	60	30	TRUE	m	X116.2
X116.5	116	5	pH				oligo				no acid or base addition, pH about 7	no acid or base addition, pH about 7	NULL	0	120	120	60	TRUE	m	X116.3
X116.6	116	6	pH				oligo				no acid or base addition, pH about 7	1.8M H2SO4 addition; pH 6.2	NULL	0	120	120	60	TRUE	m	X116.4
X116.7	116	7	pH				oligo				no acid or base addition, pH about 7	no acid or base addition, pH about 7	NULL	0	240	240	120	TRUE	l	X116.5
X116.8	116	8	pH				oligo				no acid or base addition, pH about 7	1.8M H2SO4 addition; pH 6.2	NULL	0	240	240	120	TRUE	l	X116.6
X116.9	116	9	pH				oligo				no acid or base addition, pH about 7	1.8M H2SO4 addition; pH 6.2	NULL	0	0	0	9999	TRUE	f	X116.9
X116.11	116	11	pH				oligo				no acid or base addition, pH about 7	1.8M H2SO4 addition; pH 6.2	NULL	60	60	60	30	TRUE	m	X116.10
X116.12	116	12	pH				oligo				no acid or base addition, pH about 7	1.8M H2SO4 addition; pH 6.2	NULL	120	120	120	60	TRUE	m	X116.11
X116.13	116	13	pH				oligo				no acid or base addition, pH about 7	1.8M H2SO4 addition; pH 6.2	NULL	240	240	240	120	TRUE	l	X116.12
X121.1	121	1	Peroxide	Aifen Zhou, OklahomaU	E102 LBNL	2008-09-08	oligo	20482586	GSE14345	MicrobesOnline	sterile water	sterile water	NULL	0	30	30	9999	TRUE	f	X121.1
X121.10	121	1	Peroxide	Aifen Zhou, OklahomaU	E102 LBNL	2008-09-08	oligo	20482586	GSE14345		sterile water	4 mM H202	NULL	0	480	480	240	TRUE	l	X121.8
X121.2	121	2	Peroxide	Aifen Zhou, OklahomaU	E102 LBNL	2008-09-08	oligo	20482586	GSE14345		sterile water	4 mM H202	NULL	0	30	30	9999	TRUE	f	X121.2
X121.3	121	3	Peroxide	Aifen Zhou, OklahomaU	E102 LBNL	2008-09-08	oligo	20482586	GSE14345		sterile water	sterile water	NULL	0	60	60	30	TRUE	m	X121.1
X121.4	121	4	Peroxide	Aifen Zhou, OklahomaU	E102 LBNL	2008-09-08	oligo	20482586	GSE14345		sterile water	4 mM H202	NULL	0	60	60	30	TRUE	m	X121.2
X121.5	121	5	Peroxide	Aifen Zhou, OklahomaU	E102 LBNL	2008-09-08	oligo	20482586	GSE14345		sterile water	sterile water	NULL	0	120	120	60	TRUE	m	X121.3
X121.6	121	6	Peroxide	Aifen Zhou, OklahomaU	E102 LBNL	2008-09-08	oligo	20482586	GSE14345		sterile water	4 mM H202	NULL	0	120	120	60	TRUE	m	X121.4
X121.7	121	7	Peroxide	Aifen Zhou, OklahomaU	E102 LBNL	2008-09-08	oligo	20482586	GSE14345		sterile water	sterile water	NULL	0	240	240	120	TRUE	m	X121.5
X121.8	121	8	Peroxide	Aifen Zhou, OklahomaU	E102 LBNL	2008-09-08	oligo	20482586	GSE14345		sterile water	4 mM H202	NULL	0	240	240	120	TRUE	m	X121.6
X121.9	121	9	Peroxide	Aifen Zhou, OklahomaU	E102 LBNL	2008-09-08	oligo	20482586	GSE14345		sterile water	sterile water	NULL	0	480	480	240	TRUE	l	X121.7
X121.11	121	11	Peroxide	Aifen Zhou, OklahomaU	E102 LBNL	2008-09-08	oligo	20482586	GSE14345		sterile water	4 mM H202	NULL	0	0	0	9999	TRUE	f	X121.11
X121.12	121	12	Peroxide	Aifen Zhou, OklahomaU	E102 LBNL	2008-09-08	oligo	20482586	GSE14345		sterile water	4 mM H202	NULL	30	30	30	30	TRUE	m	X121.11
X121.13	121	13	Peroxide	Aifen Zhou, OklahomaU	E102 LBNL	2008-09-08	oligo	20482586	GSE14345		sterile water	4 mM H202	NULL	60	60	60	30	TRUE	m	X121.12
X121.14	121	14	Peroxide	Aifen Zhou, OklahomaU	E102 LBNL	2008-09-08	oligo	20482586	GSE14345		sterile water	4 mM H202	NULL	120	120	120	60	TRUE	m	X121.13
X121.15	121	15	Peroxide	Aifen Zhou, OklahomaU	E102 LBNL	2008-09-08	oligo	20482586	GSE14345		sterile water	4 mM H202	NULL	240	240	240	120	TRUE	m	X121.14
X121.16	121	16	Peroxide	Aifen Zhou, OklahomaU	E102 LBNL	2008-09-08	oligo	20482586	GSE14345		sterile water	4 mM H202	NULL	480	480	480	240	TRUE	l	X121.15
X123.1	123	1	Peroxide	Aifen Zhou, OklahomaU	E103 LBNL	2010-04-28	oligo	20482586	GSE21441	MicrobesOnline	sterile water	sterile water	NULL	0	30	30	9999	TRUE	f	X123.1
X123.10	123	1	Peroxide	Aifen Zhou, OklahomaU	E103 LBNL	2010-04-28	oligo	20482586	GSE21441		sterile water	1 mM H2O2	NULL	0	480	480	240	TRUE	l	X123.8
X123.2	123	2	Peroxide	Aifen Zhou, OklahomaU	E103 LBNL	2010-04-28	oligo	20482586	GSE21441		sterile water	1 mM H2O2	NULL	0	30	30	9999	TRUE	f	X123.2
X123.3	123	3	Peroxide	Aifen Zhou, OklahomaU	E103 LBNL	2010-04-28	oligo	20482586	GSE21441		sterile water	sterile water	NULL	0	60	60	30	TRUE	m	X123.1
X123.4	123	4	Peroxide	Aifen Zhou, OklahomaU	E103 LBNL	2010-04-28	oligo	20482586	GSE21441		sterile water	1 mM H2O2	NULL	0	60	60	30	TRUE	m	X123.2
X123.5	123	5	Peroxide	Aifen Zhou, OklahomaU	E103 LBNL	2010-04-28	oligo	20482586	GSE21441		sterile water	sterile water	NULL	0	120	120	60	TRUE	m	X123.3
X123.6	123	6	Peroxide	Aifen Zhou, OklahomaU	E103 LBNL	2010-04-28	oligo	20482586	GSE21441		sterile water	1 mM H2O2	NULL	0	120	120	60	TRUE	m	X123.4
X123.7	123	7	Peroxide	Aifen Zhou, OklahomaU	E103 LBNL	2010-04-28	oligo	20482586	GSE21441		sterile water	sterile water	NULL	0	240	240	120	TRUE	m	X123.5
X123.8	123	8	Peroxide	Aifen Zhou, OklahomaU	E103 LBNL	2010-04-28	oligo	20482586	GSE21441		sterile water	1 mM H2O2	NULL	0	240	240	120	TRUE	m	X123.6
X123.9	123	9	Peroxide	Aifen Zhou, OklahomaU	E103 LBNL	2010-04-28	oligo	20482586	GSE21441		sterile water	sterile water	NULL	0	480	480	240	TRUE	l	X123.7
X123.11	123	11	Peroxide	Aifen Zhou, OklahomaU	E103 LBNL	2010-04-28	oligo	20482586	GSE21441		sterile water	1 mM H2O2	NULL	0	0	0	9999	TRUE	f	X123.11
X123.12	123	12	Peroxide	Aifen Zhou, OklahomaU	E103 LBNL	2010-04-28	oligo	20482586	GSE21441		sterile water	1 mM H2O2	NULL	30	30	30	30	TRUE	m	X123.11
X123.13	123	13	Peroxide	Aifen Zhou, OklahomaU	E103 LBNL	2010-04-28	oligo	20482586	GSE21441		sterile water	1 mM H2O2	NULL	60	60	60	30	TRUE	m	X123.12
X123.14	123	14	Peroxide	Aifen Zhou, OklahomaU	E103 LBNL	2010-04-28	oligo	20482586	GSE21441		sterile water	1 mM H2O2	NULL	120	120	120	60	TRUE	m	X123.13
X123.15	123	15	Peroxide	Aifen Zhou, OklahomaU	E103 LBNL	2010-04-28	oligo	20482586	GSE21441		sterile water	1 mM H2O2	NULL	240	240	240	120	TRUE	m	X123.14
X123.16	123	16	Peroxide	Aifen Zhou, OklahomaU	E103 LBNL	2010-04-28	oligo	20482586	GSE21441		sterile water	1 mM H2O2	NULL	480	480	480	240	TRUE	l	X123.15
X126.1	126	1	Iron-limited				oligo			MicrobesOnline	10 uM, WT	10 uM, JW707	NULL	Mid-Log	Mid-Log	9999	9999	FALSE	e	X126.1
X126.10	126	1	Iron-limited				oligo				10 uM, WT	10 uM, JW707	NULL	Stationary	Stationary	9999	9999	FALSE	e	X126.10
X126.2	126	2	Iron-limited				oligo				10 uM, WT	10 uM, WT	NULL	Mid-Log	Stationary	9999	9999	FALSE	e	X126.2
X126.3	126	3	Iron-limited				oligo				10 uM, WT	10 uM, JW707	NULL	Mid-Log	Stationary	9999	9999	FALSE	e	X126.3
X126.4	126	4	Iron-limited				oligo				10 uM, WT	120 uM, WT	NULL	Mid-Log	Stationary	9999	9999	FALSE	e	X126.4
X126.5	126	5	Iron-limited				oligo				10 uM, WT	120 uM, JW707	NULL	Mid-Log	Stationary	9999	9999	FALSE	e	X126.5
X126.6	126	6	Iron-limited				oligo				10 uM, JW707	10 uM, WT	NULL	Mid-Log	Stationary	9999	9999	FALSE	e	X126.6
X126.7	126	7	Iron-limited				oligo				10 uM, JW707	10 uM, JW707	NULL	Mid-Log	Stationary	9999	9999	FALSE	e	X126.7
X126.8	126	8	Iron-limited				oligo				10 uM, JW707	120 uM, WT	NULL	Mid-Log	Stationary	9999	9999	FALSE	e	X126.8
X126.9	126	9	Iron-limited				oligo				10 uM, JW707	120 uM, JW707	NULL	Mid-Log	Stationary	9999	9999	FALSE	e	X126.9
X126.11	126	11	Iron-limited				oligo				10 uM, WT	120 uM, WT	NULL	Stationary	Stationary	9999	9999	FALSE	e	X126.11
X126.12	126	12	Iron-limited				oligo				10 uM, WT	120 uM, JW707	NULL	Stationary	Stationary	9999	9999	FALSE	e	X126.12
X126.13	126	13	Iron-limited				oligo				10 uM, JW707	120 uM, WT	NULL	Stationary	Stationary	9999	9999	FALSE	e	X126.13
X126.14	126	14	Iron-limited				oligo				10 uM, JW707	120 uM, JW707	NULL	Stationary	Stationary	9999	9999	FALSE	e	X126.14
X126.15	126	15	Iron-limited				oligo				120 uM, WT	120 uM, JW707	NULL	Stationary	Stationary	9999	9999	FALSE	e	X126.15
X127.1	127	1	Co-culture	Zamin Koo Yang, ORNL	co-culture: FC44; mono-culture: FC47 Chris Walker, UW	2009-02-23	oligo			MicrobesOnline	DvH + Mm co-culture + lactate and sulfate, limited sulfate (10 mM) FC47	DvH + Mm co-culture + lactate only FC44		continuous culture at 24 hr retention time	continuous culture at 24 hr retention time	9999	9999	FALSE	e	X127.1
X129.1	129	1	Iron-limited	Chris Hemme, ORNL	E56, E66 LBNL	2008-09-08	oligo			MicrobesOnline	wt DvH, LS4D (60 uM Fe)	wt DvH, LS4D (5 uM Fe)		0	0	9999	9999	FALSE	e	X129.1
X129.2	129	2	Iron-limited	Chris Hemme, ORNL	E56, E66 LBNL	2008-09-08	oligo				wt DvH, LS4D (60 uM Fe)	wt DvH, LS4D (5 uM Fe)		300	2370	9999	9999	FALSE	e	X129.2
X129.3	129	3	Iron-limited	Chris Hemme, ORNL	E56, E66 LBNL	2008-09-08	oligo				JW707, fur mutant, LS4D (60 uM Fe)	JW707, fur mutant, LS4D (5 uM Fe)		0	0	9999	9999	FALSE	e	X129.3
X129.4	129	4	Iron-limited	Chris Hemme, ORNL	E56, E66 LBNL	2008-09-08	oligo				JW707, fur mutant, LS4D (60 uM Fe)	JW707, fur mutant, LS4D (5 uM Fe)		1080	1530	9999	9999	FALSE	e	X129.4
X130.1	130	1	Co-culture	Zamin Koo Yang, ORNL	co-culture: FC36, FC38, FC44; sulfur-limited DvH mono-culture: FC40, FC41, FC47 Chris Walker, UW	2009-02-23	oligo			MicrobesOnline	DvH mono-culture + lactate and sulfate, limited sulfate (10 mM) FC40, FC41, FC47	DvH + Mm co-culture + lactate only FC36, FC38, FC44		continuous culture at 24 hr retention time	continuous culture at 24 hr retention time	9999	9999	FALSE	e	X130.1
X132.1	132	1	Biofilm	Zhili He, O.U.	Matthew Fields, Miami U.	2008-09-08	oligo			MicrobesOnline	Log phase samples B1, B2, C (T1, ExpID 27)	Biofilm samples A, B, C		stationary	stationary	9999	9999	FALSE	e	X132.1
X132.2	132	2	Biofilm	Zhili He, O.U.	Matthew Fields, Miami U.	2008-09-08	oligo				Log phase samples B1, B2, C (T1, ExpID 27)	Bioreactor samples 1A (reps 1,2), 2B (reps 1,2), 3C (reps 1,2)		stationary	stationary	9999	9999	FALSE	e	X132.2
X175.1	175	1	Strain comparison	Aifen Zhou, ORNL	E114 LBNL	2008-09-08	oligo			MicrobesOnline	WT	Megaplasmid minus	NULL	0	30	30	9999	TRUE	f	X175.1
X175.2	175	2	Strain comparison	Aifen Zhou, ORNL	E114 LBNL	2008-09-08	oligo				WT	Megaplasmid minus	NULL	0	60	60	30	TRUE	m	X175.1
X175.3	175	3	Strain comparison	Aifen Zhou, ORNL	E114 LBNL	2008-09-08	oligo				WT	Megaplasmid minus	NULL	0	120	120	60	TRUE	m	X175.2
X175.4	175	4	Strain comparison	Aifen Zhou, ORNL	E114 LBNL	2008-09-08	oligo				WT	Megaplasmid minus	NULL	0	240	240	120	TRUE	l	X175.3
X175.5	175	5	Strain comparison	Aifen Zhou, ORNL	E114 LBNL	2008-09-08	oligo				WT	Megaplasmid minus	NULL	0	0	0	9999	TRUE	f	X175.5
X175.6	175	6	Strain comparison	Aifen Zhou, ORNL	E114 LBNL	2008-09-08	oligo				WT	Megaplasmid minus	NULL	30	30	30	30	TRUE	m	X175.5
X175.7	175	7	Strain comparison	Aifen Zhou, ORNL	E114 LBNL	2008-09-08	oligo				WT	Megaplasmid minus	NULL	60	60	60	30	TRUE	m	X175.6
X175.8	175	8	Strain comparison	Aifen Zhou, ORNL	E114 LBNL	2008-09-08	oligo				WT	Megaplasmid minus	NULL	120	120	120	60	TRUE	m	X175.7
X175.9	175	9	Strain comparison	Aifen Zhou, ORNL	E114 LBNL	2008-09-08	oligo				WT	Megaplasmid minus	NULL	240	240	240	120	TRUE	l	X175.8
X177.1	177	1	Nitrate	Zhili He, ORNL	E104 OklahomaU	2008-09-08	oligo			MicrobesOnline	0	6500	NULL	0	30	30	9999	TRUE	f	X177.1
X177.2	177	2	Nitrate	Zhili He, ORNL	E104 OklahomaU	2008-09-08	oligo				0	6500	NULL	0	60	60	30	TRUE	m	X177.1
X177.3	177	3	Nitrate	Zhili He, ORNL	E104 OklahomaU	2008-09-08	oligo				0	6500	NULL	0	120	120	60	TRUE	m	X177.2
X177.4	177	4	Nitrate	Zhili He, ORNL	E104 OklahomaU	2008-09-08	oligo				0	6500	NULL	0	240	240	120	TRUE	l	X177.3
X177.5	177	5	Nitrate	Zhili He, ORNL	E104 OklahomaU	2008-09-08	oligo				0	6500	NULL	30	30	30	9999	TRUE	f	X177.5
X177.6	177	6	Nitrate	Zhili He, ORNL	E104 OklahomaU	2008-09-08	oligo				0	6500	NULL	60	60	60	30	TRUE	m	X177.5
X177.7	177	7	Nitrate	Zhili He, ORNL	E104 OklahomaU	2008-09-08	oligo				0	6500	NULL	120	120	120	60	TRUE	m	X177.6
X177.8	177	8	Nitrate	Zhili He, ORNL	E104 OklahomaU	2008-09-08	oligo				0	6500	NULL	240	240	240	120	TRUE	l	X177.7
X178.1	178	1	Iron-limited	Zamin Koo Yang, ORNL	E97 LBNL	2008-09-08	oligo			MicrobesOnline	10 uM, WT	10 uM, JW707	NULL	Log	Log	9999	9999	FALSE	e	X178.1
X178.2	178	2	Iron-limited	Zamin Koo Yang, ORNL	E97 LBNL	2008-09-08	oligo				10 uM, WT	10 uM, WT	NULL	Log	Stationary	9999	9999	FALSE	e	X178.2
X178.3	178	3	Iron-limited	Zamin Koo Yang, ORNL	E97 LBNL	2008-09-08	oligo				10 uM, WT	10 uM, JW707	NULL	Log	Stationary	9999	9999	FALSE	e	X178.3
X178.4	178	4	Iron-limited	Zamin Koo Yang, ORNL	E97 LBNL	2008-09-08	oligo				10 uM, JW707	10 uM, WT	NULL	Log	Stationary	9999	9999	FALSE	e	X178.4
X178.5	178	5	Iron-limited	Zamin Koo Yang, ORNL	E97 LBNL	2008-09-08	oligo				10 uM, JW707	10 uM, JW707	NULL	Log	Stationary	9999	9999	FALSE	e	X178.5
X178.6	178	6	Iron-limited	Zamin Koo Yang, ORNL	E97 LBNL	2008-09-08	oligo				10 uM, WT	10 uM, JW707	NULL	Stationary	Stationary	9999	9999	FALSE	e	X178.6
X179.1	179	1	Iron-enriched	Zamin Koo Yang, ORNL	E98 LBNL	2008-09-09	oligo			MicrobesOnline	120 uM, JW707	JW707	NULL	Stationary	Stationary	9999	9999	FALSE	e	X179.1
X193.1	193	1	Salt:NaCl	Aifen Zhou, OklahomaU	OklahomaU	2008-09-09	oligo			MicrobesOnline	0	0	mM	ancestor	500 generations	9999	9999	FALSE	e	X193.1
X193.2	193	2	Salt:NaCl	Aifen Zhou, OklahomaU	OklahomaU	2008-09-09	oligo				0	100	mM	ancestor	500 generations	9999	9999	FALSE	e	X193.2
X193.3	193	3	Salt:NaCl	Aifen Zhou, OklahomaU	OklahomaU	2008-09-09	oligo				0	100	mM	500 generations	500 generations	9999	9999	FALSE	e	X193.3
X194.1	194	1	Salt:NaCl	Aifen Zhou, OklahomaU	OklahomaU	2008-09-09	oligo			MicrobesOnline	0	0	NULL	ancestor	500 generations	9999	9999	FALSE	e	X194.1
X194.2	194	2	Salt:NaCl	Aifen Zhou, OklahomaU	OklahomaU	2008-09-09	oligo				0	100	NULL	ancestor	500 generations	9999	9999	FALSE	e	X194.2
X194.3	194	3	Salt:NaCl	Aifen Zhou, OklahomaU	OklahomaU	2008-09-09	oligo				0	100	NULL	500 generations	500 generations	9999	9999	FALSE	e	X194.3
X195.1	195	1	Salt:NaCl	Aifen Zhou, OklahomaU	OklahomaU	2008-09-09	oligo			MicrobesOnline	0	250	NULL	mid log phase	mid log phase	9999	9999	FALSE	e	X195.1
X199.1	199	1	Nitrate	Joy Pelfrey, ESPP pipeline	E113 LBNL	2008-09-09	oligo			MicrobesOnline	0	105	NULL	log phase	log phase	9999	9999	FALSE	e	X199.1
X380.1	380	1	Methionine	Aifen Zhou, ESPP pipeline	E137 LBNL	2008-09-08	oligo			MicrobesOnline	0	300uM methionine	NULL	mid log phase	mid log phase	9999	9999	FALSE	e	X380.1
X386.1	386	1	Energy metabolism	Aifen Zhou, ESPP pipeline	E128 LBNL	2008-09-08	oligo			MicrobesOnline	LS4D	60 mM lactate, 30 mM sulfate	NULL	mid log phase	mid log phase	9999	9999	FALSE	e	X386.1
X388.1	388	1	Energy metabolism	Aifen Zhou, ESPP pipeline	E129 LBNL	2008-09-08	oligo			MicrobesOnline	LS4D	120mM pyruvate, 30mM sulfate	NULL	mid log phase	mid log phase	9999	9999	FALSE	e	X388.1
X389.1	389	1	Energy metabolism	Aifen Zhou, ESPP pipeline	E130 LBNL	2008-09-08	oligo			MicrobesOnline	LS4D	60mM lactate 40mM sulfite	NULL	mid log phase	mid log phase	9999	9999	FALSE	e	X389.1
X426.1	426	1	Co-culture	Aifen Zhou, ESPP other	co-culture: FC60,FC61,FC64; mono-culture: FC63,FC65,FC66 LBNL	2009-02-23	oligo			MicrobesOnline	DvH mono-culture + 50mM NaCl FC63,FC65,FC66	DvH + Mm co-culture + limited sulfate, 50mM NaCl FC60,FC61,FC64	NULL	continuous culture at 24 hr retention time	continuous culture at 24 hr retention time	9999	9999	FALSE	e	X426.1
X435.1	435	1	Co-culture	Zamin Koo Yang, ORNL	co-culture: FC60,FC61,FC64,FC36,38,FC44,FC40,FC41,FC47; mono-culture: FC63,FC65,FC66 UWashington	2009-02-23	oligo			MicrobesOnline	DvH + Mm co-culture FC36,38,FC44	DvH mono-culture + lactate and limited sulfate (10 mM) FC40,FC41,FC47	NULL	continuous culture at 24 hr retention time	continuous culture at 24 hr retention time	9999	9999	FALSE	e	X435.1
X435.10	435	1	Co-culture	Zamin Koo Yang, ORNL	co-culture: FC60,FC61,FC64,FC36,38,FC44,FC40,FC41,FC47; mono-culture: FC63,FC65,FC66 UWashington	2009-02-23	oligo				DvH mono-culture + 50mM NaCl FC63,FC65,FC66	DvH + Mm co-culture FC36,38,FC44	NULL	continuous culture at 24 hr retention time	continuous culture at 24 hr retention time	9999	9999	FALSE	e	X435.10
X435.2	435	2	Co-culture	Zamin Koo Yang, ORNL	co-culture: FC60,FC61,FC64,FC36,38,FC44,FC40,FC41,FC47; mono-culture: FC63,FC65,FC66 UWashington	2009-02-23	oligo				DvH + Mm co-culture FC36,38,FC44	DvH + Mm co-culture + limited sulfate, 50mM NaCl FC60,FC61,FC64	NULL	continuous culture at 24 hr retention time	continuous culture at 24 hr retention time	9999	9999	FALSE	e	X435.2
X435.3	435	3	Co-culture	Zamin Koo Yang, ORNL	co-culture: FC60,FC61,FC64,FC36,38,FC44,FC40,FC41,FC47; mono-culture: FC63,FC65,FC66 UWashington	2009-02-23	oligo				DvH + Mm co-culture FC36,38,FC44	DvH mono-culture + 50mM NaCl FC63,FC65,FC66	NULL	continuous culture at 24 hr retention time	continuous culture at 24 hr retention time	9999	9999	FALSE	e	X435.3
X435.4	435	4	Co-culture	Zamin Koo Yang, ORNL	co-culture: FC60,FC61,FC64,FC36,38,FC44,FC40,FC41,FC47; mono-culture: FC63,FC65,FC66 UWashington	2009-02-23	oligo				DvH mono-culture + lactate and limited sulfate (10 mM) FC40,FC41,FC47	DvH + Mm co-culture FC36,38,FC44	NULL	continuous culture at 24 hr retention time	continuous culture at 24 hr retention time	9999	9999	FALSE	e	X435.4
X435.5	435	5	Co-culture	Zamin Koo Yang, ORNL	co-culture: FC60,FC61,FC64,FC36,38,FC44,FC40,FC41,FC47; mono-culture: FC63,FC65,FC66 UWashington	2009-02-23	oligo				DvH mono-culture + lactate and limited sulfate (10 mM) FC40,FC41,FC47	DvH + Mm co-culture + limited sulfate, 50mM NaCl FC60,FC61,FC64	NULL	continuous culture at 24 hr retention time	continuous culture at 24 hr retention time	9999	9999	FALSE	e	X435.5
X435.6	435	6	Co-culture	Zamin Koo Yang, ORNL	co-culture: FC60,FC61,FC64,FC36,38,FC44,FC40,FC41,FC47; mono-culture: FC63,FC65,FC66 UWashington	2009-02-23	oligo				DvH mono-culture + lactate and limited sulfate (10 mM) FC40,FC41,FC47	DvH mono-culture + 50mM NaCl FC63,FC65,FC66	NULL	continuous culture at 24 hr retention time	continuous culture at 24 hr retention time	9999	9999	FALSE	e	X435.6
X435.7	435	7	Co-culture	Zamin Koo Yang, ORNL	co-culture: FC60,FC61,FC64,FC36,38,FC44,FC40,FC41,FC47; mono-culture: FC63,FC65,FC66 UWashington	2009-02-23	oligo				DvH + Mm co-culture + limited sulfate, 50mM NaCl FC60,FC61,FC64	DvH mono-culture + 50mM NaCl FC63,FC65,FC66	NULL	continuous culture at 24 hr retention time	continuous culture at 24 hr retention time	9999	9999	FALSE	e	X435.7
X435.8	435	8	Co-culture	Zamin Koo Yang, ORNL	co-culture: FC60,FC61,FC64,FC36,38,FC44,FC40,FC41,FC47; mono-culture: FC63,FC65,FC66 UWashington	2009-02-23	oligo				DvH + Mm co-culture + limited sulfate, 50mM NaCl FC60,FC61,FC64	DvH + Mm co-culture FC36,38,FC44	NULL	continuous culture at 24 hr retention time	continuous culture at 24 hr retention time	9999	9999	FALSE	e	X435.8
X435.9	435	9	Co-culture	Zamin Koo Yang, ORNL	co-culture: FC60,FC61,FC64,FC36,38,FC44,FC40,FC41,FC47; mono-culture: FC63,FC65,FC66 UWashington	2009-02-23	oligo				DvH + Mm co-culture + limited sulfate, 50mM NaCl FC60,FC61,FC64	DvH mono-culture + lactate and limited sulfate (10 mM) FC40,FC41,FC47	NULL	continuous culture at 24 hr retention time	continuous culture at 24 hr retention time	9999	9999	FALSE	e	X435.9
X435.11	435	11	Co-culture	Zamin Koo Yang, ORNL	co-culture: FC60,FC61,FC64,FC36,38,FC44,FC40,FC41,FC47; mono-culture: FC63,FC65,FC66 UWashington	2009-02-23	oligo				DvH mono-culture + 50mM NaCl FC63,FC65,FC66	DvH mono-culture + lactate and limited sulfate (10 mM) FC40,FC41,FC47	NULL	continuous culture at 24 hr retention time	continuous culture at 24 hr retention time	9999	9999	FALSE	e	X435.11
X440.1	440	1	Pyruvate fermentation	Aifen Zhou, ESPP pipeline	E143 LBNL	2008-09-08	oligo			MicrobesOnline	LS4D	60mM pyruvate	NULL	mid log phase	mid log phase	9999	9999	FALSE	e	X440.1
X449.1	449	1	Co-culture	Aifen Zhou, ESPP pipeline	E150 LBNL	2009-02-23	oligo			MicrobesOnline	DvH + Mm co-culture FC36,38,44 UW	DvH + Mm co-culture E150 LBNL	None	mid log phase	mid log phase	9999	9999	FALSE	e	X449.1
X450.1	450	1	Co-culture	Aifen Zhou, ESPP pipeline	E152 LBNL	2009-02-23	oligo			MicrobesOnline	DvH + Mm co-culture E152	DvH + Mm co-culture E150		mid log phase	mid log phase	9999	9999	FALSE	e	X450.1
X450.2	450	2	Co-culture	Aifen Zhou, ESPP pipeline	E152 LBNL	2009-02-23	oligo				DvH + Mm co-culture E152	500 uM Peroxide		mid log phase	mid log phase	9999	9999	FALSE	e	X450.2
X450.3	450	3	Co-culture	Aifen Zhou, ESPP pipeline	E152 LBNL	2009-02-23	oligo				DvH + Mm co-culture E152	100mM NaCl		mid log phase	mid log phase	9999	9999	FALSE	e	X450.3
X450.4	450	4	Co-culture	Aifen Zhou, ESPP pipeline	E152 LBNL	2009-02-23	oligo				DvH + Mm co-culture E152	500 uM Nitrite		mid log phase	mid log phase	9999	9999	FALSE	e	X450.4
X450.5	450	5	Co-culture	Aifen Zhou, ESPP pipeline	E152 LBNL	2009-02-23	oligo				DvH + Mm co-culture E152	25 mM Nitrate		mid log phase	mid log phase	9999	9999	FALSE	e	X450.5
X451.1	451	1	Strain comparison	Aifen Zhou, ESPP pipeline	E149 LBNL	2008-09-09	oligo			MicrobesOnline	WT	MP-		zero	zero	9999	9999	FALSE	e	X451.1
X451.2	451	2	Strain comparison	Aifen Zhou, ESPP pipeline	E149 LBNL	2008-09-09	oligo				WT	MP-		one	one	9999	9999	FALSE	e	X451.2
X451.3	451	3	Strain comparison	Aifen Zhou, ESPP pipeline	E149 LBNL	2008-09-09	oligo				WT	MP-		one	zero	9999	9999	FALSE	e	X451.3
X1258.1	1258	1	Peroxide	Aifen Zhou, ESPP pipeline	E142 LBNL	2010-04-28	oligo	20482586	GSE21438	MicrobesOnline	JW707 0	JW707 1	mM	0	0	0	9999	TRUE	f	X1258.1
X1258.10	1258	1	Peroxide	Aifen Zhou, ESPP pipeline	E142 LBNL	2010-04-28	oligo	20482586	GSE21438		JW707 0	JW709 0	mM	0	120	120	120	TRUE	l	X1258.8
X1258.100	1258	1	Peroxide	Aifen Zhou, ESPP pipeline	E142 LBNL	2010-04-28	oligo	20482586	GSE21438		JW709 1	JW709 0	mM	0	120	9999	9999	FALSE	e	X1258.100
X1258.2	1258	2	Peroxide	Aifen Zhou, ESPP pipeline	E142 LBNL	2010-04-28	oligo	20482586	GSE21438		JW707 0	JW707 0	mM	0	120	9999	9999	FALSE	e	X1258.2
X1258.20	1258	2	Peroxide	Aifen Zhou, ESPP pipeline	E142 LBNL	2010-04-28	oligo	20482586	GSE21438		JW707 1	JW708 0	mM	0	120	120	120	TRUE	l	X1258.18
X1258.3	1258	3	Peroxide	Aifen Zhou, ESPP pipeline	E142 LBNL	2010-04-28	oligo	20482586	GSE21438		JW707 0	JW707 1	mM	0	120	120	120	TRUE	l	X1258.1
X1258.30	1258	3	Peroxide	Aifen Zhou, ESPP pipeline	E142 LBNL	2010-04-28	oligo	20482586	GSE21438		JW707 0	JW707 1	mM	120	120	9999	9999	FALSE	e	X1258.30
X1258.4	1258	4	Peroxide	Aifen Zhou, ESPP pipeline	E142 LBNL	2010-04-28	oligo	20482586	GSE21438		JW707 0	JW708 0	mM	0	0	0	9999	TRUE	f	X1258.4
X1258.40	1258	4	Peroxide	Aifen Zhou, ESPP pipeline	E142 LBNL	2010-04-28	oligo	20482586	GSE21438		WT 1	JW707 0	mM	0	120	9999	9999	FALSE	e	X1258.40
X1258.5	1258	5	Peroxide	Aifen Zhou, ESPP pipeline	E142 LBNL	2010-04-28	oligo	20482586	GSE21438		JW707 0	JW708 1	mM	0	0	0	9999	TRUE	f	X1258.5
X1258.50	1258	5	Peroxide	Aifen Zhou, ESPP pipeline	E142 LBNL	2010-04-28	oligo	20482586	GSE21438		JW707 1	JW709 1	mM	120	120	9999	9999	FALSE	e	X1258.50
X1258.6	1258	6	Peroxide	Aifen Zhou, ESPP pipeline	E142 LBNL	2010-04-28	oligo	20482586	GSE21438		JW707 0	JW708 0	mM	0	120	120	120	TRUE	l	X1258.4
X1258.60	1258	6	Peroxide	Aifen Zhou, ESPP pipeline	E142 LBNL	2010-04-28	oligo	20482586	GSE21438		JW708 0	JW709 0	mM	0	120	120	120	TRUE	l	X1258.58
X1258.7	1258	7	Peroxide	Aifen Zhou, ESPP pipeline	E142 LBNL	2010-04-28	oligo	20482586	GSE21438		JW707 0	JW708 1	mM	0	120	120	120	TRUE	l	X1258.5
X1258.70	1258	7	Peroxide	Aifen Zhou, ESPP pipeline	E142 LBNL	2010-04-28	oligo	20482586	GSE21438		JW708 1	JW709 0	mM	0	120	120	120	TRUE	l	X1258.68
X1258.8	1258	8	Peroxide	Aifen Zhou, ESPP pipeline	E142 LBNL	2010-04-28	oligo	20482586	GSE21438		JW707 0	JW709 0	mM	0	0	0	9999	TRUE	f	X1258.8
X1258.80	1258	8	Peroxide	Aifen Zhou, ESPP pipeline	E142 LBNL	2010-04-28	oligo	20482586	GSE21438		JW708 0	JW709 1	mM	120	120	9999	9999	FALSE	e	X1258.80
X1258.9	1258	9	Peroxide	Aifen Zhou, ESPP pipeline	E142 LBNL	2010-04-28	oligo	20482586	GSE21438		JW707 0	JW709 1	mM	0	0	0	9999	TRUE	f	X1258.9
X1258.90	1258	9	Peroxide	Aifen Zhou, ESPP pipeline	E142 LBNL	2010-04-28	oligo	20482586	GSE21438		WT 1	JW708 1	mM	0	120	9999	9999	FALSE	e	X1258.90
X1258.11	1258	11	Peroxide	Aifen Zhou, ESPP pipeline	E142 LBNL	2010-04-28	oligo	20482586	GSE21438		JW707 0	JW709 1	mM	0	120	120	120	TRUE	l	X1258.9
X1258.110	1258	11	Peroxide	Aifen Zhou, ESPP pipeline	E142 LBNL	2010-04-28	oligo	20482586	GSE21438		JW709 0	WT 1	mM	120	120	9999	9999	FALSE	e	X1258.110
X1258.12	1258	12	Peroxide	Aifen Zhou, ESPP pipeline	E142 LBNL	2010-04-28	oligo	20482586	GSE21438		JW707 0	WT 0	mM	0	0	0	9999	TRUE	f	X1258.12
X1258.120	1258	12	Peroxide	Aifen Zhou, ESPP pipeline	E142 LBNL	2010-04-28	oligo	20482586	GSE21438		WT 0	WT 1	mM	120	120	9999	9999	FALSE	e	X1258.120
X1258.13	1258	13	Peroxide	Aifen Zhou, ESPP pipeline	E142 LBNL	2010-04-28	oligo	20482586	GSE21438		JW707 0	WT 1	mM	0	0	0	9999	TRUE	f	X1258.13
X1258.14	1258	14	Peroxide	Aifen Zhou, ESPP pipeline	E142 LBNL	2010-04-28	oligo	20482586	GSE21438		JW707 0	WT 0	mM	0	120	120	120	TRUE	l	X1258.12
X1258.15	1258	15	Peroxide	Aifen Zhou, ESPP pipeline	E142 LBNL	2010-04-28	oligo	20482586	GSE21438		JW707 0	WT 1	mM	0	120	120	120	TRUE	l	X1258.13
X1258.16	1258	16	Peroxide	Aifen Zhou, ESPP pipeline	E142 LBNL	2010-04-28	oligo	20482586	GSE21438		JW707 1	JW707 0	mM	0	120	9999	9999	FALSE	e	X1258.16
X1258.17	1258	17	Peroxide	Aifen Zhou, ESPP pipeline	E142 LBNL	2010-04-28	oligo	20482586	GSE21438		JW707 1	JW707 1	mM	0	120	9999	9999	FALSE	e	X1258.17
X1258.18	1258	18	Peroxide	Aifen Zhou, ESPP pipeline	E142 LBNL	2010-04-28	oligo	20482586	GSE21438		JW707 1	JW708 0	mM	0	0	0	9999	TRUE	f	X1258.18
X1258.19	1258	19	Peroxide	Aifen Zhou, ESPP pipeline	E142 LBNL	2010-04-28	oligo	20482586	GSE21438		JW707 1	JW708 1	mM	0	0	0	9999	TRUE	f	X1258.19
X1258.21	1258	21	Peroxide	Aifen Zhou, ESPP pipeline	E142 LBNL	2010-04-28	oligo	20482586	GSE21438		JW707 1	JW708 1	mM	0	120	120	120	TRUE	l	X1258.19
X1258.22	1258	22	Peroxide	Aifen Zhou, ESPP pipeline	E142 LBNL	2010-04-28	oligo	20482586	GSE21438		JW707 1	JW709 0	mM	0	0	0	9999	TRUE	f	X1258.22
X1258.23	1258	23	Peroxide	Aifen Zhou, ESPP pipeline	E142 LBNL	2010-04-28	oligo	20482586	GSE21438		JW707 1	JW709 1	mM	0	0	0	9999	TRUE	f	X1258.23
X1258.24	1258	24	Peroxide	Aifen Zhou, ESPP pipeline	E142 LBNL	2010-04-28	oligo	20482586	GSE21438		JW707 1	JW709 0	mM	0	120	120	120	TRUE	l	X1258.22
X1258.25	1258	25	Peroxide	Aifen Zhou, ESPP pipeline	E142 LBNL	2010-04-28	oligo	20482586	GSE21438		JW707 1	JW709 1	mM	0	120	120	120	TRUE	l	X1258.23
X1258.26	1258	26	Peroxide	Aifen Zhou, ESPP pipeline	E142 LBNL	2010-04-28	oligo	20482586	GSE21438		JW707 1	WT 0	mM	0	0	0	9999	TRUE	f	X1258.26
X1258.27	1258	27	Peroxide	Aifen Zhou, ESPP pipeline	E142 LBNL	2010-04-28	oligo	20482586	GSE21438		JW707 1	WT 1	mM	0	0	0	9999	TRUE	f	X1258.27
X1258.28	1258	28	Peroxide	Aifen Zhou, ESPP pipeline	E142 LBNL	2010-04-28	oligo	20482586	GSE21438		JW707 1	WT 0	mM	0	120	120	120	TRUE	l	X1258.26
X1258.29	1258	29	Peroxide	Aifen Zhou, ESPP pipeline	E142 LBNL	2010-04-28	oligo	20482586	GSE21438		JW707 1	WT 1	mM	0	120	120	120	TRUE	l	X1258.27
X1258.31	1258	31	Peroxide	Aifen Zhou, ESPP pipeline	E142 LBNL	2010-04-28	oligo	20482586	GSE21438		JW708 0	JW707 0	mM	0	120	9999	9999	FALSE	e	X1258.31
X1258.32	1258	32	Peroxide	Aifen Zhou, ESPP pipeline	E142 LBNL	2010-04-28	oligo	20482586	GSE21438		JW708 1	JW707 0	mM	0	120	9999	9999	FALSE	e	X1258.32
X1258.33	1258	33	Peroxide	Aifen Zhou, ESPP pipeline	E142 LBNL	2010-04-28	oligo	20482586	GSE21438		JW707 0	JW708 0	mM	120	120	9999	9999	FALSE	e	X1258.33
X1258.34	1258	34	Peroxide	Aifen Zhou, ESPP pipeline	E142 LBNL	2010-04-28	oligo	20482586	GSE21438		JW707 0	JW708 1	mM	120	120	9999	9999	FALSE	e	X1258.34
X1258.35	1258	35	Peroxide	Aifen Zhou, ESPP pipeline	E142 LBNL	2010-04-28	oligo	20482586	GSE21438		JW709 0	JW707 0	mM	0	120	9999	9999	FALSE	e	X1258.35
X1258.36	1258	36	Peroxide	Aifen Zhou, ESPP pipeline	E142 LBNL	2010-04-28	oligo	20482586	GSE21438		JW709 1	JW707 0	mM	0	120	9999	9999	FALSE	e	X1258.36
X1258.37	1258	37	Peroxide	Aifen Zhou, ESPP pipeline	E142 LBNL	2010-04-28	oligo	20482586	GSE21438		JW707 0	JW709 0	mM	120	120	9999	9999	FALSE	e	X1258.37
X1258.38	1258	38	Peroxide	Aifen Zhou, ESPP pipeline	E142 LBNL	2010-04-28	oligo	20482586	GSE21438		JW707 0	JW709 1	mM	120	120	9999	9999	FALSE	e	X1258.38
X1258.39	1258	39	Peroxide	Aifen Zhou, ESPP pipeline	E142 LBNL	2010-04-28	oligo	20482586	GSE21438		WT 0	JW707 0	mM	0	120	9999	9999	FALSE	e	X1258.39
X1258.41	1258	41	Peroxide	Aifen Zhou, ESPP pipeline	E142 LBNL	2010-04-28	oligo	20482586	GSE21438		JW707 0	WT 0	mM	120	120	9999	9999	FALSE	e	X1258.41
X1258.42	1258	42	Peroxide	Aifen Zhou, ESPP pipeline	E142 LBNL	2010-04-28	oligo	20482586	GSE21438		JW707 0	WT 1	mM	120	120	9999	9999	FALSE	e	X1258.42
X1258.43	1258	43	Peroxide	Aifen Zhou, ESPP pipeline	E142 LBNL	2010-04-28	oligo	20482586	GSE21438		JW708 0	JW707 1	mM	0	120	9999	9999	FALSE	e	X1258.43
X1258.44	1258	44	Peroxide	Aifen Zhou, ESPP pipeline	E142 LBNL	2010-04-28	oligo	20482586	GSE21438		JW708 1	JW707 1	mM	0	120	9999	9999	FALSE	e	X1258.44
X1258.45	1258	45	Peroxide	Aifen Zhou, ESPP pipeline	E142 LBNL	2010-04-28	oligo	20482586	GSE21438		JW707 1	JW708 0	mM	120	120	9999	9999	FALSE	e	X1258.45
X1258.46	1258	46	Peroxide	Aifen Zhou, ESPP pipeline	E142 LBNL	2010-04-28	oligo	20482586	GSE21438		JW707 1	JW708 1	mM	120	120	9999	9999	FALSE	e	X1258.46
X1258.47	1258	47	Peroxide	Aifen Zhou, ESPP pipeline	E142 LBNL	2010-04-28	oligo	20482586	GSE21438		JW709 0	JW707 1	mM	0	120	9999	9999	FALSE	e	X1258.47
X1258.48	1258	48	Peroxide	Aifen Zhou, ESPP pipeline	E142 LBNL	2010-04-28	oligo	20482586	GSE21438		JW709 1	JW707 1	mM	0	120	9999	9999	FALSE	e	X1258.48
X1258.49	1258	49	Peroxide	Aifen Zhou, ESPP pipeline	E142 LBNL	2010-04-28	oligo	20482586	GSE21438		JW707 1	JW709 0	mM	120	120	9999	9999	FALSE	e	X1258.49
X1258.51	1258	51	Peroxide	Aifen Zhou, ESPP pipeline	E142 LBNL	2010-04-28	oligo	20482586	GSE21438		WT 0	JW707 1	mM	0	120	9999	9999	FALSE	e	X1258.51
X1258.52	1258	52	Peroxide	Aifen Zhou, ESPP pipeline	E142 LBNL	2010-04-28	oligo	20482586	GSE21438		WT 1	JW707 1	mM	0	120	9999	9999	FALSE	e	X1258.52
X1258.53	1258	53	Peroxide	Aifen Zhou, ESPP pipeline	E142 LBNL	2010-04-28	oligo	20482586	GSE21438		JW707 1	WT 0	mM	120	120	9999	9999	FALSE	e	X1258.53
X1258.54	1258	54	Peroxide	Aifen Zhou, ESPP pipeline	E142 LBNL	2010-04-28	oligo	20482586	GSE21438		JW707 1	WT 1	mM	120	120	9999	9999	FALSE	e	X1258.54
X1258.55	1258	55	Peroxide	Aifen Zhou, ESPP pipeline	E142 LBNL	2010-04-28	oligo	20482586	GSE21438		JW708 0	JW708 1	mM	0	0	0	9999	TRUE	f	X1258.55
X1258.56	1258	56	Peroxide	Aifen Zhou, ESPP pipeline	E142 LBNL	2010-04-28	oligo	20482586	GSE21438		JW708 0	JW708 0	mM	0	120	9999	9999	FALSE	e	X1258.56
X1258.57	1258	57	Peroxide	Aifen Zhou, ESPP pipeline	E142 LBNL	2010-04-28	oligo	20482586	GSE21438		JW708 0	JW708 1	mM	0	120	120	120	TRUE	l	X1258.55
X1258.58	1258	58	Peroxide	Aifen Zhou, ESPP pipeline	E142 LBNL	2010-04-28	oligo	20482586	GSE21438		JW708 0	JW709 0	mM	0	0	0	9999	TRUE	f	X1258.58
X1258.59	1258	59	Peroxide	Aifen Zhou, ESPP pipeline	E142 LBNL	2010-04-28	oligo	20482586	GSE21438		JW708 0	JW709 1	mM	0	0	0	9999	TRUE	f	X1258.59
X1258.61	1258	61	Peroxide	Aifen Zhou, ESPP pipeline	E142 LBNL	2010-04-28	oligo	20482586	GSE21438		JW708 0	JW709 1	mM	0	120	120	120	TRUE	l	X1258.59
X1258.62	1258	62	Peroxide	Aifen Zhou, ESPP pipeline	E142 LBNL	2010-04-28	oligo	20482586	GSE21438		JW708 0	WT 0	mM	0	0	0	9999	TRUE	f	X1258.62
X1258.63	1258	63	Peroxide	Aifen Zhou, ESPP pipeline	E142 LBNL	2010-04-28	oligo	20482586	GSE21438		JW708 0	WT 1	mM	0	0	0	9999	TRUE	f	X1258.63
X1258.64	1258	64	Peroxide	Aifen Zhou, ESPP pipeline	E142 LBNL	2010-04-28	oligo	20482586	GSE21438		JW708 0	WT 0	mM	0	120	120	120	TRUE	l	X1258.62
X1258.65	1258	65	Peroxide	Aifen Zhou, ESPP pipeline	E142 LBNL	2010-04-28	oligo	20482586	GSE21438		JW708 0	WT 1	mM	0	120	120	120	TRUE	l	X1258.63
X1258.66	1258	66	Peroxide	Aifen Zhou, ESPP pipeline	E142 LBNL	2010-04-28	oligo	20482586	GSE21438		JW708 1	JW708 0	mM	0	120	9999	9999	FALSE	e	X1258.66
X1258.67	1258	67	Peroxide	Aifen Zhou, ESPP pipeline	E142 LBNL	2010-04-28	oligo	20482586	GSE21438		JW708 1	JW708 1	mM	0	120	9999	9999	FALSE	e	X1258.67
X1258.68	1258	68	Peroxide	Aifen Zhou, ESPP pipeline	E142 LBNL	2010-04-28	oligo	20482586	GSE21438		JW708 1	JW709 0	mM	0	0	0	9999	TRUE	f	X1258.68
X1258.69	1258	69	Peroxide	Aifen Zhou, ESPP pipeline	E142 LBNL	2010-04-28	oligo	20482586	GSE21438		JW708 1	JW709 1	mM	0	0	0	9999	TRUE	f	X1258.69
X1258.71	1258	71	Peroxide	Aifen Zhou, ESPP pipeline	E142 LBNL	2010-04-28	oligo	20482586	GSE21438		JW708 1	JW709 1	mM	0	120	120	120	TRUE	l	X1258.69
X1258.72	1258	72	Peroxide	Aifen Zhou, ESPP pipeline	E142 LBNL	2010-04-28	oligo	20482586	GSE21438		JW708 1	WT 0	mM	0	0	0	9999	TRUE	f	X1258.72
X1258.73	1258	73	Peroxide	Aifen Zhou, ESPP pipeline	E142 LBNL	2010-04-28	oligo	20482586	GSE21438		JW708 1	WT 1	mM	0	0	0	9999	TRUE	f	X1258.73
X1258.74	1258	74	Peroxide	Aifen Zhou, ESPP pipeline	E142 LBNL	2010-04-28	oligo	20482586	GSE21438		JW708 1	WT 0	mM	0	120	120	120	TRUE	l	X1258.72
X1258.75	1258	75	Peroxide	Aifen Zhou, ESPP pipeline	E142 LBNL	2010-04-28	oligo	20482586	GSE21438		JW708 1	WT 1	mM	0	120	120	120	TRUE	l	X1258.73
X1258.76	1258	76	Peroxide	Aifen Zhou, ESPP pipeline	E142 LBNL	2010-04-28	oligo	20482586	GSE21438		JW708 0	JW708 1	mM	120	120	9999	9999	FALSE	e	X1258.76
X1258.77	1258	77	Peroxide	Aifen Zhou, ESPP pipeline	E142 LBNL	2010-04-28	oligo	20482586	GSE21438		JW709 0	JW708 0	mM	0	120	9999	9999	FALSE	e	X1258.77
X1258.78	1258	78	Peroxide	Aifen Zhou, ESPP pipeline	E142 LBNL	2010-04-28	oligo	20482586	GSE21438		JW709 1	JW708 0	mM	0	120	9999	9999	FALSE	e	X1258.78
X1258.79	1258	79	Peroxide	Aifen Zhou, ESPP pipeline	E142 LBNL	2010-04-28	oligo	20482586	GSE21438		JW708 0	JW709 0	mM	120	120	9999	9999	FALSE	e	X1258.79
X1258.81	1258	81	Peroxide	Aifen Zhou, ESPP pipeline	E142 LBNL	2010-04-28	oligo	20482586	GSE21438		WT 0	JW708 0	mM	0	120	9999	9999	FALSE	e	X1258.81
X1258.82	1258	82	Peroxide	Aifen Zhou, ESPP pipeline	E142 LBNL	2010-04-28	oligo	20482586	GSE21438		WT 1	JW708 0	mM	0	120	9999	9999	FALSE	e	X1258.82
X1258.83	1258	83	Peroxide	Aifen Zhou, ESPP pipeline	E142 LBNL	2010-04-28	oligo	20482586	GSE21438		JW708 0	WT 0	mM	120	120	9999	9999	FALSE	e	X1258.83
X1258.84	1258	84	Peroxide	Aifen Zhou, ESPP pipeline	E142 LBNL	2010-04-28	oligo	20482586	GSE21438		JW708 0	WT 1	mM	120	120	9999	9999	FALSE	e	X1258.84
X1258.85	1258	85	Peroxide	Aifen Zhou, ESPP pipeline	E142 LBNL	2010-04-28	oligo	20482586	GSE21438		JW709 0	JW708 1	mM	0	120	9999	9999	FALSE	e	X1258.85
X1258.86	1258	86	Peroxide	Aifen Zhou, ESPP pipeline	E142 LBNL	2010-04-28	oligo	20482586	GSE21438		JW709 1	JW708 1	mM	0	120	9999	9999	FALSE	e	X1258.86
X1258.87	1258	87	Peroxide	Aifen Zhou, ESPP pipeline	E142 LBNL	2010-04-28	oligo	20482586	GSE21438		JW708 1	JW709 0	mM	120	120	9999	9999	FALSE	e	X1258.87
X1258.88	1258	88	Peroxide	Aifen Zhou, ESPP pipeline	E142 LBNL	2010-04-28	oligo	20482586	GSE21438		JW708 1	JW709 1	mM	120	120	9999	9999	FALSE	e	X1258.88
X1258.89	1258	89	Peroxide	Aifen Zhou, ESPP pipeline	E142 LBNL	2010-04-28	oligo	20482586	GSE21438		WT 0	JW708 1	mM	0	120	9999	9999	FALSE	e	X1258.89
X1258.91	1258	91	Peroxide	Aifen Zhou, ESPP pipeline	E142 LBNL	2010-04-28	oligo	20482586	GSE21438		JW708 1	WT 0	mM	120	120	9999	9999	FALSE	e	X1258.91
X1258.92	1258	92	Peroxide	Aifen Zhou, ESPP pipeline	E142 LBNL	2010-04-28	oligo	20482586	GSE21438		JW708 1	WT 1	mM	120	120	9999	9999	FALSE	e	X1258.92
X1258.93	1258	93	Peroxide	Aifen Zhou, ESPP pipeline	E142 LBNL	2010-04-28	oligo	20482586	GSE21438		JW709 0	JW709 1	mM	0	0	0	9999	TRUE	f	X1258.93
X1258.94	1258	94	Peroxide	Aifen Zhou, ESPP pipeline	E142 LBNL	2010-04-28	oligo	20482586	GSE21438		JW709 0	JW709 0	mM	0	120	9999	9999	FALSE	e	X1258.94
X1258.95	1258	95	Peroxide	Aifen Zhou, ESPP pipeline	E142 LBNL	2010-04-28	oligo	20482586	GSE21438		JW709 0	JW709 1	mM	0	120	120	120	TRUE	l	X1258.93
X1258.96	1258	96	Peroxide	Aifen Zhou, ESPP pipeline	E142 LBNL	2010-04-28	oligo	20482586	GSE21438		JW709 0	WT 0	mM	0	0	0	9999	TRUE	f	X1258.96
X1258.97	1258	97	Peroxide	Aifen Zhou, ESPP pipeline	E142 LBNL	2010-04-28	oligo	20482586	GSE21438		JW709 0	WT 1	mM	0	0	0	9999	TRUE	f	X1258.97
X1258.98	1258	98	Peroxide	Aifen Zhou, ESPP pipeline	E142 LBNL	2010-04-28	oligo	20482586	GSE21438		JW709 0	WT 0	mM	0	120	120	120	TRUE	l	X1258.96
X1258.99	1258	99	Peroxide	Aifen Zhou, ESPP pipeline	E142 LBNL	2010-04-28	oligo	20482586	GSE21438		JW709 0	WT 1	mM	0	120	120	120	TRUE	l	X1258.97
X1258.101	1258	101	Peroxide	Aifen Zhou, ESPP pipeline	E142 LBNL	2010-04-28	oligo	20482586	GSE21438		JW709 1	JW709 1	mM	0	120	9999	9999	FALSE	e	X1258.101
X1258.102	1258	102	Peroxide	Aifen Zhou, ESPP pipeline	E142 LBNL	2010-04-28	oligo	20482586	GSE21438		JW709 1	WT 0	mM	0	0	0	9999	TRUE	f	X1258.102
X1258.103	1258	103	Peroxide	Aifen Zhou, ESPP pipeline	E142 LBNL	2010-04-28	oligo	20482586	GSE21438		JW709 1	WT 1	mM	0	0	0	9999	TRUE	f	X1258.103
X1258.104	1258	104	Peroxide	Aifen Zhou, ESPP pipeline	E142 LBNL	2010-04-28	oligo	20482586	GSE21438		JW709 1	WT 0	mM	0	120	120	120	TRUE	l	X1258.102
X1258.105	1258	105	Peroxide	Aifen Zhou, ESPP pipeline	E142 LBNL	2010-04-28	oligo	20482586	GSE21438		JW709 1	WT 1	mM	0	120	120	120	TRUE	l	X1258.103
X1258.106	1258	106	Peroxide	Aifen Zhou, ESPP pipeline	E142 LBNL	2010-04-28	oligo	20482586	GSE21438		JW709 0	JW709 1	mM	120	120	9999	9999	FALSE	e	X1258.106
X1258.107	1258	107	Peroxide	Aifen Zhou, ESPP pipeline	E142 LBNL	2010-04-28	oligo	20482586	GSE21438		WT 0	JW709 0	mM	0	120	9999	9999	FALSE	e	X1258.107
X1258.108	1258	108	Peroxide	Aifen Zhou, ESPP pipeline	E142 LBNL	2010-04-28	oligo	20482586	GSE21438		WT 1	JW709 0	mM	0	120	9999	9999	FALSE	e	X1258.108
X1258.109	1258	109	Peroxide	Aifen Zhou, ESPP pipeline	E142 LBNL	2010-04-28	oligo	20482586	GSE21438		JW709 0	WT 0	mM	120	120	9999	9999	FALSE	e	X1258.109
X1258.111	1258	111	Peroxide	Aifen Zhou, ESPP pipeline	E142 LBNL	2010-04-28	oligo	20482586	GSE21438		WT 0	JW709 1	mM	0	120	9999	9999	FALSE	e	X1258.111
X1258.112	1258	112	Peroxide	Aifen Zhou, ESPP pipeline	E142 LBNL	2010-04-28	oligo	20482586	GSE21438		WT 1	JW709 1	mM	0	120	9999	9999	FALSE	e	X1258.112
X1258.113	1258	113	Peroxide	Aifen Zhou, ESPP pipeline	E142 LBNL	2010-04-28	oligo	20482586	GSE21438		JW709 1	WT 0	mM	120	120	9999	9999	FALSE	e	X1258.113
X1258.114	1258	114	Peroxide	Aifen Zhou, ESPP pipeline	E142 LBNL	2010-04-28	oligo	20482586	GSE21438		JW709 1	WT 1	mM	120	120	9999	9999	FALSE	e	X1258.114
X1258.115	1258	115	Peroxide	Aifen Zhou, ESPP pipeline	E142 LBNL	2010-04-28	oligo	20482586	GSE21438		WT 0	WT 1	mM	0	0	0	9999	TRUE	f	X1258.115
X1258.116	1258	116	Peroxide	Aifen Zhou, ESPP pipeline	E142 LBNL	2010-04-28	oligo	20482586	GSE21438		WT 0	WT 0	mM	0	120	9999	9999	FALSE	e	X1258.116
X1258.117	1258	117	Peroxide	Aifen Zhou, ESPP pipeline	E142 LBNL	2010-04-28	oligo	20482586	GSE21438		WT 0	WT 1	mM	0	120	120	120	TRUE	l	X1258.115
X1258.118	1258	118	Peroxide	Aifen Zhou, ESPP pipeline	E142 LBNL	2010-04-28	oligo	20482586	GSE21438		WT 1	WT 0	mM	0	120	9999	9999	FALSE	e	X1258.118
X1258.119	1258	119	Peroxide	Aifen Zhou, ESPP pipeline	E142 LBNL	2010-04-28	oligo	20482586	GSE21438		WT 1	WT 1	mM	0	120	9999	9999	FALSE	e	X1258.119
X1271.1	1271	1	Co-culture	Aifen Zhou, ESPP pipeline	LBNL	2008-11-24	oligo			MicrobesOnline	DvH + Mm co-culture Montana 101908	DvH + Mm co-culture E154	Other	stationary	stationary	9999	9999	FALSE	e	X1271.1
X1271.10	1271	1	Co-culture	Aifen Zhou, ESPP pipeline	LBNL	2008-11-24	oligo				DvH + Mm co-culture E150	DvH + Mm co-culture FC63,FC65,FC66	Other	stationary	stationary	9999	9999	FALSE	e	X1271.10
X1271.2	1271	2	Co-culture	Aifen Zhou, ESPP pipeline	LBNL	2008-11-24	oligo				DvH + Mm co-culture FC60,FC61,FC64	DvH + Mm co-culture E154	Other	stationary	stationary	9999	9999	FALSE	e	X1271.2
X1271.3	1271	3	Co-culture	Aifen Zhou, ESPP pipeline	LBNL	2008-11-24	oligo				DvH + Mm co-culture FC63,FC65,FC66	DvH + Mm co-culture E154	Other	stationary	stationary	9999	9999	FALSE	e	X1271.3
X1271.4	1271	4	Co-culture	Aifen Zhou, ESPP pipeline	LBNL	2008-11-24	oligo				DvH + Mm co-culture E150	DvH + Mm co-culture E154	Other	stationary	stationary	9999	9999	FALSE	e	X1271.4
X1271.5	1271	5	Co-culture	Aifen Zhou, ESPP pipeline	LBNL	2008-11-24	oligo				DvH + Mm co-culture FC60,FC61,FC64	DvH + Mm co-culture Montana 101908	Other	stationary	stationary	9999	9999	FALSE	e	X1271.5
X1271.7	1271	7	Co-culture	Aifen Zhou, ESPP pipeline	LBNL	2008-11-24	oligo				DvH + Mm co-culture E150	DvH + Mm co-culture Montana 101908	Other	stationary	stationary	9999	9999	FALSE	e	X1271.7
X1271.9	1271	9	Co-culture	Aifen Zhou, ESPP pipeline	LBNL	2008-11-24	oligo				DvH + Mm co-culture E150	DvH + Mm co-culture FC60,FC61,FC64	Other	stationary	stationary	9999	9999	FALSE	e	X1271.9
X1301.1	1301	1	Energy metabolism	Aifen Zhou, ESPP pipeline	E166 LBNL	2009-02-09	oligo			MicrobesOnline	LS4D	60mM lactate, 30mM thiosulfate		mid log phase	mid log phase	9999	9999	FALSE	e	X1301.1
X1304.1	1304	1	Energy metabolism	Aifen Zhou, ESPP pipeline	E171 LBNL	2009-02-09	oligo			MicrobesOnline	30 mM sulfate, hydrogen, 5mM acetate, no lactate, buffer=25 mM NaHCO3	no lactate, 5 mM acetate, 30 mM sulfate, buffer=25 mM NaHCO3		mid log phase	mid log phase	9999	9999	FALSE	e	X1304.1
X1305.1	1305	1	Mutant	Aifen Zhou, ESPP pipeline	E167 LBNL	2012-01-31	oligo			MicrobesOnline	WT	DVU0379		0	0	9999	9999	FALSE	e	X1305.1
X1305.2	1305	2	Mutant	Aifen Zhou, ESPP pipeline	E167 LBNL	2012-01-31	oligo				WT	cooA-1 (DVU2097)		0	0	9999	9999	FALSE	e	X1305.2
X1305.3	1305	3	Mutant	Aifen Zhou, ESPP pipeline	E167 LBNL	2012-01-31	oligo				WT	hbaR (DVU2547)		0	0	9999	9999	FALSE	e	X1305.3
X1305.4	1305	4	Mutant	Aifen Zhou, ESPP pipeline	E167 LBNL	2012-01-31	oligo				WT	cooA-2 (DVU3111)		0	0	9999	9999	FALSE	e	X1305.4
X1310.1	1310	1	Salt:NaCl	Aifen Zhou, ESPP pipeline	LBNL	2009-03-18	oligo			MicrobesOnline	0	0	Other	ancestor	1000 generations	9999	9999	FALSE	e	X1310.1
X1310.2	1310	2	Salt:NaCl	Aifen Zhou, ESPP pipeline	LBNL	2009-03-18	oligo				0	100	Other	ancestor	1000 generations	9999	9999	FALSE	e	X1310.2
X1310.3	1310	3	Salt:NaCl	Aifen Zhou, ESPP pipeline	LBNL	2009-03-18	oligo				0	100	Other	1000 generations	1000 generations	9999	9999	FALSE	e	X1310.3
X1311.1	1311	1	Energy metabolism	Aifen Zhou, ESPP pipeline	E173 LBNL	2009-04-13	oligo			MicrobesOnline	LS4D	formate 100mM, 10mM acetate, 25mM sulfate	NULL	mid log phase	mid log phase	9999	9999	FALSE	e	X1311.1
X1709.10	1709	1	Co-culture	Aifen Zhou, ESPP other	UWashington	2009-09-25	oligo			MicrobesOnline	Uniform-evolved coculture	Ancestor	Other	late log phase	after 3 days in stationary phase	9999	9999	FALSE	e	X1709.10
X1709.2	1709	2	Co-culture	Aifen Zhou, ESPP other	UWashington	2009-09-25	oligo				Ancestor	Ancestor	Other	after 3 days in stationary phase	late log phase	9999	9999	FALSE	e	X1709.2
X1709.3	1709	3	Co-culture	Aifen Zhou, ESPP other	UWashington	2009-09-25	oligo				Uniform-evolved coculture	Ancestor	Other	late log phase	late log phase	9999	9999	FALSE	e	X1709.3
X1709.4	1709	4	Co-culture	Aifen Zhou, ESPP other	UWashington	2009-09-25	oligo				Uniform-evolved coculture	Ancestor	Other	first day of stationary phase	late log phase	9999	9999	FALSE	e	X1709.4
X1709.5	1709	5	Co-culture	Aifen Zhou, ESPP other	UWashington	2009-09-25	oligo				Uniform-evolved coculture	Ancestor	Other	after 3 days in stationary phase	late log phase	9999	9999	FALSE	e	X1709.5
X1709.6	1709	6	Co-culture	Aifen Zhou, ESPP other	UWashington	2009-09-25	oligo				Ancestor	Ancestor	Other	after 3 days in stationary phase	first day of stationary phase	9999	9999	FALSE	e	X1709.6
X1709.7	1709	7	Co-culture	Aifen Zhou, ESPP other	UWashington	2009-09-25	oligo				Uniform-evolved coculture	Ancestor	Other	late log phase	first day of stationary phase	9999	9999	FALSE	e	X1709.7
X1709.8	1709	8	Co-culture	Aifen Zhou, ESPP other	UWashington	2009-09-25	oligo				Uniform-evolved coculture	Ancestor	Other	first day of stationary phase	first day of stationary phase	9999	9999	FALSE	e	X1709.8
X1709.9	1709	9	Co-culture	Aifen Zhou, ESPP other	UWashington	2009-09-25	oligo				Uniform-evolved coculture	Ancestor	Other	after 3 days in stationary phase	first day of stationary phase	9999	9999	FALSE	e	X1709.9
X1709.12	1709	12	Co-culture	Aifen Zhou, ESPP other	UWashington	2009-09-25	oligo				Uniform-evolved coculture	Ancestor	Other	after 3 days in stationary phase	after 3 days in stationary phase	9999	9999	FALSE	e	X1709.12
X1709.13	1709	13	Co-culture	Aifen Zhou, ESPP other	UWashington	2009-09-25	oligo				Uniform-evolved coculture	Uniform-evolved coculture	Other	first day of stationary phase	late log phase	9999	9999	FALSE	e	X1709.13
X1709.14	1709	14	Co-culture	Aifen Zhou, ESPP other	UWashington	2009-09-25	oligo				Uniform-evolved coculture	Uniform-evolved coculture	Other	after 3 days in stationary phase	late log phase	9999	9999	FALSE	e	X1709.14
X1709.15	1709	15	Co-culture	Aifen Zhou, ESPP other	UWashington	2009-09-25	oligo				Uniform-evolved coculture	Uniform-evolved coculture	Other	after 3 days in stationary phase	first day of stationary phase	9999	9999	FALSE	e	X1709.15
X1713.1	1713	1	Co-culture	Aifen Zhou, ESPP pipeline	E174 LBNL	2009-10-08	oligo			MicrobesOnline	DvH + Mm co-culture E154	co-culture E174	Other	stationary	stationary	9999	9999	FALSE	e	X1713.1
X1713.2	1713	2	Co-culture	Aifen Zhou, ESPP pipeline	E174 LBNL	2009-10-08	oligo				DvH + Mm co-culture Montana 101908	co-culture E174	Other	stationary	stationary	9999	9999	FALSE	e	X1713.2
X1713.3	1713	3	Co-culture	Aifen Zhou, ESPP pipeline	E174 LBNL	2009-10-08	oligo				DvH + Mm co-culture FC60,FC61,FC64	co-culture E174	Other	stationary	stationary	9999	9999	FALSE	e	X1713.3
X1713.4	1713	4	Co-culture	Aifen Zhou, ESPP pipeline	E174 LBNL	2009-10-08	oligo				DvH + Mm co-culture FC63,FC65,FC66	co-culture E174	Other	stationary	stationary	9999	9999	FALSE	e	X1713.4
X1713.5	1713	5	Co-culture	Aifen Zhou, ESPP pipeline	E174 LBNL	2009-10-08	oligo				DvH + Mm co-culture E150	co-culture E174	Other	stationary	stationary	9999	9999	FALSE	e	X1713.5
X1718.1	1718	1	Mutant	Aifen Zhou, ORNL	UW	2010-10-09	oligo			MicrobesOnline	CooA	C6 -cooA deletion is complemented	Other	Mid Log Phase	Mid Log Phase	9999	9999	FALSE	e	X1718.1
X1718.2	1718	2	Mutant	Aifen Zhou, ORNL	UW	2010-10-09	oligo				MP+	C6 -cooA deletion is complemented	Other	Mid Log Phase	Mid Log Phase	9999	9999	FALSE	e	X1718.2
X1718.3	1718	3	Mutant	Aifen Zhou, ORNL	UW	2010-10-09	oligo				MP+	CooA	Other	Mid Log Phase	Mid Log Phase	9999	9999	FALSE	e	X1718.3
X1719.1	1719	1	Mutant	Aifen Zhou, ORNL	UW	2010-10-09	oligo			MicrobesOnline	MP minus	CooL	Other	Mid Log Phase	Mid Log Phase	9999	9999	FALSE	e	X1719.1
X1721.1	1721	1	Carbon Monoxide	Aifen Zhou, ORNL	UW	2010-10-09	oligo			MicrobesOnline	CooA- pyruvate+sulfate	CooA- pyruvate+sulfate+CO	Other	mid log phase	mid log phase	9999	9999	FALSE	e	X1721.1
X1721.10	1721	1	Carbon Monoxide	Aifen Zhou, ORNL	UW	2010-10-09	oligo				MP- lactate+sulfate	CooA- pyruvate+sulfate	Other	mid log phase	mid log phase	9999	9999	FALSE	e	X1721.10
X1721.2	1721	2	Carbon Monoxide	Aifen Zhou, ORNL	UW	2010-10-09	oligo				MP- lactate+sulfate+CO	CooA- pyruvate+sulfate+CO	Other	mid log phase	mid log phase	9999	9999	FALSE	e	X1721.2
X1721.3	1721	3	Carbon Monoxide	Aifen Zhou, ORNL	UW	2010-10-09	oligo				MP- pyruvate+sulfate+CO	CooA- pyruvate+sulfate+CO	Other	mid log phase	mid log phase	9999	9999	FALSE	e	X1721.3
X1721.4	1721	4	Carbon Monoxide	Aifen Zhou, ORNL	UW	2010-10-09	oligo				MP- pyruvate+sulfate	CooA- pyruvate+sulfate+CO	Other	mid log phase	mid log phase	9999	9999	FALSE	e	X1721.4
X1721.5	1721	5	Carbon Monoxide	Aifen Zhou, ORNL	UW	2010-10-09	oligo				MP- lactate+sulfate	CooA- pyruvate+sulfate+CO	Other	mid log phase	mid log phase	9999	9999	FALSE	e	X1721.5
X1721.6	1721	6	Carbon Monoxide	Aifen Zhou, ORNL	UW	2010-10-09	oligo				CooA- pyruvate+sulfate+CO	CooA- pyruvate+sulfate	Other	mid log phase	mid log phase	9999	9999	FALSE	e	X1721.6
X1721.7	1721	7	Carbon Monoxide	Aifen Zhou, ORNL	UW	2010-10-09	oligo				MP- lactate+sulfate+CO	CooA- pyruvate+sulfate	Other	mid log phase	mid log phase	9999	9999	FALSE	e	X1721.7
X1721.8	1721	8	Carbon Monoxide	Aifen Zhou, ORNL	UW	2010-10-09	oligo				MP- pyruvate+sulfate+CO	CooA- pyruvate+sulfate	Other	mid log phase	mid log phase	9999	9999	FALSE	e	X1721.8
X1721.9	1721	9	Carbon Monoxide	Aifen Zhou, ORNL	UW	2010-10-09	oligo				MP- pyruvate+sulfate	CooA- pyruvate+sulfate	Other	mid log phase	mid log phase	9999	9999	FALSE	e	X1721.9
X1721.11	1721	11	Carbon Monoxide	Aifen Zhou, ORNL	UW	2010-10-09	oligo				MP- pyruvate+sulfate+CO	MP- lactate+sulfate+CO	Other	mid log phase	mid log phase	9999	9999	FALSE	e	X1721.11
X1721.12	1721	12	Carbon Monoxide	Aifen Zhou, ORNL	UW	2010-10-09	oligo				MP- pyruvate+sulfate	MP- lactate+sulfate+CO	Other	mid log phase	mid log phase	9999	9999	FALSE	e	X1721.12
X1721.13	1721	13	Carbon Monoxide	Aifen Zhou, ORNL	UW	2010-10-09	oligo				MP- lactate+sulfate	MP- lactate+sulfate+CO	Other	mid log phase	mid log phase	9999	9999	FALSE	e	X1721.13
X1721.14	1721	14	Carbon Monoxide	Aifen Zhou, ORNL	UW	2010-10-09	oligo				MP- pyruvate+sulfate	MP- pyruvate+sulfate+CO	Other	mid log phase	mid log phase	9999	9999	FALSE	e	X1721.14
X1721.15	1721	15	Carbon Monoxide	Aifen Zhou, ORNL	UW	2010-10-09	oligo				MP- lactate+sulfate+CO	MP- pyruvate+sulfate+CO	Other	mid log phase	mid log phase	9999	9999	FALSE	e	X1721.15
X1721.16	1721	16	Carbon Monoxide	Aifen Zhou, ORNL	UW	2010-10-09	oligo				MP- lactate+sulfate	MP- pyruvate+sulfate+CO	Other	mid log phase	mid log phase	9999	9999	FALSE	e	X1721.16
X1721.17	1721	17	Carbon Monoxide	Aifen Zhou, ORNL	UW	2010-10-09	oligo				MP- lactate+sulfate+CO	MP- pyruvate+sulfate	Other	mid log phase	mid log phase	9999	9999	FALSE	e	X1721.17
X1721.18	1721	18	Carbon Monoxide	Aifen Zhou, ORNL	UW	2010-10-09	oligo				MP- pyruvate+sulfate+CO	MP- pyruvate+sulfate	Other	mid log phase	mid log phase	9999	9999	FALSE	e	X1721.18
X1721.19	1721	19	Carbon Monoxide	Aifen Zhou, ORNL	UW	2010-10-09	oligo				MP- lactate+sulfate	MP- pyruvate+sulfate	Other	mid log phase	mid log phase	9999	9999	FALSE	e	X1721.19
X1731.1	1731	1	continuous flow	Aifen Zhou, ESPP pipeline	E177 LBNL	2009-12-14	oligo			MicrobesOnline	batch-culture DvH grown in 0.5 L bottles	continuous DvH monoculture grown in 0.5 L fermentors	Other	mid log phase	mid log phase	9999	9999	FALSE	e	X1731.1
X1736.10	1736	1	Co-culture	Aifen Zhou, ESPP pipeline	E175 LBNL	2009-12-10	oligo			MicrobesOnline	DvH in CCMS	DvH + Mm co-culture E154	Other	stationary	stationary	9999	9999	FALSE	e	X1736.10
X1736.5	1736	5	Co-culture	Aifen Zhou, ESPP pipeline	E175 LBNL	2009-12-10	oligo				DvH in CCMS	co-culture E174	Other	stationary	stationary	9999	9999	FALSE	e	X1736.5
X1736.17	1736	17	Co-culture	Aifen Zhou, ESPP pipeline	E175 LBNL	2009-12-10	oligo				DvH in CCMS	DvH + Mm co-culture FC60,FC61,FC64	Other	stationary	stationary	9999	9999	FALSE	e	X1736.17
X1736.19	1736	19	Co-culture	Aifen Zhou, ESPP pipeline	E175 LBNL	2009-12-10	oligo				DvH in CCMS	DvH + Mm co-culture FC63,FC65,FC66	Other	stationary	stationary	9999	9999	FALSE	e	X1736.19
X1736.21	1736	21	Co-culture	Aifen Zhou, ESPP pipeline	E175 LBNL	2009-12-10	oligo				DvH in CCMS	DvH + Mm co-culture E150	Other	stationary	stationary	9999	9999	FALSE	e	X1736.21
X1737.1	1737	1	Energy metabolism	Aifen Zhou, ESPP pipeline	E179 LBNL	2010-03-30	oligo			MicrobesOnline	LS4D	120mM pyruvate as the donor and 30mM thiosulfate as the acceptor	mM	Mid-log phase	Late-Log Phase	9999	9999	FALSE	e	X1737.1
X1738.1	1738	1	Energy metabolism	Aifen Zhou, ESPP pipeline	E180 LBNL	2010-03-30	oligo			MicrobesOnline	LS4D	100mM formate as the donor and 25mM sulfate as the acceptor	mM	Mid-log phase	Late-Log Phase	9999	9999	FALSE	e	X1738.1
X1754.1	1754	1	Other	Aifen Zhou, Romy Chakraborty, ESPP other	LBNL	2010-04-08	oligo			MicrobesOnline	0	IMS	Other	0	NA	9999	9999	FALSE	e	X1754.1
X1755.1	1755	1	Long term salt adaptation	Aifen Zhou, ESPP pipeline	LBNL	2010-04-13	oligo	23575373	GSE39675	MicrobesOnline	Evolved Control - 250	Evolved Control - 100	NULL	mid-log phase	mid-log phase	9999	9999	FALSE	e	X1755.1
X1755.10	1755	1	Long term salt adaptation	Aifen Zhou, ESPP pipeline	LBNL	2010-04-13	oligo	23575373	GSE39675		DvH WT grown on formate + sulfate	Evolved Control - 100	NULL	mid-log phase	mid-log phase	9999	9999	FALSE	e	X1755.10
X1755.100	1755	1	Long term salt adaptation	Aifen Zhou, ESPP pipeline	LBNL	2010-04-13	oligo	23575373	GSE39675		JW2013 (knockout mutant for DVU0597) - LS4D	Ancestor - 250	NULL	mid-log phase	mid-log phase	9999	9999	FALSE	e	X1755.100
X1755.2	1755	2	Long term salt adaptation	Aifen Zhou, ESPP pipeline	LBNL	2010-04-13	oligo	23575373	GSE39675		Evolved Control - LS4D	Evolved Control - 100	NULL	mid-log phase	mid-log phase	9999	9999	FALSE	e	X1755.2
X1755.20	1755	2	Long term salt adaptation	Aifen Zhou, ESPP pipeline	LBNL	2010-04-13	oligo	23575373	GSE39675		evolved salt-stressed strain - LS4D	Evolved Control - 250	NULL	mid-log phase	mid-log phase	9999	9999	FALSE	e	X1755.20
X1755.3	1755	3	Long term salt adaptation	Aifen Zhou, ESPP pipeline	LBNL	2010-04-13	oligo	23575373	GSE39675		evolved salt-stressed strain - 100	Evolved Control - 100	NULL	mid-log phase	mid-log phase	9999	9999	FALSE	e	X1755.3
X1755.30	1755	3	Long term salt adaptation	Aifen Zhou, ESPP pipeline	LBNL	2010-04-13	oligo	23575373	GSE39675		JW2013(C) - LS4D	Evolved Control - 250	NULL	mid-log phase	mid-log phase	9999	9999	FALSE	e	X1755.30
X1755.4	1755	4	Long term salt adaptation	Aifen Zhou, ESPP pipeline	LBNL	2010-04-13	oligo	23575373	GSE39675		evolved salt-stressed strain - 250	Evolved Control - 100	NULL	mid-log phase	mid-log phase	9999	9999	FALSE	e	X1755.4
X1755.40	1755	4	Long term salt adaptation	Aifen Zhou, ESPP pipeline	LBNL	2010-04-13	oligo	23575373	GSE39675		JW2013 (knockout mutant for DVU0597) - 100	Evolved Control - LS4D	NULL	mid-log phase	mid-log phase	9999	9999	FALSE	e	X1755.40
X1755.5	1755	5	Long term salt adaptation	Aifen Zhou, ESPP pipeline	LBNL	2010-04-13	oligo	23575373	GSE39675		evolved salt-stressed strain - LS4D	Evolved Control - 100	NULL	mid-log phase	mid-log phase	9999	9999	FALSE	e	X1755.5
X1755.50	1755	5	Long term salt adaptation	Aifen Zhou, ESPP pipeline	LBNL	2010-04-13	oligo	23575373	GSE39675		Ancestor - LS4D	evolved salt-stressed strain - 100	NULL	mid-log phase	mid-log phase	9999	9999	FALSE	e	X1755.50
X1755.6	1755	6	Long term salt adaptation	Aifen Zhou, ESPP pipeline	LBNL	2010-04-13	oligo	23575373	GSE39675		Ancestor - 100	Evolved Control - 100	NULL	mid-log phase	mid-log phase	9999	9999	FALSE	e	X1755.6
X1755.60	1755	6	Long term salt adaptation	Aifen Zhou, ESPP pipeline	LBNL	2010-04-13	oligo	23575373	GSE39675		Ancestor - 100	evolved salt-stressed strain - 250	NULL	mid-log phase	mid-log phase	9999	9999	FALSE	e	X1755.60
X1755.7	1755	7	Long term salt adaptation	Aifen Zhou, ESPP pipeline	LBNL	2010-04-13	oligo	23575373	GSE39675		Ancestor - 250	Evolved Control - 100	NULL	mid-log phase	mid-log phase	9999	9999	FALSE	e	X1755.7
X1755.70	1755	7	Long term salt adaptation	Aifen Zhou, ESPP pipeline	LBNL	2010-04-13	oligo	23575373	GSE39675		JW2013 (knockout mutant for DVU0597) - LS4D	evolved salt-stressed strain - 250	NULL	mid-log phase	mid-log phase	9999	9999	FALSE	e	X1755.70
X1755.8	1755	8	Long term salt adaptation	Aifen Zhou, ESPP pipeline	LBNL	2010-04-13	oligo	23575373	GSE39675		Ancestor - LS4D	Evolved Control - 100	NULL	mid-log phase	mid-log phase	9999	9999	FALSE	e	X1755.8
X1755.80	1755	8	Long term salt adaptation	Aifen Zhou, ESPP pipeline	LBNL	2010-04-13	oligo	23575373	GSE39675		JW2013(C) - LS4D	evolved salt-stressed strain - LS4D	NULL	mid-log phase	mid-log phase	9999	9999	FALSE	e	X1755.80
X1755.9	1755	9	Long term salt adaptation	Aifen Zhou, ESPP pipeline	LBNL	2010-04-13	oligo	23575373	GSE39675		DvH WT grown on pyruvate + thiosulfate	Evolved Control - 100	NULL	mid-log phase	mid-log phase	9999	9999	FALSE	e	X1755.9
X1755.90	1755	9	Long term salt adaptation	Aifen Zhou, ESPP pipeline	LBNL	2010-04-13	oligo	23575373	GSE39675		JW2013(C) - LS4D	Ancestor - 100	NULL	mid-log phase	mid-log phase	9999	9999	FALSE	e	X1755.90
X1755.11	1755	11	Long term salt adaptation	Aifen Zhou, ESPP pipeline	LBNL	2010-04-13	oligo	23575373	GSE39675		JW2013 (knockout mutant for DVU0597) - 100	Evolved Control - 100	NULL	mid-log phase	mid-log phase	9999	9999	FALSE	e	X1755.11
X1755.110	1755	11	Long term salt adaptation	Aifen Zhou, ESPP pipeline	LBNL	2010-04-13	oligo	23575373	GSE39675		JW2013 (knockout mutant for DVU0597) - 100	DvH WT grown on pyruvate + thiosulfate	NULL	mid-log phase	mid-log phase	9999	9999	FALSE	e	X1755.110
X1755.12	1755	12	Long term salt adaptation	Aifen Zhou, ESPP pipeline	LBNL	2010-04-13	oligo	23575373	GSE39675		JW2013 (knockout mutant for DVU0597) - 250	Evolved Control - 100	NULL	mid-log phase	mid-log phase	9999	9999	FALSE	e	X1755.12
X1755.120	1755	12	Long term salt adaptation	Aifen Zhou, ESPP pipeline	LBNL	2010-04-13	oligo	23575373	GSE39675		JW2013(C) - LS4D	DvH WT grown on formate + sulfate	NULL	mid-log phase	mid-log phase	9999	9999	FALSE	e	X1755.120
X1755.13	1755	13	Long term salt adaptation	Aifen Zhou, ESPP pipeline	LBNL	2010-04-13	oligo	23575373	GSE39675		JW2013(C) - 100	Evolved Control - 100	NULL	mid-log phase	mid-log phase	9999	9999	FALSE	e	X1755.13
X1755.130	1755	13	Long term salt adaptation	Aifen Zhou, ESPP pipeline	LBNL	2010-04-13	oligo	23575373	GSE39675		JW2013 (knockout mutant for DVU0597) - LS4D	JW2013 (knockout mutant for DVU0597) - 250	NULL	mid-log phase	mid-log phase	9999	9999	FALSE	e	X1755.130
X1755.14	1755	14	Long term salt adaptation	Aifen Zhou, ESPP pipeline	LBNL	2010-04-13	oligo	23575373	GSE39675		JW2013(C) - 250	Evolved Control - 100	NULL	mid-log phase	mid-log phase	9999	9999	FALSE	e	X1755.14
X1755.15	1755	15	Long term salt adaptation	Aifen Zhou, ESPP pipeline	LBNL	2010-04-13	oligo	23575373	GSE39675		JW2013(C) - LS4D	Evolved Control - 100	NULL	mid-log phase	mid-log phase	9999	9999	FALSE	e	X1755.15
X1755.16	1755	16	Long term salt adaptation	Aifen Zhou, ESPP pipeline	LBNL	2010-04-13	oligo	23575373	GSE39675		JW2013 (knockout mutant for DVU0597) - LS4D	Evolved Control - 100	NULL	mid-log phase	mid-log phase	9999	9999	FALSE	e	X1755.16
X1755.17	1755	17	Long term salt adaptation	Aifen Zhou, ESPP pipeline	LBNL	2010-04-13	oligo	23575373	GSE39675		Evolved Control - LS4D	Evolved Control - 250	NULL	mid-log phase	mid-log phase	9999	9999	FALSE	e	X1755.17
X1755.18	1755	18	Long term salt adaptation	Aifen Zhou, ESPP pipeline	LBNL	2010-04-13	oligo	23575373	GSE39675		evolved salt-stressed strain - 100	Evolved Control - 250	NULL	mid-log phase	mid-log phase	9999	9999	FALSE	e	X1755.18
X1755.19	1755	19	Long term salt adaptation	Aifen Zhou, ESPP pipeline	LBNL	2010-04-13	oligo	23575373	GSE39675		evolved salt-stressed strain - 250	Evolved Control - 250	NULL	mid-log phase	mid-log phase	9999	9999	FALSE	e	X1755.19
X1755.21	1755	21	Long term salt adaptation	Aifen Zhou, ESPP pipeline	LBNL	2010-04-13	oligo	23575373	GSE39675		Ancestor - 100	Evolved Control - 250	NULL	mid-log phase	mid-log phase	9999	9999	FALSE	e	X1755.21
X1755.22	1755	22	Long term salt adaptation	Aifen Zhou, ESPP pipeline	LBNL	2010-04-13	oligo	23575373	GSE39675		Ancestor - 250	Evolved Control - 250	NULL	mid-log phase	mid-log phase	9999	9999	FALSE	e	X1755.22
X1755.23	1755	23	Long term salt adaptation	Aifen Zhou, ESPP pipeline	LBNL	2010-04-13	oligo	23575373	GSE39675		Ancestor - LS4D	Evolved Control - 250	NULL	mid-log phase	mid-log phase	9999	9999	FALSE	e	X1755.23
X1755.24	1755	24	Long term salt adaptation	Aifen Zhou, ESPP pipeline	LBNL	2010-04-13	oligo	23575373	GSE39675		DvH WT grown on pyruvate + thiosulfate	Evolved Control - 250	NULL	mid-log phase	mid-log phase	9999	9999	FALSE	e	X1755.24
X1755.25	1755	25	Long term salt adaptation	Aifen Zhou, ESPP pipeline	LBNL	2010-04-13	oligo	23575373	GSE39675		DvH WT grown on formate + sulfate	Evolved Control - 250	NULL	mid-log phase	mid-log phase	9999	9999	FALSE	e	X1755.25
X1755.26	1755	26	Long term salt adaptation	Aifen Zhou, ESPP pipeline	LBNL	2010-04-13	oligo	23575373	GSE39675		JW2013 (knockout mutant for DVU0597) - 100	Evolved Control - 250	NULL	mid-log phase	mid-log phase	9999	9999	FALSE	e	X1755.26
X1755.27	1755	27	Long term salt adaptation	Aifen Zhou, ESPP pipeline	LBNL	2010-04-13	oligo	23575373	GSE39675		JW2013 (knockout mutant for DVU0597) - 250	Evolved Control - 250	NULL	mid-log phase	mid-log phase	9999	9999	FALSE	e	X1755.27
X1755.28	1755	28	Long term salt adaptation	Aifen Zhou, ESPP pipeline	LBNL	2010-04-13	oligo	23575373	GSE39675		JW2013(C) - 100	Evolved Control - 250	NULL	mid-log phase	mid-log phase	9999	9999	FALSE	e	X1755.28
X1755.29	1755	29	Long term salt adaptation	Aifen Zhou, ESPP pipeline	LBNL	2010-04-13	oligo	23575373	GSE39675		JW2013(C) - 250	Evolved Control - 250	NULL	mid-log phase	mid-log phase	9999	9999	FALSE	e	X1755.29
X1755.31	1755	31	Long term salt adaptation	Aifen Zhou, ESPP pipeline	LBNL	2010-04-13	oligo	23575373	GSE39675		JW2013 (knockout mutant for DVU0597) - LS4D	Evolved Control - 250	NULL	mid-log phase	mid-log phase	9999	9999	FALSE	e	X1755.31
X1755.32	1755	32	Long term salt adaptation	Aifen Zhou, ESPP pipeline	LBNL	2010-04-13	oligo	23575373	GSE39675		evolved salt-stressed strain - 100	Evolved Control - LS4D	NULL	mid-log phase	mid-log phase	9999	9999	FALSE	e	X1755.32
X1755.33	1755	33	Long term salt adaptation	Aifen Zhou, ESPP pipeline	LBNL	2010-04-13	oligo	23575373	GSE39675		evolved salt-stressed strain - 250	Evolved Control - LS4D	NULL	mid-log phase	mid-log phase	9999	9999	FALSE	e	X1755.33
X1755.34	1755	34	Long term salt adaptation	Aifen Zhou, ESPP pipeline	LBNL	2010-04-13	oligo	23575373	GSE39675		evolved salt-stressed strain - LS4D	Evolved Control - LS4D	NULL	mid-log phase	mid-log phase	9999	9999	FALSE	e	X1755.34
X1755.35	1755	35	Long term salt adaptation	Aifen Zhou, ESPP pipeline	LBNL	2010-04-13	oligo	23575373	GSE39675		Ancestor - 100	Evolved Control - LS4D	NULL	mid-log phase	mid-log phase	9999	9999	FALSE	e	X1755.35
X1755.36	1755	36	Long term salt adaptation	Aifen Zhou, ESPP pipeline	LBNL	2010-04-13	oligo	23575373	GSE39675		Ancestor - 250	Evolved Control - LS4D	NULL	mid-log phase	mid-log phase	9999	9999	FALSE	e	X1755.36
X1755.37	1755	37	Long term salt adaptation	Aifen Zhou, ESPP pipeline	LBNL	2010-04-13	oligo	23575373	GSE39675		Ancestor - LS4D	Evolved Control - LS4D	NULL	mid-log phase	mid-log phase	9999	9999	FALSE	e	X1755.37
X1755.38	1755	38	Long term salt adaptation	Aifen Zhou, ESPP pipeline	LBNL	2010-04-13	oligo	23575373	GSE39675		DvH WT grown on pyruvate + thiosulfate	Evolved Control - LS4D	NULL	mid-log phase	mid-log phase	9999	9999	FALSE	e	X1755.38
X1755.39	1755	39	Long term salt adaptation	Aifen Zhou, ESPP pipeline	LBNL	2010-04-13	oligo	23575373	GSE39675		DvH WT grown on formate + sulfate	Evolved Control - LS4D	NULL	mid-log phase	mid-log phase	9999	9999	FALSE	e	X1755.39
X1755.41	1755	41	Long term salt adaptation	Aifen Zhou, ESPP pipeline	LBNL	2010-04-13	oligo	23575373	GSE39675		JW2013 (knockout mutant for DVU0597) - 250	Evolved Control - LS4D	NULL	mid-log phase	mid-log phase	9999	9999	FALSE	e	X1755.41
X1755.42	1755	42	Long term salt adaptation	Aifen Zhou, ESPP pipeline	LBNL	2010-04-13	oligo	23575373	GSE39675		JW2013(C) - 100	Evolved Control - LS4D	NULL	mid-log phase	mid-log phase	9999	9999	FALSE	e	X1755.42
X1755.43	1755	43	Long term salt adaptation	Aifen Zhou, ESPP pipeline	LBNL	2010-04-13	oligo	23575373	GSE39675		JW2013(C) - 250	Evolved Control - LS4D	NULL	mid-log phase	mid-log phase	9999	9999	FALSE	e	X1755.43
X1755.44	1755	44	Long term salt adaptation	Aifen Zhou, ESPP pipeline	LBNL	2010-04-13	oligo	23575373	GSE39675		JW2013(C) - LS4D	Evolved Control - LS4D	NULL	mid-log phase	mid-log phase	9999	9999	FALSE	e	X1755.44
X1755.45	1755	45	Long term salt adaptation	Aifen Zhou, ESPP pipeline	LBNL	2010-04-13	oligo	23575373	GSE39675		JW2013 (knockout mutant for DVU0597) - LS4D	Evolved Control - LS4D	NULL	mid-log phase	mid-log phase	9999	9999	FALSE	e	X1755.45
X1755.46	1755	46	Long term salt adaptation	Aifen Zhou, ESPP pipeline	LBNL	2010-04-13	oligo	23575373	GSE39675		evolved salt-stressed strain - 250	evolved salt-stressed strain - 100	NULL	mid-log phase	mid-log phase	9999	9999	FALSE	e	X1755.46
X1755.47	1755	47	Long term salt adaptation	Aifen Zhou, ESPP pipeline	LBNL	2010-04-13	oligo	23575373	GSE39675		evolved salt-stressed strain - LS4D	evolved salt-stressed strain - 100	NULL	mid-log phase	mid-log phase	9999	9999	FALSE	e	X1755.47
X1755.48	1755	48	Long term salt adaptation	Aifen Zhou, ESPP pipeline	LBNL	2010-04-13	oligo	23575373	GSE39675		Ancestor - 100	evolved salt-stressed strain - 100	NULL	mid-log phase	mid-log phase	9999	9999	FALSE	e	X1755.48
X1755.49	1755	49	Long term salt adaptation	Aifen Zhou, ESPP pipeline	LBNL	2010-04-13	oligo	23575373	GSE39675		Ancestor - 250	evolved salt-stressed strain - 100	NULL	mid-log phase	mid-log phase	9999	9999	FALSE	e	X1755.49
X1755.51	1755	51	Long term salt adaptation	Aifen Zhou, ESPP pipeline	LBNL	2010-04-13	oligo	23575373	GSE39675		DvH WT grown on pyruvate + thiosulfate	evolved salt-stressed strain - 100	NULL	mid-log phase	mid-log phase	9999	9999	FALSE	e	X1755.51
X1755.52	1755	52	Long term salt adaptation	Aifen Zhou, ESPP pipeline	LBNL	2010-04-13	oligo	23575373	GSE39675		DvH WT grown on formate + sulfate	evolved salt-stressed strain - 100	NULL	mid-log phase	mid-log phase	9999	9999	FALSE	e	X1755.52
X1755.53	1755	53	Long term salt adaptation	Aifen Zhou, ESPP pipeline	LBNL	2010-04-13	oligo	23575373	GSE39675		JW2013 (knockout mutant for DVU0597) - 100	evolved salt-stressed strain - 100	NULL	mid-log phase	mid-log phase	9999	9999	FALSE	e	X1755.53
X1755.54	1755	54	Long term salt adaptation	Aifen Zhou, ESPP pipeline	LBNL	2010-04-13	oligo	23575373	GSE39675		JW2013 (knockout mutant for DVU0597) - 250	evolved salt-stressed strain - 100	NULL	mid-log phase	mid-log phase	9999	9999	FALSE	e	X1755.54
X1755.55	1755	55	Long term salt adaptation	Aifen Zhou, ESPP pipeline	LBNL	2010-04-13	oligo	23575373	GSE39675		JW2013(C) - 100	evolved salt-stressed strain - 100	NULL	mid-log phase	mid-log phase	9999	9999	FALSE	e	X1755.55
X1755.56	1755	56	Long term salt adaptation	Aifen Zhou, ESPP pipeline	LBNL	2010-04-13	oligo	23575373	GSE39675		JW2013(C) - 250	evolved salt-stressed strain - 100	NULL	mid-log phase	mid-log phase	9999	9999	FALSE	e	X1755.56
X1755.57	1755	57	Long term salt adaptation	Aifen Zhou, ESPP pipeline	LBNL	2010-04-13	oligo	23575373	GSE39675		JW2013(C) - LS4D	evolved salt-stressed strain - 100	NULL	mid-log phase	mid-log phase	9999	9999	FALSE	e	X1755.57
X1755.58	1755	58	Long term salt adaptation	Aifen Zhou, ESPP pipeline	LBNL	2010-04-13	oligo	23575373	GSE39675		JW2013 (knockout mutant for DVU0597) - LS4D	evolved salt-stressed strain - 100	NULL	mid-log phase	mid-log phase	9999	9999	FALSE	e	X1755.58
X1755.59	1755	59	Long term salt adaptation	Aifen Zhou, ESPP pipeline	LBNL	2010-04-13	oligo	23575373	GSE39675		evolved salt-stressed strain - LS4D	evolved salt-stressed strain - 250	NULL	mid-log phase	mid-log phase	9999	9999	FALSE	e	X1755.59
X1755.61	1755	61	Long term salt adaptation	Aifen Zhou, ESPP pipeline	LBNL	2010-04-13	oligo	23575373	GSE39675		Ancestor - 250	evolved salt-stressed strain - 250	NULL	mid-log phase	mid-log phase	9999	9999	FALSE	e	X1755.61
X1755.62	1755	62	Long term salt adaptation	Aifen Zhou, ESPP pipeline	LBNL	2010-04-13	oligo	23575373	GSE39675		Ancestor - LS4D	evolved salt-stressed strain - 250	NULL	mid-log phase	mid-log phase	9999	9999	FALSE	e	X1755.62
X1755.63	1755	63	Long term salt adaptation	Aifen Zhou, ESPP pipeline	LBNL	2010-04-13	oligo	23575373	GSE39675		DvH WT grown on pyruvate + thiosulfate	evolved salt-stressed strain - 250	NULL	mid-log phase	mid-log phase	9999	9999	FALSE	e	X1755.63
X1755.64	1755	64	Long term salt adaptation	Aifen Zhou, ESPP pipeline	LBNL	2010-04-13	oligo	23575373	GSE39675		DvH WT grown on formate + sulfate	evolved salt-stressed strain - 250	NULL	mid-log phase	mid-log phase	9999	9999	FALSE	e	X1755.64
X1755.65	1755	65	Long term salt adaptation	Aifen Zhou, ESPP pipeline	LBNL	2010-04-13	oligo	23575373	GSE39675		JW2013 (knockout mutant for DVU0597) - 100	evolved salt-stressed strain - 250	NULL	mid-log phase	mid-log phase	9999	9999	FALSE	e	X1755.65
X1755.66	1755	66	Long term salt adaptation	Aifen Zhou, ESPP pipeline	LBNL	2010-04-13	oligo	23575373	GSE39675		JW2013 (knockout mutant for DVU0597) - 250	evolved salt-stressed strain - 250	NULL	mid-log phase	mid-log phase	9999	9999	FALSE	e	X1755.66
X1755.67	1755	67	Long term salt adaptation	Aifen Zhou, ESPP pipeline	LBNL	2010-04-13	oligo	23575373	GSE39675		JW2013(C) - 100	evolved salt-stressed strain - 250	NULL	mid-log phase	mid-log phase	9999	9999	FALSE	e	X1755.67
X1755.68	1755	68	Long term salt adaptation	Aifen Zhou, ESPP pipeline	LBNL	2010-04-13	oligo	23575373	GSE39675		JW2013(C) - 250	evolved salt-stressed strain - 250	NULL	mid-log phase	mid-log phase	9999	9999	FALSE	e	X1755.68
X1755.69	1755	69	Long term salt adaptation	Aifen Zhou, ESPP pipeline	LBNL	2010-04-13	oligo	23575373	GSE39675		JW2013(C) - LS4D	evolved salt-stressed strain - 250	NULL	mid-log phase	mid-log phase	9999	9999	FALSE	e	X1755.69
X1755.71	1755	71	Long term salt adaptation	Aifen Zhou, ESPP pipeline	LBNL	2010-04-13	oligo	23575373	GSE39675		Ancestor - 100	evolved salt-stressed strain - LS4D	NULL	mid-log phase	mid-log phase	9999	9999	FALSE	e	X1755.71
X1755.72	1755	72	Long term salt adaptation	Aifen Zhou, ESPP pipeline	LBNL	2010-04-13	oligo	23575373	GSE39675		Ancestor - 250	evolved salt-stressed strain - LS4D	NULL	mid-log phase	mid-log phase	9999	9999	FALSE	e	X1755.72
X1755.73	1755	73	Long term salt adaptation	Aifen Zhou, ESPP pipeline	LBNL	2010-04-13	oligo	23575373	GSE39675		Ancestor - LS4D	evolved salt-stressed strain - LS4D	NULL	mid-log phase	mid-log phase	9999	9999	FALSE	e	X1755.73
X1755.74	1755	74	Long term salt adaptation	Aifen Zhou, ESPP pipeline	LBNL	2010-04-13	oligo	23575373	GSE39675		DvH WT grown on pyruvate + thiosulfate	evolved salt-stressed strain - LS4D	NULL	mid-log phase	mid-log phase	9999	9999	FALSE	e	X1755.74
X1755.75	1755	75	Long term salt adaptation	Aifen Zhou, ESPP pipeline	LBNL	2010-04-13	oligo	23575373	GSE39675		DvH WT grown on formate + sulfate	evolved salt-stressed strain - LS4D	NULL	mid-log phase	mid-log phase	9999	9999	FALSE	e	X1755.75
X1755.76	1755	76	Long term salt adaptation	Aifen Zhou, ESPP pipeline	LBNL	2010-04-13	oligo	23575373	GSE39675		JW2013 (knockout mutant for DVU0597) - 100	evolved salt-stressed strain - LS4D	NULL	mid-log phase	mid-log phase	9999	9999	FALSE	e	X1755.76
X1755.77	1755	77	Long term salt adaptation	Aifen Zhou, ESPP pipeline	LBNL	2010-04-13	oligo	23575373	GSE39675		JW2013 (knockout mutant for DVU0597) - 250	evolved salt-stressed strain - LS4D	NULL	mid-log phase	mid-log phase	9999	9999	FALSE	e	X1755.77
X1755.78	1755	78	Long term salt adaptation	Aifen Zhou, ESPP pipeline	LBNL	2010-04-13	oligo	23575373	GSE39675		JW2013(C) - 100	evolved salt-stressed strain - LS4D	NULL	mid-log phase	mid-log phase	9999	9999	FALSE	e	X1755.78
X1755.79	1755	79	Long term salt adaptation	Aifen Zhou, ESPP pipeline	LBNL	2010-04-13	oligo	23575373	GSE39675		JW2013(C) - 250	evolved salt-stressed strain - LS4D	NULL	mid-log phase	mid-log phase	9999	9999	FALSE	e	X1755.79
X1755.81	1755	81	Long term salt adaptation	Aifen Zhou, ESPP pipeline	LBNL	2010-04-13	oligo	23575373	GSE39675		JW2013 (knockout mutant for DVU0597) - LS4D	evolved salt-stressed strain - LS4D	NULL	mid-log phase	mid-log phase	9999	9999	FALSE	e	X1755.81
X1755.82	1755	82	Long term salt adaptation	Aifen Zhou, ESPP pipeline	LBNL	2010-04-13	oligo	23575373	GSE39675		Ancestor - 250	Ancestor - 100	NULL	mid-log phase	mid-log phase	9999	9999	FALSE	e	X1755.82
X1755.83	1755	83	Long term salt adaptation	Aifen Zhou, ESPP pipeline	LBNL	2010-04-13	oligo	23575373	GSE39675		Ancestor - LS4D	Ancestor - 100	NULL	mid-log phase	mid-log phase	9999	9999	FALSE	e	X1755.83
X1755.84	1755	84	Long term salt adaptation	Aifen Zhou, ESPP pipeline	LBNL	2010-04-13	oligo	23575373	GSE39675		DvH WT grown on pyruvate + thiosulfate	Ancestor - 100	NULL	mid-log phase	mid-log phase	9999	9999	FALSE	e	X1755.84
X1755.85	1755	85	Long term salt adaptation	Aifen Zhou, ESPP pipeline	LBNL	2010-04-13	oligo	23575373	GSE39675		DvH WT grown on formate + sulfate	Ancestor - 100	NULL	mid-log phase	mid-log phase	9999	9999	FALSE	e	X1755.85
X1755.86	1755	86	Long term salt adaptation	Aifen Zhou, ESPP pipeline	LBNL	2010-04-13	oligo	23575373	GSE39675		JW2013 (knockout mutant for DVU0597) - 100	Ancestor - 100	NULL	mid-log phase	mid-log phase	9999	9999	FALSE	e	X1755.86
X1755.87	1755	87	Long term salt adaptation	Aifen Zhou, ESPP pipeline	LBNL	2010-04-13	oligo	23575373	GSE39675		JW2013 (knockout mutant for DVU0597) - 250	Ancestor - 100	NULL	mid-log phase	mid-log phase	9999	9999	FALSE	e	X1755.87
X1755.88	1755	88	Long term salt adaptation	Aifen Zhou, ESPP pipeline	LBNL	2010-04-13	oligo	23575373	GSE39675		JW2013(C) - 100	Ancestor - 100	NULL	mid-log phase	mid-log phase	9999	9999	FALSE	e	X1755.88
X1755.89	1755	89	Long term salt adaptation	Aifen Zhou, ESPP pipeline	LBNL	2010-04-13	oligo	23575373	GSE39675		JW2013(C) - 250	Ancestor - 100	NULL	mid-log phase	mid-log phase	9999	9999	FALSE	e	X1755.89
X1755.91	1755	91	Long term salt adaptation	Aifen Zhou, ESPP pipeline	LBNL	2010-04-13	oligo	23575373	GSE39675		JW2013 (knockout mutant for DVU0597) - LS4D	Ancestor - 100	NULL	mid-log phase	mid-log phase	9999	9999	FALSE	e	X1755.91
X1755.92	1755	92	Long term salt adaptation	Aifen Zhou, ESPP pipeline	LBNL	2010-04-13	oligo	23575373	GSE39675		Ancestor - LS4D	Ancestor - 250	NULL	mid-log phase	mid-log phase	9999	9999	FALSE	e	X1755.92
X1755.93	1755	93	Long term salt adaptation	Aifen Zhou, ESPP pipeline	LBNL	2010-04-13	oligo	23575373	GSE39675		DvH WT grown on pyruvate + thiosulfate	Ancestor - 250	NULL	mid-log phase	mid-log phase	9999	9999	FALSE	e	X1755.93
X1755.94	1755	94	Long term salt adaptation	Aifen Zhou, ESPP pipeline	LBNL	2010-04-13	oligo	23575373	GSE39675		DvH WT grown on formate + sulfate	Ancestor - 250	NULL	mid-log phase	mid-log phase	9999	9999	FALSE	e	X1755.94
X1755.95	1755	95	Long term salt adaptation	Aifen Zhou, ESPP pipeline	LBNL	2010-04-13	oligo	23575373	GSE39675		JW2013 (knockout mutant for DVU0597) - 100	Ancestor - 250	NULL	mid-log phase	mid-log phase	9999	9999	FALSE	e	X1755.95
X1755.96	1755	96	Long term salt adaptation	Aifen Zhou, ESPP pipeline	LBNL	2010-04-13	oligo	23575373	GSE39675		JW2013 (knockout mutant for DVU0597) - 250	Ancestor - 250	NULL	mid-log phase	mid-log phase	9999	9999	FALSE	e	X1755.96
X1755.97	1755	97	Long term salt adaptation	Aifen Zhou, ESPP pipeline	LBNL	2010-04-13	oligo	23575373	GSE39675		JW2013(C) - 100	Ancestor - 250	NULL	mid-log phase	mid-log phase	9999	9999	FALSE	e	X1755.97
X1755.98	1755	98	Long term salt adaptation	Aifen Zhou, ESPP pipeline	LBNL	2010-04-13	oligo	23575373	GSE39675		JW2013(C) - 250	Ancestor - 250	NULL	mid-log phase	mid-log phase	9999	9999	FALSE	e	X1755.98
X1755.99	1755	99	Long term salt adaptation	Aifen Zhou, ESPP pipeline	LBNL	2010-04-13	oligo	23575373	GSE39675		JW2013(C) - LS4D	Ancestor - 250	NULL	mid-log phase	mid-log phase	9999	9999	FALSE	e	X1755.99
X1755.101	1755	101	Long term salt adaptation	Aifen Zhou, ESPP pipeline	LBNL	2010-04-13	oligo	23575373	GSE39675		DvH WT grown on pyruvate + thiosulfate	Ancestor - LS4D	NULL	mid-log phase	mid-log phase	9999	9999	FALSE	e	X1755.101
X1755.102	1755	102	Long term salt adaptation	Aifen Zhou, ESPP pipeline	LBNL	2010-04-13	oligo	23575373	GSE39675		DvH WT grown on formate + sulfate	Ancestor - LS4D	NULL	mid-log phase	mid-log phase	9999	9999	FALSE	e	X1755.102
X1755.103	1755	103	Long term salt adaptation	Aifen Zhou, ESPP pipeline	LBNL	2010-04-13	oligo	23575373	GSE39675		JW2013 (knockout mutant for DVU0597) - 100	Ancestor - LS4D	NULL	mid-log phase	mid-log phase	9999	9999	FALSE	e	X1755.103
X1755.104	1755	104	Long term salt adaptation	Aifen Zhou, ESPP pipeline	LBNL	2010-04-13	oligo	23575373	GSE39675		JW2013 (knockout mutant for DVU0597) - 250	Ancestor - LS4D	NULL	mid-log phase	mid-log phase	9999	9999	FALSE	e	X1755.104
X1755.105	1755	105	Long term salt adaptation	Aifen Zhou, ESPP pipeline	LBNL	2010-04-13	oligo	23575373	GSE39675		JW2013(C) - 100	Ancestor - LS4D	NULL	mid-log phase	mid-log phase	9999	9999	FALSE	e	X1755.105
X1755.106	1755	106	Long term salt adaptation	Aifen Zhou, ESPP pipeline	LBNL	2010-04-13	oligo	23575373	GSE39675		JW2013(C) - 250	Ancestor - LS4D	NULL	mid-log phase	mid-log phase	9999	9999	FALSE	e	X1755.106
X1755.107	1755	107	Long term salt adaptation	Aifen Zhou, ESPP pipeline	LBNL	2010-04-13	oligo	23575373	GSE39675		JW2013(C) - LS4D	Ancestor - LS4D	NULL	mid-log phase	mid-log phase	9999	9999	FALSE	e	X1755.107
X1755.108	1755	108	Long term salt adaptation	Aifen Zhou, ESPP pipeline	LBNL	2010-04-13	oligo	23575373	GSE39675		JW2013 (knockout mutant for DVU0597) - LS4D	Ancestor - LS4D	NULL	mid-log phase	mid-log phase	9999	9999	FALSE	e	X1755.108
X1755.109	1755	109	Long term salt adaptation	Aifen Zhou, ESPP pipeline	LBNL	2010-04-13	oligo	23575373	GSE39675		DvH WT grown on formate + sulfate	DvH WT grown on pyruvate + thiosulfate	NULL	mid-log phase	mid-log phase	9999	9999	FALSE	e	X1755.109
X1755.111	1755	111	Long term salt adaptation	Aifen Zhou, ESPP pipeline	LBNL	2010-04-13	oligo	23575373	GSE39675		JW2013 (knockout mutant for DVU0597) - 250	DvH WT grown on pyruvate + thiosulfate	NULL	mid-log phase	mid-log phase	9999	9999	FALSE	e	X1755.111
X1755.112	1755	112	Long term salt adaptation	Aifen Zhou, ESPP pipeline	LBNL	2010-04-13	oligo	23575373	GSE39675		JW2013(C) - 100	DvH WT grown on pyruvate + thiosulfate	NULL	mid-log phase	mid-log phase	9999	9999	FALSE	e	X1755.112
X1755.113	1755	113	Long term salt adaptation	Aifen Zhou, ESPP pipeline	LBNL	2010-04-13	oligo	23575373	GSE39675		JW2013(C) - 250	DvH WT grown on pyruvate + thiosulfate	NULL	mid-log phase	mid-log phase	9999	9999	FALSE	e	X1755.113
X1755.114	1755	114	Long term salt adaptation	Aifen Zhou, ESPP pipeline	LBNL	2010-04-13	oligo	23575373	GSE39675		JW2013(C) - LS4D	DvH WT grown on pyruvate + thiosulfate	NULL	mid-log phase	mid-log phase	9999	9999	FALSE	e	X1755.114
X1755.115	1755	115	Long term salt adaptation	Aifen Zhou, ESPP pipeline	LBNL	2010-04-13	oligo	23575373	GSE39675		JW2013 (knockout mutant for DVU0597) - LS4D	DvH WT grown on pyruvate + thiosulfate	NULL	mid-log phase	mid-log phase	9999	9999	FALSE	e	X1755.115
X1755.116	1755	116	Long term salt adaptation	Aifen Zhou, ESPP pipeline	LBNL	2010-04-13	oligo	23575373	GSE39675		JW2013 (knockout mutant for DVU0597) - 100	DvH WT grown on formate + sulfate	NULL	mid-log phase	mid-log phase	9999	9999	FALSE	e	X1755.116
X1755.117	1755	117	Long term salt adaptation	Aifen Zhou, ESPP pipeline	LBNL	2010-04-13	oligo	23575373	GSE39675		JW2013 (knockout mutant for DVU0597) - 250	DvH WT grown on formate + sulfate	NULL	mid-log phase	mid-log phase	9999	9999	FALSE	e	X1755.117
X1755.118	1755	118	Long term salt adaptation	Aifen Zhou, ESPP pipeline	LBNL	2010-04-13	oligo	23575373	GSE39675		JW2013(C) - 100	DvH WT grown on formate + sulfate	NULL	mid-log phase	mid-log phase	9999	9999	FALSE	e	X1755.118
X1755.119	1755	119	Long term salt adaptation	Aifen Zhou, ESPP pipeline	LBNL	2010-04-13	oligo	23575373	GSE39675		JW2013(C) - 250	DvH WT grown on formate + sulfate	NULL	mid-log phase	mid-log phase	9999	9999	FALSE	e	X1755.119
X1755.121	1755	121	Long term salt adaptation	Aifen Zhou, ESPP pipeline	LBNL	2010-04-13	oligo	23575373	GSE39675		JW2013 (knockout mutant for DVU0597) - LS4D	DvH WT grown on formate + sulfate	NULL	mid-log phase	mid-log phase	9999	9999	FALSE	e	X1755.121
X1755.122	1755	122	Long term salt adaptation	Aifen Zhou, ESPP pipeline	LBNL	2010-04-13	oligo	23575373	GSE39675		JW2013 (knockout mutant for DVU0597) - 250	JW2013 (knockout mutant for DVU0597) - 100	NULL	mid-log phase	mid-log phase	9999	9999	FALSE	e	X1755.122
X1755.123	1755	123	Long term salt adaptation	Aifen Zhou, ESPP pipeline	LBNL	2010-04-13	oligo	23575373	GSE39675		JW2013(C) - 100	JW2013 (knockout mutant for DVU0597) - 100	NULL	mid-log phase	mid-log phase	9999	9999	FALSE	e	X1755.123
X1755.124	1755	124	Long term salt adaptation	Aifen Zhou, ESPP pipeline	LBNL	2010-04-13	oligo	23575373	GSE39675		JW2013(C) - 250	JW2013 (knockout mutant for DVU0597) - 100	NULL	mid-log phase	mid-log phase	9999	9999	FALSE	e	X1755.124
X1755.125	1755	125	Long term salt adaptation	Aifen Zhou, ESPP pipeline	LBNL	2010-04-13	oligo	23575373	GSE39675		JW2013(C) - LS4D	JW2013 (knockout mutant for DVU0597) - 100	NULL	mid-log phase	mid-log phase	9999	9999	FALSE	e	X1755.125
X1755.126	1755	126	Long term salt adaptation	Aifen Zhou, ESPP pipeline	LBNL	2010-04-13	oligo	23575373	GSE39675		JW2013 (knockout mutant for DVU0597) - LS4D	JW2013 (knockout mutant for DVU0597) - 100	NULL	mid-log phase	mid-log phase	9999	9999	FALSE	e	X1755.126
X1755.127	1755	127	Long term salt adaptation	Aifen Zhou, ESPP pipeline	LBNL	2010-04-13	oligo	23575373	GSE39675		JW2013(C) - 100	JW2013 (knockout mutant for DVU0597) - 250	NULL	mid-log phase	mid-log phase	9999	9999	FALSE	e	X1755.127
X1755.128	1755	128	Long term salt adaptation	Aifen Zhou, ESPP pipeline	LBNL	2010-04-13	oligo	23575373	GSE39675		JW2013(C) - 250	JW2013 (knockout mutant for DVU0597) - 250	NULL	mid-log phase	mid-log phase	9999	9999	FALSE	e	X1755.128
X1755.129	1755	129	Long term salt adaptation	Aifen Zhou, ESPP pipeline	LBNL	2010-04-13	oligo	23575373	GSE39675		JW2013(C) - LS4D	JW2013 (knockout mutant for DVU0597) - 250	NULL	mid-log phase	mid-log phase	9999	9999	FALSE	e	X1755.129
X1755.131	1755	131	Long term salt adaptation	Aifen Zhou, ESPP pipeline	LBNL	2010-04-13	oligo	23575373	GSE39675		JW2013(C) - 250	JW2013(C) - 100	NULL	mid-log phase	mid-log phase	9999	9999	FALSE	e	X1755.131
X1755.132	1755	132	Long term salt adaptation	Aifen Zhou, ESPP pipeline	LBNL	2010-04-13	oligo	23575373	GSE39675		JW2013(C) - LS4D	JW2013(C) - 100	NULL	mid-log phase	mid-log phase	9999	9999	FALSE	e	X1755.132
X1755.133	1755	133	Long term salt adaptation	Aifen Zhou, ESPP pipeline	LBNL	2010-04-13	oligo	23575373	GSE39675		JW2013 (knockout mutant for DVU0597) - LS4D	JW2013(C) - 100	NULL	mid-log phase	mid-log phase	9999	9999	FALSE	e	X1755.133
X1755.134	1755	134	Long term salt adaptation	Aifen Zhou, ESPP pipeline	LBNL	2010-04-13	oligo	23575373	GSE39675		JW2013(C) - LS4D	JW2013(C) - 250	NULL	mid-log phase	mid-log phase	9999	9999	FALSE	e	X1755.134
X1755.135	1755	135	Long term salt adaptation	Aifen Zhou, ESPP pipeline	LBNL	2010-04-13	oligo	23575373	GSE39675		JW2013 (knockout mutant for DVU0597) - LS4D	JW2013(C) - 250	NULL	mid-log phase	mid-log phase	9999	9999	FALSE	e	X1755.135
X1755.136	1755	136	Long term salt adaptation	Aifen Zhou, ESPP pipeline	LBNL	2010-04-13	oligo	23575373	GSE39675		JW2013 (knockout mutant for DVU0597) - LS4D	JW2013(C) - LS4D	NULL	mid-log phase	mid-log phase	9999	9999	FALSE	e	X1755.136

## Sheet: Legend
Table EV11. List of all datasets and associated meta-data used in reconstruction of Dv EGRIN Model
