# Supplementary material for: Mechanism for microbial population collapse in a fluctuating resource environment
Source: Mol Syst Biol. 2017 Mar 20;13(3):919. doi: 10.15252/msb.20167058 (PMC5371734; doi:10.15252/msb.20167058)
Supplement: Supplementary file 16 — Model EV1 [file MSB-13-919-s021.zip]

Archive with 2 entries (2 files):
- cMonkey-Inferelator.RData
- EGRIN-model-cytoscape.cys
