# Supplementary material for: Mechanism for microbial population collapse in a fluctuating resource environment
Source: Mol Syst Biol. 2017 Mar 20;13(3):919. doi: 10.15252/msb.20167058 (PMC5371734; doi:10.15252/msb.20167058)
Supplement: Supplementary file 18 — Source Data for Figure 2 [file MSB-13-919-s016.xlsx]

## Sheet: Figure2 Panel B
OD600 values for calculating Maximum growth rates for all Dv strains in excess sulfate condition
Wild Type								DVU744::Tn5
Days	Hrs	PS.WT.1	PS.WT.2	PS.WT.3	AVERAGE	ST DEV		Days	Hrs	PS.744.1	PS.744.2	PS.744.3	AVERAGE	ST DEV
0	0	0	0.01	0	0.00333333	0.0057735		0	0	0	0	0	0	0
0.444444	10.6667	0.03	0.03	0.02	0.0266667	0.0057735		0.444444	10.6667	0.02	0.01	0.04	0.0233333	0.0152753
0.638889	15.3333	0.02	0.02	0.03	0.0233333	0.0057735		0.638889	15.3333	0.05	0.02	0.03	0.0333333	0.0152753
0.763889	18.3333	0.07	0.04	0.06	0.0566667	0.0152753		0.763889	18.3333	0.05	0.07	0.07	0.0633333	0.011547
0.868056	20.8333	0.08	0.09	0.09	0.0866667	0.0057735		0.868056	20.8333	0.09	0.09	0.08	0.0866667	0.0057735
0.993056	23.8333	0.12	0.13	0.14	0.13	0.01		0.993056	23.8333	0.15	0.15	0.16	0.153333	0.0057735
1.08333	26	0.17	0.17	0.2	0.18	0.0173205		1.08333	26	0.19	0.26	0.23	0.226667	0.0351188
1.26389	30.3333	0.29	0.29	0.32	0.3	0.0173205		1.26389	30.3333	0.32	0.23	0.42	0.323333	0.0950438
1.38889	33.3333	0.38	0.37	0.41	0.386667	0.0208167		1.38889	33.3333	0.4	0.43	0.45	0.426667	0.0251661
1.47222	35.3333	0.46	0.42	0.49	0.456667	0.0351188		1.47222	35.3333	0.46	0.52	0.5	0.493333	0.0305505
1.55556	37.3333	0.47	0.38	0.49	0.446667	0.0585947		1.55556	37.3333	0.42	0.47	0.49	0.46	0.0360555
1.70139	40.8333	0.6	0.54	0.62	0.586667	0.0416333		1.70139	40.8333	0.52	0.56	0.55	0.543333	0.0208167
1.78472	42.8333	0.6	0.49	0.61	0.566667	0.0665833		1.78472	42.8333	0.52	0.53	0.55	0.533333	0.0152753
1.97222	47.3333	0.61	0.52	0.62	0.583333	0.0550757		1.97222	47.3333	0.58	0.51	0.54	0.543333	0.0351188
2.09722	50.3333	0.68	0.58	0.64	0.633333	0.0503322		2.09722	50.3333	0.62	0.57	0.6	0.596667	0.0251661
2.37847	57.0833	0.8	0.79	0.77	0.786667	0.0152753		2.37847	57.0833	0.72	0.67	0.7	0.696667	0.0251661
2.65972	63.8333	0.72	0.63	0.69	0.68	0.0458258		2.65972	63.8333	0.65	0.59	0.58	0.606667	0.0378594
3.47222	83.3333	0.74	0.74	0.78	0.753333	0.023094		3.47222	83.3333	0.61	0.68	0.65	0.646667	0.0351188
4.43056	106.333	0.54	0.61	0.62	0.59	0.043589		4.43056	106.333	0.65	0.55	0.56	0.586667	0.0550757
DVU2802::Tn5								DVU2275::Tn5
Days	Hrs	PS.2802.1	PS.2802.2	PS.2802.3	AVERAGE	ST DEV		Days	Hrs	PS.2275.1	PS.2275.2	PS.2275.3	AVERAGE	ST DEV
0	0	0	0	0	0	0		0	0	0	0.01	0	0.00333333	0.0057735
0.444444	10.6667	0.05	0	0.07	0.04	0.0360555		0.444444	10.6667	0.05	0.04	0.03	0.04	0.01
0.638889	15.3333	0.06	0.05	0.07	0.06	0.01		0.513889	12.3333	0.06	0.05	0.03	0.0466667	0.0152753
0.763889	18.3333	0.09	0.05	0.05	0.0633333	0.023094		0.763889	18.3333	0.07	0.08	0.11	0.0866667	0.0208167
0.868056	20.8333	0.11	0.08	0.09	0.0933333	0.0152753		0.868056	20.8333	0.12	0.11	0.16	0.13	0.0264575
0.993056	23.8333	0.19	0.17	0.17	0.176667	0.011547		0.993056	23.8333	0.21	0.2	0.21	0.206667	0.0057735
1.08333	26	0.22	0.22	0.23	0.223333	0.0057735		1.08333	26	0.23	0.26	0.29	0.26	0.03
1.26389	30.3333	0.35	0.38	0.36	0.363333	0.0152753		1.26389	30.3333	0.37	0.35	0.37	0.363333	0.011547
1.38889	33.3333	0.44	0.45	0.46	0.45	0.01		1.38889	33.3333	0.41	0.38	0.44	0.41	0.03
1.47222	35.3333	0.48	0.53	0.52	0.51	0.0264575		1.47222	35.3333	0.43	0.43	0.49	0.45	0.034641
1.55556	37.3333	0.47	0.5	0.45	0.473333	0.0251661		1.55556	37.3333	0.41	0.4	0.43	0.413333	0.0152753
1.70139	40.8333	0.58	0.59	0.59	0.586667	0.0057735		1.70139	40.8333	0.47	0.5	0.56	0.51	0.0458258
1.78472	42.8333	0.58	0.59	0.58	0.583333	0.0057735		1.78472	42.8333	0.48	0.45	0.51	0.48	0.03
1.97222	47.3333	0.57	0.58	0.57	0.573333	0.0057735		1.97222	47.3333	0.51	0.52	0.56	0.53	0.0264575
2.09722	50.3333	0.61	0.64	0.63	0.626667	0.0152753		2.09722	50.3333	0.53	0.5	0.53	0.52	0.0173205
2.37847	57.0833	0.67	0.78	0.65	0.7	0.07		2.37847	57.0833	0.57	0.67	0.55	0.596667	0.064291
2.65972	63.8333	0.6	0.63	0.59	0.606667	0.0208167		2.65972	63.8333	0.5	0.5	0.52	0.506667	0.011547
3.47222	83.3333	0.64	0.68	0.62	0.646667	0.0305505		3.47222	83.3333	0.5	0.54	0.5	0.513333	0.023094
4.43056	106.333	0.51	0.55	0.57	0.543333	0.0305505		4.43056	106.333	0.42	0.33	0.42	0.39	0.0519615

## Sheet: Figure2 Panel C
OD600 values for calculating Maximum growth rates for wild type and the three regulatory mutants of Dv subsequent to transfer from a sulfate depleted condition to a growth medium with excess sulfate.
Time (hrs)	Ex1-WT-1	Ex1-WT-2	Ex1-WT-3	Ex1-DVU0744-1	Ex1-DVU0744-2	Ex1-DVU0744-3	Ex1-DVU2275-1	Ex1-DVU2275-2	Ex1-DVU2275-3	Ex1-DVU2802-1	Ex1-DVU2802-2	Ex1-DVU2802-3	Ex2-WT-1	Ex2-WT-2	Ex2-WT-3	Ex2-DVU0744-1	Ex2-DVU0744-2	Ex2-DVU0744-3	Ex2-DVU2275-1	Ex2-DVU2275-2	Ex2-DVU2275-3	Ex2-DVU2802-1	Ex2-DVU2802-2	Ex2-DVU2802-3	Ex3-WT-1	Ex3-WT-2	Ex3-WT-3	Ex3-DVU0744-1	Ex3-DVU0744-2	Ex3-DVU0744-3	Ex3-DVU2275-1	Ex3-DVU2275-2	Ex3-DVU2275-3	Ex3-DVU2802-1	Ex3-DVU2802-2	Ex3-DVU2802-3	Ex4-WT-1	Ex4-WT-2	Ex4-WT-3	Ex4-DVU0744-1	Ex4-DVU0744-2	Ex4-DVU0744-3	Ex4-DVU2275-1	Ex4-DVU2275-2	Ex4-DVU2275-3	Ex4-DVU2802-1	Ex4-DVU2802-2	Ex4-DVU2802-3	Ex7-WT-1
0	0	0.05	0.02	0.02	0.03	0.02	0.02	0.07	0.02	0.04	0.05	0.05	0.02	0.03	0.01	0.01	0	0.01	0.02	0.02	0.05	0.03	0.04	0.03	0.02	0.04	0.04	0.02	0.01	0.01	0.01	0	0.02	0.03	0.02	0.01	0.02	0.01	0.02	0.06	0.02	0	0.02	0.03	0.01	0	0	0.04	0.04
7.25	0.05	0.09	0.06	0.04	0.06	0.04	0.04	0.06	0.05	0.1	0.09	0.06	0.02	0.07	0.07	0.06	0.05	0.03	0.04	0.05	0.05	0.06	0.05	0.08	0.04	0.08	0.05	0.05	0.04	0.06	0.04	0.03	0.04	0.08	0.07	0.08	0.03	0.07	0.07	0.07	0.06	0.07	0.06	0.07	0.08	0.04	0.06	0.04	0.06
17.95	0.28	0.32	0.26	0.23	0.23	0.2	0.19	0.23	0.2	0.29	0.27	0.3	0.12	0.15	0.15	0.11	0.11	0.12	0.1	0.12	0.12	0.19	0.15	0.13	0.43	0.42	0.38	0.28	0.28	0.29	0.25	0.24	0.27	0.36	0.37	0.37	0.18	0.18	0.17	0.23	0.19	0.19	0.12	0.13	0.15	0.16	0.31	0.2	0.16
20.85	0.39	0.43	0.39	0.3	0.31	0.3	0.26	0.3	0.29	0.37	0.39	0.4	0.19	0.22	0.22	0.17	0.17	0.18	0.17	0.17	0.19	0.24	0.19	0.2	0.58	0.6	0.57	0.42	0.41	0.42	0.36	0.36	0.37	0.49	0.51	0.5	0.28	0.29	0.32	0.33	0.3	0.3	0.19	0.21	0.22	0.27	0.44	0.3	0.23
22.85	0.46	0.5	0.45	0.35	0.36	0.36	0.3	0.35	0.32	0.42	0.43	0.44	0.24	0.25	0.28	0.2	0.21	0.19	0.2	0.21	0.24	0.27	0.24	0.28	0.71	0.72	0.68	0.49	0.5	0.53	0.46	0.46	0.45	0.57	0.58	0.56	0.33	0.33	0.39	0.41	0.35	0.38	0.22	0.22	0.23	0.33	0.51	0.34	0.28
26.008	0.56	0.6	0.56	0.44	0.42	0.41	0.36	0.35	0.38	0.48	0.51	0.48	0.29	0.34	0.35	0.26	0.28	0.26	0.24	0.27	0.31	0.34	0.31	0.32	0.87	0.9	0.84	0.67	0.66	0.64	0.59	0.6	0.6	0.71	0.72	0.71	0.44	0.45	0.48	0.53	0.45	0.46	0.28	0.27	0.32	0.41	0.6	0.45	0.37
31.85	0.67	0.68	0.7	0.54	0.54	0.55	0.5	0.5	0.5	0.6	0.62	0.6	0.48	0.52	0.52	0.41	0.44	0.45	0.42	0.45	0.45	0.56	0.51	0.54	1.01	1.02	0.98	0.99	0.96	0.91	0.86	0.88	0.85	0.89	0.89	0.87	0.66	0.66	0.7	0.68	0.62	0.61	0.5	0.47	0.5	0.58	0.73	0.56	0.6
38.003	0.76	0.77	0.77	0.61	0.61	0.6	0.55	0.56	0.57	0.68	0.66	0.67	0.71	0.7	0.74	0.63	0.62	0.64	0.63	0.6	0.66	0.75	0.73	0.77	1.04	1.06	1.04	1.09	1.04	1.01	1.01	1.01	1	1.01	1.01	1.01	0.8	0.79	0.84	0.77	0.7	0.7	0.6	0.55	0.61	0.64	0.75	0.63	0.97
47.43	0.79	0.74	0.78	0.64	0.66	0.68	0.63	0.62	0.62	0.68	0.64	0.69	0.99	0.97	1	0.98	0.97	1.02	0.95	0.98	0.98	1.11	1.08	1.03	1.01	1.06	1.01	1.17	1.16	1.14	1.1	1.11	1.09	1.1	1.08	1.09	0.86	0.86	0.86	0.78	0.73	0.72	0.64	0.62	0.65	0.69	0.74	0.66	1.31
53.93	0.8	0.79	0.84	0.67	0.67	0.67	0.63	0.63	0.62	0.68	0.65	0.69	1.03	1.03	1.03	1.14	1.14	1.14	1.07	1.1	1.12	1.21	1.19	1.2	1.02	1.05	1.01	1.16	1.16	1.16	1.12	1.12	1.11	1.1	1.13	1.1	0.91	0.9	0.91	0.81	0.78	0.72	0.7	0.64	0.72	0.73	0.76	0.68	1.38
69	0.77	0.75	0.8	0.62	0.62	0.64	0.6	0.59	0.59	0.65	0.66	0.68	0.99	1.01	1.02	1.17	1.13	1.21	1.16	1.19	1.18	1.27	1.23	1.24	1	1	0.94	1.12	1.09	1.09	1.04	1.08	1.05	1.04	1.06	1.04	0.9	0.9	0.92	0.76	0.72	0.69	0.65	0.64	0.65	0.7	0.73	0.68	1.31
[truncated: 23 more columns]
