# Supplementary material for: Mechanism for microbial population collapse in a fluctuating resource environment
Source: Mol Syst Biol. 2017 Mar 20;13(3):919. doi: 10.15252/msb.20167058 (PMC5371734; doi:10.15252/msb.20167058)
Supplement: Supplementary file 19 — Source Data for Figure 3 [file MSB-13-919-s017.xlsx]

## Sheet: WT
Growth for co-cultures across conditions supporting SR or ST
		OD600
Time(hrs)	WT.1	WT.2	WT.3	Condition
0	0.04	0.05	0.03	ST1
25	0.03	0.06	0.04	ST1
31.5	0.05	0.06	0.04	ST1
47.5	0.07	0.1	0.07	ST1
71.5	0.2	0.23	0.18	ST1
127.33	0.46	0.45	0.45	ST1
147.3	0.45	0.45	0.45	ST1
153.48	0.45	0.48	0.49	ST1
0	0	0	0.01	SR1
19.67	0.13	0.011	0.16	SR1
21.67	0.26	0.25	0.23	SR1
51	0.82	0.82	0.84	SR1
71.17	0.78	0.86	0.9	SR1
0	0	0.04	0	ST2
27.83	0.04	0.06	0.04	ST2
47.5	0.14	0.13	0.12	ST2
54.17	0.2	0.23	0.21	ST2
68	0.32	0.29	0.32	ST2
91.5	0.44	0.45	0.48	ST2
99.5	0.48	0.48	0.49	ST2
117	0.5	0.51	0.48	ST2
0	0	0	0	SR2
13.5	0.09	0.07	0.09	SR2
21	0.15	0.14	0.16	SR2
37	0.58	0.58	0.63	SR2
45	0.68	0.67	0.67	SR2
61.75	0.79	0.83	0.77	SR2
69	0.76	0.79	0.84	SR2
85.67	0.81	0.83	0.8	SR2
107.5	0.74	0.75	0.75	SR2
0	0.01	0.02	0	ST3
16.5	0.05	0.04	0.07	ST3
24	0.06	0.06	0.07	ST3
40.67	0.12	0.17	0.09	ST3
44.58	0.13	0.15	0.04	ST3
50	0.08	0.15	0.04	ST3
62.75	0.15	0.28	0.09	ST3
74.5	0.21	0.39	0	ST3
80	0.18	0.4	0.07	ST3
87.5	0.15	0.44	0	ST3
0	0	0.01	0.02	SR3
4.42	0	0	0	SR3
16.92	0.04	0.09	0	SR3
22.92	0.05	0.16	0.01	SR3
28.92	0.13	0.34	0	SR3
34.42	0.21	0.51	0	SR3
42.17	0	0.71	0	SR3
49.92	0.05	0.81	0	SR3
55.92	0.06	0.81	0	SR3
0	0.02	0.02	0.04	ST4
6	0	0	0.05	ST4
18.75	0	0.04	0.05	ST4
26.5	0	0.03	0	ST4
32.5	0	0.02	0	ST4
43.5	0	0.11	0.02	ST4
55	0.02	0.17	0.08	ST4
67.33	0.02	0.29	0.1	ST4
77	0.06	0.3	0.09	ST4
92	0.07	0.36	0.19	ST4
99.67	0.07	0.45	0.22	ST4
115.33	0.09	0.53	0.13	ST4

## Sheet: DVU0744-Tn5
Growth for co-cultures across conditions supporting SR or ST
		OD600
Time(hrs)	DVU744.1	DVU744.2	DVU744.3	Condition
0	0.02	0.05	0.03	ST1
25	0.09	0.08	0.03	ST1
31.5	0.1	0.08	0.08	ST1
47.5	0.17	0.15	0.11	ST1
71.5	0.43	0.31	0.4	ST1
127.33	0.52	0.51	0.53	ST1
0	0.02	0	0	SR1
19.67	0.23	0.21	0.23	SR1
21.67	0.52	0.38	0.5	SR1
51	0.65	0.63	0.65	SR1
71.17	0.6	0.64	0.58	SR1
0	0	0	0	ST2
27.83	0.05	0.03	0.07	ST2
47.5	0.14	0.1	0.14	ST2
54.17	0.2	0.2	0.2	ST2
68	0.36	0.34	0.39	ST2
91.5	0.56	0.56	0.54	ST2
99.5	0.54	0.52	0.53	ST2
117	0.56	0.57	0.58	ST2
0	0	0	0.02	SR2
13.5	0.07	0.09	0.12	SR2
21	0.13	0.18	0.21	SR2
37	0.5	0.52	0.52	SR2
45	0.52	0.57	0.6	SR2
61.75	0.66	0.61	0.62	SR2
69	0.62	0.62	0.61	SR2
85.67	0.61	0.6	0.61	SR2
107.5	0.58	0.55	0.57	SR2
0	0.01	0	0	ST3
16.5	0.07	0.05	0.05	ST3
24	0.09	0.07	0.05	ST3
40.67	0.21	0.13	0.13	ST3
44.58	0.19	0.16	0.16	ST3
50	0.2	0.15	0.15	ST3
62.75	0.35	0.3	0.3	ST3
74.5	0.48	0.43	0.41	ST3
80	0.54	0.51	0.47	ST3
87.5	0.58	0.55	0.52	ST3
0	0.04	0.01	0.02	SR3
4.42	0	0	0	SR3
16.92	0.12	0.09	0.1	SR3
22.92	0.23	0.17	0.2	SR3
28.92	0.32	0.31	0.36	SR3
34.42	0.48	0.43	0.5	SR3
42.17	0.54	0.57	0.63	SR3
49.92	0.61	0.6	0.65	SR3
55.92	0.57	0.64	0.63	SR3
0	0.04	0.04	0.02	ST4
6	0.01	0.07	0.02	ST4
18.75	0.08	0.06	0.04	ST4
26.5	0.06	0.1	0.06	ST4
32.5	0.1	0.15	0.12	ST4
43.5	0.18	0.21	0.19	ST4
55	0.22	0.3	0.28	ST4
67.33	0.33	0.4	0.35	ST4
77	0.34	0.44	0.39	ST4
92	0.53	0.6	0.58	ST4
99.67	0.57	0.64	0.6	ST4
115.33	0.54	0.55	0.58	ST4
0	0.01	0.01	0	SR4
9.67	0	0.04	0	SR4
21.67	0.19	0.22	0.19	SR4
41.5	0.39	0.41	0.42	SR4
43.67	0.64	0.68	0.59	SR4
58.17	0.69	0.69	0.63	SR4
66.17	0.69	0.64	0.61	SR4
0	0.04	0	0	ST5
12.33	0.05	0.03	0.03	ST5
20.08	0.08	0.05	0.03	ST5
22	0.05	0.07	0.02	ST5
36.5	0.14	0.11	0.1	ST5
40.58	0.12	0.16	0.15	ST5
45	0.17	0.18	0.13	ST5
60.25	0.21	0.19	0.25	ST5
67.5	0.27	0.29	0.24	ST5
84.42	0.41	0.45	0.44	ST5
92.37	0.46	0.51	0.46	ST5
110.37	0.57	0.59	0.58	ST5
116.07	0.56	0.54	0.58	ST5
0	0.03	0	0.02	SR5
4.33	0.03	0.01	0.02	SR5
19.58	0.16	0.12	0.16	SR5
20.92	0.18	0.15	0.18	SR5
26.83	0.37	0.32	0.37	SR5
43.75	0.62	0.6	0.64	SR5
47.83	0.66	0.62	0.67	SR5
65.75	0.7	0.62	0.71	SR5
0	0	0	0	ST6
22.83	0.04	0.04	0.02	ST6
47.83	0.06	0.07	0.05	ST6
65.75	0.21	0.21	0.19	ST6
70.75	0.24	0.24	0.22	ST6
86.5	0.33	0.34	0.34	ST6
98.5	0.47	0.46	0.46	ST6
102.83	0.57	0.58	0.58	ST6
118.83	0.53	0.51	0.54	ST6
0	0.03	0.03	0.02	SR6
5.17	0.05	0.02	0.05	SR6
20.33	0.19	0.17	0.17	SR6
32.33	0.49	0.46	0.5	SR6
53.83	0.65	0.65	0.66	SR6
69.83	0.61	0.61	0.62	SR6
79.5	0.65	0.59	0.6	SR6
0	0.01	0.02	0.02	ST7
11.75	0.08	0.09	0.08	ST7
33.25	0.13	0.13	0.13	ST7
49.25	0.17	0.22	0.2	ST7
58.92	0.28	0.3	0.28	ST7
61.75	0.34	0.33	0.35	ST7
64.25	0.32	0.37	0.36	ST7
73.08	0.44	0.44	0.41	ST7
76.75	0.4	0.39	0.4	ST7
128.92	0.57	0.59	0.6	ST7
0	0.01	0.02	0	SR7
9.33	0.04	0.04	0.02	SR7
12.08	0.09	0.08	0.09	SR7
14.58	0.1	0.12	0.12	SR7
23.42	0.34	0.32	0.31	SR7
27.08	0.34	0.37	0.35	SR7
70.83	0.71	0.66	0.7	SR7
79.25	0.68	0.69	0.7	SR7
94.75	0.67	0.68	0.7	SR7
0	0.06	0.07	0.05	ST8
10.5	0	0.03	0.02	ST8
47.25	0.22	0.25	0.21	ST8
55.67	0.26	0.31	0.25	ST8
74	0.4	0.46	0.54	ST8
79.25	0.45	0.47	0.49	ST8
96.33	0.76	0.73	0.72	ST8
104.33	0.61	0.66	0.61	ST8
119.92	0.61	0.6	0.62	ST8
0	0.01	0.03	0.03	SR8
8.17	0.07	0.06	0.06	SR8
23.67	0.3	0.33	0.29	SR8
55.67	0.53	0.53	0.55	SR8
48.83	0.6	0.65	0.58	SR8
56.92	0.74	0.7	0.76	SR8
72.42	0.74	0.72	0.73	SR8
0	0.04	0.05	0.03	ST9
7.75	0.06	0.07	0.03	ST9
24.75	0.1	0.12	0.09	ST9
32.5	0.17	0.15	0.13	ST9
48.5	0.26	0.23	0.16	ST9
56.33	0.32	0.29	0.26	ST9
72.5	0.45	0.42	0.5	ST9
80.17	0.51	0.5	0.57	ST9
96.75	0.64	0.62	0.71	ST9
103.25	0.59	0.6	0.7	ST9
0	0.02	0.03	0.05	SR9
15.58	0.1	0.09	0.13	SR9
21.58	0.16	0.16	0.18	SR9
23.42	0.22	0.19	0.22	SR9
39.58	0.56	0.53	0.58	SR9
47.25	0.63	0.6	0.62	SR9
63.83	0.66	0.64	0.66	SR9
70.33	0.62	0.6	0.64	SR9
0	0.05	0.03	0.03	ST10
16	0.11	0.07	0.08	ST10
18.83	0.1	0.07	0.08	ST10
22.08	0.09	0.09	0.08	ST10
23.67	0.12	0.1	0.1	ST10
40.25	0.22	0.19	0.16	ST10
43.25	0.21	0.13	0.14	ST10
46.75	0.21	0.17	0.15	ST10
70.58	0.32	0.25	0.24	ST10
92	0.53	0.41	0.37	ST10
111.58	0.6	0.62	0.57	ST10
136.5	0.57	0.56	0.53	ST10
0	0	0.02	0.02	SR10
22.67	0.27	0.28	0.19	SR10
45	0.58	0.67	0.46	SR10
64.58	0.61	0.72	0.59	SR10
72.75	0.2	0.16	0.17	SR10
89.5	0.35	0.32	0.32	SR10
120	0.57	0.59	0.58	SR10
0	0.04	0.04	0.04	ST11
22.17	0.08	0.06	0.07	ST11
41.75	0.22	0.18	0.16	ST11
49.92	0.2	0.16	0.17	ST11
66.67	0.35	0.32	0.32	ST11
97.17	0.57	0.59	0.58	ST11
122.17	0.54	0.62	0.58	ST11
139.92	0.55	0.6	0.56	ST11
0	0.04	0.01	0.02	SR11
6.33	0.04	0	0.04	SR11
7.83	0	0	0.01	SR11
24.58	0.2	0.22	0.02	SR11
55.08	0.57	0.61	0.41	SR11
72.92	0.59	0.66	0.55	SR11
80.08	0.65	0.67	0.59	SR11
97.83	0.63	0.68	0.64	SR11
0	0	0	0.01	ST12
30.5	0.12	0.14	0.09	ST12
48.33	0.19	0.26	0.19	ST12
55.5	0.28	0.34	0.26	ST12

## Sheet: DVU2275-Tn5
Growth for co-cultures across conditions supporting SR or ST
		OD600
Time(hrs)	DVU2275.1	DVU2275.2	DVU2275.3	Condition
0	0.05	0.02	0.04	ST1
25	0.03	0.03	0.03	ST1
31.5	0.01	0.02	0.02	ST1
47.5	0.03	0.02	0.01	ST1
71.5	0.05	0.05	0.04	ST1
96	0.11	0.11	0.12	ST1
128.5	0.18	0.2	0.2	ST1
167.5	0.19	0.23	0.26	ST1
191	0.22	0.24	0.27	ST1
199	0.23	0.23	0.24	ST1
215.5	0.36	0.34	0.38	ST1
223	0.39	0.35	0.38	ST1
240	0.56	0.46	0.46	ST1
19	0	0	0	SR1
25.17	0	0	0	SR1
39	0.03	0.06	0.03	SR1
46.5	0.04	0.04	0.06	SR1
62.5	0.16	0.2	0.19	SR1
70.5	0.34	0.32	0.29	SR1
87.25	0.53	0.55	0.65	SR1
94.5	0.52	0.56	0.57	SR1
111.17	0.52	0.53	0.6	SR1
0	0	0	0	ST2
24.25	0.05	0.05	0.1	ST2
31	0.07	0.06	0.07	ST2
47.67	0.11	0.1	0.11	ST2
57	0.08	0.08	0.13	ST2
69.75	0.19	0.18	0.14	ST2
75	0.2	0.19	0.2	ST2
81.5	0.24	0.18	0.18	ST2
87	0.18	0.2	0.23	ST2
94.5	0.28	0.24	0.24	ST2
102.5	0.3	0.25	0.32	ST2
108.5	0.36	0.28	0.33	ST2
0	0.01	0.03	0.03	SR2
6	0.01	0	0	SR2
18.5	0.04	0.08	0.07	SR2
26.5	0.17	0.19	0.1	SR2
32.5	0.3	0.31	0.24	SR2
43.5	0.47	0.46	0.48	SR2
55	0.55	0.55	0.55	SR2
67.33	0.53	0.5	0.58	SR2
10.17	0.06	0.03	0.03	ST3
21.67	0.09	0.05	0.04	ST3
34	0.14	0.09	0.08	ST3
41.75	0.13	0.09	0.09	ST3
43.67	0.15	0.07	0.07	ST3
58.17	0.18	0.13	0.12	ST3
66.33	0.2	0.15	0.15	ST3
81.92	0.25	0.17	0.16	ST3
89.17	0.26	0.17	0.23	ST3
106.25	0.31	0.26	0.17	ST3
7.67	0.02	0	0.04	SR3
23	0.06	0.07	0.08	SR3
30.33	0.14	0.26	0.21	SR3
47.25	0.46	0.49	0.46	SR3
55.33	0.51	0.51	0.51	SR3
73.08	0.58	0.56	0.59	SR3
78.67	0.55	0.54	0.57	SR3
93.83	0.52	0.5	0.57	SR3
16.5	0	0	0	ST4
24.25	0	0	0	ST4
42.25	0.08	0.09	0.08	ST4
47.83	0.1	0.1	0.07	ST4
63	0.11	0.15	0.14	ST4
75	0.17	0.18	0.2	ST4
96.5	0.26	0.21	0.31	ST4
112.5	0.31	0.26	0.31	ST4
122	0.32	0.31	0.35	ST4
0	0.03	0.01	0.02	SR4
21.5	0.16	0.15	0.05	SR4
37.5	0.44	0.41	0.3	SR4
47	0.52	0.51	0.44	SR4
50	0.59	0.57	0.53	SR4
52.5	0.52	0.55	0.54	SR4
61.33	0.6	0.57	0.61	SR4
16	0.04	0.02	0.02	ST5
25.5	0.04	0.05	0.05	ST5
28.5	0.07	0.04	0.08	ST5
39.83	0.11	0.11	0.11	ST5
43.5	0.06	0.02	0.07	ST5
87.17	0.32	0.24	0.2	ST5
95.67	0.37	0.27	0.25	ST5
111.17	0.44	0.37	0.24	ST5
119.25	0.44	0.36	0.24	ST5
136.25	0.4	0.43	0.26	ST5
8.17	0.06	0.04	0.03	SR5
23.67	0.24	0.2	0.13	SR5
31.75	0.44	0.36	0.22	SR5
48.83	0.69	0.63	0.57	SR5
56.83	0.68	0.55	0.53	SR5
72.33	0.64	0.58	0.61	SR5
0	0.03	0.04	0.05	ST6
7.75	0.05	0.07	0.04	ST6
24.75	0.09	0.07	0.07	ST6
32.92	0.09	0.11	0.07	ST6
48.33	0.16	0.15	0.12	ST6
54.33	0.18	0.19	0.13	ST6
56.33	0.19	0.18	0.13	ST6
72.5	0.25	0.26	0.19	ST6
99.75	0.28	0.3	0.22	ST6
103.25	0.29	0.28	0.24	ST6
126.25	0.35	0.32	0.3	ST6
0	0.04	0.03	0.02	SR6
2.5	0.03	0.03	0.04	SR6
7.42	0.04	0.02	0.04	SR6
23.83	0.13	0.11	0.15	SR6
15.08	0.18	0.12	0.17	SR6
30.58	0.22	0.17	0.26	SR6
53.58	0.57	0.54	0.55	SR6
75.83	0.6	0.53	0.56	SR6
95.42	0.58	0.52	0.53	SR6
22.75	0.04	0.05	0.06	ST7
45	0.1	0.12	0.09	ST7
49.25	0.1	0.12	0.11	ST7
64.58	0.2	0.16	0.12	ST7
72.75	0.17	0.14	0.17	ST7
89.5	0.22	0.17	0.27	ST7
120	0.25	0.25	0.31	ST7
137.92	0.28	0.33	0.4	ST7
145	0.29	0.35	0.45	ST7
162.75	0.3	0.41	0.42	ST7
168.5	0.3	0.41	0.47	ST7
184.42	0.3	0.47	0.48	ST7
15.08	0.09	0.06	0.05	SR7
19.33	0.1	0.08	0.07	SR7
21.75	0.11	0.11	0.07	SR7
23.25	0.1	0.08	0.07	SR7
40	0.45	0.43	0.36	SR7
70.5	0.56	0.49	0.48	SR7
88.42	0.57	0.52	0.49	SR7
95.5	0.58	0.56	0.51	SR7
0	0	0	0	ST8
54.5	0	0.05	0.04	ST8
48.42	0.07	0.09	0.09	ST8
55.5	0.11	0.12	0.11	ST8
73.25	0.18	0.17	0.19	ST8
79	0.18	0.16	0.18	ST8
94.83	0.24	0.15	0.26	ST8

## Sheet: DVU2802-Tn5
Growth for co-cultures across conditions supporting SR or ST
		OD600
Time(hrs)	DVU2802.1	DVU2802.2	DVU2802.3	Condition
0	0.02	0.01	0.03	ST1
25	0.04	0.05	0.06	ST1
31.5	0.07	0.08	0.07	ST1
47.5	0.12	0.14	0.13	ST1
71.5	0.32	0.34	0.33	ST1
127.33	0.51	0.5	0.5	ST1
191	0.48	0.47	0.45	ST1
199	0.43	0.46	0.44	ST1
215.5	0.46	0.51	0.48	ST1
223	0.47	0.49	0.46	ST1
0	0.04	0.02	0.05	SR1
19.67	0.2	0.25	0.24	SR1
21.67	0.37	0.41	0.39	SR1
51	0.63	0.69	0.7	SR1
71.17	0.67	0.68	0.65	SR1
0	0	0	0	ST2
27.83	0.04	0.05	0.05	ST2
47.5	0.11	0.11	0.14	ST2
54.17	0.19	0.16	0.2	ST2
68	0.32	0.32	0.35	ST2
91.5	0.15	0.1	0.22	ST2
99.5	0.1	0.1	0.14	ST2
117	0.13	0.12	0.16	ST2
0	0	0.02	0.01	SR2
13.5	0.08	0.07	0.07	SR2
21	0.14	0.14	0.13	SR2
37	0.41	0.38	0.41	SR2
45	0.53	0.47	0.49	SR2
61.75	0.63	0.59	0.57	SR2
69	0.65	0.65	0.56	SR2
85.67	0.64	0.63	0.59	SR2
107.5	0.63	0.63	0.54	SR2
0	0	0	0	ST3
16.5	0.06	0.05	0.05	ST3
24	0.07	0.05	0.04	ST3
40.67	0.05	0.05	0.07	ST3
44.58	0.04	0.03	0.05	ST3
50	0.06	0.01	0.02	ST3
62.75	0.09	0.02	0.03	ST3
74.5	0.03	0.04	0.06	ST3
80	0.04	0.05	0.06	ST3
87.5	0.03	0.02	0.01	ST3
0	0	0.01	0	SR3
4.42	0	0	0	SR3
16.92	0.01	0	0	SR3
22.92	0	0.01	0	SR3
28.92	0.01	0.01	0.01	SR3
34.42	0	0.01	0.01	SR3
42.17	0	0	0	SR3
49.92	0	0	0	SR3
55.92	0	0	0	SR3
0	0.03	0	0	ST4
6	0.03	0.01	0	ST4
18.75	0	0	0	ST4
26.5	0	0	0	ST4
32.5	0	0	0	ST4
43.5	0.04	0.03	0.01	ST4
55	0.06	0.02	0.06	ST4
67.33	0.1	0.1	0.11	ST4
77	0.12	0.09	0.1	ST4
92	0.18	0.17	0.17	ST4
99.67	0.17	0.12	0.13	ST4
115.33	0.08	0.07	0.08	ST4
