# Supplementary material for: Mechanism for microbial population collapse in a fluctuating resource environment
Source: Mol Syst Biol. 2017 Mar 20;13(3):919. doi: 10.15252/msb.20167058 (PMC5371734; doi:10.15252/msb.20167058)
Supplement: Supplementary file 20 — Source Data for Figure 4 [file MSB-13-919-s018.xlsx]

## Sheet: Figure 4
Hemocytometer counts of Dv and Mm cells in wild type and DVU0744::Tn5 co-cultures across ST conditions
Strain	Organism	Conditions	Mean # of cells (x10^6)	Standard Dev.
Wild Type	Desulfovibrio	ST1	3.93	0.796639
Wild Type	Methanococcus	ST1	1.52333	0.207926
DVU0744::Tn5	Desulfovibrio	ST1	5.20333	0.87409
DVU0744::Tn5	Methanococcus	ST1	0.963333	0.051316
Wild Type	Desulfovibrio	ST2	7.16667	0.802579
Wild Type	Methanococcus	ST2	1.79667	0.409186
DVU0744::Tn5	Desulfovibrio	ST2	6.71	0
DVU0744::Tn5	Methanococcus	ST2	1.87	0
Wild Type	Desulfovibrio	ST3	4.75	0.886623
Wild Type	Methanococcus	ST3	0.923333	0.238607
DVU0744::Tn5	Desulfovibrio	ST3	6.00333	0.69515
DVU0744::Tn5	Methanococcus	ST3	1.17667	0.169214
DVU0744::Tn5	Desulfovibrio	ST6	5.30667	1.00311
DVU0744::Tn5	Methanococcus	ST6	1.09	0.345109
