# Supplementary material for: Mechanism for microbial population collapse in a fluctuating resource environment
Source: Mol Syst Biol. 2017 Mar 20;13(3):919. doi: 10.15252/msb.20167058 (PMC5371734; doi:10.15252/msb.20167058)
Supplement: Supplementary file 21 — Source Data for Figure 5 [file MSB-13-919-s019.xlsx]

## Sheet: Figure5 Panel A
Diferentially expressed gene counts for Global transcriptome profiling and comparison between early and mid-log phase within each condition
Strain	Condition	Regulation	Gene Count	Genes	Essential Gene Count
Wild Type	ST1vsSR	Up-regulated	792	DVU1909:DVU2277:DVU1566:DVU3077:DVU0123:DVU3061:DVU3360:DVUA0043:DVU1771:DVU0117:DVU2611:DVU1752:DVU3017:DVU2234:DVUA0101:DVU0739:DVUA0047:DVU1405:DVU3301:DVU1476:DVU3037:DVU1961:DVU0370:DVU3257:DVU2027:DVU2805:DVU0435:DVU0754:DVUA0099:DVU1490:DVU2559:DVU1717:DVU1707:DVU0845:DVU0385:DVU1722:DVU0798:DVU0711:DVU2645:DVU2172:DVU1753:DVU3014:DVU1371:DVU0008:DVU2830:DVU1277:DVUA0003:DVU1386:DVU2146:DV…	45
Wild Type	ST1vsSR	Down-regulated	562	DVU1977:DVU2297:DVU1976:DVU2107:DVU2108:DVU2298:DVU0650:DVU2571:DVU2105:DVUA0126:DVU0591:DVU0592:DVU1210:DVU2676:DVU2109:DVU2103:DVU3107:DVU2615:DVU2356:DVU0606:DVU2535:DVU1208:DVU2104:DVU0251:DVU2913:DVU0835:DVU0822:DVU0959:DVU1455:DVU2553:DVU0874:DVU1207:DVU0958:DVU0505:DVU2957:DVU0503:DVU2448:DVU0836:DVU2680:DVU0957:DVU0956:DVU2299:DVU1575:DVU0927:DVU1382:DVU2150:DVU2201:DVU0504:DVU1534:DVU159…	219
Wild Type	SRvsST2	Up-regulated	413	DVU1420:DVU1022:DVU0586:DVU2980:DVU1570:DVU0951:DVU2411:DVU0899:DVU2671:DVU3207:DVU0261:DVU1841:DVU2072:DVU0396:DVU0843:DVU3054:DVUA0006:DVU1332:DVU1174:DVU2827:DVU1593:DVU3173:DVU2281:DVU2521:DVU1839:DVU2085:DVU2670:DVU0128:DVU0734:DVU2228:DVU2342:DVU1434:DVU1788:DVU2441:DVU0031:DVU1592:DVU1260:DVU3081:DVU1597:DVU2892:DVU0563:DVU3246:DVU0055:DVU0052:DVU0259:DVU2374:DVU2938:DVU1510:DVU1579:DVU310…	176
Wild Type	SRvsST2	Down-regulated	460	DVU0149:DVU0148:DVU0150:DVU3331:DVU0147:DVU3225:DVU0145:DVU0531:DVU2455:DVU0146:DVU1559:DVU0530:DVU1294:DVU0532:DVU3299:DVU0152:DVUA0142:DVU0529:DVU1675:DVU3120:DVU1445:DVU0618:DVU2773:DVU2689:DVU0533:DVU2164:DVU0534:DVU1423:DVUA0151:DVU0536:DVU2821:DVU3134:DVU0998:DVU2090:DVU2855:DVU2699:DVU2877:DVUA0082:DVU2907:DVUA0048:DVU2700:DVU0598:DVU1100:DVU1227:DVU1693:DVU2906:DVU0022:Dv_SIC06:DVU3133:DV…	28
DVU0744::Tn5	ST1vsSR	Up-regulated	230	DVU0621:DVU2880:DVU1884:DVU2176:DVU1735:DVU0996:CRISPR_049:DVU2975:DVU2786:DVU2477:DVU2704:DVUA0145:DVU2041:DVU1236:DVU2520:DVU1743:DVU0039:CRISPR_082:DVU0472:DVU0097:DVU1705:DVU1802:DVU2132:DVUA0060:DVU0354:DVU0681:DVU1506:DVU1553:DVU3045:DVU1258:DVU1693:DVU2873:DVU3131:DVU1160:DVU0022:DVU2594:DVUA202:DVU2389:DVUA0016:DVUA0142:DVUA0029:DVU0067:DVU1524:DVU2488:DVU1858:DVU1551:DVU1157:DVU1100:DVU2…	10
DVU0744::Tn5	ST1vsSR	Down-regulated	401	DVU0874:DVU0958:DVU2927:DVU0262:DVU0957:DVU1319:DVU0259:DVU0873:DVU2926:DVU0261:DVU1204:DVU0263:DVU0186:DVU2107:DVU1316:DVU0956:DVU2519:DVU2109:DVU1300:DVU2105:DVU1313:DVU2448:DVU1321:DVU1317:DVU1320:DVU0835:DVU0267:DVU1318:DVU0928:DVU1299:DVU1312:DVU2201:DVU1311:DVU2104:DVU1206:DVU2804:DVU1326:DVU1315:DVU1322:DVU0265:DVU2108:DVU1826:DVU0266:DVU0606:DVU1676:DVU0936:DVU0927:DVU0650:DVU1203:DVU2518…	181
DVU0744::Tn5	SRvsST2	Up-regulated	366	DVU2483:DVU2448:DVU0692:DVU1781:DVU3271:DVU1843:Dv_SIC19:DVU2956:DVU1867:DVU2985:DVU3066:DVU0883:DVU1911:DVU2300:DVU2150:DVU1661:DVU0464:DVU1864:DVU0132:DVU2329:DVU1332:DVU0929:DVU1242:DVU0331:DVU2959:DVU3366:DVU2308:DVU0035:DVU0173:DVU0638:DVU0626:DVUA0006:DVU2201:DVU2374:DVU1618:DVU2958:DVU2342:DVU1791:DVU0898:DVU2513:DVU0793:DVU3113:DVU2057:DVU3030:DVUA0019:DVU2482:DVU0052:DVU3081:DVU2226:DVU1…	156
DVU0744::Tn5	SRvsST2	Down-regulated	23	DVU0149:DVU0146:DVU0148:DVU0147:DVU0150:DVU0145:DVU3133:DVU2455:DVU3331:DVU0618:DVU2752:DVU3225:DVU0534:DVU0530:DVU0533:DVU0531:DVU0532:DVU3132:DVU2164:DVU0535:DVU1294:DVU2877:DVU0152	1
DVU0744::Tn5	ST1	Up-regulated	91	DVU1036:DVU3228:DVU2477:DVU2250:DVU1529:CRISPR_039:DVU2725:CRISPR_030:DVU0533:DVU0386:DVU0106:DVU1073:DVU1851:DVU1285:DVU1837:DVU0943:DVU2293:DVU0032:DVU1409:DVU1335:DVU1179:DVUA0135:DVU1964:DVU1085:DVU0573:DVU0863:DVU1084:DVU1630:DVU3238:Dv_SAC43:DVU0033:Dv_SIC22:DVU1943:DVU0255:DVU0281:DVU1923:DVU1817:DVU4015:DVU0404:DVUA0092:DVU1850:CRISPR_058:DVU1924:DVU1238:DVU0916:DVUA0132:DVU2251:DVU3328:D…	16
DVU0744::Tn5	ST1	Down-regulated	2	DVU2803:DVU2804	0
Wild Type	ST1	Down-regulated	2	DVU2803:DVU2804	0
DVU0744::Tn5	SR	Up-regulated	39	DVU1327:DVU1321:DVU0764:DVU1317:DVU2216:DVU1313:DVU0822:DVU1326:DVU0958:DVU2920:DVU1325:DVU1288:DVU2925:DVU0800:DVU3308:DVU0778:DVU1322:DVU2519:DVU3309:DVU1575:DVU2518:DVU0936:DVU3307:DVU2926:DVU1299:DVU0464:DVU2927:DVU0462:DVU3310:DVU2236:DVU1382:DVU2235:DVU2912:DVU0957:DVU1257:DVU0956:DVU1917:DVU0463:DVU1918	25
DVU0744::Tn5	SR	Down-regulated	10	DVU0359:DVU0150:DVU2667:DVU3133:DVU2752:DVU1670:DVU1396:DVU2666:DVU1397:DVU1669	0
Wild Type	SR	Up-regulated	170	DVU2537:DVU3149:DVU2231:DVU3161:DVU0625:DVU1286:DVU3080:DVU2925:DVU2538:DVU1082:DVU0063:DVU2956:DVU1311:DVU0032:DVU2912:DVU1207:DVU2671:DVU2150:DVU0107:DVU1196:DVU0105:DVU2924:DVU0034:DVU0607:DVU0469:DVU0936:DVU2286:DVU1206:DVU1078:DVU0106:DVU0966:DVU0408:DVU0052:DVU1197:DVU0132:DVU3028:DVU3065:DVU2055:DVU1911:DVU1791:DVU0162:DVU1308:DVU1455:DVU0840:DVU3030:DVU2057:DVU1074:DVU1330:DVU2305:DVU3066…	89
Wild Type	SR	Down-regulated	8	DVU0359:DVU2752:DVU2667:DVU2676:DVU1670:DVU2666:DVU1669:CRISPR_016	0
DVU0744::Tn5	ST2	Up-regulated	3	DVU1382:DVU1918:DVU1917	1
Wild Type	ST2	Down-regulated	110	DVU2107:DVU2100:DVU2105:DVU0133:DVU0460:CRISPR_009:DVU2652:CRISPR_001:DVU0920:DVU0304:Dv_SIC28:DVU1976:DVU2180:DVU3384:DVU0303:DVU0359:DVU1211:DVU0132:DVU2752:DVU0928:DVU2680:DVU1367:DVU0918:DVU0799:DVU0927:DVU0800:DVU2574:DVU0067:DVU2406:DVU2847:DVU1977:DVU1096:DVU3104:DVU1629:DVU0649:DVU0536:DVU1636:DVU2612:DVU2920:DVU2921:DVU0459:CRISPR_069:CRISPR_034:DVU1775:DVU2573:DVU2519:DVU0919:CRISPR_016…	32

## Sheet: Figure5 Panels C-D
Raw RNA-seq count data for Global transcriptome profiling and comparison between transitions
Genes	01-ST1-WT-2	02-ST1-WT-4	09-ST2-WT-2	10-ST2-WT-4	18-ST3-WT-2	19-ST3-WT-4	26-ST4-WT-4	05-SR1-WT-2	06-SR1-WT-4	14-SR2-WT-2	15-SR2-WT-4	22-SR3-WT-2	23-SR3-WT-4	03-ST1-744-2	04-ST1-744-4	12-ST2-744-2	13-ST2-744-4	20-ST3-744-2	21-ST3-744-4	27-ST4-744-2	28-ST4-744-4	07-SR1-744-2	08-SR1-744-4	16-SR2-744-2	17-SR2-744-4	24-SR3-744-2	25-SR3-744-4	29-SR4-744-2	30-SR4-744-4
DVUA0001	1	11	2	1	1	0	1	8	11	1	11	3	2	12	33	18	22	15	11	16	24	18	21	25	14	4	10	17	9
DVUA0002	8	28	8	8	6	1	4	40	56	11	34	20	15	54	96	76	55	94	41	93	92	234	161	349	171	54	89	76	86
DVUA0003	59	157	33	43	37	19	5	196	294	67	113	89	74	277	533	388	307	431	303	564	658	747	601	1149	694	231	486	573	488
DVUA0004	6	21	5	7	6	3	0	19	19	7	14	11	4	28	73	43	38	62	5	54	60	90	34	66	84	17	49	60	52
DVUA0005	165	507	111	77	52	32	17	540	601	128	232	112	111	701	1338	808	790	937	501	876	930	1942	1633	2514	1241	391	751	785	648
DVUA0006	473	1241	346	270	159	99	67	1746	1832	394	790	284	353	1892	4056	2735	2323	2907	1459	2713	2529	6682	5486	8105	3897	1233	2362	2045	1732
DVUA0007	5	14	3	3	0	0	2	24	27	4	8	8	5	19	42	38	29	34	24	43	68	49	54	59	49	15	29	42	17
DVUA0008	3	7	0	0	0	0	0	8	15	6	4	1	0	14	14	17	12	11	17	19	28	31	19	40	26	8	12	14	20
DVUA0009	0	3	3	4	0	0	0	8	9	0	6	2	2	10	20	14	11	17	12	17	18	31	15	30	12	7	14	17	10
DVUA0010	1	2	0	1	1	0	0	4	7	2	2	1	1	2	10	11	8	4	4	7	8	13	13	11	19	6	7	6	6
DVUA0011	4	7	1	1	2	1	0	8	15	7	3	3	2	16	42	18	20	26	17	27	46	36	41	53	33	10	27	21	18
DVUA0012	1	4	2	2	2	0	0	6	7	3	6	1	3	15	18	11	7	14	12	11	25	18	14	27	16	4	16	16	10
DVUA0013	1	0	0	0	0	0	0	3	1	0	0	0	0	2	2	0	2	1	0	4	1	3	3	3	1	4	0	1	0
DVUA0014	0	0	0	0	0	0	0	2	0	0	0	0	0	1	2	0	1	0	0	1	1	0	2	1	3	0	1	2	0
DVUA0015	0	0	0	0	0	0	0	0	2	1	1	0	0	5	11	3	2	3	1	3	6	4	3	7	6	0	1	3	3
DVUA0016	0	2	1	0	0	0	0	21	21	3	5	6	2	23	46	27	22	19	15	41	38	44	45	51	30	9	30	39	18
DVUA0017	31	51	13	15	9	8	3	46	60	15	32	15	7	95	237	88	72	138	12	135	100	181	137	122	110	40	67	72	81
DVUA0018	9	20	4	5	3	3	3	20	10	7	6	2	12	50	91	76	58	124	36	74	47	240	191	290	197	37	65	64	53
DVUA0019	185	522	158	130	135	69	37	548	598	186	337	111	219	708	1721	1313	1155	1667	475	1450	1317	2891	2322	4370	2810	888	1502	1563	1220
DVUA0020	86	241	51	53	55	29	6	140	212	49	130	45	70	271	626	419	339	614	285	403	358	998	680	1069	812	255	427	453	339
DVUA0021	15	60	8	7	3	6	3	31	62	11	34	15	15	97	196	148	132	134	97	120	162	207	176	268	180	36	92	102	94
DVUA0022	9	24	7	3	2	2	4	44	39	14	19	7	10	50	104	87	103	67	55	73	105	120	124	201	109	28	56	95	66
DVUA0023	58	158	48	27	22	11	13	248	291	58	101	42	58	344	770	525	656	516	283	681	738	899	985	1206	567	180	456	525	409
DVUA0024	14	28	7	5	8	5	4	54	84	18	28	19	8	145	273	245	226	205	169	171	196	342	298	510	243	43	96	109	83
DVUA0025	4	19	6	5	8	4	5	37	47	15	24	8	13	164	267	281	251	303	134	327	301	336	273	434	240	69	130	150	108
DVUA0026	2	8	0	0	0	0	0	8	3	1	2	1	3	13	18	13	14	28	4	25	19	29	16	35	21	15	24	17	15
DVUA0027	0	0	0	0	0	0	0	0	0	0	0	0	0	0	2	0	0	1	1	1	0	3	5	9	12	3	1	3	2
DVUA0028	32	82	25	18	15	8	10	114	104	20	48	11	22	212	502	278	284	337	128	449	370	677	812	957	529	209	397	376	341
DVUA0029	1	1	2	0	3	3	0	3	7	2	2	1	1	29	71	20	25	32	12	23	27	49	41	63	60	10	23	29	18
DVUA0030	19	31	5	6	4	2	1	58	72	8	17	6	11	146	297	110	121	120	58	163	177	340	372	337	192	70	161	146	97
DVUA0031	3	16	1	1	0	3	0	14	15	2	10	2	3	56	109	44	32	52	31	46	68	98	97	98	71	24	60	42	35
DVUA0032	0	1	0	0	0	0	0	3	2	0	1	0	0	31	56	16	15	19	10	12	15	38	21	54	26	8	12	19	17
DVUA0033	0	2	0	1	0	0	0	2	3	0	2	0	0	3	9	3	4	5	2	2	1	7	4	10	13	1	8	4	1
DVUA0034	7	27	6	11	1	2	1	18	35	3	8	6	4	69	156	66	82	107	107	90	95	114	105	106	99	23	65	59	56
DVUA0035	2	4	0	0	2	0	1	4	8	1	2	1	2	13	12	12	11	14	3	12	15	13	21	41	22	5	12	15	9
DVUA0036	5	21	8	14	2	1	1	28	23	4	9	4	6	135	285	193	182	251	305	183	213	257	268	336	270	54	150	149	136
DVUA0037	3	9	6	4	1	1	0	9	6	3	1	1	1	23	65	67	68	58	73	63	53	46	50	44	32	11	19	18	18
DVUA0038	2	5	3	3	0	0	2	8	2	2	2	2	1	29	46	32	38	34	33	24	25	27	25	38	20	7	11	13	16
DVUA0039	5	11	7	9	6	1	5	15	9	5	7	4	1	40	87	72	79	88	56	55	53	39	21	35	40	13	30	31	14
DVUA0040	1	15	4	4	2	0	0	5	7	1	2	1	5	28	48	35	35	31	38	24	41	35	31	31	26	12	20	16	15
DVUA0041	4	20	1	5	3	1	1	11	18	0	4	0	2	47	64	55	40	52	51	48	53	54	32	45	37	11	26	30	21
DVUA0042	3	13	7	5	1	1	3	14	9	3	12	5	3	45	74	41	42	31	40	36	28	45	23	54	48	14	24	16	17
DVUA0043	5	14	3	3	3	2	0	9	18	3	3	3	2	27	57	29	19	30	25	39	38	39	25	43	25	11	22	20	20
DVUA0044	2	8	0	4	4	2	0	2	8	1	1	6	0	12	34	15	14	13	23	35	26	20	23	24	16	7	21	16	19
DVUA0045	5	19	8	7	1	1	3	7	12	3	2	0	6	22	53	27	21	24	57	62	65	33	38	47	33	10	24	45	39
DVUA0046	3	9	3	3	0	0	0	11	17	4	10	2	2	24	31	20	17	31	33	52	48	49	63	50	39	11	30	46	35
DVUA0047	10	14	3	2	7	3	1	10	21	7	7	6	6	18	57	26	34	38	33	44	55	47	55	65	46	12	25	34	33
DVUA0048	5	15	6	4	4	1	1	12	17	2	5	2	6	28	46	35	32	27	25	46	54	36	50	42	39	15	27	29	29
DVUA0049	1	16	12	3	1	1	3	8	28	2	4	4	2	29	44	32	31	26	34	62	51	39	51	46	28	9	29	40	23
DVUA0050	5	8	4	1	2	2	2	12	21	1	3	1	4	23	48	20	36	24	22	37	54	43	46	33	42	14	29	40	33
DVUA0051	5	11	8	3	1	0	0	15	19	6	2	3	3	10	26	22	24	27	21	42	36	28	47	23	33	4	13	36	16
DVUA0052	3	17	3	1	1	0	1	16	14	4	8	5	5	13	46	30	37	38	15	48	53	36	38	34	45	13	26	22	25
DVUA0053	6	5	3	3	2	0	1	16	13	4	4	0	1	20	36	20	23	19	32	29	32	26	31	20	24	13	19	14	20
DVUA0054	4	12	6	5	1	2	0	9	22	4	6	3	7	21	49	30	28	30	60	37	58	50	51	58	54	16	26	48	38
DVUA0055	2	7	3	2	1	2	0	13	4	1	4	3	1	9	31	15	13	18	22	18	20	24	33	24	14	6	10	14	9
DVUA0056	1	9	4	0	1	0	0	12	12	5	7	2	5	9	22	13	11	12	9	20	24	23	20	26	19	6	13	16	15
DVUA0057	13	27	8	3	1	3	6	36	51	8	13	11	8	35	76	57	54	56	37	100	91	90	110	98	74	43	62	70	57
DVUA0058	18	37	13	10	4	3	4	56	76	15	21	14	14	66	152	93	84	93	87	157	169	168	138	160	130	39	116	106	99
DVUA0059	8	9	5	6	3	0	1	24	24	3	5	5	7	18	45	43	36	47	33	42	54	45	50	53	52	9	37	53	32
DVUA0060	3	15	3	5	3	3	1	27	25	4	9	1	5	31	64	61	27	46	53	64	76	74	69	61	48	14	47	47	43
DVUA0061	7	15	4	1	3	0	2	8	29	3	8	2	4	33	76	42	41	37	43	60	57	46	53	49	37	16	35	46	29
DVUA0062	5	13	4	5	0	1	2	11	19	5	7	4	9	27	57	32	38	31	35	37	56	48	37	42	56	16	26	49	35
DVUA0063	5	23	2	3	1	2	2	28	29	1	9	7	8	39	64	52	50	49	28	72	68	77	79	75	64	30	46	58	42
DVUA0064	7	34	12	5	1	3	3	49	50	14	16	13	11	55	95	81	66	76	71	123	147	133	136	134	144	31	83	123	89
DVUA0065	7	16	5	4	2	3	3	24	25	7	7	4	7	29	47	51	43	42	41	42	77	71	79	57	81	15	46	59	43
DVUA0066	7	15	7	4	4	0	2	18	19	6	10	14	3	32	55	41	49	43	22	38	49	58	60	56	37	14	26	25	36
DVUA0067	70	190	34	31	44	15	11	262	253	78	123	35	73	346	783	400	339	589	371	438	452	1291	884	1117	1291	311	548	542	449
DVUA0068	79	284	73	55	34	19	9	350	395	86	201	49	54	456	1030	577	471	765	346	503	474	1692	1333	1043	1123	336	695	580	519
DVUA0069	164	418	78	73	64	26	17	562	649	113	269	101	110	657	1423	677	634	753	641	761	738	2049	1594	1492	1378	445	879	860	758
DVUA0070	228	636	171	116	65	53	27	1035	1210	209	424	163	187	1223	2436	1303	1222	1369	940	1549	1505	3989	3414	3809	2937	846	1892	1839	1527
DVUA0071	307	852	219	148	94	64	41	1267	1428	287	597	283	303	1598	3171	1735	1687	1966	1158	1794	1898	4952	3777	4911	3792	1180	2353	2180	1870
DVUA0072	270	730	164	147	120	67	30	893	948	240	482	140	171	1147	2287	1193	972	1594	934	1162	1232	2750	1930	2631	2146	645	1223	1141	953
DVUA0073	546	1409	329	249	177	97	53	1949	2212	463	958	387	475	2184	4829	2395	2114	2841	1596	2539	2567	6294	4759	6734	4538	1583	3148	2958	2373
DVUA0074	188	527	96	75	62	39	12	432	497	152	269	82	132	648	1351	685	626	948	400	651	595	1814	1171	2051	1445	477	775	751	671
DVUA0075	397	1068	217	191	138	90	36	1066	1248	269	639	204	266	1636	3260	1594	1298	1889	1138	1503	1398	4588	3226	4633	2856	918	1776	1781	1413
DVUA0076	353	1069	189	150	107	61	43	911	1249	210	486	177	196	1606	3450	1367	1243	1629	1106	1754	1656	4100	3172	3922	2381	874	1713	1741	1413
DVUA0077	236	689	160	114	104	49	42	743	970	181	415	125	181	1314	2783	1309	1240	1467	869	1541	1580	3533	2881	4124	2307	830	1701	1593	1335
DVUA0078	0	7	1	1	0	0	0	1	7	1	1	1	4	4	11	12	11	11	5	14	7	12	14	19	13	2	9	4	8
DVUA0079	127	342	96	55	39	29	17	445	476	98	205	90	87	471	1041	452	522	505	221	587	536	1341	1112	1468	891	332	667	625	500
DVUA0080	101	313	84	58	33	27	14	331	392	69	161	50	79	428	856	451	445	466	319	552	566	1081	974	1091	664	265	563	555	456
DVUA0081	111	323	50	59	37	13	16	406	522	72	158	78	97	500	986	509	542	521	258	653	718	1239	1077	1225	780	302	700	640	557
DVUA0082	10	25	8	7	2	3	2	49	85	16	19	13	16	92	188	97	84	99	51	102	100	238	196	246	156	54	120	110	95
DVUA0083	5	10	0	1	0	1	0	8	4	3	2	2	0	7	22	16	12	17	13	12	10	31	17	20	19	4	11	9	7
DVUA0084	6	7	3	2	2	5	0	8	11	2	10	0	2	18	49	27	15	39	5	21	18	53	26	63	54	9	24	25	10
DVUA0085	66	212	47	52	33	22	20	218	290	52	134	58	79	420	1022	629	509	735	273	711	695	1095	898	824	683	336	637	586	536
DVUA0086	47	143	57	58	22	19	11	137	155	36	85	32	44	162	412	272	233	299	195	349	362	357	282	403	273	113	259	243	210
DVUA0087	91	295	127	108	58	60	44	274	347	92	175	95	109	368	744	504	566	561	338	670	753	892	851	1212	667	262	577	634	516
DVUA0088	68	167	68	53	38	29	19	185	217	57	104	35	35	257	563	435	419	487	340	542	454	765	728	1089	543	206	395	362	301
DVUA0089	3	4	1	3	2	1	1	13	7	3	8	1	2	31	54	26	22	45	10	29	40	68	57	80	75	23	32	41	43
DVUA0090	3	9	0	1	2	0	0	40	48	11	8	1	8	23	39	24	24	29	17	31	30	99	77	69	69	29	49	42	38
DVUA0091	346	933	166	148	117	73	25	669	796	215	487	140	183	1279	2336	1801	1502	1954	1022	1672	1771	2400	1754	4718	2128	510	918	1247	1141
DVUA0092	4	24	3	5	3	0	2	29	36	8	18	11	1	305	641	233	236	261	90	319	312	496	442	337	302	133	339	239	202
DVUA0093	12	36	13	6	4	2	2	58	66	8	23	12	17	78	159	98	136	97	62	162	148	155	155	154	96	40	91	115	75
DVUA0094	20	44	11	15	7	3	6	71	105	15	36	11	14	68	180	112	101	114	77	163	184	184	185	261	116	54	145	122	109
DVUA0095	3	8	3	4	1	1	1	10	14	2	6	2	7	22	50	32	19	28	17	37	38	36	46	51	23	7	25	21	14
DVUA0096	5	14	3	0	4	1	1	22	25	6	12	5	5	31	59	43	40	39	24	48	56	70	55	80	36	6	37	35	21
DVUA0097	90	200	75	43	35	26	20	238	292	58	119	76	84	393	806	523	530	525	509	912	1050	434	504	566	465	144	360	410	387
DVUA0098	65	190	51	27	19	11	17	163	246	32	60	29	34	302	549	375	292	275	236	426	443	496	503	630	434	102	263	280	222
DVUA0099	96	204	77	51	31	22	14	303	440	64	115	45	34	333	677	416	424	424	476	579	599	644	636	668	696	166	360	462	402
DVUA0100	84	203	59	53	18	17	15	356	485	82	120	54	49	373	678	433	416	415	397	508	530	756	648	850	679	179	436	424	397
DVUA0101	40	117	21	29	23	9	5	177	223	40	62	25	30	166	415	177	164	228	86	238	240	358	285	392	283	97	181	189	203
DVUA0102	26	55	16	10	5	7	6	148	163	15	17	8	8	94	199	116	115	111	112	154	147	244	209	165	148	69	127	103	80
DVUA0103	20	47	10	5	4	6	2	73	114	8	16	4	10	70	128	61	79	84	67	109	103	116	121	101	82	41	80	76	72
DVUA0104	92	266	64	34	15	9	7	534	630	69	97	32	46	428	905	415	360	463	341	519	598	746	660	704	540	215	483	489	428
DVUA0105	10	34	7	2	3	1	2	85	115	10	12	3	7	70	138	67	63	55	88	80	82	122	125	122	80	25	85	91	75
DVUA0106	54	165	32	13	13	4	9	459	555	55	89	27	22	302	589	260	226	221	212	301	322	634	524	622	510	126	292	344	285
DVUA0107	2	0	1	0	0	1	0	0	7	1	3	1	0	4	14	4	4	8	5	7	4	27	20	35	26	2	6	11	6
DVUA0108	172	493	75	50	31	23	8	1213	1158	132	198	28	44	876	1741	480	444	785	473	547	544	1381	731	1155	942	189	451	439	361
DVUA0109	50	188	32	26	10	8	6	359	482	50	91	14	11	294	666	301	208	348	370	351	347	446	408	501	425	95	229	256	226
DVUA0110	115	360	55	37	27	12	9	813	995	110	159	38	47	493	939	465	403	563	499	563	550	676	557	710	650	149	384	402	310
DVUA0111	148	636	85	50	41	27	16	917	1119	126	221	42	60	877	1686	692	528	921	563	762	810	1025	755	1079	931	222	510	563	441
DVUA0112	112	354	95	65	39	35	17	542	677	105	152	49	56	502	1121	527	487	676	459	737	701	800	713	925	812	229	527	558	481
DVUA0113	92	301	86	52	21	13	12	781	943	119	151	58	51	553	1112	504	401	503	595	651	707	959	791	870	756	165	465	550	418
DVUA0114	21	49	10	7	4	4	2	64	81	10	21	8	3	93	149	66	48	87	44	73	67	89	67	83	92	18	44	40	33
DVUA0115	61	231	49	21	16	13	12	282	362	46	71	22	19	326	655	273	234	329	147	327	350	335	280	246	312	77	172	203	179
DVUA0116	117	319	60	47	32	24	21	592	725	74	120	41	50	448	889	429	398	489	372	563	605	598	563	391	508	148	389	405	333
DVUA0117	104	249	82	54	26	14	11	467	564	59	115	30	34	373	911	413	345	408	298	410	521	596	505	495	583	163	347	358	290
DVUA0118	79	128	48	23	18	6	4	299	374	39	78	35	33	206	454	216	222	190	150	293	328	327	315	274	310	73	193	207	222
DVUA0119	76	282	65	49	39	19	10	429	535	52	145	32	43	406	796	417	354	440	353	456	481	634	535	507	617	117	322	345	328
DVUA0120	55	108	26	24	11	8	7	193	242	39	47	19	23	187	367	148	158	184	124	188	220	273	252	268	281	51	140	161	123
DVUA0121	77	184	62	54	14	8	19	305	458	69	95	30	30	228	620	371	263	336	440	402	494	560	529	516	594	107	278	384	310
DVUA0122	32	92	25	13	5	6	1	146	197	27	33	11	11	110	288	116	117	113	188	125	109	206	189	163	207	47	102	100	81
DVUA0123	23	79	17	6	11	9	4	127	152	21	26	7	11	110	232	120	98	134	43	149	140	171	195	169	133	34	70	93	74
DVUA0124	37	143	38	9	9	5	8	187	222	22	46	15	18	210	379	145	159	171	175	168	185	313	253	193	217	47	98	114	100
DVUA0125	80	170	49	33	23	23	14	276	388	53	82	21	17	260	579	346	249	313	413	343	361	521	423	388	469	72	251	287	185
DVUA0126	74	255	41	25	15	8	4	738	825	61	96	19	22	370	714	288	236	309	193	315	353	912	553	357	410	104	219	259	189
DVUA0127	3	5	0	0	0	2	3	8	16	1	2	0	1	15	32	13	16	18	15	24	33	29	34	22	23	2	16	12	10
DVUA0128	0	0	0	0	0	0	0	0	0	0	1	0	0	1	1	3	0	1	0	0	1	2	1	3	2	1	0	0	1
DVUA0129	20	56	11	15	6	10	4	162	195	45	77	30	41	332	666	413	350	448	364	482	536	775	600	856	680	198	454	472	373
DVUA0130	9	39	11	14	6	6	2	63	82	22	34	18	8	146	304	165	143	184	106	258	252	295	240	286	237	101	178	183	179
DVUA0131	10	56	15	8	6	6	5	117	122	27	51	23	33	219	411	280	220	275	158	299	289	490	346	499	378	128	270	264	298
DVUA0132	14	69	23	22	19	7	0	140	160	37	80	24	43	338	554	347	257	401	203	320	355	610	351	602	516	168	276	333	260
DVUA0133	10	31	11	4	4	4	3	50	56	15	22	15	14	153	306	175	146	170	144	214	191	286	202	291	207	63	165	169	141
DVUA0134	20	50	23	9	12	4	3	97	119	20	58	23	17	284	528	294	279	242	156	322	378	538	433	454	408	119	307	329	257
DVUA0135	24	43	16	12	17	7	3	76	87	20	46	17	20	354	839	380	364	462	200	406	421	682	503	585	409	139	296	315	255
DVUA0136	28	81	18	11	15	4	6	66	75	10	37	9	17	142	293	162	156	201	72	180	235	226	191	235	142	64	134	109	107
DVUA0137	3	27	9	4	6	3	2	37	37	7	10	5	9	30	74	39	37	46	21	42	54	86	58	45	47	22	48	47	32
DVUA0138	35	94	32	13	17	11	3	121	137	30	53	22	38	141	284	186	165	229	143	209	213	408	322	360	285	109	206	222	182
DVUA0139	43	155	39	16	26	12	4	144	141	49	80	29	30	295	579	359	307	480	182	421	365	649	587	819	546	150	322	340	276
DVUA0140	0	0	0	0	0	0	0	1	1	0	0	0	0	1	2	1	0	2	3	1	1	1	0	7	7	1	1	2	2
DVUA0141	0	0	0	1	0	0	0	3	0	0	0	0	0	0	3	1	0	1	2	0	2	1	2	0	4	1	3	0	1
DVUA0142	2	1	1	0	0	0	0	1	2	1	1	1	0	6	9	5	8	0	4	5	3	5	10	13	1	3	4	2	8
DVUA0143	1	4	2	2	0	1	0	19	26	3	7	4	5	39	101	49	43	47	41	50	59	52	50	49	41	13	28	35	31
DVUA0144	0	0	0	0	0	0	0	1	0	1	0	0	0	1	3	0	3	2	1	2	1	0	2	2	1	2	2	2	1
DVUA0145	158	376	89	57	21	13	25	949	1364	147	155	85	67	703	1384	537	516	688	695	872	896	1068	913	1016	983	236	529	686	584
DVUA0146	47	104	20	21	10	8	3	156	253	27	41	10	15	144	209	131	117	164	154	271	286	187	225	203	224	42	113	222	158
DVUA0147	31	127	27	23	5	9	4	237	290	46	57	28	32	148	341	166	167	212	160	188	211	366	346	592	416	103	204	216	179
DVUA0148	99	256	72	44	28	22	17	557	655	104	138	68	69	376	784	439	433	435	486	696	759	827	837	964	916	200	504	697	546
DVUA0149	39	81	27	17	5	6	8	153	249	41	56	21	28	135	218	137	154	127	148	207	244	219	279	324	318	64	149	206	165
DVUA0150	19	40	8	6	4	3	3	66	48	9	22	14	11	16	67	29	18	38	6	41	44	52	50	46	37	15	31	28	15
DVUA0151	4	7	0	1	1	0	0	6	13	2	4	3	2	14	29	12	14	23	8	22	27	30	23	30	24	9	21	33	13
DVUA0152	3	15	5	2	4	1	2	11	28	6	13	12	4	22	61	27	20	38	26	39	45	39	36	53	45	17	20	50	44
DVU_0001	122	388	188	170	220	161	264	761	937	428	1066	654	1171	276	473	235	204	340	235	241	221	1274	903	1375	901	273	511	447	373
DVU_0002	202	569	185	191	343	225	291	917	1115	535	1254	872	1473	307	585	338	280	481	178	331	373	1586	987	1598	1119	361	657	547	438
DVU_0003	532	1517	703	614	763	607	1372	4056	4492	1431	3755	2930	4809	1078	2195	1248	1115	1317	916	1445	1422	5155	4076	4963	3460	1034	2069	1983	1552
DVU_0004	535	1491	665	564	728	549	1082	3675	4394	1327	3961	2689	3958	962	2013	1030	941	1157	823	1057	1060	4838	3583	4535	3021	874	1634	1657	1304
DVU_0005	90	276	107	93	117	104	200	391	495	136	462	388	508	186	339	160	162	176	134	191	202	526	420	422	345	100	213	223	152
DVU_0006	405	1070	453	456	577	461	953	1523	1623	736	2038	1680	3122	879	2063	1251	1145	1349	317	1411	1435	2332	1627	3598	1787	537	1052	1077	974
DVU_0007	96	243	107	107	156	132	186	634	704	364	923	1282	1100	121	289	171	161	193	110	197	197	583	413	770	495	200	323	337	248
DVU_0008	1	3	4	0	1	0	3	7	9	5	12	9	15	7	5	4	2	3	3	0	6	9	5	8	2	2	2	2	2
DVU_0009	12	46	26	22	22	24	65	50	77	25	60	64	98	14	53	34	28	35	32	46	49	69	65	67	47	20	35	34	37
DVU_0010	13	29	25	15	18	13	52	42	77	21	58	67	89	18	56	41	36	30	32	43	33	57	61	74	42	18	42	27	22
DVU_0011	110	271	109	131	126	128	299	315	341	106	301	281	398	135	346	135	148	208	109	270	265	364	292	350	239	84	152	178	132
DVU_0012	145	384	202	153	226	199	433	537	674	179	540	407	664	258	515	268	329	378	126	364	354	667	604	730	450	212	375	353	290
DVU_0013	229	615	238	215	251	244	461	503	635	172	548	568	665	331	707	302	303	342	181	331	327	596	494	1420	439	148	292	290	235
DVU_0014	76	196	89	77	132	125	194	627	709	391	907	479	1355	185	426	213	229	325	156	279	295	1349	1029	802	870	358	683	503	472
DVU_0015	111	234	98	77	102	87	192	428	495	186	471	715	498	165	353	169	192	208	102	217	226	487	448	471	328	139	286	252	199
DVU_0016	3	10	5	6	6	3	10	12	19	3	15	18	15	4	17	10	9	13	3	3	10	24	19	29	10	6	6	10	5
DVU_0017	6	13	4	3	10	11	20	14	12	11	25	19	32	8	15	9	8	17	4	9	8	23	18	27	15	9	14	7	5
DVU_0018	109	343	172	150	241	198	351	855	919	443	1073	858	1406	339	703	600	508	649	158	549	561	1258	948	1385	877	293	546	583	497
DVU_0019	733	2072	922	847	1507	1300	2305	2275	2413	1115	2765	1561	3899	1005	2171	1568	1455	2246	739	1964	2168	2613	1928	2828	2007	737	1436	1714	1405
DVU_0020	0	4	1	2	4	0	3	8	7	5	10	5	10	2	5	4	0	3	2	2	1	7	10	12	4	3	4	1	5
DVU_0021	75	234	110	92	158	110	233	290	317	121	356	202	427	145	332	165	134	209	112	190	161	348	322	474	273	77	168	172	122
DVU_0022	11	21	17	15	21	28	38	132	169	115	178	162	307	17	28	24	18	17	10	19	21	97	87	89	78	34	64	44	41
DVU_0023	3	6	0	5	4	5	9	10	16	5	16	21	24	7	6	14	12	13	5	15	11	13	17	35	14	6	12	6	8
DVU_0024	37	58	207	157	212	137	149	131	376	272	1400	227	462	96	174	494	387	379	56	270	251	386	492	2797	1169	164	346	294	330
DVU_0025	181	488	241	163	275	224	546	490	507	243	594	300	743	310	680	413	342	469	278	430	491	669	506	1214	558	145	307	363	297
DVU_0026	17	44	17	21	10	14	26	109	96	38	102	350	121	34	40	21	21	32	14	35	26	115	120	101	65	19	49	57	43
DVU_0027	73	184	179	132	224	185	314	566	687	310	752	296	1065	135	277	306	254	343	211	308	358	759	635	705	670	219	484	483	414
DVU_0028	59	151	63	51	62	65	186	209	287	102	206	224	383	95	247	122	139	131	27	165	212	293	254	328	214	81	175	198	145
DVU_0029	69	192	106	97	87	80	232	510	615	211	457	506	762	157	280	174	192	184	145	243	288	585	490	751	477	170	400	384	379
DVU_0030	31	88	36	40	46	46	97	128	175	69	171	96	201	61	120	69	67	62	39	96	94	211	187	282	194	65	126	145	113
DVU_0031	170	458	408	288	287	295	885	711	965	247	652	479	1038	361	790	694	709	583	461	816	925	744	827	1151	550	251	501	527	404
DVU_0032	98	274	169	136	172	161	496	360	470	103	319	150	429	189	411	317	332	287	311	420	473	429	369	456	222	109	209	218	182
DVU_0033	231	584	413	350	349	329	943	953	1198	330	885	664	1337	410	877	674	732	638	554	875	914	1008	983	1414	704	286	674	586	508
DVU_0034	379	1125	559	477	675	495	962	1496	1739	613	1594	1052	2165	635	1268	843	803	917	439	806	875	2000	1488	2797	1256	488	850	829	662
DVU_0035	113	268	124	124	151	157	407	620	665	353	778	414	844	144	400	253	204	291	39	304	274	649	702	1124	545	163	306	243	221
DVU_0036	2118	5929	2049	1717	3532	2932	5251	18466	19805	9198	22784	3447	16527	1708	3244	2423	1960	2578	477	2011	2122	20205	14056	28602	10211	1320	2133	4059	3134
DVU_0037	168	440	201	166	194	205	543	557	572	194	444	299	747	275	721	354	318	387	165	467	447	593	578	790	393	169	357	339	271
DVU_0038	7	9	6	5	8	6	15	20	21	12	16	34	14	15	22	13	13	11	7	11	15	32	33	55	14	5	11	8	9
DVU_0039	15	32	9	7	14	15	21	23	18	8	15	12	27	12	21	14	8	15	5	12	9	22	17	84	14	2	6	8	6
DVU_0040	25	47	28	29	38	17	76	133	161	37	104	218	162	38	87	63	50	57	29	79	84	130	138	156	84	35	75	62	49
DVU_0041	525	1438	552	504	666	515	1033	1476	1760	714	1834	1069	2073	809	1594	879	809	1092	641	1029	1069	2445	1751	2550	1691	482	953	1018	829
DVU_0042	231	478	287	216	263	296	843	629	749	219	490	311	665	239	595	397	383	422	306	544	555	572	588	646	383	118	263	330	286
DVU_0043	2	26	3	7	6	8	9	34	22	16	19	12	29	28	46	29	27	42	14	26	32	72	60	106	72	24	38	36	33
DVU_0044	13	46	29	20	28	19	49	60	83	33	90	76	109	77	122	89	39	100	70	74	80	218	154	236	164	58	103	92	57
DVU_0045	45	110	54	61	52	56	92	103	134	34	112	67	165	68	160	97	90	109	84	93	106	204	189	229	170	60	111	101	104
DVU_0046	85	212	76	71	88	67	149	212	301	96	250	170	281	136	323	163	135	159	83	164	180	345	297	434	238	85	208	164	125
DVU_0047	51	168	78	57	68	74	150	187	232	77	213	98	220	122	206	141	114	144	67	171	189	344	268	452	264	90	153	149	137
DVU_0048	101	250	139	94	113	121	331	281	328	121	288	219	409	161	378	194	199	256	123	326	268	454	384	584	304	114	257	197	182
DVU_0049	28	56	31	32	35	32	64	125	143	64	141	162	165	51	155	84	67	85	72	96	117	204	196	259	198	51	119	121	92
DVU_0050	25	78	38	33	37	19	70	143	138	72	158	119	154	81	131	95	76	96	98	95	100	285	206	242	174	70	132	94	92
DVU_0051	46	210	94	92	97	102	226	288	371	164	358	351	464	147	339	218	207	232	112	233	275	599	519	620	439	128	306	282	250
DVU_0052	215	552	341	272	394	284	557	1297	1359	652	1719	1603	2231	388	835	463	398	540	335	466	531	1945	1427	2588	1396	547	992	724	558
DVU_0053	391	1032	487	466	491	430	1361	2324	2824	1079	2561	2030	3422	801	1747	1135	1043	1063	663	1450	1639	3073	2978	4247	2508	789	1710	1972	1650
DVU_0054	119	333	182	189	169	147	347	1074	1422	459	1177	881	1476	267	518	348	342	371	310	424	461	1299	1186	1444	917	403	789	700	548
DVU_0055	54	142	67	58	72	65	124	421	543	233	504	386	640	97	212	133	132	155	37	154	144	483	337	553	396	118	294	248	190
DVU_0056	252	677	320	304	484	386	701	1521	1759	790	2243	979	2371	619	1338	846	697	1017	435	894	812	2158	1537	3176	1798	514	959	1040	843
DVU_0057	12	37	17	18	23	14	39	162	147	32	93	103	120	23	46	26	28	36	9	33	41	93	67	153	66	19	53	34	37
DVU_0058	23	43	24	19	19	29	47	132	177	60	101	182	185	44	89	59	50	48	21	60	73	141	143	256	159	31	87	103	73
DVU_0059	128	376	149	138	196	162	443	681	889	274	666	812	968	231	540	312	294	342	185	407	398	850	799	1073	681	232	467	499	393
DVU_0060	399	1130	485	455	484	460	758	2097	2717	985	2443	1209	2328	553	1139	757	689	815	509	652	665	3180	2268	4018	1979	554	1039	969	796
DVU_0061	706	1887	829	691	891	741	1488	3959	5274	1354	3853	1826	3422	1193	2413	1286	1290	1352	1264	1236	1247	5726	4273	5695	2721	800	1647	1552	1261
DVU_0062	305	775	369	240	309	279	777	1742	2417	548	1407	1003	1638	488	1054	576	551	513	473	712	725	2261	2070	2759	1148	322	743	856	587
DVU_0063	102	232	122	87	98	87	225	771	829	145	562	385	654	159	395	179	169	183	124	190	217	929	819	845	346	140	240	216	169
DVU_0064	708	1863	715	528	663	635	1508	3487	4151	973	2761	1635	3264	1150	2330	1097	1101	1180	843	1176	1119	3989	3456	4760	1832	641	1333	1352	1029
DVU_0065	27	82	42	20	22	29	106	337	411	100	255	294	335	41	116	61	68	61	30	79	75	406	416	419	198	67	122	131	110
DVU_0066	29	88	49	39	43	29	88	277	269	60	185	264	256	60	102	78	58	64	22	77	91	319	286	256	139	57	118	99	63
DVU_0067	81	246	140	109	123	101	200	147	173	49	90	145	167	166	341	160	145	152	51	137	133	130	106	495	102	35	67	52	35
DVU_0068	68	199	93	77	86	82	224	284	312	137	298	246	433	110	312	192	171	219	133	249	251	303	306	456	252	103	181	185	158
DVU_0069	55	155	110	114	97	104	243	287	409	207	346	312	479	115	241	204	154	176	175	231	285	372	359	646	419	89	203	265	216
DVU_0070	16	49	25	24	21	19	56	114	149	48	127	99	176	14	69	42	53	41	36	55	70	139	134	213	152	38	89	98	67
DVU_0071	31	86	59	35	30	35	101	153	208	57	129	111	214	46	120	65	83	70	49	114	117	159	149	197	119	36	95	97	84
DVU_0072	231	570	316	227	256	254	534	1229	1425	499	1216	780	1698	346	708	476	363	479	325	517	519	1370	1239	1569	922	397	710	616	449
DVU_0073	166	444	202	181	186	218	477	929	1104	399	876	631	1282	263	538	377	385	360	392	481	562	994	917	1237	767	269	621	618	425
DVU_0074	127	329	152	126	133	138	449	616	703	211	505	324	778	194	379	232	223	277	255	449	420	661	620	675	443	181	384	385	349
DVU_0075	117	270	152	123	139	126	313	600	695	288	649	467	842	149	344	221	215	253	262	297	309	668	541	705	558	162	363	366	303
DVU_0076	112	299	168	107	146	138	293	542	662	287	589	432	753	175	326	225	208	217	184	262	283	557	466	549	461	138	285	315	246
DVU_0077	58	155	70	67	68	57	231	385	466	168	413	339	537	135	227	164	176	172	95	229	244	447	407	549	358	132	263	258	225
DVU_0078	13	29	2	10	9	6	26	53	61	13	38	46	54	18	44	32	30	25	5	25	43	59	46	63	38	15	25	32	13
DVU_0079	123	369	168	150	151	171	373	839	1001	340	843	468	1090	331	663	409	369	375	171	481	436	956	823	1135	659	227	553	452	382
DVU_0080	193	483	218	203	197	162	437	1048	1232	378	930	692	1223	364	717	481	495	419	345	599	586	1059	982	1151	745	289	573	534	463
DVU_0081	185	560	206	186	201	193	469	546	593	264	630	635	862	390	846	445	431	476	264	526	522	756	546	992	638	199	366	376	293
DVU_0082	151	426	200	176	210	204	482	645	720	332	768	652	1045	398	812	466	458	511	282	597	576	843	819	1225	752	213	486	508	476
DVU_0083	30	62	25	29	32	31	66	87	108	28	125	167	131	39	110	51	76	55	16	64	68	129	100	155	88	30	59	73	43
DVU_0084	50	139	70	64	98	65	119	276	287	130	292	134	334	79	196	92	97	109	74	136	108	294	220	363	228	65	118	150	142
DVU_0085	99	243	150	106	177	141	317	399	382	150	398	279	552	217	467	183	151	235	100	210	202	325	294	452	255	100	197	167	133
DVU_0086	4	6	3	2	4	10	10	16	15	6	15	15	37	1	21	10	5	7	4	13	9	31	17	17	18	9	9	14	9
DVU_0087	28	88	35	33	40	40	107	291	326	83	220	189	253	62	121	65	77	71	37	115	135	350	334	267	141	68	120	99	98
DVU_0088	54	169	70	52	67	65	192	583	690	128	398	318	434	96	202	126	130	121	82	158	167	688	626	423	250	104	233	164	166
DVU_0089	30	73	61	46	53	52	102	247	244	159	351	182	461	125	246	205	161	256	105	220	225	465	312	530	406	104	199	191	181
DVU_0090	167	403	160	134	174	157	357	568	620	165	467	357	668	242	439	286	256	287	108	370	370	628	493	554	367	147	280	266	231
DVU_0091	179	426	220	189	221	194	482	602	636	211	545	461	866	240	602	343	344	323	308	514	451	644	476	689	433	178	344	283	244
DVU_0092	334	893	438	376	464	394	773	904	971	394	1055	601	1199	416	851	466	429	566	417	472	543	1185	898	1661	891	284	490	548	420
DVU_0093	5	6	7	1	2	5	8	9	10	5	8	10	14	5	15	7	4	13	3	8	9	16	12	20	18	6	10	19	4
DVU_0094	23	67	48	26	40	43	86	93	128	42	150	213	298	67	129	71	62	75	26	104	117	147	135	167	116	58	131	117	105
DVU_0095	48	109	81	80	118	109	161	373	443	192	518	226	734	50	118	90	64	128	62	107	101	360	279	365	299	114	187	186	149
DVU_0096	9	16	17	15	29	15	47	77	107	58	124	51	158	4	22	17	23	34	22	29	49	93	93	117	105	37	47	59	50
DVU_0097	11	23	13	26	17	21	52	123	146	61	149	69	192	15	32	24	30	37	29	39	44	150	111	124	81	46	81	47	61
DVU_0098	26	77	38	38	35	40	87	310	310	114	248	145	400	54	80	47	47	54	28	52	53	367	279	203	190	63	114	105	80
DVU_0099	48	99	100	99	111	106	183	210	221	93	146	216	298	125	177	119	90	106	32	121	133	242	183	519	261	63	148	137	144
DVU_0100	74	160	218	196	214	206	583	652	697	204	434	844	1236	152	362	198	215	205	93	306	334	562	532	711	571	265	476	437	444
DVU_0101	81	140	191	168	158	147	643	452	634	120	280	686	801	147	248	169	191	146	108	318	387	369	405	388	407	185	388	461	431
DVU_0102	74	142	172	110	132	129	476	393	476	104	227	539	628	99	198	134	154	114	60	251	299	267	338	254	303	138	319	353	292
DVU_0103	31	57	93	62	61	69	261	174	234	72	162	288	339	57	100	78	74	65	33	113	129	177	176	139	165	85	145	163	175
DVU_0104	34	62	89	73	63	71	210	174	228	43	119	197	236	57	93	71	71	61	20	125	133	165	181	128	131	56	133	142	131
DVU_0105	282	726	293	242	312	310	659	1422	1526	505	1295	695	1713	388	882	386	394	533	235	539	530	1621	1336	1883	976	334	636	667	550
DVU_0106	210	535	339	247	344	285	744	921	1121	473	1325	562	1570	257	629	507	472	545	337	573	553	1062	969	1696	924	342	686	652	510
DVU_0107	551	1676	616	576	818	718	1013	2041	2313	1316	3316	1520	4352	771	1529	910	728	1262	525	847	918	2651	1803	4230	2440	830	1538	1416	1070
DVU_0108	1	1	0	0	0	0	1	0	1	2	2	3	1	1	1	0	1	1	0	0	3	2	1	1	0	0	2	0	0
DVU_0109	171	403	195	144	183	163	433	588	703	210	621	355	711	242	560	300	305	303	206	367	342	740	665	885	460	199	336	327	277
DVU_0110	153	392	183	144	158	162	431	510	627	195	480	345	658	188	411	228	284	237	205	311	356	562	457	707	374	149	281	296	211
DVU_0111	197	492	307	262	343	274	578	738	833	371	997	656	1115	318	562	510	435	525	257	541	531	879	638	1453	803	255	452	436	402
DVU_0112	186	447	257	206	200	186	489	558	684	287	599	548	777	249	527	324	306	315	204	332	385	574	554	956	496	160	333	393	315
DVU_0113	34	102	67	56	50	57	129	355	371	96	339	254	483	90	164	76	89	97	27	109	110	468	338	384	215	131	223	213	142
DVU_0114	100	291	176	153	198	204	400	855	1022	334	928	717	1462	237	491	304	257	326	230	334	401	1144	937	1128	679	366	659	605	468
DVU_0115	16	49	32	33	25	23	92	128	142	41	124	125	175	23	67	46	54	47	29	76	79	133	124	144	111	33	98	81	84
DVU_0116	29	68	48	32	34	36	106	137	188	58	129	115	177	41	106	66	65	47	36	85	91	148	156	139	135	46	108	106	97
DVU_0117	65	147	79	75	76	75	180	174	222	68	158	84	235	91	230	109	134	151	117	184	164	197	194	188	138	48	116	121	118
DVU_0118	59	187	85	77	80	90	243	201	275	71	191	97	265	100	207	138	140	139	137	210	209	201	231	196	157	66	164	139	130
DVU_0119	45	118	79	76	79	83	196	200	248	107	216	129	351	72	136	104	96	127	98	129	155	189	180	242	160	57	130	146	116
DVU_0120	17	43	43	21	36	30	60	81	101	28	84	35	97	39	67	51	38	41	54	55	61	84	66	119	81	21	47	45	41
DVU_0121	15	42	20	17	15	17	44	35	60	13	35	14	51	25	40	29	29	35	22	29	38	49	32	34	23	4	18	27	25
DVU_0122	1	0	0	0	2	2	1	1	2	0	0	0	1	0	0	1	1	1	0	0	0	3	1	3	2	0	0	0	1
DVU_0123	6	9	4	4	8	6	14	15	22	7	17	15	29	10	22	12	13	13	3	17	18	18	15	27	7	5	9	14	9
DVU_0124	2	8	2	5	1	2	5	11	14	2	14	11	20	6	5	9	10	8	6	4	11	15	18	26	14	5	15	5	7
DVU_0125	61	182	72	66	87	68	196	264	299	104	238	153	308	128	234	135	165	119	84	174	181	285	266	446	265	64	138	168	131
DVU_0126	116	266	144	127	122	119	303	406	490	164	375	299	550	157	383	209	216	212	156	293	324	477	441	627	327	151	307	298	241
DVU_0127	46	120	47	35	47	42	101	136	160	63	136	87	181	68	152	81	71	62	37	113	89	172	172	163	121	36	81	95	75
DVU_0128	207	550	294	246	243	223	644	1444	1767	505	1230	1421	1614	376	733	500	483	459	472	648	718	1493	1455	1713	963	361	729	707	578
DVU_0129	159	365	133	137	144	116	416	522	688	206	548	395	1022	269	602	262	293	262	96	408	396	594	600	684	415	187	395	369	342
DVU_0130	58	185	73	67	74	73	159	263	336	78	250	215	301	107	205	92	97	93	74	139	156	283	243	232	156	70	138	144	117
DVU_0131	1	1	2	2	3	3	1	5	5	3	11	10	6	1	4	3	4	7	3	4	1	7	2	9	8	3	1	3	3
DVU_0132	500	1307	249	249	217	206	314	2291	3155	419	1084	470	1123	776	1676	323	298	393	224	296	290	5278	5188	1244	844	271	552	811	564
DVU_0133	397	952	223	229	176	190	262	1907	2477	381	968	401	1269	674	1342	313	292	372	153	306	324	3185	3199	954	602	294	539	583	446
DVU_0134	5	20	5	4	4	11	9	34	45	36	51	26	70	14	16	11	12	20	8	14	9	41	38	55	42	9	36	27	31
DVU_0135	21	62	32	34	35	34	63	268	267	143	357	152	377	40	95	64	42	82	40	56	51	348	247	442	256	85	148	130	88
DVU_0136	10	26	5	4	11	11	16	60	70	37	98	41	103	19	33	17	9	27	10	14	25	96	68	107	62	15	32	33	35
DVU_0137	1	2	0	2	0	0	3	4	3	1	6	1	5	2	3	0	3	0	2	5	2	10	9	10	6	0	2	3	1
DVU_0138	796	1941	878	849	1011	909	2861	3057	3428	1207	3232	1431	4775	1499	3367	2036	1906	2181	957	2996	2734	4118	4098	5097	2583	1028	1843	1873	1633
DVU_0139	233	566	293	280	308	270	704	548	715	295	627	551	707	482	863	608	597	643	373	729	775	747	607	1011	568	187	350	308	277
DVU_0140	71	176	100	91	90	87	255	139	170	71	117	184	236	121	222	172	160	164	32	251	274	171	112	180	104	44	112	71	77
DVU_0141	89	245	142	119	148	126	355	674	750	245	703	299	792	160	392	231	212	279	238	304	381	632	596	559	465	241	379	324	248
DVU_0142	111	242	157	121	173	144	288	731	805	345	810	338	1035	191	268	206	172	287	128	232	268	618	543	608	515	225	466	399	338
DVU_0143	116	382	189	190	266	232	569	948	1067	354	964	459	1382	268	502	315	343	350	260	436	500	850	775	899	644	321	580	603	485
DVU_0144	33	89	52	33	39	41	147	237	259	87	241	146	343	45	85	62	62	69	27	89	86	211	186	223	158	71	131	117	93
DVU_0145	277	835	779	736	1062	1098	2010	27	23	10	21	22	37	794	1526	1315	1084	1675	938	1739	1958	51	34	68	25	6	22	16	13
DVU_0146	204	539	725	633	908	874	2151	20	43	15	30	26	38	669	1267	1231	1053	1318	1007	1903	2080	43	46	37	25	11	26	18	18
DVU_0147	81	216	274	242	421	377	751	17	28	3	14	10	7	240	448	544	388	553	821	718	755	20	12	22	11	5	14	9	6
DVU_0148	2002	5278	3123	3102	6441	5105	9174	49	58	13	72	46	54	4264	8467	6125	4865	8698	4697	8190	8699	93	68	93	67	22	38	34	28
DVU_0149	2129	5664	3213	3205	6057	5202	9910	55	61	21	55	38	59	4858	8675	7286	5794	9112	7897	8871	9628	79	101	79	53	23	48	48	52
DVU_0150	933	2527	1365	1328	2367	2198	4249	26	42	10	30	21	32	2515	4704	3142	2535	4142	3537	4189	4240	77	62	62	37	8	25	37	29
DVU_0151	352	871	425	370	400	376	1037	549	663	198	627	385	958	619	1185	552	570	647	313	795	754	705	656	736	421	261	427	417	383
DVU_0152	286	762	436	402	527	448	1200	334	437	158	444	411	741	508	1101	760	669	764	492	986	1076	410	371	389	335	179	350	303	287
DVU_0153	97	300	131	127	145	116	266	649	693	316	903	404	864	194	428	250	221	285	139	209	217	912	640	1588	677	175	374	443	294
DVU_0154	2	9	5	3	0	4	7	8	10	2	4	7	11	5	7	9	5	4	0	4	7	9	9	8	3	4	4	6	5
DVU_0155	192	553	319	225	230	230	849	982	1155	371	980	648	1177	331	677	450	471	455	354	716	697	951	1035	1308	780	289	583	612	534
DVU_0156	269	668	314	288	304	302	614	1119	1416	470	1062	882	1442	449	922	516	509	543	453	640	673	1375	1187	1438	987	306	607	665	577
DVU_0157	125	316	161	134	163	142	385	490	680	224	512	464	641	218	401	275	257	243	191	293	269	570	488	665	436	124	327	330	268
DVU_0158	129	426	211	180	140	142	438	683	794	247	592	609	782	300	545	261	317	282	187	362	407	656	627	810	480	157	337	393	345
DVU_0159	12	45	24	21	26	24	50	99	110	56	109	79	167	26	62	41	36	36	22	45	56	87	91	102	88	34	68	67	46
DVU_0160	39	87	47	43	45	43	131	269	278	119	200	138	315	58	123	77	66	90	113	118	120	228	224	245	171	59	139	169	116
DVU_0161	156	469	277	230	288	321	648	2927	3257	1257	3490	2085	3843	547	1163	734	689	840	544	798	813	4868	3776	4177	3020	943	1929	1718	1418
DVU_0162	269	736	399	394	439	430	780	4299	5081	2423	5583	4386	7205	1008	1934	1364	1181	1518	1063	1421	1511	8143	5906	7227	5832	1774	3347	3112	2466
DVU_0163	122	334	100	113	144	116	285	287	395	122	409	243	496	390	838	532	448	508	187	510	371	954	712	1127	654	215	425	444	347
DVU_0164	73	205	85	60	91	64	155	297	379	85	212	168	256	247	545	262	311	290	176	293	298	836	675	710	322	113	281	229	181
DVU_0165	86	220	131	112	154	133	288	692	793	289	854	408	1100	166	295	174	165	216	212	244	266	787	619	649	586	236	428	439	342
DVU_0166	58	181	90	78	114	104	274	569	786	260	658	388	1058	118	265	167	137	182	119	234	256	735	566	577	568	213	395	363	317
DVU_0167	35	81	59	45	54	53	144	349	393	154	365	260	608	59	140	73	101	91	89	143	134	400	300	239	307	152	266	225	191
DVU_0168	28	66	52	48	48	47	94	252	243	147	396	221	596	49	85	78	58	96	55	83	96	317	228	288	265	133	220	140	138
DVU_0169	914	2454	1457	1378	2379	2020	3661	2353	2624	1212	3305	2225	5944	1209	2550	2166	1720	2781	1880	2836	3288	2868	2146	2742	2490	1158	2178	2188	1797
DVU_0170	14	71	82	89	110	123	178	1908	2183	1057	2654	1342	3078	648	1367	1247	1058	1130	274	1160	1163	3295	2496	4423	2503	803	1475	1654	1545
DVU_0171	24	48	26	18	17	17	49	79	93	32	85	69	118	19	67	24	31	39	12	33	39	75	63	118	62	24	51	50	42
DVU_0172	16	47	27	31	25	24	70	215	245	168	267	142	285	69	112	99	89	108	90	119	145	350	330	837	319	71	126	181	157
DVU_0173	97	223	139	128	124	126	321	1281	1465	596	1410	741	1589	306	686	549	435	477	317	584	611	1858	1593	2972	1281	410	750	835	653
DVU_0174	14	41	28	23	43	35	99	204	181	73	231	119	406	70	179	133	122	170	62	214	150	269	187	267	180	71	143	118	124
DVU_0175	85	176	74	84	93	81	166	454	515	210	465	374	599	129	215	119	143	147	67	154	176	444	341	565	333	129	240	249	193
DVU_0176	180	521	273	205	254	218	574	647	794	313	805	649	1085	255	538	305	237	323	204	334	355	535	511	853	494	156	340	313	288
DVU_0177	776	2143	1024	867	1003	925	2028	2882	3455	1209	2629	1785	4372	231	580	388	319	443	260	453	502	881	793	1158	815	347	678	761	598
DVU_0178	7	22	12	5	6	9	31	29	45	17	24	36	35	5	11	6	7	5	4	10	12	12	23	26	23	3	21	13	13
DVU_0179	78	221	142	102	101	99	305	509	601	134	368	612	786	110	188	101	129	100	70	159	154	226	225	318	218	78	156	169	157
DVU_0180	53	154	82	65	77	78	230	476	608	164	409	309	691	45	92	71	70	65	58	97	110	199	186	238	192	88	171	147	124
DVU_0181	118	314	181	168	196	177	528	1107	1350	465	995	579	1362	97	216	185	196	228	78	244	247	629	596	571	533	207	420	440	359
DVU_0182	50	148	66	62	91	71	105	329	352	182	451	159	658	82	182	91	90	183	86	108	109	364	248	361	286	113	224	130	137
DVU_0183	17	38	22	20	29	24	66	48	67	26	57	60	70	14	33	28	18	28	14	28	24	57	37	72	26	5	17	15	12
DVU_0184	6	18	6	5	9	10	15	18	17	7	20	18	30	8	14	17	14	16	2	8	3	29	23	23	23	9	11	10	5
DVU_0185	0	4	2	1	1	1	4	3	2	1	2	0	1	0	2	3	1	2	0	1	1	4	1	4	1	0	0	1	1
DVU_0186	11	51	31	18	33	38	52	633	834	274	941	204	581	27	71	44	35	68	35	41	40	2201	1639	10149	986	176	185	340	231
DVU_0187	62	132	74	60	72	77	106	379	404	174	404	282	545	53	148	81	89	115	62	91	86	421	352	366	226	100	197	152	107
DVU_0188	6	16	2	5	5	3	6	16	16	7	25	12	20	15	22	8	12	14	0	16	9	21	23	43	10	7	6	11	5
DVU_0189	8	18	14	14	9	18	48	77	95	33	110	63	143	10	15	15	12	11	7	15	13	57	34	55	31	14	27	30	25
DVU_0190	0	5	1	1	0	4	4	3	2	1	3	2	9	0	8	3	4	5	0	2	2	6	6	9	3	1	4	2	3
DVU_0191	2	11	9	8	5	12	18	37	53	26	59	32	98	5	11	13	5	12	6	9	13	36	34	44	33	4	19	15	16
DVU_0192	4	12	10	7	12	9	18	40	55	18	50	36	59	7	8	23	5	14	5	6	16	34	30	30	28	7	9	8	14
DVU_0193	2	4	5	3	7	4	2	20	21	10	24	20	43	2	7	5	3	4	0	6	5	17	11	16	10	6	11	11	4
DVU_0194	6	21	8	10	16	18	32	76	79	31	83	48	114	10	20	32	19	19	16	21	23	81	46	60	46	12	23	26	18
DVU_0195	0	8	1	5	6	3	9	14	15	3	15	17	21	4	5	8	5	2	2	7	4	16	5	9	5	5	8	6	11
DVU_0196	4	21	14	8	21	20	20	47	49	19	50	35	87	12	21	16	11	19	6	16	16	46	35	67	44	20	31	29	23
DVU_0197	5	12	20	13	9	14	36	109	85	35	140	53	211	11	11	20	15	17	18	35	46	141	138	193	126	35	59	77	48
DVU_0198	4	10	12	12	24	28	44	95	97	55	140	56	252	5	12	30	20	27	27	42	39	131	113	166	132	34	58	85	54
DVU_0199	1	2	4	9	4	5	14	18	20	12	32	10	38	0	0	7	8	7	5	2	6	37	28	27	15	10	8	13	11
DVU_0200	6	22	32	33	34	26	73	148	146	85	239	94	305	13	27	53	35	25	32	35	59	151	143	139	113	40	101	99	66
DVU_0201	1	5	3	5	11	13	15	42	35	15	57	19	74	4	4	15	6	14	5	7	11	63	40	42	28	11	36	23	10
DVU_0202	0	6	13	7	13	11	22	36	35	18	60	26	88	1	9	18	6	6	5	11	16	52	46	21	15	15	25	25	15
DVU_0203	0	4	7	10	15	5	15	44	54	26	84	26	107	6	15	12	8	11	6	17	14	54	45	30	36	8	25	19	14
DVU_0204	0	5	7	9	3	8	8	29	46	16	48	23	66	1	7	7	9	8	10	14	13	49	20	35	16	14	17	13	20
DVU_0205	0	0	1	0	2	1	0	2	10	5	4	4	12	0	2	4	1	0	0	1	2	4	1	3	2	1	1	1	2
DVU_0206	1	1	4	6	4	2	3	21	25	11	34	13	45	3	2	3	5	7	2	6	5	15	14	18	16	7	7	8	8
DVU_0207	0	5	3	0	5	0	3	10	9	4	13	8	31	3	2	3	0	1	0	2	2	14	11	10	13	4	6	8	2
DVU_0208	9	5	12	5	8	11	20	47	61	25	77	44	94	4	12	9	8	14	11	12	20	56	49	53	41	12	40	27	31
DVU_0209	0	1	2	2	0	1	1	7	11	4	9	3	16	1	1	4	0	3	0	3	3	8	9	4	9	1	0	2	4
DVU_0210	16	31	40	30	40	40	80	138	186	109	243	109	387	13	33	42	32	43	48	56	72	194	136	176	167	47	81	119	78
DVU_0211	2	1	2	3	2	0	7	6	15	11	24	10	32	2	4	6	6	1	4	2	8	17	14	10	11	5	5	7	3
DVU_0212	2	6	7	5	8	9	13	61	43	17	66	13	61	4	11	12	10	4	15	10	17	38	21	40	31	12	23	20	13
DVU_0213	16	54	25	33	47	42	79	151	180	79	216	135	311	21	62	43	38	48	14	61	82	185	147	146	137	30	81	82	57
DVU_0214	7	18	8	12	8	14	42	49	78	31	56	28	107	12	23	19	22	14	20	31	41	44	59	63	54	15	32	40	39
DVU_0215	8	26	12	14	14	16	46	81	106	43	125	77	158	24	45	23	26	37	12	41	43	85	82	82	66	23	50	52	49
DVU_0216	3	11	4	11	12	6	13	33	32	27	40	33	74	3	15	7	12	8	10	14	9	38	36	34	28	7	23	17	13
DVU_0217	4	7	2	4	7	4	13	15	24	13	15	18	33	1	3	7	5	3	2	7	14	25	29	22	25	3	23	14	18
DVU_0218	7	19	10	7	11	8	30	54	91	39	76	65	104	9	29	26	16	13	18	29	48	51	61	56	64	15	32	44	41
DVU_0219	5	15	13	6	12	9	25	49	52	29	59	34	73	4	12	14	19	18	8	16	26	53	35	45	29	12	20	20	20
DVU_0220	13	33	25	21	31	9	52	134	117	57	159	88	176	25	41	37	36	38	22	40	47	115	75	89	73	26	73	58	44
DVU_0221	6	19	19	10	17	9	23	62	95	22	86	26	77	12	19	25	12	19	11	31	32	74	52	48	36	12	39	41	28
DVU_0222	17	44	20	12	26	15	41	91	77	34	105	47	133	30	66	47	31	66	19	39	50	112	90	95	68	33	43	55	44
DVU_0223	17	27	15	18	51	18	14	32	29	41	78	36	93	19	24	13	7	37	2	14	8	55	20	119	76	11	10	14	14
DVU_0224	49	167	57	52	129	75	134	204	229	110	288	97	283	58	100	102	64	118	26	81	71	184	116	334	159	42	76	51	78
DVU_0225	15	43	7	5	16	21	24	30	38	24	51	34	60	11	30	8	10	17	21	22	14	31	18	49	31	4	14	11	12
DVU_0226	234	713	260	248	383	282	357	565	614	301	986	495	1305	396	734	362	322	521	182	327	352	849	555	938	664	270	483	458	397
DVU_0227	149	386	115	92	204	175	189	317	287	146	418	181	683	177	426	141	139	255	94	185	173	412	259	566	315	109	198	178	165
DVU_0228	4	4	4	3	3	1	6	16	17	6	19	11	28	6	13	9	11	9	11	10	13	17	22	20	8	3	5	6	11
DVU_0229	23	92	49	45	59	58	104	97	125	46	131	79	239	48	128	89	79	110	30	99	81	135	124	145	82	48	93	62	74
DVU_0230	7	6	5	4	4	12	9	33	36	13	42	32	47	10	18	8	11	9	5	9	14	29	33	28	18	7	21	11	9
DVU_0231	4	10	6	7	2	2	4	15	14	10	26	15	28	2	5	3	5	7	0	3	5	25	15	19	11	2	6	6	5
DVU_0232	1	8	1	5	3	7	7	16	15	6	25	18	31	6	6	6	5	4	1	4	3	18	14	31	12	6	5	6	9
DVU_0233	2	6	1	5	7	2	7	10	6	7	18	13	14	5	3	8	6	7	1	5	10	8	5	13	12	5	3	4	4
DVU_0234	7	16	4	7	8	10	18	52	52	16	55	49	103	9	19	13	23	11	3	27	17	43	33	45	40	7	24	21	28
DVU_0235	13	33	20	22	18	18	37	83	88	22	88	75	165	12	24	17	29	20	8	34	34	69	47	79	57	18	37	41	29
DVU_0236	55	121	62	66	92	80	157	294	348	131	373	283	567	94	174	129	116	124	65	165	145	280	211	273	229	114	216	157	123
DVU_0237	361	938	392	372	498	424	603	1820	2057	915	2500	1831	2779	871	1749	946	732	1065	472	686	746	2628	1973	3174	1799	682	1191	1054	771
DVU_0238	238	617	264	238	294	249	495	450	502	280	690	579	682	724	1441	817	599	946	418	689	652	1027	782	1823	915	202	394	430	395
DVU_0239	50	178	41	54	104	70	121	115	141	70	169	83	236	83	146	84	62	154	86	93	93	177	118	362	227	38	65	126	65
DVU_0240	507	1280	506	439	602	537	1467	1962	2269	876	2086	930	3148	697	1530	948	924	1158	445	1393	1222	2172	2069	3518	1675	591	1062	1186	925
DVU_0241	186	538	236	214	319	286	440	1170	1332	446	1186	594	1225	343	642	338	281	388	83	326	358	879	674	964	617	263	476	463	358
DVU_0242	194	567	313	288	406	334	541	1315	1504	552	1326	789	1613	339	633	414	368	495	236	441	471	996	784	1130	740	314	601	490	397
DVU_0243	148	409	145	121	134	132	389	402	497	120	346	298	539	232	479	196	203	200	65	263	313	446	406	405	237	100	245	212	151
DVU_0244	61	127	73	44	52	56	137	182	183	70	144	171	246	82	165	98	91	92	53	115	90	184	174	272	131	40	84	103	68
DVU_0245	65	185	82	81	59	86	188	215	239	93	227	149	289	134	263	162	159	133	134	169	177	211	205	392	171	53	110	129	107
DVU_0246	206	479	286	204	220	218	445	597	703	329	675	519	813	305	632	440	368	363	403	478	532	684	554	1429	618	158	339	370	316
DVU_0247	87	274	125	106	98	88	197	338	405	150	362	268	493	173	327	211	161	185	79	244	244	350	313	663	260	107	170	189	137
DVU_0249	92	255	104	113	132	111	261	353	367	122	410	195	336	151	339	226	206	233	154	230	207	447	377	845	292	70	138	150	118
DVU_0250	98	262	105	89	107	127	261	302	374	157	374	182	459	156	385	181	180	230	107	227	225	519	437	991	319	81	171	151	140
DVU_0251	247	678	266	240	286	326	596	1449	1979	811	2257	1141	2493	475	962	750	671	916	645	758	810	3752	2670	10122	2142	583	1023	1267	891
DVU_0252	27	92	52	72	103	61	87	167	207	146	305	191	437	77	145	147	87	168	113	99	86	286	167	583	309	71	100	96	73
DVU_0253	1437	3609	1577	1505	1827	1642	3517	9554	10956	4259	11325	5336	13002	2308	4718	2959	2686	3225	2219	3383	3506	11119	8925	15910	6806	2289	4298	4613	3507
DVU_0254	3	13	6	4	3	3	10	9	13	8	13	27	20	8	17	11	7	13	5	10	6	5	6	14	11	4	12	9	4
DVU_0255	241	628	248	197	235	211	603	554	624	145	454	317	698	347	877	350	324	343	200	441	451	621	527	597	371	153	308	295	262
DVU_0256	129	346	187	159	244	157	436	471	548	202	508	788	582	240	434	238	235	268	184	307	352	416	356	465	362	129	251	254	202
DVU_0257	16	38	16	17	25	15	39	61	67	10	48	38	82	31	63	28	26	22	12	46	38	67	55	45	28	19	22	35	42
DVU_0258	179	487	364	305	375	305	489	712	747	387	978	1000	1118	225	491	410	339	483	278	403	427	929	730	1286	712	223	400	431	327
DVU_0259	135	312	531	454	846	712	936	1712	1910	1231	2794	1578	3220	161	378	891	691	1182	867	831	877	2390	1598	3772	2485	665	1344	1334	1219
DVU_0260	57	112	212	169	256	234	327	604	753	291	827	836	1065	42	128	278	227	297	210	268	278	897	620	1085	607	187	404	441	362
DVU_0261	169	492	658	649	857	666	1298	2651	2895	1012	2953	3149	4261	261	550	936	953	1085	638	1085	1088	3591	2452	4043	2297	822	1642	1742	1355
DVU_0262	84	234	338	272	415	312	516	988	1371	492	1353	1010	1462	123	257	517	424	499	584	441	436	1405	1116	1904	966	336	652	693	515
DVU_0263	42	110	212	174	208	209	291	614	736	307	752	764	920	51	115	265	216	251	283	247	279	832	602	1036	605	172	322	364	308
DVU_0264	168	486	907	816	1032	957	1617	2989	3579	1145	3428	3337	4345	174	443	1169	1059	1223	932	1179	1247	3843	2770	3850	2468	841	1636	1799	1380
DVU_0265	70	145	319	223	314	293	597	927	1170	385	1039	1133	1432	52	179	431	372	363	694	438	523	1309	1042	1213	760	281	604	630	533
DVU_0266	194	470	862	661	930	834	1873	2380	2974	1098	3187	3035	3968	194	528	1229	1150	1188	981	1319	1356	3278	2520	4274	2439	899	1691	1654	1486
DVU_0267	0	3	7	4	14	11	14	18	24	15	45	50	58	3	6	21	9	12	0	23	7	36	25	71	27	4	16	10	7
DVU_0268	4	21	18	14	40	26	25	32	40	14	45	42	109	5	17	23	25	39	9	27	15	55	40	59	39	13	22	25	16
DVU_0269	86	177	167	160	218	160	381	599	686	206	681	580	1009	103	261	325	289	329	196	323	299	766	662	962	474	177	386	354	288
DVU_0270	181	430	446	401	476	369	849	1524	1614	692	1694	1754	2536	201	476	719	699	787	375	803	808	2011	1384	2379	1304	574	1072	860	737
DVU_0271	82	186	227	188	184	177	561	738	873	302	710	988	1336	114	237	323	367	308	169	561	594	720	696	737	588	263	643	622	480
DVU_0272	4	14	14	13	20	20	42	33	45	6	28	43	68	4	15	26	33	21	17	39	33	30	32	31	18	12	30	19	18
DVU_0273	18	46	46	54	44	57	78	270	518	229	2356	396	795	37	52	99	77	76	28	68	67	290	220	404	258	66	126	141	131
DVU_0274	236	637	194	176	263	201	320	462	485	198	446	372	471	252	524	307	218	329	105	239	238	630	481	830	404	108	198	186	156
DVU_0275	248	598	270	235	333	293	582	368	410	206	533	491	645	316	701	396	309	523	220	481	498	560	458	795	398	141	225	241	201
DVU_0276	287	704	251	213	299	268	446	648	604	222	642	304	791	399	960	411	333	500	135	435	474	715	617	1056	447	147	260	312	258
DVU_0277	198	515	238	197	275	237	669	883	990	314	829	863	1241	306	687	389	358	395	197	531	511	1073	923	1117	600	283	484	495	379
DVU_0278	179	494	171	174	220	185	274	467	624	253	726	376	617	358	628	291	249	354	176	247	249	658	491	1113	479	152	277	320	284
DVU_0279	77	179	105	86	144	126	271	873	1054	479	1020	599	1521	149	316	202	240	265	135	298	332	961	793	854	910	359	866	674	534
DVU_0280	454	1280	541	414	690	600	1161	1137	1205	526	1452	1062	1896	739	1449	730	678	941	562	918	939	1352	1047	1262	994	389	718	689	634
DVU_0281	510	1323	687	543	941	767	1193	1363	1454	595	1870	889	2177	745	1723	785	710	1147	468	853	917	1903	1560	1944	1411	441	856	887	723
DVU_0282	46	110	44	39	63	44	79	208	223	106	221	134	255	79	125	69	66	96	67	85	81	194	175	267	141	55	106	93	86
DVU_0283	1270	3169	1328	1247	1244	1240	2837	4866	5823	1906	5089	3017	5897	1895	3883	2358	2127	2477	1270	2518	2754	5158	4444	8389	3231	1074	2080	2363	1912
DVU_0284	100	190	123	114	121	132	246	623	806	316	639	208	998	147	351	202	204	249	149	266	286	697	623	1104	522	213	391	323	279
DVU_0285	47	106	52	51	43	53	103	211	242	87	189	112	315	85	136	98	94	87	52	112	128	246	181	206	180	85	143	161	128
DVU_0286	61	157	70	65	103	103	203	323	342	121	390	200	638	112	248	123	130	141	71	185	199	297	247	291	238	125	214	180	170
DVU_0287	0	1	0	1	0	3	1	2	3	2	3	1	3	3	3	0	0	3	0	2	0	6	4	8	6	1	2	3	4
DVU_0288	0	0	0	0	1	0	0	0	0	0	3	2	4	0	1	0	0	0	0	1	0	5	0	1	0	0	0	0	0
DVU_0289	43	161	75	65	117	80	116	193	173	85	245	85	269	84	175	93	74	140	60	116	104	188	127	248	156	45	86	87	75
DVU_0290	68	173	77	59	100	64	112	229	230	100	249	85	305	84	171	97	66	92	89	84	92	244	205	257	157	64	98	94	94
DVU_0291	30	53	34	35	57	50	80	96	116	43	116	55	132	34	95	47	53	58	55	58	89	105	68	137	100	37	64	91	73
DVU_0292	53	156	84	64	82	75	127	222	246	97	285	151	377	92	184	113	95	128	84	119	131	229	209	317	198	64	138	127	102
DVU_0293	176	574	230	190	342	240	310	629	654	277	951	213	956	324	619	325	269	535	147	299	293	1051	755	1171	673	208	383	350	243
DVU_0294	75	207	126	90	98	96	258	316	396	146	366	224	389	133	250	177	162	164	130	189	221	369	360	593	352	92	209	199	183
DVU_0295	73	232	68	90	110	104	223	390	417	164	398	389	553	160	350	200	207	248	105	290	257	692	569	717	512	180	320	286	242
DVU_0296	155	385	223	180	224	220	468	682	875	296	691	768	977	266	506	306	300	359	264	407	436	798	690	822	616	215	445	432	393
DVU_0297	13	41	18	6	12	14	36	44	56	25	44	28	70	25	43	20	15	23	14	28	23	60	61	37	40	23	40	31	27
DVU_0298	14	63	22	17	47	29	78	139	154	51	108	119	159	15	52	28	27	36	13	43	45	68	63	71	51	17	30	29	37
DVU_0299	1049	2803	1169	1031	1442	1260	1637	2714	2931	1479	3565	2569	3877	2373	4863	2339	1970	3059	1941	2326	2316	3661	2771	5398	2906	835	1471	1452	1163
DVU_0300	329	1075	459	438	553	490	890	1459	1563	615	2002	1113	1899	1087	2207	1215	1062	1511	647	1288	1316	1959	1487	2704	1832	545	1060	1036	818
DVU_0301	0	1	1	0	1	3	2	6	7	8	23	14	22	2	2	3	5	7	4	6	3	4	1	40	24	7	10	6	2
DVU_0302	196	629	443	470	831	539	682	787	943	653	2595	1081	2249	333	616	855	645	1107	380	625	643	785	568	2113	1345	384	649	627	545
DVU_0303	6	27	31	23	5	7	21	55	138	152	1102	134	243	14	22	20	8	7	3	13	11	39	54	231	137	27	29	41	34
DVU_0304	4	12	138	176	71	54	17	78	120	335	1564	279	693	15	25	128	43	59	10	22	18	54	41	501	286	66	87	33	43
DVU_0305	588	1516	577	532	912	754	1118	2326	2307	1332	3254	1157	4712	719	1827	1247	992	1483	247	1192	1033	2562	1874	3754	2438	659	1221	1330	1185
DVU_0306	83	257	122	100	150	130	258	282	352	103	266	345	399	158	373	219	169	197	81	238	233	333	292	384	253	100	175	182	159
DVU_0307	78	243	108	110	111	123	209	305	334	152	354	479	397	336	756	430	395	444	229	420	473	1068	925	1175	813	218	475	450	387
DVU_0308	7	22	24	20	15	12	9	86	94	65	218	32	106	18	39	27	32	26	17	19	16	73	72	235	159	25	63	27	26
DVU_0309	16	47	23	15	14	14	49	78	71	26	43	95	84	31	75	47	44	40	27	77	74	137	154	149	79	21	62	63	59
DVU_0310	42	100	71	47	61	46	108	140	178	74	194	112	184	97	218	120	109	122	123	154	189	280	251	345	234	84	162	185	143
DVU_0311	27	96	36	25	35	31	58	96	128	41	124	57	114	72	146	87	105	73	38	96	103	198	167	235	148	40	120	99	101
DVU_0312	69	217	95	83	106	84	139	296	366	107	341	158	333	174	327	211	185	203	170	228	223	581	348	634	427	124	230	249	214
DVU_0313	71	190	71	54	69	65	164	276	286	95	252	93	275	212	421	246	197	235	140	234	284	735	622	752	479	164	300	329	254
DVU_0314	3	7	1	1	3	0	3	15	16	9	10	4	16	35	76	27	38	52	21	36	42	154	123	124	88	35	66	52	53
DVU_0315	0	5	2	0	4	2	1	17	15	11	11	6	14	38	79	43	44	34	19	27	36	137	113	147	86	27	51	66	55
DVU_0316	9	19	3	2	2	1	7	35	37	10	46	18	37	67	166	102	71	90	39	106	117	409	348	410	209	61	143	134	115
DVU_0317	1	0	2	1	0	0	0	1	5	0	3	4	3	1	0	0	1	0	0	1	0	3	1	4	3	2	3	0	0
DVU_0318	34	75	22	24	24	22	40	183	201	83	212	53	187	658	1433	645	582	727	327	677	765	3194	2826	3684	1825	620	1100	1101	905
DVU_0319	77	167	76	73	89	94	167	709	828	333	693	530	910	197	360	217	204	281	189	248	325	873	780	1068	640	245	519	440	365
DVU_0320	2	12	5	6	5	7	15	11	15	6	6	6	10	61	104	47	45	42	31	60	57	117	123	131	97	17	55	61	50
DVU_0321	249	631	343	323	319	323	840	1180	1499	559	1372	714	1611	398	896	577	476	585	332	715	652	1501	1280	2600	1165	343	673	648	537
DVU_0322	846	2202	999	855	1098	986	1561	3517	4254	1860	4207	2533	5043	1074	2092	1492	1278	1724	919	1449	1425	4529	3413	8087	2929	1041	1941	1846	1350
DVU_0323	36	91	28	39	49	27	107	261	340	135	281	244	530	70	130	78	69	86	51	91	82	271	288	267	272	135	296	202	189
DVU_0324	0	8	1	4	2	6	9	28	36	17	27	17	43	5	8	7	6	9	11	4	4	30	20	33	17	14	19	12	16
DVU_0325	49	145	77	51	75	72	137	207	280	79	286	339	318	87	148	77	76	96	49	117	115	261	225	251	174	78	161	171	174
DVU_0326	58	127	67	65	77	63	206	250	285	97	229	438	348	66	181	111	89	107	60	137	142	253	215	292	211	78	153	158	132
DVU_0327	92	243	110	104	132	131	205	589	670	291	686	439	825	133	286	166	140	206	152	186	206	804	617	885	535	172	343	366	287
DVU_0328	83	230	107	95	111	115	251	591	674	331	786	502	876	173	325	197	193	261	104	195	216	920	733	1345	697	219	408	404	322
DVU_0329	1	9	8	3	3	5	10	7	11	1	6	15	4	4	8	3	2	2	0	7	8	8	6	8	7	3	4	4	7
DVU_0330	43	113	98	61	60	53	104	692	723	316	802	375	775	242	608	336	306	339	234	290	340	926	770	962	616	159	323	386	322
DVU_0331	215	492	343	302	314	309	892	3117	3558	1601	3700	1773	4081	1109	2553	1560	1444	1403	881	1884	1924	4762	4130	5488	3004	909	1833	1956	1786
DVU_0332	0	3	0	2	1	3	2	13	7	1	1	4	2	1	5	2	2	1	5	5	4	1	3	4	7	4	3	2	2
DVU_0333	38	108	62	45	51	54	161	345	389	152	321	193	453	89	144	86	111	128	67	123	159	369	339	533	291	101	194	183	191
DVU_0334	54	139	90	89	103	77	255	425	500	157	408	208	499	102	186	134	127	159	112	205	213	405	377	526	325	119	275	255	210
DVU_0335	79	157	108	87	63	83	286	396	502	157	389	251	634	102	247	171	154	161	110	280	269	448	420	403	339	120	308	337	289
DVU_0336	154	439	181	173	147	148	378	539	694	294	588	492	726	254	504	299	275	304	264	282	358	645	557	714	550	121	286	349	263
DVU_0337	127	416	200	158	150	160	354	727	796	289	733	507	865	293	554	366	275	305	343	353	399	735	645	708	627	177	359	345	275
DVU_0338	112	390	131	103	131	122	348	562	666	173	518	310	592	230	451	250	269	258	202	381	379	609	523	663	351	139	251	280	224
DVU_0339	162	378	186	126	144	135	325	572	700	298	587	431	744	238	478	321	249	295	254	321	356	625	559	886	562	181	304	338	300
DVU_0340	101	255	115	87	100	123	371	350	519	162	323	281	478	193	350	247	209	231	205	352	382	440	479	646	423	107	209	300	243
DVU_0341	168	506	140	145	180	147	269	691	696	246	798	383	734	306	661	346	276	353	209	325	326	862	581	1063	547	163	288	312	237
DVU_0342	233	647	147	138	235	181	366	760	848	281	705	445	858	373	716	394	341	434	294	496	522	948	743	1255	623	189	354	372	347
DVU_0343	107	246	128	81	91	101	160	417	483	209	494	358	620	159	317	260	201	253	201	232	254	553	431	804	430	111	232	220	199
DVU_0344	569	1645	323	222	183	176	359	965	1141	296	692	444	772	1009	1841	1008	758	1053	644	1125	1236	1784	1300	2459	1267	333	546	688	509
DVU_0345	0	9	4	4	5	3	3	11	9	5	8	11	5	1	5	1	7	3	10	3	3	12	6	7	8	2	2	4	2
DVU_0346	110	244	117	91	122	101	237	321	418	142	358	219	328	158	304	157	144	172	129	158	171	384	306	397	255	76	159	140	131
DVU_0347	44	100	66	48	48	61	126	95	147	67	134	108	137	55	111	56	49	73	50	81	88	110	109	117	84	20	66	76	50
DVU_0348	115	337	169	129	178	182	306	421	519	195	481	403	480	162	336	246	207	222	216	221	260	416	345	470	339	96	201	212	161
DVU_0349	130	421	210	190	173	166	335	474	500	219	521	392	549	176	390	207	212	265	165	277	274	439	346	578	397	108	170	195	145
DVU_0350	38	90	56	36	40	38	85	118	148	68	155	143	160	44	93	60	41	69	63	60	75	117	115	201	119	38	56	74	61
DVU_0351	114	326	186	162	213	175	333	445	546	220	544	495	659	182	317	252	224	266	222	255	296	536	397	615	390	129	243	278	229
DVU_0352	143	327	167	143	188	134	284	413	527	200	513	342	527	162	343	201	165	242	192	226	246	514	378	573	332	108	218	235	211
DVU_0353	257	687	324	246	338	287	548	839	1001	396	935	774	1229	293	657	391	316	455	227	433	438	801	681	1312	704	228	436	399	338
DVU_0354	244	652	280	225	262	221	622	687	853	337	663	432	755	279	599	382	339	395	285	435	452	820	703	1270	645	149	312	364	297
DVU_0355	106	268	116	104	132	129	246	407	419	250	549	485	676	187	390	298	252	327	197	332	325	531	447	877	539	144	283	266	269
DVU_0356	121	337	150	145	164	158	517	515	613	185	441	340	634	209	498	256	275	271	165	390	372	537	543	624	380	138	230	254	241
DVU_0357	120	294	137	127	160	160	402	560	601	190	434	305	615	217	426	260	237	256	166	328	374	505	483	597	322	111	280	250	256
DVU_0358	17	58	26	18	19	21	46	62	77	23	61	28	70	31	66	41	44	46	19	56	50	98	82	97	61	31	54	47	33
DVU_0359	147	1196	37	253	121	54	205	34	36	11	29	21	51	115	1029	74	58	552	287	879	154	58	49	3878	42	611	32	316	24
DVU_0360	23	61	56	33	52	40	97	108	159	42	108	62	113	25	58	67	52	72	33	58	82	122	116	243	109	35	51	63	49
DVU_0361	5	9	6	5	1	4	6	10	21	2	12	11	12	6	5	4	4	5	3	6	11	9	5	23	13	1	3	8	7
DVU_0362	26	94	52	34	33	38	78	117	135	58	97	127	151	61	108	66	60	58	64	97	97	133	117	147	119	43	72	87	55
DVU_0363	26	77	53	44	31	31	95	95	135	54	128	134	166	36	104	68	59	60	64	72	78	109	88	97	88	27	74	63	57
DVU_0364	18	31	26	25	16	24	53	56	57	30	62	52	76	20	35	38	27	37	31	45	50	57	38	74	64	20	37	34	39
DVU_0365	10	27	22	8	14	18	42	39	64	39	71	36	83	15	33	27	25	35	31	49	45	55	40	78	65	22	23	46	31
DVU_0366	24	63	44	28	45	32	68	129	149	67	164	91	194	41	75	54	46	66	53	78	91	154	138	213	110	59	93	71	69
DVU_0367	63	151	47	41	69	54	129	247	237	72	237	161	273	68	163	70	74	110	35	123	102	260	226	325	166	76	138	140	111
DVU_0368	0	0	0	0	0	0	0	0	1	0	0	4	1	0	2	0	0	0	0	0	1	4	3	1	0	0	0	1	1
DVU_0369	0	0	0	0	0	0	0	1	0	0	2	2	2	0	1	2	3	2	1	1	2	3	3	4	6	3	7	7	6
DVU_0370	1	0	1	0	3	1	0	2	1	0	1	2	4	0	0	1	0	2	2	0	1	2	3	4	3	0	1	1	0
DVU_0371	31	91	42	38	61	51	150	273	284	91	191	120	347	69	152	142	107	143	43	150	167	732	889	977	537	149	252	302	241
DVU_0372	1	5	2	1	1	1	2	13	17	4	10	8	17	4	6	5	3	7	3	1	4	16	23	19	14	4	7	6	5
DVU_0373	24	51	46	17	46	37	59	80	114	49	133	100	144	39	81	72	51	60	28	63	60	134	95	132	88	35	49	67	40
DVU_0374	4	19	4	8	19	10	23	61	92	27	65	46	71	22	29	17	20	21	11	23	22	95	63	79	66	15	34	33	27
DVU_0375	3	8	2	6	1	5	8	21	37	8	35	30	32	4	10	7	7	13	5	4	7	42	23	66	16	7	18	16	12
DVU_0376	0	0	0	1	0	0	1	1	3	0	2	1	3	0	0	0	0	0	0	0	0	1	3	2	0	0	0	1	2
DVU_0377	13	46	18	16	24	19	29	37	68	26	72	63	63	27	54	29	17	42	22	30	28	74	44	79	49	23	44	35	23
DVU_0378	2	23	2	6	15	5	12	22	19	11	25	14	26	9	28	19	10	16	5	16	12	30	18	29	18	9	15	15	11
DVU_0379	26	60	43	38	33	36	98	105	121	32	101	81	126	51	100	70	56	83	34	99	79	144	126	139	87	35	66	48	37
DVU_0380	32	68	42	35	51	32	73	109	105	59	117	89	140	49	90	64	55	71	28	73	65	140	89	129	61	35	62	55	30
DVU_0381	4	35	14	17	22	20	37	32	38	20	45	23	43	20	48	29	20	44	26	43	32	47	30	66	32	6	20	15	14
DVU_0382	11	16	7	8	12	10	15	29	33	11	35	14	37	20	17	12	10	17	7	15	17	38	27	30	25	8	24	21	8
DVU_0383	16	68	22	30	32	33	47	87	106	36	116	64	125	48	93	86	56	61	27	57	72	113	76	143	85	30	43	61	60
DVU_0384	254	635	311	282	404	346	801	571	649	348	767	534	1153	437	1170	629	547	879	454	863	816	872	741	1072	783	224	470	448	474
DVU_0385	1	5	3	5	5	2	5	11	8	6	11	13	12	2	7	4	2	5	1	6	6	14	8	28	11	1	6	9	1
DVU_0386	420	1199	550	437	789	620	1122	925	1012	376	1143	812	2317	678	1395	753	659	988	438	848	1001	1292	1014	1315	1001	465	901	922	766
DVU_0387	44	108	74	57	80	68	113	484	593	165	510	229	765	71	138	76	78	99	63	93	105	516	496	418	303	158	327	209	173
DVU_0388	35	96	53	56	55	79	117	329	404	155	412	222	538	53	129	82	56	97	38	97	101	409	352	391	274	94	231	205	159
DVU_0389	12	66	30	34	48	36	83	218	270	105	286	144	407	37	70	35	59	66	43	81	83	253	218	276	188	68	180	129	101
DVU_0390	73	195	114	132	169	94	285	635	798	280	668	378	857	129	250	180	160	191	115	217	220	670	530	770	431	169	367	314	240
DVU_0391	31	94	41	34	34	39	93	112	123	57	110	108	130	45	131	70	68	75	50	82	111	111	109	205	103	30	66	70	45
DVU_0392	67	169	85	75	96	84	183	407	503	144	359	255	489	99	211	122	125	124	101	137	207	380	319	403	255	102	221	223	171
DVU_0393	42	106	44	43	57	41	126	241	305	89	282	153	267	59	131	72	92	78	45	116	117	238	204	234	171	65	126	141	112
DVU_0394	85	268	134	86	144	90	221	244	263	98	271	198	218	121	283	149	139	156	98	163	170	251	232	342	197	61	108	109	96
DVU_0395	442	1165	509	401	631	561	1271	2235	2490	839	2192	1115	3029	886	1899	899	905	1143	478	1228	1296	3427	2806	4061	1841	651	1328	1340	1110
DVU_0396	640	1685	684	554	792	751	2159	3477	3618	1090	2641	1184	3661	1502	3177	1377	1614	1964	794	2302	2294	5055	4703	6105	2742	1006	1964	2271	1918
DVU_0397	163	424	207	191	241	225	507	843	996	353	969	728	1135	228	480	277	253	348	200	348	365	924	818	762	606	224	437	465	396
DVU_0398	270	737	437	392	511	416	707	1330	1549	730	1542	1109	1847	390	828	507	521	689	369	606	638	1688	1245	2720	1395	396	703	657	577
DVU_0399	56	199	111	74	113	104	175	380	472	195	581	260	513	121	230	201	136	167	103	180	174	484	402	599	314	128	233	219	192
DVU_0400	40	95	45	38	40	46	127	170	231	79	200	139	220	67	112	78	86	85	84	101	103	217	190	264	159	69	127	100	117
DVU_0401	39	94	35	33	42	40	56	126	134	54	139	143	211	48	114	49	45	67	19	71	67	187	139	203	123	20	74	71	47
DVU_0402	6350	17315	5829	4933	8409	7271	11427	17131	20273	6217	19673	10285	23463	7560	15205	9618	7431	9959	6851	8753	9130	19835	15277	23578	11625	4600	8105	8116	6434
DVU_0403	3790	10119	3213	2755	5233	4327	6144	8953	10943	4112	12341	5865	13193	4308	8219	5374	4290	5939	5092	4698	5220	10816	7773	14892	7383	2539	4807	4805	3926
DVU_0404	1769	4579	1742	1532	2521	2391	4799	6726	8141	2889	7572	2494	8067	2545	6149	3266	3008	3895	1966	3892	3346	8429	7616	10844	5669	1986	3583	3398	2929
DVU_0405	87	250	104	101	126	94	226	375	482	153	463	272	553	155	275	156	145	151	68	158	168	428	322	326	252	101	194	208	163
DVU_0406	8	25	17	8	12	11	21	43	64	19	58	74	91	23	32	18	23	19	17	22	34	61	50	72	49	19	41	22	21
DVU_0407	1941	5275	2566	2250	2626	2508	6928	10847	12047	2707	8845	5900	14406	3273	7098	4224	4067	5100	1726	5461	5162	14021	12986	9507	5848	3322	6397	5647	4680
DVU_0408	698	1933	903	728	875	800	1648	2971	3390	1358	3599	2599	4716	1149	2351	1471	1246	1517	710	1297	1352	4193	3410	4930	2787	1170	2123	1656	1399
DVU_0409	18	39	17	11	19	15	40	63	78	22	51	37	77	209	436	195	172	245	116	240	250	601	602	517	344	105	268	253	187
DVU_0410	35	104	48	36	46	59	82	155	183	93	189	150	244	497	1111	527	480	680	372	489	588	1860	1358	1771	993	365	678	656	528
DVU_0411	87	272	140	125	132	124	234	317	343	179	377	322	403	163	337	197	181	257	157	249	279	457	353	451	310	78	207	205	184
DVU_0412	155	451	118	144	185	174	262	543	630	225	634	385	690	294	548	252	216	286	180	267	251	748	611	732	485	171	327	353	266
DVU_0413	252	625	255	233	278	245	890	1224	1468	514	1451	986	1727	391	1017	432	409	524	270	700	664	1453	1230	1898	1228	383	808	895	685
DVU_0414	81	218	83	79	85	90	181	649	809	328	711	628	933	135	255	173	175	143	149	191	216	679	495	858	550	220	438	420	310
DVU_0415	144	403	220	191	197	190	604	1197	1583	517	1218	1111	1693	236	521	331	316	323	222	496	506	1151	1210	1412	966	319	754	831	601
DVU_0416	202	692	341	307	365	304	563	926	1062	502	1326	650	1465	572	1363	639	551	888	425	614	629	1545	1156	1887	1137	367	713	677	547
DVU_0417	73	230	121	105	155	142	233	789	948	472	1066	984	1470	134	259	148	137	180	107	183	163	845	574	934	616	219	448	347	277
DVU_0418	135	372	134	144	233	146	256	548	694	290	775	753	1039	145	294	233	168	201	98	174	214	511	345	560	423	141	259	266	214
DVU_0419	65	196	80	71	74	87	196	414	463	119	334	398	438	105	204	85	112	99	56	141	138	222	206	222	173	81	165	133	118
DVU_0420	19	48	15	31	24	16	70	124	169	40	81	147	123	44	74	33	34	26	8	41	47	62	64	67	38	29	38	41	38
DVU_0421	64	167	98	72	107	111	317	494	631	132	353	465	530	129	249	137	120	139	65	210	220	273	287	223	178	117	252	198	171
DVU_0422	183	460	248	235	266	233	502	1222	1372	674	1777	937	1894	1118	2200	1399	1253	1610	941	1528	1667	2477	1814	2432	1718	580	1189	1354	1092
DVU_0423	505	1370	598	468	611	563	1757	2264	2414	654	1918	1176	3234	1042	2412	1060	1201	1310	296	1975	1867	2545	2506	3289	1523	709	1229	1229	1039
DVU_0424	439	1109	436	371	442	408	940	1748	1897	567	1607	905	1874	817	1692	847	850	894	580	1012	934	2054	1650	2453	1233	408	842	903	755
DVU_0425	90	259	128	100	95	118	232	296	368	133	295	209	306	149	307	159	164	182	121	182	199	271	310	251	185	70	186	147	142
DVU_0426	69	174	92	73	90	83	203	177	226	102	204	137	268	98	218	111	134	146	101	164	169	209	182	235	156	77	140	113	88
DVU_0427	7	20	5	2	4	4	10	18	25	3	14	36	16	5	16	12	11	4	6	15	8	15	15	18	8	11	10	5	4
DVU_0428	41	103	35	34	37	35	120	138	172	40	115	94	141	49	136	70	81	77	26	131	107	147	177	133	74	30	78	82	75
DVU_0429	17	36	16	11	22	28	49	107	113	43	108	54	106	25	51	34	32	46	29	37	53	110	122	101	51	26	52	46	51
DVU_0430	36	72	37	35	62	53	104	224	233	75	248	147	301	56	95	63	63	74	72	96	114	236	217	200	144	52	115	125	102
DVU_0431	15	16	14	7	14	8	27	58	70	35	74	58	123	14	33	19	19	23	20	25	29	65	55	63	57	16	38	35	23
DVU_0432	3	17	13	6	15	13	30	48	102	25	66	49	81	14	34	19	14	17	19	22	27	53	49	42	38	19	26	37	25
DVU_0433	13	29	14	10	21	20	36	86	110	22	95	56	101	21	42	33	17	31	20	24	34	100	74	84	60	25	46	41	36
DVU_0434	42	100	53	45	73	49	123	280	367	109	328	210	424	56	126	86	78	100	70	139	149	326	280	265	212	90	195	164	158
DVU_0435	1	2	2	0	1	0	0	1	0	1	5	5	6	0	1	2	1	3	1	1	0	1	3	6	3	1	0	1	2
DVU_0436	58	166	85	66	123	110	120	355	418	169	432	148	436	107	247	175	184	211	67	176	178	469	343	544	286	79	134	171	179
DVU_0437	155	359	186	163	190	177	434	623	830	266	605	421	652	223	448	343	326	275	124	417	403	754	686	1102	508	107	268	252	212
DVU_0438	282	808	380	376	387	399	847	1330	1558	475	1168	695	1248	572	1233	693	730	612	531	788	766	1706	1373	2028	854	242	509	488	385
DVU_0439	66	153	87	60	49	54	153	205	255	75	138	135	228	87	239	84	105	108	99	185	178	198	193	284	141	36	85	78	73
DVU_0440	93	261	148	114	117	98	318	606	720	244	475	467	743	158	382	182	252	190	140	261	288	644	571	818	397	170	272	293	231
DVU_0441	89	227	143	112	110	116	234	514	638	319	654	443	705	117	282	211	165	207	204	214	213	608	510	1167	531	133	242	349	263
DVU_0442	26	68	24	20	28	19	55	22	28	4	18	7	10	23	61	18	18	24	9	22	14	31	17	104	6	3	4	6	5
DVU_0443	0	7	3	0	1	2	6	10	4	3	7	4	9	2	6	5	5	3	4	6	10	7	5	8	6	0	4	7	3
DVU_0444	21	22	22	15	7	11	31	41	40	12	30	57	44	28	36	23	21	27	20	35	41	51	42	60	36	15	33	18	23
DVU_0445	28	62	37	35	38	34	100	157	171	79	140	150	172	41	104	73	66	78	58	105	96	170	168	186	132	38	84	81	71
DVU_0446	19	63	21	26	21	14	53	74	85	27	73	71	90	42	80	50	46	45	34	55	56	83	69	85	50	24	42	38	30
DVU_0447	7	19	10	12	17	19	21	29	16	16	28	23	27	12	26	21	16	22	14	24	11	31	21	19	11	9	19	12	8
DVU_0448	318	808	380	315	436	375	719	1351	1630	511	1417	733	1973	523	1201	557	540	654	351	725	702	1617	1239	1931	1147	412	821	786	692
DVU_0449	69	188	129	130	160	134	382	505	607	336	745	415	920	311	670	557	484	626	287	725	689	793	632	916	560	231	406	466	414
DVU_0450	82	250	95	95	95	81	215	781	854	289	624	413	918	142	256	163	185	211	128	185	206	775	666	683	456	197	460	383	357
DVU_0451	97	254	160	150	152	164	427	678	842	330	784	574	1097	176	299	253	246	243	157	323	399	672	600	738	536	264	524	531	406
DVU_0452	42	92	49	41	45	55	116	111	128	69	123	189	184	67	126	101	77	85	72	101	108	129	102	170	122	38	74	85	87
DVU_0453	356	890	410	375	353	353	876	1026	1269	381	967	675	1413	516	1092	537	587	542	278	729	800	1021	1024	1420	809	302	610	651	561
DVU_0454	15	35	11	15	14	11	39	72	79	30	68	125	97	33	82	32	21	38	13	45	44	101	76	54	54	26	35	35	34
DVU_0455	200	552	230	202	255	233	735	583	674	187	523	513	873	332	815	416	416	460	151	641	542	621	623	676	376	188	360	355	319
DVU_0456	495	1331	527	513	543	461	1485	1479	1648	587	1530	1467	1810	802	1892	1072	966	1041	910	1464	1324	1885	1679	2510	1069	371	767	700	574
DVU_0457	5	13	13	5	13	10	19	14	16	3	20	12	20	24	42	34	22	41	24	44	51	31	27	30	21	14	11	16	11
DVU_0458	1	4	0	1	3	0	0	1	1	0	0	1	4	1	1	1	0	1	1	0	0	3	1	4	2	0	1	2	1
DVU_0459	351	996	851	915	1631	1283	1126	1570	1406	1273	3097	2190	6238	556	1410	1647	1212	2799	607	1690	1314	1638	1340	2905	2802	923	1362	834	902
DVU_0460	157	450	506	482	481	461	797	1385	2057	905	3001	1451	2587	355	729	1059	735	680	298	565	623	1244	1086	2651	1318	486	888	745	739
DVU_0461	135	308	310	227	294	291	914	1542	2125	518	1664	1276	2154	267	588	380	430	299	199	520	542	950	1014	962	759	307	650	667	538
DVU_0462	172	447	428	289	482	386	1215	2303	3093	788	2801	1668	2809	340	675	496	376	419	320	676	602	1106	1114	1071	1058	394	716	924	645
DVU_0463	246	669	551	378	454	432	1458	3295	4315	973	3298	2327	2321	370	789	458	407	393	221	728	619	1308	1442	1002	899	353	815	877	617
DVU_0464	805	2353	1455	1151	1596	1428	3196	3684	5023	1608	5251	1796	3893	1327	2810	1946	1895	2432	1350	2347	2331	3069	2532	3399	2177	834	1529	1534	1285
DVU_0465	40	133	57	51	54	48	162	407	508	111	347	409	480	132	298	100	95	65	49	118	124	253	253	410	168	104	195	141	106
DVU_0466	14	33	25	18	24	19	53	112	176	24	87	151	157	40	89	26	25	21	18	44	46	99	68	98	39	24	77	36	40
DVU_0467	17	55	40	25	28	28	123	182	219	59	173	237	250	53	98	35	57	41	33	86	69	154	142	155	82	53	107	83	84
DVU_0468	11	43	36	18	27	23	106	137	168	35	138	199	188	36	62	30	36	25	32	54	62	104	104	122	64	45	87	81	63
DVU_0469	15	55	42	29	38	34	129	223	272	61	192	337	320	53	85	50	57	38	19	71	66	136	179	168	82	62	144	89	92
DVU_0470	39	94	55	45	56	61	168	247	342	87	274	416	448	49	90	84	55	76	38	102	87	208	204	249	131	76	164	133	92
DVU_0471	75	177	154	106	129	126	499	534	591	138	372	716	858	101	161	127	118	141	63	246	248	466	467	364	233	165	355	229	180
DVU_0472	28	53	27	21	44	27	58	129	124	48	140	141	194	117	267	170	198	300	100	273	236	453	365	805	553	149	311	262	230
DVU_0473	2	3	1	0	7	3	3	3	2	1	7	6	8	0	3	5	1	4	3	2	1	5	4	13	8	2	3	2	2
DVU_0474	1	2	0	1	1	1	0	1	0	0	0	0	0	0	0	0	1	2	0	0	0	1	0	0	0	1	0	0	0
DVU_0475	56	162	40	44	77	64	136	115	114	77	257	215	330	62	160	90	63	108	57	86	75	146	123	261	188	54	134	109	95
DVU_0476	12	36	10	10	21	16	44	64	92	19	73	58	91	24	69	43	41	44	20	55	37	123	132	140	82	29	53	49	42
DVU_0477	70	195	84	78	83	105	216	738	870	302	717	645	1658	166	290	191	158	179	116	230	242	848	741	796	545	359	687	598	500
DVU_0478	64	130	71	65	71	73	166	285	297	77	258	120	294	71	164	84	101	85	63	127	124	281	270	374	175	49	150	151	127
DVU_0479	86	280	136	117	128	118	277	349	473	133	409	203	481	150	273	194	192	184	77	254	228	343	343	452	319	113	210	203	173
DVU_0480	61	137	87	76	75	60	210	249	288	106	187	126	268	93	208	126	110	97	100	138	161	197	201	241	166	60	134	135	103
DVU_0481	169	442	177	141	242	213	439	677	771	252	711	316	913	233	468	268	333	313	179	333	383	734	684	678	416	224	404	343	324
DVU_0482	250	624	297	257	306	298	515	437	454	269	547	401	637	321	670	463	342	493	252	429	407	444	336	1002	512	112	230	230	218
DVU_0483	211	546	300	273	273	281	670	787	977	381	867	638	1112	290	593	389	394	386	355	542	592	711	601	1049	657	205	416	467	421
DVU_0484	41	93	44	36	43	34	111	196	218	64	145	153	186	65	130	56	64	59	26	110	87	160	169	196	107	39	93	100	91
DVU_0485	31	74	30	20	30	27	64	100	148	31	90	111	106	38	90	39	37	41	30	67	76	129	127	142	63	34	48	62	39
DVU_0486	252	617	263	227	360	336	793	873	990	303	925	676	1312	522	1280	705	679	828	206	946	870	1055	1004	1666	738	364	661	696	586
DVU_0487	41	103	69	40	54	48	180	251	288	138	327	300	799	77	180	130	102	131	138	238	234	269	305	303	299	140	279	248	237
DVU_0488	126	350	193	153	201	179	602	919	975	410	885	629	1436	257	661	385	359	308	272	623	559	979	917	780	690	325	737	546	440
DVU_0489	51	121	91	92	68	85	209	730	868	262	713	571	1217	71	183	111	146	119	108	184	180	664	663	609	453	248	527	514	360
DVU_0491	158	500	178	147	164	146	330	625	819	229	727	581	826	339	695	462	441	516	280	518	561	970	770	977	627	281	495	497	423
DVU_0492	149	382	237	164	237	194	431	563	691	285	717	561	863	194	409	282	265	307	279	377	373	620	565	614	539	129	319	337	275
DVU_0493	38	125	69	48	77	60	137	181	201	79	198	136	176	64	124	79	84	100	95	85	77	170	154	170	141	46	89	102	79
DVU_0494	118	325	196	131	197	155	377	527	667	226	660	542	742	219	391	219	242	247	150	293	301	586	538	648	483	156	294	326	291
DVU_0495	85	187	100	86	90	97	275	425	531	188	409	402	597	115	226	163	123	153	175	211	263	435	374	477	370	97	214	319	208
DVU_0496	181	573	268	230	231	228	473	887	1054	481	1068	1081	1335	339	562	343	325	386	303	427	470	1000	778	1098	775	310	542	511	427
DVU_0497	7	19	9	9	14	13	16	20	19	12	24	9	19	15	6	12	10	22	16	17	16	7	5	14	12	4	10	9	10
DVU_0498	66	164	102	89	112	90	190	168	204	76	192	142	278	96	154	110	123	144	88	158	170	164	117	228	140	63	105	111	91
DVU_0499	23	62	27	27	27	36	49	36	62	25	49	36	83	26	46	37	29	53	36	36	43	58	37	54	30	13	14	28	24
DVU_0500	270	704	382	299	346	384	1137	1121	1351	384	1032	601	1456	392	858	537	536	506	268	778	860	1122	900	1234	650	283	583	578	483
DVU_0501	132	346	162	141	148	149	291	861	887	325	879	671	1069	224	432	211	206	251	102	224	215	1020	773	1235	658	232	400	353	309
DVU_0502	46	93	47	36	63	45	86	242	263	85	257	209	349	76	160	55	65	68	44	56	50	332	250	352	213	62	144	102	85
DVU_0503	1062	2804	1210	995	1124	1086	1643	6865	8567	3030	8030	4610	6220	1575	3100	1949	1557	1954	1453	1291	1399	10281	7673	21702	5958	1185	2353	2419	1794
DVU_0504	1093	2720	1166	945	1276	1171	2637	7391	8822	2213	6223	2732	6714	2090	4449	2423	2385	2477	1920	2520	2208	10026	9142	18247	4025	1651	2939	2461	2021
DVU_0505	1787	4582	2130	1794	2370	2219	4975	10684	13476	3437	9991	5522	12733	3473	7371	4224	4063	4571	2513	4047	4084	14557	12974	25124	6511	2574	4570	4473	3531
DVU_0506	139	415	213	167	198	155	348	823	1199	344	1031	742	855	311	658	367	326	356	333	338	302	1665	1347	1435	931	210	415	363	274
DVU_0507	65	179	92	73	123	89	132	377	452	172	443	329	354	147	363	138	122	162	174	155	118	716	467	578	387	72	162	169	126
DVU_0508	1222	3355	1712	1326	1351	1398	2949	7123	9344	3430	7593	5953	7311	2451	5018	2771	2365	2603	2223	2851	2909	12444	9775	17248	8220	1491	3279	3689	2710
DVU_0509	24	106	29	31	41	31	80	141	248	66	176	133	159	56	132	90	53	67	59	54	61	340	226	363	149	28	72	67	55
DVU_0510	428	1298	531	411	495	468	758	2663	3228	1291	3278	2463	3373	957	1795	786	811	916	482	833	907	4678	3486	4040	2594	803	1528	1385	1091
DVU_0511	236	686	395	293	403	382	628	1772	2051	1011	2711	1943	3427	520	1004	689	618	917	458	735	714	3175	2241	3072	2195	932	1655	1186	922
DVU_0512	18	30	13	9	20	5	16	92	109	47	98	44	84	149	333	153	135	168	102	153	187	628	484	638	394	108	233	224	168
DVU_0513	14	33	7	9	11	8	27	77	98	33	56	41	87	90	188	123	107	110	85	122	146	398	309	417	259	90	186	163	134
DVU_0514	8	33	9	4	12	5	14	61	69	24	42	31	42	60	107	68	78	75	53	95	100	255	219	230	154	51	87	137	110
DVU_0515	8	46	10	16	19	15	31	114	95	32	88	49	86	135	283	120	134	150	94	165	196	473	468	412	310	91	210	197	162
DVU_0516	17	62	9	23	29	16	34	137	157	38	119	70	120	173	352	148	160	161	112	211	252	610	520	444	339	136	272	262	217
DVU_0517	21	47	20	15	15	19	48	122	144	48	106	99	136	179	308	218	190	174	158	304	312	469	523	568	438	118	278	344	297
DVU_0518	3	18	11	6	9	8	7	33	39	11	44	16	27	93	181	88	93	82	77	109	134	272	256	179	130	55	115	95	91
DVU_0519	42	118	48	37	42	32	80	206	239	84	189	173	296	334	792	351	339	371	193	455	514	1162	1000	1083	729	238	496	453	379
DVU_0520	38	126	48	44	52	49	96	187	205	84	180	136	242	198	487	261	232	298	205	303	322	705	644	719	528	171	335	349	307
DVU_0521	10	23	5	13	21	11	20	30	25	5	35	13	44	23	45	32	18	24	1	36	24	63	49	48	33	17	17	33	27
DVU_0522	42	93	64	52	93	73	117	200	224	71	198	111	244	132	273	168	123	207	101	203	193	437	353	387	249	92	197	233	164
DVU_0523	89	236	90	71	130	112	169	222	268	116	298	102	177	584	1110	566	545	744	306	629	712	1814	1422	2564	1132	311	646	588	569
DVU_0524	114	353	106	140	186	155	165	333	387	162	519	204	435	767	1472	642	522	989	217	625	704	2178	1348	3077	1631	355	690	721	642
DVU_0525	37	72	38	35	46	29	70	124	146	49	175	62	132	56	112	83	56	51	25	75	55	208	147	257	113	26	71	63	45
DVU_0526	63	186	74	78	79	68	140	333	402	94	230	107	192	135	351	172	176	129	101	143	175	482	433	572	195	54	96	78	80
DVU_0527	39	118	55	49	55	46	133	281	319	81	205	93	269	94	173	116	142	121	48	126	108	319	297	284	129	70	124	121	119
DVU_0528	36	77	37	22	33	34	100	175	236	63	147	52	160	53	126	78	85	80	27	92	84	194	197	230	112	35	81	68	65
DVU_0529	137	393	45	26	62	34	156	34	57	17	63	50	73	189	471	75	48	122	48	117	125	32	31	26	19	13	26	15	13
DVU_0530	103	332	21	33	49	37	135	19	45	12	37	39	57	174	383	56	49	64	60	125	104	29	46	21	19	12	21	13	13
DVU_0531	615	2010	178	152	190	174	684	250	308	48	245	255	393	1084	2263	285	210	333	176	530	523	244	177	191	107	53	146	101	60
DVU_0532	235	684	46	38	56	54	289	61	101	10	59	52	91	406	761	83	65	87	101	173	165	53	59	29	36	14	40	30	21
DVU_0533	19	92	8	8	5	5	33	11	14	2	1	2	10	49	104	11	7	16	12	21	10	12	5	4	2	2	6	4	2
DVU_0534	408	1240	88	59	80	90	402	128	156	24	94	118	148	649	1500	134	127	126	233	274	309	106	87	50	33	31	79	41	24
DVU_0535	318	1009	68	51	51	72	186	91	125	19	69	81	136	525	971	71	103	89	73	181	177	109	99	54	40	21	56	25	19
DVU_0536	888	2580	80	88	98	108	258	184	274	82	239	207	310	1698	2793	181	136	173	158	204	229	280	174	267	137	63	120	79	62
DVU_0537	27	44	4	3	2	3	6	6	6	6	13	14	22	49	67	12	7	12	0	5	9	8	7	25	10	1	8	4	2
DVU_0538	63	153	48	52	67	48	85	155	129	59	160	100	132	77	175	84	85	85	29	65	82	139	84	206	88	28	48	53	36
DVU_0539	85	219	121	109	111	117	246	201	226	68	185	191	277	174	326	187	171	210	96	230	240	268	227	257	178	70	197	178	128
DVU_0540	180	515	207	192	219	233	415	462	542	189	490	311	534	311	660	356	295	453	306	399	424	752	555	842	532	167	327	298	271
DVU_0541	0	1	0	0	0	1	0	1	1	1	3	1	1	0	2	1	0	2	2	0	1	2	1	1	2	0	1	1	0
DVU_0542	6	8	6	6	8	8	7	20	24	8	13	29	31	8	30	5	12	22	4	21	16	61	45	43	36	20	28	29	33
DVU_0543	22	38	11	10	20	22	41	54	81	19	59	62	82	34	54	55	35	45	42	64	64	124	132	100	93	59	126	128	99
DVU_0544	5	22	9	13	15	8	22	40	43	11	39	42	60	22	47	26	18	28	4	29	38	78	54	102	73	29	63	44	36
DVU_0545	19	34	16	11	22	14	41	59	67	22	62	32	84	36	60	40	24	46	24	45	68	108	121	113	68	25	82	68	51
DVU_0546	1	2	0	2	2	0	3	6	5	2	10	5	6	0	3	3	5	6	2	1	4	4	4	8	5	6	5	1	0
DVU_0547	324	1109	363	343	510	420	741	954	1205	497	1394	907	2185	684	1295	622	548	848	416	666	702	1446	1016	1885	1148	525	1086	1168	953
DVU_0548	48	110	61	43	56	66	101	209	311	82	343	234	429	55	131	84	69	87	86	80	102	298	247	304	241	102	202	151	140
DVU_0549	57	182	88	68	82	75	160	321	474	142	497	300	581	98	192	99	93	116	98	118	147	466	405	478	296	100	264	242	206
DVU_0550	96	296	143	110	188	165	281	398	558	197	670	264	632	183	343	235	193	265	148	226	193	556	409	559	359	141	274	312	228
DVU_0551	69	227	123	91	153	119	181	403	565	212	614	297	725	151	327	182	136	216	92	189	153	681	478	751	439	139	277	271	216
DVU_0552	58	165	64	54	82	83	89	488	619	251	719	323	1148	89	202	96	107	189	72	113	95	615	427	390	361	210	369	283	253
DVU_0553	6	15	7	7	11	7	11	19	26	12	67	21	54	10	26	29	14	39	7	17	10	48	42	118	76	15	22	10	17
DVU_0554	38	92	49	54	103	84	143	471	488	262	732	340	1268	78	203	188	151	226	69	232	203	628	524	652	600	255	489	377	356
DVU_0555	6	15	11	4	12	10	13	35	41	24	66	57	156	2	17	24	24	27	17	27	13	64	34	119	93	21	34	9	31
DVU_0556	76	194	83	68	119	73	155	323	306	165	520	241	637	127	254	202	135	232	36	184	203	548	319	692	468	133	231	257	190
DVU_0558	21	39	16	23	40	37	27	104	105	66	177	102	310	17	59	56	23	66	12	37	24	159	94	219	197	52	81	47	53
DVU_0559	2	13	4	1	7	7	4	6	11	9	13	8	24	6	7	7	5	16	9	7	6	25	19	66	68	10	12	20	14
DVU_0560	42	108	31	24	59	51	64	195	200	86	275	167	513	52	134	81	69	128	38	90	62	329	248	305	254	84	173	106	87
DVU_0561	184	502	284	243	354	319	545	1474	1361	669	1801	1101	3177	357	979	532	584	737	328	728	690	2083	1894	1956	1848	651	1368	1042	937
DVU_0562	9	37	17	11	14	22	38	67	65	27	92	32	120	22	57	20	35	47	12	51	42	97	110	50	54	32	58	53	38
DVU_0563	94	231	128	86	143	120	233	453	426	125	527	524	748	150	337	234	213	259	90	216	223	622	591	690	536	179	374	288	259
DVU_0564	8	32	15	9	15	14	34	34	43	10	51	19	30	10	16	4	10	17	2	5	17	14	21	20	11	4	10	9	2
DVU_0565	1092	3349	1270	1096	1868	1461	2299	2890	3271	1492	3620	2429	4636	2015	3948	2122	1916	2806	1808	2320	2409	3028	2194	5397	2639	777	1423	1803	1332
DVU_0566	443	1236	518	495	775	641	1050	1105	1426	551	1508	773	1651	745	1544	1073	951	1226	439	919	959	1251	931	2055	1080	358	657	747	601
DVU_0567	291	802	371	361	415	382	842	1072	1297	396	1137	701	1131	339	871	574	506	662	363	660	628	1379	1037	1299	722	238	471	492	382
DVU_0568	16	32	9	15	14	13	36	81	125	41	119	120	151	24	38	25	33	32	33	27	35	101	91	118	56	35	63	37	41
DVU_0569	19	45	29	28	43	31	62	121	148	51	133	89	181	34	54	47	56	50	27	62	58	108	86	123	97	21	69	76	55
DVU_0570	1	1	3	0	5	2	3	11	5	6	10	15	29	3	5	7	4	8	7	11	3	11	8	9	10	5	9	7	7
DVU_0571	29	85	42	49	56	37	106	212	238	85	203	272	437	68	138	80	92	78	27	114	140	241	183	196	173	69	180	191	154
DVU_0572	64	173	62	58	78	77	194	188	250	74	224	210	228	117	217	137	137	129	89	169	172	174	157	238	149	46	113	123	98
DVU_0573	232	573	252	208	276	241	723	672	768	217	672	416	811	342	731	405	399	375	250	471	495	777	730	841	477	215	441	373	302
DVU_0574	25	97	54	42	49	55	103	134	158	37	102	66	204	38	87	66	75	99	70	76	90	131	107	153	102	32	62	71	42
DVU_0575	64	168	64	62	87	73	161	229	311	106	245	113	327	135	250	109	98	154	81	129	146	324	216	288	179	67	153	135	132
DVU_0576	29	84	37	33	48	30	101	184	171	67	159	97	123	57	95	45	27	37	18	59	43	44	40	98	46	19	20	29	18
DVU_0577	158	481	168	142	191	154	383	568	838	222	701	478	682	252	517	263	296	244	206	340	329	643	638	975	442	152	317	304	289
DVU_0578	53	160	56	51	45	54	120	197	289	117	259	225	262	104	144	115	85	92	59	128	133	240	233	410	182	45	111	145	110
DVU_0579	45	108	51	43	56	56	90	134	215	69	208	192	217	52	129	75	86	74	39	64	83	195	156	254	126	58	78	86	59
DVU_0580	68	198	109	74	111	83	212	311	343	116	327	300	397	127	274	159	149	150	108	181	207	385	273	385	190	96	152	185	139
DVU_0581	104	267	78	70	91	86	226	171	247	60	185	183	262	105	236	101	98	105	59	158	151	197	165	148	137	55	118	116	94
DVU_0582	130	411	179	127	213	128	363	297	330	127	339	425	486	203	410	157	167	225	116	239	223	330	257	288	238	87	201	175	156
DVU_0583	91	243	118	114	99	107	228	264	284	143	360	363	412	157	274	163	135	163	120	179	166	302	259	474	275	72	150	202	137
DVU_0584	92	228	97	79	102	91	248	280	313	142	326	227	385	137	252	115	138	141	79	183	193	316	303	481	272	98	197	191	133
DVU_0585	70	272	119	132	125	109	264	396	443	195	476	419	654	143	304	157	188	212	161	241	236	442	324	526	326	153	232	246	184
DVU_0586	3	15	12	10	11	9	30	81	144	51	229	80	176	24	67	63	49	49	39	60	54	208	284	591	215	47	118	103	123
DVU_0587	68	174	112	87	132	116	277	1199	2077	833	3814	1491	2638	264	555	372	365	427	283	502	400	2547	2558	6024	1908	614	1013	1316	870
DVU_0588	18	59	45	31	31	44	112	463	622	226	614	380	805	123	232	121	137	126	61	211	188	841	769	1041	335	184	322	369	272
DVU_0589	152	375	186	181	185	194	436	479	538	186	517	414	606	234	492	244	244	276	117	360	320	462	412	872	373	102	193	252	181
DVU_0590	10	57	27	26	33	27	50	129	166	63	240	137	190	31	68	109	67	82	28	55	48	175	140	272	164	47	96	67	47
DVU_0591	88	254	305	279	295	333	868	4626	5351	2007	5047	3224	7167	1162	2369	1838	2046	1666	666	2314	2390	5926	5124	5752	3653	1567	3096	3197	2688
DVU_0592	35	87	102	87	88	114	260	1383	1550	633	1502	1063	2159	315	810	535	614	510	221	724	703	1824	1653	1885	1096	454	837	900	759
DVU_0593	5	7	7	5	3	2	9	30	33	11	16	10	28	4	6	9	5	5	5	5	6	32	30	31	22	6	20	12	4
DVU_0594	22	66	31	28	40	38	63	390	389	123	353	226	423	45	94	81	89	75	29	112	104	411	313	400	251	90	165	169	185
DVU_0595	190	550	214	156	232	213	644	994	1176	342	886	476	1097	309	689	376	405	411	227	573	550	939	959	1466	592	243	464	527	458
DVU_0596	139	352	130	112	128	134	354	714	928	221	613	594	787	187	401	183	231	193	159	303	318	719	635	681	445	195	378	366	280
DVU_0597	128	334	208	154	156	169	495	768	931	273	697	624	938	227	498	310	331	302	247	431	417	816	768	772	552	202	426	439	344
DVU_0598	2034	5091	2060	1669	2802	2589	5966	942	1137	414	1003	634	1509	790	1528	938	829	1117	1018	1334	1614	589	494	380	416	166	382	374	334
DVU_0599	7613	19514	9605	7556	11805	10754	30760	17503	20504	6235	17255	11574	33427	6656	14230	8289	8764	9693	9664	13882	17032	8330	7082	5166	5420	2972	7196	7355	6291
DVU_0600	203	438	215	162	182	197	524	670	747	236	623	738	953	199	469	297	316	288	117	411	421	567	497	780	374	140	314	319	277
DVU_0601	37	102	51	39	62	60	92	228	235	72	185	250	299	55	148	70	97	78	21	110	115	180	153	247	117	39	84	72	85
DVU_0602	109	297	154	152	189	145	398	552	585	234	679	525	831	206	427	278	289	332	74	347	311	743	586	968	516	223	420	346	305
DVU_0603	5	30	25	15	12	12	33	115	159	63	150	182	155	37	78	79	51	65	36	56	59	269	214	318	193	67	122	114	86
DVU_0604	4	14	18	14	20	16	10	29	39	37	91	58	108	15	50	45	31	104	44	43	27	86	55	182	153	46	76	48	43
DVU_0605	4	4	6	2	10	2	13	15	11	6	18	15	42	5	10	15	9	10	0	13	14	18	10	27	21	7	11	12	17
DVU_0606	206	601	238	200	267	213	611	1738	2032	716	2138	1172	2525	542	1142	668	585	626	303	847	802	2336	2088	4172	2284	706	1495	1648	1362
DVU_0607	570	1669	564	462	792	647	845	2911	3593	1339	3718	1713	3325	1438	2749	1389	1033	1613	1050	944	1044	6005	3896	11289	3745	728	1501	1922	1416
DVU_0608	457	1285	570	520	696	622	1360	1724	2023	1123	2638	1500	3162	910	2017	1350	1197	1486	693	1479	1510	2559	1883	3769	2199	564	1071	1281	1089
DVU_0609	64	212	83	76	122	87	159	306	357	161	399	179	332	140	225	169	135	139	134	110	124	388	278	375	250	78	123	178	137
DVU_0610	65	225	98	88	123	82	153	339	386	178	411	232	378	141	277	119	112	156	90	142	132	434	290	426	265	84	163	166	150
DVU_0611	63	177	92	61	76	89	198	323	380	129	356	170	378	128	235	104	115	116	79	166	169	419	351	367	246	75	163	187	123
DVU_0612	154	359	228	175	195	179	618	758	917	409	925	500	1076	284	622	349	376	333	201	494	528	939	930	1588	810	252	498	532	449
DVU_0613	2	5	3	1	2	6	3	6	4	1	8	16	5	5	7	2	4	6	0	3	2	9	4	15	11	2	3	5	4
DVU_0614	58	191	87	70	120	119	294	254	296	95	264	133	374	161	317	143	174	217	66	257	292	392	362	195	183	89	173	203	151
DVU_0615	2	8	2	4	2	2	6	8	10	3	12	16	15	5	10	4	6	2	2	3	8	17	13	15	8	4	4	8	6
DVU_0616	8	33	21	16	24	19	29	27	29	14	48	27	54	37	57	30	39	51	20	30	29	28	21	45	34	4	24	15	14
DVU_0617	8	21	10	14	24	19	43	24	28	18	34	24	80	32	71	33	30	30	7	33	36	28	31	32	35	16	22	8	16
DVU_0618	13	12	11	6	8	6	19	19	16	7	13	29	38	9	29	14	10	12	6	16	18	17	13	18	14	9	15	10	8
DVU_0619	35	116	48	38	57	49	93	99	154	67	166	80	228	55	97	67	45	85	46	82	61	153	111	145	102	48	75	82	80
DVU_0620	153	430	167	135	220	192	508	409	478	159	403	158	502	242	486	253	254	256	118	325	350	397	426	493	279	135	242	209	206
DVU_0621	23	58	34	30	37	34	120	133	145	58	104	92	223	51	71	52	44	67	27	99	96	114	112	109	96	45	93	80	90
DVU_0622	36	102	49	36	54	48	114	227	263	108	237	169	354	84	162	80	70	104	59	106	145	269	214	326	158	63	115	146	99
DVU_0623	1	11	33	14	14	10	9	5	12	13	27	7	12	6	10	12	3	7	3	5	5	7	11	30	18	1	6	6	5
DVU_0624	189	490	357	257	282	231	293	506	590	295	937	462	926	329	669	458	292	432	384	312	337	795	494	1287	645	173	308	411	305
DVU_0625	534	1719	994	667	882	706	1008	1845	2197	1003	2999	1677	3295	1019	2161	1282	878	1430	865	1015	1060	3025	1934	3882	2190	682	1235	1445	1119
DVU_0626	106	237	110	91	108	114	216	424	455	138	361	226	462	154	301	157	168	126	90	210	203	409	363	557	299	97	172	171	148
DVU_0627	160	453	190	169	173	153	418	825	980	297	619	529	970	223	484	285	331	258	220	446	423	767	792	1123	573	204	303	398	329
DVU_0628	94	257	139	126	106	115	315	454	557	135	371	294	500	134	315	181	171	117	98	230	242	417	400	464	265	94	191	232	199
DVU_0629	246	751	397	385	589	529	880	1492	1528	672	1926	744	2549	563	1384	903	781	1183	455	980	987	2065	1752	2638	1523	571	1001	931	814
DVU_0630	57	138	53	47	84	87	231	327	327	144	290	80	304	113	252	137	142	153	137	202	163	470	430	610	288	84	158	145	128
DVU_0631	255	612	309	266	340	284	548	661	767	374	696	543	847	265	613	416	345	508	408	434	502	723	600	1300	663	159	331	396	314
DVU_0632	39	79	30	32	32	32	66	58	68	44	67	264	146	31	75	43	19	57	25	55	51	74	45	49	65	26	41	44	41
DVU_0633	155	466	257	204	264	256	546	675	844	351	785	1719	1077	252	482	313	294	353	206	368	414	729	552	736	625	246	471	450	373
DVU_0634	43	106	42	33	49	39	84	96	108	39	117	234	113	57	106	63	47	74	42	77	65	110	115	129	83	24	62	56	45
DVU_0635	181	491	259	215	248	269	636	628	797	232	685	1722	733	320	650	359	337	421	253	491	510	691	610	964	540	163	317	365	267
DVU_0636	106	276	115	76	85	104	220	261	384	94	258	266	349	175	367	226	229	223	86	254	265	231	241	281	171	75	134	173	151
DVU_0637	230	624	288	262	331	314	680	809	957	336	789	1290	874	324	696	466	474	594	301	583	612	1197	925	1467	696	240	454	366	316
DVU_0638	301	851	444	317	500	379	729	1498	1556	804	2401	1052	2756	440	1027	499	384	639	364	531	531	1679	1414	2359	1494	483	972	912	681
DVU_0639	82	212	114	87	123	94	190	205	266	115	272	254	389	131	224	141	144	221	107	179	220	318	219	326	221	72	136	186	149
DVU_0640	55	184	87	69	95	84	177	252	257	101	252	202	318	111	221	136	119	136	114	134	162	256	223	271	179	65	132	127	116
DVU_0641	165	419	209	165	263	239	543	599	738	205	626	343	740	269	629	395	356	385	142	423	421	633	600	611	397	197	345	341	315
DVU_0642	83	243	134	109	117	111	335	730	845	220	625	684	854	131	332	170	188	210	113	248	310	777	687	647	466	185	432	419	338
DVU_0643	20	67	36	34	42	31	129	205	257	66	192	325	269	49	85	55	92	61	41	93	102	171	211	208	143	60	141	146	97
DVU_0644	0	2	1	1	2	1	2	4	5	4	8	3	10	1	3	2	1	1	1	1	1	7	11	14	9	3	6	4	6
DVU_0645	662	1951	244	221	211	152	277	1018	1365	167	413	281	343	498	938	492	462	575	296	565	567	1610	1215	1363	968	360	612	540	451
DVU_0646	73	202	54	40	79	53	81	748	822	350	764	427	951	65	237	100	86	119	80	114	116	955	858	838	676	174	378	373	305
DVU_0647	31	68	36	23	28	19	35	310	400	166	342	264	528	27	95	37	30	44	34	53	50	409	328	374	320	90	184	249	169
DVU_0648	23	44	28	12	17	27	58	279	347	164	335	222	527	17	76	31	29	46	54	59	76	328	323	354	398	106	210	298	219
DVU_0649	81	141	56	41	56	49	150	964	1186	400	835	527	1340	61	193	92	95	84	187	178	181	1027	1105	959	815	251	644	810	581
DVU_0650	197	500	140	88	117	102	199	6501	7400	2521	5792	3294	9626	127	576	191	168	319	342	341	328	7281	6411	6591	5606	2094	4707	4865	3682
DVU_0651	11	33	9	7	11	13	21	48	64	34	63	31	65	17	32	20	11	23	25	22	24	70	57	83	64	12	25	41	25
DVU_0652	56	170	74	52	59	82	173	178	217	83	254	146	255	95	207	126	144	131	66	163	166	202	150	281	204	47	109	124	100
DVU_0653	82	213	154	147	165	133	302	348	387	187	383	363	529	136	261	229	170	247	162	246	269	310	203	345	311	106	212	215	205
DVU_0654	78	203	114	138	114	95	237	281	387	164	376	326	401	104	241	187	133	149	173	217	232	309	288	358	274	95	183	245	169
DVU_0655	88	247	110	108	103	99	166	338	417	177	438	328	429	119	286	147	103	170	96	140	168	357	303	586	365	91	171	215	179
DVU_0656	70	222	81	77	93	90	186	279	335	84	283	126	293	138	285	134	140	151	78	213	193	284	243	417	231	74	138	130	133
DVU_0657	83	145	63	58	66	80	154	215	282	93	198	159	316	70	186	143	93	91	72	143	147	226	206	257	164	63	120	137	96
DVU_0658	40	145	71	51	42	49	124	123	175	65	128	86	177	74	137	92	87	71	51	97	120	140	160	167	110	34	94	91	65
DVU_0659	53	178	92	81	96	75	202	323	374	107	282	345	406	93	183	112	115	127	60	190	160	319	262	309	159	104	184	167	132
DVU_0660	37	82	48	34	33	46	81	248	289	99	223	156	328	54	120	95	74	79	42	82	85	296	244	267	175	81	152	122	121
DVU_0661	20	55	21	34	39	39	83	209	267	93	242	137	248	42	106	76	69	66	47	91	104	254	245	277	195	66	143	155	125
DVU_0662	149	339	180	139	185	173	430	855	942	310	869	623	1077	245	490	219	238	276	207	299	309	862	775	1005	566	242	479	444	389
DVU_0663	72	199	113	132	122	100	223	480	600	234	526	527	735	129	230	163	155	169	127	188	181	435	338	609	348	107	249	275	246
DVU_0664	217	561	314	304	343	295	565	1629	2060	675	1701	1108	1795	320	647	428	392	477	377	474	539	1419	1072	2123	923	286	575	639	471
DVU_0665	193	480	246	209	302	259	460	1499	1607	528	1579	740	1399	238	531	335	302	351	148	271	321	1103	910	1693	718	247	427	427	308
DVU_0666	241	659	344	296	482	373	589	656	724	366	1113	394	1458	354	765	385	277	602	319	346	394	855	774	1333	892	311	558	517	471
DVU_0667	7	49	18	24	44	25	43	86	96	51	132	74	168	12	35	17	18	29	9	25	17	88	54	90	77	16	56	36	30
DVU_0668	54	131	77	61	79	87	217	539	628	247	569	434	903	55	140	89	96	85	37	81	98	361	304	347	216	102	197	198	164
DVU_0669	223	633	285	282	422	332	687	1338	1367	580	1606	819	2648	425	1090	601	532	788	285	696	635	1583	1360	1683	1036	525	864	891	729
DVU_0670	287	660	328	263	402	360	824	1231	1438	472	1417	1004	2253	455	1188	699	660	745	359	823	809	1660	1436	1470	923	471	876	707	564
DVU_0671	629	1624	1028	887	1353	1066	1799	2164	2869	1139	3881	1675	5608	1724	3528	1873	1829	2156	1436	1844	1982	2855	2559	2308	2507	1002	2130	1767	1372
DVU_0672	8	9	0	3	4	7	8	3	5	0	5	3	3	2	8	5	2	13	0	8	5	3	3	3	4	2	4	9	2
DVU_0673	0	1	3	1	2	0	1	1	2	0	2	3	1	1	1	2	0	2	0	1	1	0	1	1	0	1	3	0	1
DVU_0674	166	468	201	151	196	192	744	908	1150	255	778	545	1237	315	727	424	501	385	322	672	623	1286	1348	1253	704	344	717	614	495
DVU_0675	296	795	270	252	312	282	821	1130	1239	316	1064	720	1514	479	1032	543	528	576	367	757	754	1340	1244	1234	741	367	783	750	640
DVU_0676	232	603	260	238	240	286	751	1030	1198	331	972	759	1544	436	938	486	586	514	386	796	769	1321	1390	1075	688	372	801	731	658
DVU_0677	280	719	438	421	524	470	960	982	1066	475	1192	591	1364	376	789	601	504	668	353	662	716	842	782	1271	781	229	486	491	482
DVU_0678	0	9	4	1	2	0	2	2	10	5	5	6	8	0	2	1	3	2	0	1	1	5	3	3	6	0	2	2	2
DVU_0679	101	293	145	115	133	121	215	244	287	120	301	188	350	165	351	183	175	179	107	179	183	289	210	201	194	57	121	134	124
DVU_0680	192	577	273	246	283	241	594	686	750	277	669	456	847	326	705	404	405	466	357	470	455	719	572	558	521	158	341	349	304
DVU_0681	364	978	460	361	538	508	756	934	976	420	1200	565	1423	520	1102	618	533	831	429	682	699	1072	856	1195	858	274	511	578	407
DVU_0682	947	2452	1483	1152	1882	1637	3128	2333	2758	883	2574	1349	2941	265	527	440	377	461	221	490	540	1050	797	1298	708	232	452	453	363
DVU_0683	671	2012	816	679	1002	884	1782	2792	3151	1096	3018	3059	3768	1219	2575	1219	1140	1393	1229	1365	1388	3402	2640	4137	2165	739	1507	1634	1300
DVU_0684	736	2224	893	791	1135	943	1680	2773	3178	1163	3321	3530	3795	1309	2448	1466	1353	1694	1080	1436	1481	3373	2433	4985	2624	845	1639	1741	1400
DVU_0685	173	516	211	186	232	194	464	650	834	237	714	534	860	348	683	345	315	277	131	445	449	795	674	861	518	183	334	340	272
DVU_0686	42	85	48	39	39	41	139	118	179	48	135	108	156	54	104	92	70	88	51	94	117	142	159	153	123	50	100	110	59
DVU_0687	237	578	283	218	250	198	650	803	943	261	782	700	1081	404	715	372	448	376	280	484	555	865	715	710	475	237	459	446	419
DVU_0688	43	101	60	46	31	35	120	141	197	55	160	176	189	60	144	63	79	65	29	96	101	156	159	121	97	50	95	107	73
DVU_0689	88	244	109	84	68	85	240	279	361	101	247	264	359	149	254	151	142	142	64	251	196	291	243	225	187	94	175	164	111
DVU_0690	102	260	123	107	139	132	304	641	722	163	554	392	731	231	521	287	287	291	222	402	442	734	706	463	330	201	376	335	321
DVU_0691	48	142	74	53	79	67	185	326	387	120	324	250	399	145	325	184	180	202	158	294	305	424	375	277	215	136	238	203	194
DVU_0692	1024	2918	1558	1266	2108	1798	3605	3458	4396	1369	4612	2445	6606	1833	3678	2260	2025	2724	3103	2523	2643	4771	3878	4276	2603	1332	2524	2350	1939
DVU_0693	513	1375	753	599	887	695	1576	1749	2056	534	1927	1165	2890	875	1758	1046	896	1101	728	1027	1227	2223	1615	1687	1196	583	1114	1028	793
DVU_0694	1334	3752	1979	1600	1808	1785	3880	5437	6550	1696	4970	3491	7294	2427	4118	2527	2389	2557	2395	2804	3077	7228	5796	5107	3297	1452	2989	2907	2183
DVU_0695	1	8	4	5	5	2	4	4	8	5	8	10	11	6	12	6	4	7	3	6	7	8	14	7	7	7	3	6	5
DVU_0696	2	10	6	6	7	6	13	37	29	6	29	21	48	10	22	10	18	11	6	12	16	46	31	33	14	6	18	15	8
DVU_0697	225	708	337	280	378	293	582	970	1093	427	1149	789	1374	437	858	476	453	565	347	546	600	973	801	1304	800	279	505	530	429
DVU_0698	109	304	122	104	144	118	275	479	488	157	496	307	557	179	412	209	161	248	79	227	228	533	425	542	322	134	210	207	183
DVU_0700	37	89	149	142	155	151	373	1305	1433	713	1710	942	2164	535	1122	785	754	780	315	949	809	1845	1471	2192	1351	473	837	996	816
DVU_0701	671	1750	804	684	694	711	2140	2395	2901	705	2040	1579	2946	954	2126	1121	1233	1121	523	1746	1660	2248	2144	2917	1371	600	1198	1268	1140
DVU_0702	133	321	136	110	143	145	338	531	660	173	532	455	741	206	488	262	264	274	90	307	302	599	559	702	352	126	285	326	237
DVU_0703	412	1047	455	476	623	580	1022	3239	3596	1451	3736	3026	4373	765	1536	813	840	1009	627	899	881	4331	3134	3711	2424	1008	1876	1470	1166
DVU_0704	201	528	266	284	413	325	532	1337	1673	639	1803	1206	2029	396	763	528	437	588	475	522	524	1918	1382	1951	1350	410	795	746	576
DVU_0705	37	115	49	37	53	49	109	173	206	35	159	135	167	75	153	74	89	90	72	117	105	238	210	265	125	50	95	88	89
DVU_0706	18	53	20	21	19	20	37	64	64	14	54	36	54	21	52	26	28	34	41	34	34	75	70	61	42	14	26	29	27
DVU_0707	138	349	116	138	182	132	263	432	529	132	479	280	461	221	417	287	227	366	171	292	257	830	557	722	417	134	285	230	216
DVU_0708	1	0	0	0	0	0	1	0	1	0	0	1	1	0	0	0	0	1	0	0	1	0	0	0	0	0	0	0	0
DVU_0709	3	7	2	4	2	4	4	15	19	3	9	9	12	7	8	7	5	3	2	10	11	27	17	34	7	3	5	7	9
DVU_0710	10	38	25	21	20	16	63	79	97	40	69	89	118	30	67	49	35	46	18	58	61	111	87	140	100	28	53	61	57
DVU_0711	67	121	82	51	61	82	180	316	344	92	249	150	362	74	190	143	142	143	45	156	153	342	277	311	179	81	187	146	139
DVU_0712	1040	2800	1289	950	1452	1218	3228	3694	4220	1459	4385	3852	9762	1695	3351	2035	2216	2495	1611	2865	3196	4716	3910	5034	3725	1960	4090	4096	3508
DVU_0713	170	511	241	232	251	227	588	1069	1223	480	1352	808	2008	317	688	408	382	401	433	446	454	1478	1146	1369	1024	424	949	828	663
DVU_0714	137	398	160	148	167	169	363	884	1010	329	1068	593	1467	262	501	283	298	294	288	340	352	987	847	864	705	282	634	654	500
DVU_0715	102	290	141	100	132	126	273	768	957	315	774	679	1400	219	354	217	218	182	111	243	250	818	731	581	533	217	492	459	381
DVU_0716	96	310	115	127	146	121	257	626	770	259	821	520	1119	237	530	215	224	232	147	236	258	767	672	620	570	259	481	465	399
DVU_0717	17	43	31	15	30	32	48	81	95	31	90	91	89	26	75	52	47	62	18	43	54	96	76	91	59	23	36	35	28
DVU_0718	0	0	0	0	0	0	0	3	3	0	2	1	3	0	1	1	0	1	0	2	4	3	2	1	1	0	0	1	0
DVU_0719	8	20	10	9	13	11	22	49	39	10	47	42	68	19	45	25	16	29	6	30	30	49	32	29	23	19	19	20	21
DVU_0720	192	529	223	169	272	226	488	421	475	207	630	449	675	304	685	372	308	442	226	419	429	638	468	845	463	164	320	324	254
DVU_0721	447	1204	629	557	664	682	1930	2821	3142	1122	3254	1523	4026	1122	2517	1595	1740	1680	665	2216	2203	3922	3556	3725	2415	983	1983	2163	1846
DVU_0722	176	486	197	193	257	221	410	771	758	356	871	579	1208	344	721	430	404	464	234	559	515	945	702	798	566	228	454	486	438
DVU_0723	65	160	95	82	70	89	234	575	720	221	572	383	840	165	243	153	197	187	105	243	248	561	549	568	428	167	315	321	268
DVU_0724	26	67	47	44	55	57	85	653	860	259	791	327	779	75	138	121	128	150	100	141	137	664	828	978	523	205	353	270	262
DVU_0725	266	660	229	192	240	210	551	640	690	246	647	1211	685	430	721	328	288	324	201	372	396	716	572	996	480	121	267	277	238
DVU_0726	160	408	183	175	203	187	315	914	977	468	1126	567	1461	218	419	225	203	364	178	309	262	1029	805	1275	828	253	430	400	333
DVU_0727	24	58	25	24	43	34	84	65	70	28	71	47	90	34	57	38	31	43	24	42	44	66	70	137	66	28	41	31	40
DVU_0728	1	5	3	3	9	3	1	8	6	12	18	5	22	4	11	2	3	10	4	1	2	10	3	32	16	5	5	2	2
DVU_0729	296	702	513	507	700	716	1502	3789	3973	2210	5107	2194	7676	785	1700	2002	1939	2194	710	2501	2531	6342	5959	9446	4887	1518	2889	3167	2826
DVU_0730	44	111	61	52	46	67	124	149	192	68	170	125	218	48	113	81	62	85	70	84	104	144	107	161	105	32	87	84	77
DVU_0731	128	285	145	127	103	137	327	401	475	181	380	246	541	144	269	187	168	214	189	278	288	447	368	556	344	108	247	229	189
DVU_0732	248	600	382	317	391	378	719	2318	2977	1110	2759	1466	3183	399	847	597	526	615	432	657	686	2423	1860	2951	1854	704	1296	1226	937
DVU_0733	26	43	17	15	13	9	42	60	97	26	74	54	106	27	71	16	22	26	15	27	25	89	78	96	65	28	62	53	41
DVU_0734	108	375	197	183	214	209	448	1470	1577	570	1462	1022	1693	257	533	305	313	314	247	333	389	1415	1102	1544	1074	395	844	750	629
DVU_0735	51	135	48	38	52	42	105	249	307	112	297	298	376	84	200	78	76	86	20	117	91	251	224	311	218	84	123	116	110
DVU_0736	69	201	85	51	69	84	157	393	462	155	371	353	470	140	232	110	105	113	71	179	168	508	441	525	300	115	237	239	190
DVU_0737	90	295	154	144	196	165	285	304	354	159	387	255	448	157	272	205	174	239	144	204	260	401	330	476	266	68	170	191	138
DVU_0738	122	343	157	150	145	124	364	366	410	166	449	285	499	212	379	291	275	300	129	278	293	469	374	675	330	109	202	219	213
DVU_0739	34	129	68	51	50	47	118	119	165	47	141	194	156	75	136	91	109	88	29	103	97	137	123	209	95	32	54	60	64
DVU_0740	20	55	33	28	25	25	54	124	136	59	128	122	169	25	69	48	51	56	30	40	45	122	104	132	93	32	66	62	47
DVU_0741	139	391	212	168	228	167	382	382	407	151	449	212	476	208	491	324	249	339	161	304	338	419	337	546	342	123	224	232	190
DVU_0742	140	370	130	123	153	128	280	297	311	132	327	223	373	174	340	164	177	189	89	238	227	270	264	361	218	69	187	154	137
DVU_0743	245	650	308	266	276	278	708	588	712	261	646	548	805	312	695	412	407	415	217	482	488	537	468	616	416	150	316	315	252
DVU_0744	162	480	201	177	201	175	503	434	492	158	414	350	635	242	541	343	391	368	142	339	380	1202	1042	1239	706	237	512	426	385
DVU_0745	198	540	152	137	170	176	391	687	809	248	628	328	957	264	515	142	141	161	74	165	147	947	907	1093	487	210	434	347	337
DVU_0746	32	84	43	28	40	32	74	145	183	52	158	152	169	41	106	43	64	57	33	57	53	153	133	180	98	41	77	68	50
DVU_0747	17	56	21	22	23	15	54	72	78	26	71	53	82	20	68	29	37	35	12	46	44	84	91	95	44	28	34	29	31
DVU_0748	114	338	126	102	119	96	264	203	225	84	237	207	343	166	312	159	160	167	92	219	231	207	192	215	144	66	155	158	144
DVU_0749	26	81	35	28	40	33	72	68	69	46	110	85	146	45	98	48	46	57	20	52	58	67	75	163	73	27	48	43	53
DVU_0750	18	46	44	26	40	31	49	244	253	85	196	183	208	24	48	29	28	39	26	41	41	296	211	252	138	34	68	76	62
DVU_0751	70	185	108	90	113	112	181	370	468	186	597	319	778	115	235	152	146	170	122	138	148	473	392	428	399	145	313	263	255
DVU_0752	231	710	312	267	438	333	535	739	867	402	938	730	1645	361	679	448	403	600	285	453	467	910	672	827	848	321	638	644	527
DVU_0753	100	316	148	137	149	183	187	448	457	204	584	318	603	161	333	239	220	353	171	186	193	622	415	738	483	132	258	228	210
DVU_0754	26	90	45	30	55	40	61	75	70	32	81	55	110	42	113	78	51	91	45	37	46	94	73	134	57	26	28	23	27
DVU_0755	897	2135	948	763	1085	915	2551	2089	2231	899	2388	1759	3034	1287	3006	1560	1450	1801	1070	2245	2162	2429	2173	3202	1858	678	1273	1262	1051
DVU_0756	71	188	86	66	85	62	173	223	264	85	259	251	361	118	267	150	139	130	64	181	181	263	211	257	202	94	171	138	154
DVU_0757	26	69	31	25	21	26	67	82	78	23	64	86	124	29	86	45	61	35	18	60	60	87	83	81	62	34	70	60	38
DVU_0758	21	65	39	24	28	35	66	59	92	15	34	83	40	27	65	34	28	18	12	38	45	50	34	36	35	15	31	29	21
DVU_0759	51	143	58	51	78	70	130	122	204	35	113	141	130	54	100	71	48	51	54	66	60	105	89	111	81	24	47	68	39
DVU_0760	60	184	92	78	85	82	140	171	227	107	242	138	287	80	165	112	103	129	71	123	128	200	196	190	162	41	117	136	94
DVU_0761	208	514	211	171	266	245	354	657	672	275	820	335	788	202	414	270	229	333	175	278	287	690	560	906	454	168	280	238	221
DVU_0762	98	293	94	88	110	117	195	379	380	128	378	159	399	135	326	146	109	160	53	159	146	361	288	387	195	58	133	117	103
DVU_0763	8	34	26	13	22	15	35	114	176	104	788	207	317	23	59	45	43	52	21	38	44	130	126	286	133	32	56	38	50
DVU_0764	30	90	26	55	66	61	77	265	318	165	404	102	341	71	141	88	69	117	23	87	76	549	349	509	320	96	154	113	140
DVU_0765	94	250	119	118	104	96	240	331	384	145	357	316	422	125	301	158	140	186	128	188	237	348	267	617	268	95	145	165	134
DVU_0766	359	917	353	294	387	355	1131	1191	1381	425	1168	847	1805	594	1299	729	804	761	240	1020	1100	1451	1481	1662	881	401	849	968	825
DVU_0767	52	165	65	54	69	49	117	217	264	99	240	143	249	111	169	73	65	77	47	104	97	211	172	235	178	60	116	120	84
DVU_0768	37	113	41	34	42	42	51	132	136	66	163	72	135	53	116	42	38	51	48	43	45	132	101	131	107	34	74	48	48
DVU_0769	37	148	40	44	43	49	83	196	274	90	175	90	241	73	153	75	54	83	58	47	62	243	173	194	144	39	91	81	70
DVU_0770	438	1146	329	342	296	269	1378	385	517	190	614	415	649	739	1341	380	357	360	330	496	463	559	545	948	408	102	213	345	245
DVU_0771	63	191	69	59	92	97	268	619	594	166	452	330	645	187	381	170	180	156	55	271	240	701	580	578	225	133	262	200	174
DVU_0772	618	819	3026	1381	3283	1682	3105	1912	5063	2777	13827	2680	6697	1241	3123	6267	5892	3787	1235	4882	5160	3277	5429	27037	9502	1276	2686	2804	3176
DVU_0773	692	1836	687	722	1548	1148	1891	1182	1417	632	1815	491	2389	764	1518	1027	787	1652	533	1111	1206	1201	907	2614	1303	579	943	1017	979
DVU_0774	500	1317	676	555	875	764	1608	2575	3139	1170	3089	2044	5562	770	1449	917	900	1134	634	1229	1170	2994	2322	2189	2032	859	1736	1652	1256
DVU_0775	1375	4129	2029	1642	2690	2244	4563	7356	9365	2810	9179	5634	14465	2382	4424	2650	2431	3180	3363	3253	3409	8382	6221	5528	5544	2626	5102	5028	3816
DVU_0776	575	1685	879	769	1326	988	1861	2925	3838	1191	4335	2154	6006	1056	1866	1296	1015	1380	1131	1291	1361	3862	2562	2311	2305	1159	2273	2105	1635
DVU_0777	931	2666	1453	1301	2058	1626	2653	5017	6346	2162	6677	3713	10015	1667	2945	1978	1668	2403	2600	1905	2224	6775	4353	4119	4135	1885	3829	3358	2612
DVU_0778	321	906	488	409	583	544	914	1933	2332	588	2048	1238	3280	675	1300	673	619	695	952	801	735	2686	1836	1208	1208	623	1214	980	757
DVU_0779	454	1353	653	550	819	659	1493	2891	3343	824	2496	1623	4359	911	1885	895	874	971	676	1225	1174	4087	2771	1626	1598	809	1576	1481	1043
DVU_0780	554	1553	639	512	721	707	1923	3527	3769	933	2515	1874	5393	1170	2456	917	1089	1120	486	1741	1513	4899	3833	2134	1827	968	1714	1750	1349
DVU_0781	1	2	0	0	1	0	1	2	1	2	5	1	5	0	3	0	0	0	1	2	3	1	0	5	8	1	0	1	0
DVU_0782	0	0	1	2	2	0	1	1	0	0	3	0	2	2	0	0	1	1	1	3	0	6	0	2	0	0	2	1	2
DVU_0783	4	18	3	10	3	10	19	26	25	10	18	19	39	8	20	13	19	10	2	23	20	18	25	22	14	4	13	15	10
DVU_0784	121	345	121	88	206	154	170	331	365	183	448	156	403	151	336	147	158	241	49	144	147	412	260	388	276	62	130	156	114
DVU_0785	102	324	155	127	163	171	230	474	522	186	524	326	564	166	326	145	159	182	162	185	159	510	378	418	346	97	171	169	145
DVU_0786	226	664	287	274	308	344	614	1272	1484	470	1231	816	1465	352	755	437	424	454	202	529	448	1446	1128	1179	789	266	486	478	368
DVU_0787	47	117	89	45	75	74	172	285	314	106	314	154	387	67	149	109	103	118	87	124	107	307	286	232	180	81	150	151	122
DVU_0788	148	420	235	210	251	237	488	894	970	410	1046	688	1349	242	479	287	296	353	369	373	392	1025	756	974	636	223	513	430	316
DVU_0789	360	1006	440	401	462	423	762	1856	2221	783	1914	998	2239	500	1004	634	514	650	305	595	608	2138	1665	2655	1372	453	868	733	560
DVU_0790	72	246	127	98	115	99	283	486	574	151	419	322	595	183	327	184	202	214	116	256	241	512	449	423	333	170	266	249	223
DVU_0791	47	133	70	64	67	52	185	211	286	91	279	289	331	89	195	129	123	92	44	139	132	236	228	233	173	80	146	167	111
DVU_0792	69	150	71	63	87	67	214	353	423	113	306	361	490	117	285	155	155	180	55	219	188	350	335	291	233	107	187	183	157
DVU_0793	52	170	66	59	65	84	277	419	436	150	292	160	473	122	333	127	136	151	34	336	176	440	463	540	274	86	188	91	123
DVU_0794	296	789	339	295	362	314	785	1432	1502	470	1286	670	1633	432	955	524	527	623	397	617	637	1500	1264	1974	921	364	693	649	593
DVU_0795	61	145	79	90	104	103	162	450	511	178	501	320	690	149	260	153	167	201	138	204	258	501	340	418	402	155	341	279	257
DVU_0796	70	163	86	42	71	51	109	486	460	202	426	366	678	101	244	113	109	139	106	154	146	524	414	502	393	159	321	261	209
DVU_0797	1957	5027	2276	2195	3803	3119	7546	7529	8968	3846	10870	24218	29450	5131	9833	5766	4920	7050	4861	9319	10009	15289	10064	8044	12238	7486	15668	14283	10673
DVU_0798	1	12	5	3	3	6	8	14	14	11	27	39	29	3	9	9	4	6	5	1	7	22	10	49	30	5	5	5	2
DVU_0799	9622	25841	9588	8973	14517	11804	26833	20208	21843	10703	29322	41404	68924	15520	30786	17190	13424	20822	13083	21516	24027	31937	22845	44251	21543	11456	20971	19224	15177
DVU_0800	7	17	6	4	12	14	16	21	26	16	35	40	67	8	31	9	14	16	2	19	10	43	20	74	35	8	11	3	10
DVU_0801	150	323	180	134	152	138	357	626	661	203	597	435	696	237	464	240	278	268	120	313	313	521	413	577	359	133	271	251	230
DVU_0802	1	7	4	1	3	7	5	10	10	6	9	2	4	0	5	2	2	8	13	5	5	11	6	9	5	1	3	3	1
DVU_0803	150	471	186	177	206	178	431	432	583	157	540	347	526	247	520	288	298	307	206	327	304	463	398	546	323	132	289	277	215
DVU_0804	102	254	107	97	110	129	248	312	384	130	330	257	376	189	313	171	167	169	91	197	222	348	262	366	194	83	176	160	130
DVU_0805	52	154	60	51	88	84	148	147	160	47	173	129	183	139	331	180	176	255	48	205	195	183	167	188	154	49	111	118	93
DVU_0806	43	146	70	70	73	89	165	186	198	69	175	169	250	160	354	233	262	224	120	304	311	224	201	213	146	49	139	116	123
DVU_0807	95	224	120	111	110	95	271	496	586	193	520	428	609	144	285	199	172	175	114	210	235	586	425	354	326	102	214	200	199
DVU_0808	136	388	236	175	170	166	416	710	963	308	749	776	936	276	454	282	253	271	233	337	364	753	643	640	512	160	370	339	311
DVU_0809	35	77	31	29	38	33	46	109	113	68	160	134	162	41	101	39	45	53	50	48	38	134	109	163	114	24	53	60	40
DVU_0810	211	649	383	339	312	290	732	1434	1501	614	1520	1375	1788	354	794	529	417	481	359	553	605	1652	1332	1784	1181	353	732	829	621
DVU_0811	389	973	806	599	718	732	1155	5102	6406	1433	3872	4918	3974	401	711	489	371	443	320	533	545	935	878	1530	782	576	1027	958	830
DVU_0812	123	342	163	151	236	217	282	632	785	312	795	666	837	153	299	191	140	221	72	148	182	349	247	662	376	119	260	260	209
DVU_0813	212	551	274	234	304	254	498	995	1176	364	925	744	838	289	532	287	223	305	197	292	324	635	446	773	426	155	293	298	246
DVU_0814	143	369	137	128	158	140	261	267	317	125	347	255	348	177	395	184	133	217	130	221	221	351	252	411	249	83	150	133	128
DVU_0815	159	469	214	198	239	205	424	520	601	209	605	451	657	242	575	290	286	326	181	354	392	586	487	778	441	118	293	299	266
DVU_0816	36	100	37	41	63	54	91	213	238	74	185	176	289	67	96	72	64	82	48	85	93	170	152	199	162	53	86	103	63
DVU_0817	251	788	255	205	367	290	497	720	851	295	831	590	958	401	777	345	295	458	231	415	426	923	603	1234	622	187	314	421	298
DVU_0818	38	96	58	49	60	41	186	156	177	65	147	134	219	87	148	89	85	85	30	131	115	150	157	166	117	55	109	84	82
DVU_0819	179	438	181	187	227	231	364	433	552	328	890	414	833	258	575	300	242	321	128	304	302	450	343	1078	508	158	296	271	202
DVU_0820	0	3	0	1	2	3	2	4	1	2	9	2	10	1	2	3	2	6	1	0	4	3	3	4	4	3	1	4	2
DVU_0821	12	43	30	28	55	54	39	484	489	309	969	333	1458	265	585	388	289	615	240	252	276	1732	1142	1611	1363	536	916	635	613
DVU_0822	24	81	33	44	58	55	125	948	1015	465	1173	383	1584	656	1619	489	411	686	234	779	636	3553	2434	3277	2160	650	1230	1227	942
DVU_0823	97	238	111	97	127	119	228	478	479	188	508	250	584	167	338	188	201	210	122	236	233	520	399	570	375	124	250	280	217
DVU_0824	2	3	2	3	4	2	6	13	22	3	3	21	14	3	15	7	4	4	4	12	11	24	15	24	9	5	14	3	5
DVU_0825	300	803	471	475	593	511	674	2434	2829	1012	2633	1670	2374	440	909	585	549	695	397	506	574	1890	1315	2315	1300	397	680	664	547
DVU_0826	96	262	140	101	105	102	202	477	560	256	567	485	577	162	294	185	140	207	162	177	211	501	415	492	451	97	205	251	201
DVU_0827	118	347	212	156	180	149	431	754	838	391	792	732	980	210	474	310	284	331	273	420	439	700	635	793	643	202	410	467	386
DVU_0828	75	182	89	88	121	93	167	281	377	142	335	213	401	128	204	157	125	151	68	168	156	347	238	404	274	76	165	175	143
DVU_0829	178	511	255	228	250	216	467	970	1149	447	1133	859	1315	309	698	351	364	435	270	431	429	1053	794	1227	784	276	486	514	386
DVU_0830	19	53	18	21	18	24	62	76	105	44	107	65	102	38	88	38	49	47	16	59	46	101	80	117	61	18	55	40	31
DVU_0831	80	220	126	86	110	103	244	451	498	166	421	358	540	138	261	143	155	175	133	212	196	431	362	452	315	127	207	179	151
DVU_0832	98	195	110	86	102	94	200	510	561	171	480	484	722	116	286	122	138	176	55	203	183	535	401	437	307	117	221	217	147
DVU_0833	11	38	14	14	18	9	30	73	115	50	98	90	147	27	52	25	16	17	14	32	28	91	83	118	69	24	38	35	33
DVU_0834	30	82	44	38	39	18	71	320	404	159	349	301	444	53	135	72	60	87	50	77	105	393	309	531	255	85	192	156	160
DVU_0835	441	1055	567	521	691	645	1284	5307	5950	1994	5015	2981	6579	865	1817	947	930	1193	432	1170	1253	6783	5425	6805	3723	1581	2879	2400	2035
DVU_0836	414	1071	632	575	564	593	1262	6855	6958	2406	6554	4905	9717	822	2055	1012	968	1101	448	1394	1227	8778	7323	7077	4310	1833	3554	2494	2166
DVU_0837	114	377	151	118	197	139	271	619	767	360	1003	542	1014	230	447	276	186	291	234	209	196	936	578	1083	717	231	478	422	359
DVU_0838	592	1627	577	597	966	769	973	3017	3364	1867	4450	2252	4836	1093	2286	1406	1018	1589	367	1180	1159	5007	3289	7632	3716	942	1545	1575	1251
DVU_0839	428	1434	498	528	941	699	873	2287	2792	1253	3720	1086	2640	894	1841	1173	873	1518	505	879	934	3841	2689	5367	2713	696	1458	1385	1197
DVU_0840	243	793	436	352	428	355	890	2934	3112	1085	3033	2507	3997	523	1043	617	561	704	253	696	727	3604	2787	3205	1974	835	1584	1181	955
DVU_0841	129	354	145	129	195	182	322	403	520	272	596	295	965	267	536	295	270	410	165	401	452	687	542	822	725	207	464	450	383
DVU_0842	28	79	32	29	37	28	62	173	220	118	205	87	256	39	101	60	47	71	42	60	74	243	180	240	179	48	115	91	89
DVU_0843	152	360	178	143	142	143	231	846	940	515	1090	455	1187	212	430	270	241	272	218	257	328	875	752	923	804	254	508	415	351
DVU_0844	3	8	11	1	4	4	4	6	12	8	3	26	21	4	12	7	3	7	3	9	7	18	11	21	9	1	3	7	8
DVU_0845	1	2	1	1	1	1	2	4	3	5	8	5	7	1	2	5	2	2	1	2	0	4	5	8	5	0	4	1	1
DVU_0846	5333	14309	7059	5808	11313	9153	13329	14717	16512	5303	18068	11893	30231	9416	18111	10818	8149	13576	9643	10510	11632	22109	14644	12470	9403	5584	10102	9613	7929
DVU_0847	15283	42954	21209	18677	36415	30053	53803	43476	50805	18063	58517	41153	98480	28814	54371	36405	28172	46834	34994	41182	46295	55954	37849	35955	32589	18751	35254	32862	26435
DVU_0848	1162	3155	1536	1454	2271	1841	2952	2942	3218	1057	3546	3193	5632	1946	3775	2677	2202	3064	1841	2478	2570	4294	2666	2836	2374	1103	2226	1964	1550
DVU_0849	1700	4798	2503	2204	2979	2594	5109	4962	6193	1842	6400	6974	11135	3063	6019	3963	3156	3819	3752	3759	4064	6385	4570	4028	3788	2242	4275	3957	3102
DVU_0850	1466	3746	1759	1411	2229	2001	4629	4839	5812	1406	5153	5375	9260	2595	5450	2759	2647	3034	3903	3503	3633	6065	5096	3283	2864	1787	3744	3243	2465
DVU_0851	1099	2681	1250	1029	1564	1388	3611	3569	4237	1005	3333	3702	6913	1913	4093	2056	2020	2146	982	2652	2571	3946	3769	2106	1790	1293	2556	2260	1831
DVU_0852	111	264	125	98	133	115	260	468	533	203	552	444	934	199	423	277	239	301	111	310	314	574	492	646	397	170	325	329	271
DVU_0853	169	480	156	152	203	176	347	443	525	197	551	610	552	272	518	282	231	342	191	324	315	548	387	767	400	134	216	251	187
DVU_0854	173	394	228	182	348	264	452	564	770	283	842	354	773	213	474	337	274	377	303	266	276	509	385	670	401	153	292	322	274
DVU_0855	295	857	402	336	459	384	720	986	1301	457	1231	777	1252	392	741	523	451	536	384	471	474	786	611	902	617	255	450	453	322
DVU_0856	264	805	402	353	452	348	555	1111	1252	458	1279	768	1276	346	684	445	398	415	295	418	435	763	510	948	566	200	401	391	324
DVU_0857	677	1869	819	700	949	836	1405	2519	3002	805	2472	1241	2367	868	1690	988	881	1011	661	938	925	1751	1332	2336	1163	418	844	831	647
DVU_0858	26	81	36	21	39	33	101	128	136	50	133	117	159	136	251	137	138	156	101	140	162	453	418	449	281	89	191	200	166
DVU_0859	395	1112	538	415	492	436	1087	1312	1652	525	1508	961	1589	593	1152	679	643	719	436	728	825	1463	1265	1910	1007	336	660	745	601
DVU_0860	1	8	1	1	2	2	4	12	11	4	9	17	9	4	14	5	5	8	0	3	4	12	8	13	7	0	4	2	2
DVU_0861	20	45	21	17	30	29	67	121	145	38	116	91	78	113	231	106	109	135	138	154	147	278	251	278	207	71	131	115	103
DVU_0862	14	51	25	24	21	21	32	95	118	47	97	97	95	126	228	127	106	131	121	121	147	318	224	355	270	42	143	160	136
DVU_0863	31	134	59	70	72	62	109	309	363	155	363	264	326	522	1116	503	390	641	343	479	513	1529	1075	1580	1091	293	561	547	460
DVU_0864	51	137	97	66	94	65	195	474	514	127	379	313	428	108	208	121	116	126	93	154	143	362	347	319	241	75	186	182	184
DVU_0865	138	345	184	162	201	182	433	1073	1307	327	959	560	939	217	474	222	265	202	158	336	321	906	721	628	483	187	373	349	291
DVU_0866	97	260	145	122	149	141	331	631	760	306	715	402	791	168	327	217	190	174	181	217	261	617	562	622	526	150	343	326	235
DVU_0867	70	215	130	128	129	100	380	581	687	291	590	351	738	136	302	205	194	197	137	253	268	603	554	582	555	159	340	347	291
DVU_0868	52	121	80	65	83	68	144	292	409	118	345	147	362	108	191	90	66	108	64	114	118	364	283	307	252	72	153	134	145
DVU_0869	39	179	62	77	75	81	149	398	442	202	484	293	565	85	159	115	86	132	95	127	136	428	339	395	303	97	214	203	167
DVU_0870	210	654	303	252	336	281	477	1090	1300	423	1220	618	1194	296	554	352	328	445	264	352	386	1274	947	1539	704	239	418	405	293
DVU_0871	332	872	434	405	509	406	1134	1459	1676	474	1428	696	1604	516	1015	610	592	808	359	822	843	1828	1493	1906	947	286	551	604	512
DVU_0872	40	97	60	58	57	65	135	467	504	184	455	505	542	85	172	124	104	111	37	125	124	699	517	455	360	138	246	195	145
DVU_0873	224	643	248	242	360	310	551	2932	3456	1148	3186	2383	3704	411	792	412	429	540	299	514	549	3596	2710	3057	2166	802	1650	1369	1159
DVU_0874	309	823	366	324	420	382	726	3775	4212	1541	3874	3095	5058	502	1045	581	543	687	535	692	720	4797	3489	3274	2614	1039	2056	1542	1358
DVU_0875	154	538	211	167	229	208	312	417	478	172	520	229	530	276	463	218	213	285	151	227	258	452	314	545	281	89	181	205	197
DVU_0876	410	1182	629	503	645	547	1472	2092	2216	758	2173	924	2850	808	1761	953	995	1119	833	1413	1410	2469	2161	2347	1684	667	1394	1376	1227
DVU_0877	1	2	11	1	2	2	5	6	8	1	12	18	6	1	1	2	1	5	5	1	5	3	2	9	6	2	1	2	1
DVU_0878	64	175	73	77	101	115	183	192	227	69	181	155	193	73	152	106	65	109	55	111	99	255	207	343	116	32	69	58	66
DVU_0879	24	78	35	25	47	44	76	233	311	98	224	173	364	38	80	47	35	64	53	59	45	292	242	375	138	54	83	68	58
DVU_0880	210	521	280	240	287	272	677	1845	1918	562	1630	1347	2403	250	496	427	302	464	170	437	400	2100	1916	2156	954	467	688	506	487
DVU_0881	745	1931	982	758	1102	1033	2132	1659	1883	780	1896	1366	3339	1124	2464	1341	1207	1600	722	1775	1781	1922	1618	2732	1588	617	1276	1301	1079
DVU_0882	96	299	121	93	126	121	286	299	375	105	331	204	358	158	369	201	220	208	61	264	258	389	327	444	219	91	187	182	152
DVU_0883	198	500	229	187	320	257	426	482	637	190	617	204	645	260	525	437	344	482	132	334	302	579	432	793	384	163	315	282	269
DVU_0884	125	344	129	115	181	164	313	356	478	113	436	193	482	181	401	267	215	253	121	249	266	447	325	580	298	113	215	236	202
DVU_0885	27	80	28	26	42	29	65	199	246	112	259	174	308	61	118	63	45	65	63	63	71	270	228	188	207	81	124	114	106
DVU_0886	19	54	21	14	23	21	25	147	171	56	171	76	231	17	57	39	25	32	22	58	30	176	126	179	138	41	99	83	74
DVU_0887	80	218	88	79	69	78	220	388	468	145	346	321	413	152	308	171	189	147	111	177	212	381	341	499	258	96	202	205	161
DVU_0888	79	208	116	93	116	98	252	306	391	98	317	228	311	145	277	185	205	167	104	215	199	287	302	391	197	77	180	163	145
DVU_0889	13	44	30	25	22	24	65	100	120	66	112	132	130	34	63	27	44	37	51	51	42	108	95	167	87	25	53	36	51
DVU_0890	199	565	369	292	320	314	1089	1670	2111	664	1620	2377	2292	378	746	543	510	493	405	799	830	1645	1550	2006	1168	417	927	974	751
DVU_0891	231	570	297	278	344	309	566	1429	1622	585	1685	2233	1937	322	637	387	396	462	352	443	525	1416	1159	1848	1047	370	753	666	578
DVU_0892	32	79	40	34	23	41	96	164	194	57	158	131	222	44	95	61	66	67	15	108	80	201	173	271	138	39	93	88	70
DVU_0893	112	330	148	113	138	115	262	398	539	187	506	301	563	173	352	218	182	180	102	217	238	428	354	599	324	107	281	263	198
DVU_0894	174	536	254	213	201	202	585	812	1027	294	802	633	1012	286	620	338	382	365	267	484	505	888	762	1116	621	219	454	492	393
DVU_0895	167	423	246	211	230	186	390	881	1017	413	1034	753	1327	298	580	365	354	357	181	426	398	964	724	1051	709	268	543	462	422
DVU_0896	126	321	155	135	146	153	403	648	818	264	671	483	861	244	473	264	288	270	173	370	357	655	537	642	533	180	438	395	369
DVU_0897	82	235	143	108	105	107	352	602	730	240	546	461	715	161	359	239	216	229	140	333	315	623	627	558	476	132	335	352	297
DVU_0898	151	393	196	151	152	162	335	670	900	242	737	726	920	201	456	330	289	244	116	363	353	691	611	717	542	165	330	408	325
DVU_0899	36	82	44	33	36	30	66	181	180	82	181	150	214	51	115	83	55	69	67	79	77	208	140	154	130	51	82	63	54
DVU_0900	76	147	103	75	89	74	173	406	472	171	428	365	528	101	208	133	142	113	120	171	168	388	331	377	297	100	174	201	152
DVU_0901	149	320	192	149	124	151	372	765	911	239	676	700	942	234	482	239	289	298	111	372	390	720	594	692	478	184	350	364	310
DVU_0902	197	588	307	285	303	236	499	1078	1251	419	1084	935	1355	346	793	475	455	439	218	531	477	1049	808	1143	842	291	549	520	466
DVU_0903	78	283	175	121	144	117	330	557	632	196	546	471	632	181	378	242	256	199	130	295	316	551	517	497	368	141	267	260	205
DVU_0904	244	634	251	241	259	212	578	1412	1625	463	1151	1260	1365	391	795	443	463	407	256	507	525	1354	1141	1027	772	272	579	543	448
DVU_0905	24	68	20	21	34	33	54	105	131	42	120	120	112	47	85	41	58	64	41	80	49	141	100	123	91	29	55	58	39
DVU_0906	24	63	20	17	32	26	60	134	157	48	147	123	126	40	95	50	55	32	62	60	50	167	106	165	121	32	62	57	46
DVU_0907	136	390	185	173	181	175	427	1068	1307	402	916	1217	990	281	597	350	332	306	295	410	488	1154	985	1703	724	209	431	463	374
DVU_0908	142	414	194	170	175	172	430	786	905	276	776	576	870	308	742	419	400	400	264	463	486	1006	921	1068	587	174	412	451	370
DVU_0909	48	173	61	42	67	46	138	255	299	133	459	150	433	177	352	211	180	214	115	184	176	596	484	751	417	150	275	315	260
DVU_0910	604	1458	589	487	643	578	1777	1751	1856	574	1682	1282	2366	1173	2796	1081	1141	1267	611	1798	1787	2508	2289	2423	1445	586	1296	1223	1025
DVU_0911	30	75	29	33	58	25	75	171	172	78	174	185	239	48	131	84	80	86	51	100	70	235	194	208	181	63	147	98	94
DVU_0912	25	82	30	30	43	29	54	144	139	71	157	127	195	77	158	71	52	63	39	50	82	216	165	169	148	40	86	87	70
DVU_0913	51	116	43	61	58	52	92	153	196	62	174	147	235	104	183	127	95	115	64	126	108	381	261	255	203	62	116	119	81
DVU_0914	62	171	72	59	59	70	135	222	259	67	188	210	207	79	163	105	114	89	75	121	117	253	205	210	121	42	75	77	50
DVU_0915	165	464	270	253	303	286	559	613	729	361	911	581	974	302	688	538	376	534	292	524	450	782	567	1010	572	198	353	367	277
DVU_0916	493	1395	673	678	1133	877	1376	1847	2123	921	2567	1412	3071	839	1836	1168	1028	1540	641	1271	1224	2483	1731	3100	1878	581	1061	1000	906
DVU_0917	1134	2948	1313	1028	1803	1619	3723	3820	4895	1475	4445	2408	7625	1869	3890	2459	2328	2947	2487	3472	3536	4625	4050	2816	3497	1905	3863	3604	3077
DVU_0918	613	1609	673	597	901	843	1290	2195	2663	707	2024	1481	3678	901	1721	923	968	1226	890	1129	1026	2956	2112	1373	1214	714	1401	1109	880
DVU_0919	281	795	348	297	405	421	651	1057	1194	265	883	584	1620	444	946	514	515	608	477	517	499	1429	1092	506	448	311	575	519	380
DVU_0920	385	1049	449	361	526	498	1057	1393	1456	380	921	961	2331	649	1336	608	623	823	215	926	724	2027	1582	756	684	336	639	626	483
DVU_0921	10	20	13	4	11	9	39	46	72	22	40	43	68	17	47	29	20	18	8	33	35	43	37	55	30	19	33	24	25
DVU_0922	23	77	30	20	52	33	52	93	90	37	98	75	138	57	128	46	46	73	29	45	45	169	121	162	109	21	48	47	46
DVU_0923	43	155	63	60	77	69	104	298	329	161	498	157	408	73	185	136	115	161	48	154	125	490	408	1134	521	125	209	262	193
DVU_0924	77	222	107	83	115	124	202	480	524	175	444	370	553	162	318	187	161	187	129	173	194	558	398	553	362	139	246	242	190
DVU_0925	170	473	211	204	289	208	346	706	801	423	1055	449	1160	257	610	502	403	629	245	423	407	1105	745	1421	949	267	486	426	340
DVU_0926	8	21	5	12	11	10	13	21	32	13	42	22	69	9	27	11	16	25	1	16	12	38	27	61	43	10	17	16	15
DVU_0927	122	304	122	138	162	159	227	1712	1938	783	2009	1056	2578	233	452	185	204	269	91	202	212	2207	1597	1935	1261	513	1058	721	582
DVU_0928	170	523	237	186	284	300	435	2547	2903	1217	2995	1500	3537	336	756	383	319	542	217	445	401	3351	2371	3389	2076	905	1787	1347	1147
DVU_0929	143	413	169	141	163	166	397	932	1114	378	985	815	1174	236	425	236	236	278	169	330	333	1120	811	1006	638	256	559	460	390
DVU_0930	109	264	126	102	105	114	293	639	800	222	670	521	750	174	339	163	187	161	163	261	228	811	647	576	380	171	371	317	226
DVU_0931	62	187	98	73	85	86	200	405	451	162	416	292	467	104	251	151	139	123	89	188	184	563	416	487	339	99	206	198	192
DVU_0932	50	186	87	75	99	96	174	354	390	131	376	227	373	142	221	156	142	173	74	154	155	386	303	390	223	98	181	172	155
DVU_0933	42	155	76	47	81	80	119	232	282	90	300	169	288	100	182	143	120	134	64	125	104	230	161	268	157	61	97	132	107
DVU_0934	4	23	6	10	18	14	18	14	19	12	34	21	30	6	25	23	10	14	2	13	15	31	15	18	17	7	13	13	11
DVU_0935	746	1890	892	727	1043	1005	2187	2960	3235	1300	3590	2287	4807	1276	2870	1682	1664	1858	874	2055	2069	3520	2986	3798	2477	908	1873	2073	1647
DVU_0936	128	343	199	157	216	205	372	718	845	323	822	407	1140	234	585	269	249	321	170	354	306	1242	955	1212	616	234	512	419	372
DVU_0937	115	303	91	88	184	101	217	339	508	157	504	220	561	195	381	197	170	237	138	171	178	756	487	576	410	166	295	274	220
DVU_0938	495	1247	468	432	539	553	1445	1274	1485	436	1461	577	1576	681	1572	946	884	1027	266	1090	1131	1468	1199	1786	1057	432	740	795	688
DVU_0939	290	809	371	293	394	331	705	892	989	376	1087	580	1266	453	1035	641	539	694	337	596	625	1113	983	1429	813	296	613	554	420
DVU_0940	151	406	179	137	181	190	437	398	431	143	382	332	585	224	455	270	237	266	97	305	319	441	389	404	267	105	246	226	184
DVU_0941	690	1847	977	772	927	783	2145	4094	4977	1451	4374	2644	5436	1160	2376	1528	1590	1567	945	1841	1948	4272	3880	4718	2697	1118	2158	2087	1565
DVU_0942	332	909	428	321	507	457	990	1478	1901	595	1733	805	2210	553	1310	694	697	856	372	884	904	1822	1603	2436	1237	459	797	794	707
DVU_0943	931	2347	1004	967	990	1146	2904	3059	4073	678	2456	1190	2246	674	1329	696	738	731	617	721	728	2009	1569	1912	832	317	666	797	567
DVU_0944	65	173	58	49	69	59	167	291	372	94	184	124	230	79	152	66	65	65	18	77	77	226	171	177	102	35	68	73	53
DVU_0945	320	848	435	438	422	447	1068	1545	1758	540	1447	1162	1688	386	859	451	521	491	281	524	510	1224	1090	1415	813	254	516	520	400
DVU_0946	132	384	207	162	175	179	360	542	711	182	647	326	545	162	382	242	218	214	124	229	210	488	435	550	272	121	204	224	178
DVU_0947	8	25	22	17	21	16	33	94	124	36	111	78	120	31	44	32	23	39	13	20	29	132	110	228	145	45	83	76	63
DVU_0948	200	385	555	583	694	715	1770	1211	1459	485	1021	994	2166	443	859	681	552	755	407	1054	996	1133	1193	848	1214	439	845	807	725
DVU_0949	86	142	183	164	190	197	309	509	569	140	372	331	634	134	173	140	111	153	35	158	155	482	338	609	352	123	253	221	215
DVU_0950	1	3	2	2	1	1	4	6	6	0	4	4	10	0	1	3	0	3	0	4	1	6	3	5	1	1	2	2	1
DVU_0951	97	262	166	153	180	161	410	1065	1299	332	997	541	1242	204	398	251	263	239	178	311	366	964	824	1072	621	300	569	543	409
DVU_0952	43	110	79	72	99	84	197	415	517	152	457	287	616	76	143	122	128	129	57	198	151	337	286	451	265	113	221	209	147
DVU_0953	197	484	384	302	369	357	736	1548	1835	584	1716	856	2624	304	665	485	491	555	344	585	606	1505	1128	1396	1045	514	1047	938	771
DVU_0954	296	954	510	493	663	603	886	1761	1812	913	2310	1195	3157	526	1085	804	693	1001	476	895	888	1928	1440	2419	1625	509	894	940	739
DVU_0955	84	226	128	98	94	113	234	283	351	141	413	281	441	135	259	157	156	209	105	192	205	340	263	407	252	93	223	270	207
DVU_0956	123	327	184	195	234	197	289	1605	1779	842	2393	1099	2329	238	405	250	190	443	153	277	274	2083	1392	2974	1381	564	950	836	639
DVU_0957	47	141	58	84	112	84	77	476	654	333	1044	347	759	102	176	126	94	138	115	70	73	656	441	1120	506	189	347	241	175
DVU_0958	167	457	276	231	298	268	506	2037	2578	1024	2952	1354	3128	374	611	396	372	533	368	478	494	2581	1859	3301	1728	706	1345	1197	921
DVU_0959	209	560	290	332	455	371	810	1959	2585	1190	3062	1704	3260	519	988	635	634	759	647	724	772	2994	2076	3113	2086	723	1430	1213	936
DVU_0960	20	92	34	26	42	27	66	89	125	38	103	52	120	52	115	71	50	82	42	57	54	93	92	207	104	29	41	50	54
DVU_0961	647	1778	585	481	623	517	1148	1453	1774	623	1617	1166	2093	1035	2104	1078	913	1051	687	1262	1275	2143	1648	2305	1404	482	942	1034	816
DVU_0962	0	1	1	0	0	1	1	1	3	0	2	3	2	1	1	0	0	0	0	0	0	3	2	8	0	0	0	1	0
DVU_0963	95	244	132	141	236	178	241	413	436	220	599	251	637	168	314	247	172	305	113	222	249	513	392	818	457	111	174	199	184
DVU_0964	950	2386	1002	882	953	957	2266	2936	3371	1118	3044	1943	4050	1368	2894	1431	1459	1335	980	1817	1841	2807	2471	3236	1799	648	1394	1517	1228
DVU_0965	52	150	67	61	107	64	123	465	519	235	631	405	712	111	207	129	98	141	61	89	101	674	411	836	434	128	254	203	142
DVU_0966	507	1368	569	520	867	724	1171	2764	3192	1371	4021	2758	5366	792	1620	1000	909	1420	916	1088	1248	4088	2793	4607	3178	1189	2257	2359	1807
DVU_0967	93	250	130	98	121	130	325	875	1134	324	872	840	1222	163	346	189	232	231	151	275	269	1055	893	907	551	260	553	431	345
DVU_0968	68	178	99	73	96	84	193	612	699	215	577	622	783	136	257	125	144	115	60	153	159	615	493	612	431	138	283	304	247
DVU_0969	60	156	90	81	86	68	284	387	520	123	375	294	413	122	281	195	176	138	85	231	233	409	421	408	273	100	244	192	176
DVU_0970	42	113	53	45	42	42	146	226	258	77	225	213	271	86	144	93	87	92	20	151	135	229	211	256	140	51	119	117	101
DVU_0971	65	162	89	68	90	80	223	397	483	118	415	370	457	138	274	142	155	141	79	199	212	473	392	469	272	87	166	228	164
DVU_0972	76	189	94	72	98	60	162	378	487	157	400	363	476	122	255	179	161	116	74	180	166	406	387	456	300	95	176	180	127
DVU_0973	56	143	65	36	76	64	134	332	334	79	291	236	317	93	169	118	130	118	73	118	153	325	288	305	162	63	148	148	135
DVU_0974	39	142	76	64	80	66	132	168	191	81	207	206	258	84	165	117	100	91	63	110	112	224	179	340	180	47	68	87	51
DVU_0975	127	349	146	133	151	163	277	485	692	226	629	332	577	186	421	306	216	281	156	243	283	675	479	1055	357	117	220	258	188
DVU_0976	1	5	1	2	4	3	4	8	9	7	7	8	8	237	398	149	135	138	113	207	247	422	396	436	308	106	192	222	181
DVU_0977	1	1	1	0	0	1	3	3	6	1	0	4	4	1	1	0	1	0	0	0	2	2	4	4	2	0	1	1	0
DVU_0978	40	120	30	26	25	21	57	164	143	47	120	93	196	76	182	67	72	83	20	81	87	204	197	238	140	55	124	117	98
DVU_0979	387	1038	380	334	487	474	1029	1321	1519	480	1381	1046	2034	721	1496	910	897	935	443	1175	1242	1492	1327	1679	842	398	746	835	814
DVU_0980	95	210	147	111	121	132	372	454	504	166	490	462	707	162	379	268	271	287	187	410	447	436	407	526	288	137	305	292	222
DVU_0981	231	600	357	292	279	284	943	1150	1487	553	1243	1340	1880	481	1091	686	751	630	433	1126	1119	1154	1153	1367	894	355	751	846	736
DVU_0982	56	191	81	66	101	57	120	150	190	104	208	231	244	84	171	92	85	97	83	105	99	179	131	281	168	52	62	97	69
DVU_0983	73	222	100	79	90	92	235	218	261	92	213	157	247	96	216	163	124	139	148	172	152	188	165	287	164	55	102	120	79
DVU_0984	91	315	151	121	143	138	278	665	721	230	643	545	794	167	361	196	194	207	92	230	224	567	402	565	411	131	298	262	223
DVU_0985	2	11	4	1	5	3	10	22	25	8	18	35	18	1	9	12	7	3	4	5	10	19	13	35	13	4	11	2	3
DVU_0986	6	32	15	11	18	18	26	25	46	16	51	33	50	10	31	22	12	28	13	19	24	51	32	62	45	17	15	19	22
DVU_0987	593	1560	568	480	806	656	1533	1562	1674	557	1602	1014	2473	956	1927	966	958	1292	187	1269	1357	1621	1321	1762	1132	489	856	999	853
DVU_0988	76	229	104	84	173	118	156	302	338	169	461	196	500	146	265	141	103	204	117	117	138	368	260	616	293	95	163	176	164
DVU_0989	19	35	18	11	18	21	20	64	90	31	99	22	70	24	42	18	21	35	11	22	18	85	85	98	40	23	38	34	41
DVU_0990	83	242	76	63	86	76	152	558	678	210	511	479	682	141	245	143	158	134	94	150	173	522	449	536	397	134	285	243	194
DVU_0991	62	163	93	83	89	83	226	347	439	122	419	272	479	121	272	139	160	161	75	190	210	364	316	371	285	106	227	161	170
DVU_0992	218	559	290	262	312	253	625	867	1038	414	1103	693	1180	353	729	429	433	439	215	488	506	947	653	1017	710	268	490	529	381
DVU_0993	122	267	125	110	121	137	331	491	580	200	516	385	638	175	359	199	258	234	104	259	264	549	553	565	392	180	294	283	231
DVU_0994	22	84	45	29	38	47	104	155	226	109	137	171	275	48	49	41	61	76	34	106	108	135	130	166	145	41	89	158	143
DVU_0995	605	1630	642	540	691	624	1474	1675	2120	737	1995	957	2308	824	1684	946	920	1008	640	1118	1242	1731	1321	2296	1125	469	931	1032	841
DVU_0996	43	105	48	53	61	58	95	134	141	63	139	238	197	43	137	72	68	84	48	82	78	141	115	161	108	31	90	62	67
DVU_0997	72	220	94	116	121	95	127	584	717	282	865	260	747	161	312	271	234	220	73	222	197	760	647	1434	831	210	453	540	448
DVU_0998	112	282	158	133	165	190	345	671	801	217	632	590	826	171	362	266	278	270	189	328	343	678	614	590	397	172	338	324	265
DVU_0999	323	877	373	308	340	277	986	1062	1354	340	961	745	1229	562	1183	591	601	545	322	780	741	1423	1315	1577	838	270	598	648	588
DVU_1000	103	262	91	93	124	127	309	445	540	147	424	232	578	111	346	182	182	197	103	258	263	414	355	479	306	99	211	215	194
DVU_1001	44	144	90	67	72	79	177	492	572	167	448	233	523	111	256	161	149	124	54	201	175	533	507	524	273	134	266	234	221
DVU_1002	49	139	74	64	54	61	145	459	526	144	353	239	482	102	196	126	130	123	61	147	150	482	467	483	283	112	217	190	169
DVU_1003	62	196	131	83	83	75	181	462	618	225	483	430	598	149	238	202	196	199	124	209	232	626	552	820	405	123	257	276	246
DVU_1004	64	166	73	48	86	72	188	219	285	69	233	165	319	105	250	86	91	94	53	124	126	242	212	231	162	48	114	132	94
DVU_1005	541	1265	574	515	639	634	1414	2169	2631	751	2097	1338	2518	672	1363	861	874	933	579	1181	1212	2001	1723	2571	1378	502	979	1154	831
DVU_1006	55	151	53	54	82	72	103	142	192	65	187	108	200	99	160	93	82	119	47	101	106	176	166	279	151	45	66	94	78
DVU_1007	49	136	49	36	52	50	86	188	201	45	146	171	198	64	135	82	84	67	29	71	81	187	129	198	80	33	69	56	68
DVU_1008	93	274	114	95	117	102	238	641	820	243	596	448	742	188	380	187	164	176	79	224	236	687	572	689	396	169	311	263	247
DVU_1009	26	71	40	37	59	32	84	194	242	78	250	425	311	38	75	61	29	69	37	52	41	248	156	347	217	63	138	84	80
DVU_1010	1	1	3	0	3	1	1	14	12	4	12	6	21	2	8	1	1	8	1	5	4	15	8	18	14	2	7	7	2
DVU_1011	1	4	4	0	1	1	2	5	4	0	6	2	8	5	10	3	7	8	2	1	0	8	6	12	5	2	2	2	0
DVU_1012	4839	13680	5384	4468	6855	5953	9022	16885	19811	7894	22510	13483	21397	9848	18960	13042	10220	12916	10266	11115	12460	29231	20681	35224	17899	5157	10055	10420	8869
DVU_1013	1797	5071	1875	1708	2811	2147	3327	5256	5696	2187	6747	2981	6087	3321	6547	3829	2933	4434	2514	3704	4029	8773	5904	12024	5648	1491	2731	3062	2520
DVU_1014	0	2	0	0	0	1	0	1	4	1	6	0	4	1	0	0	0	2	1	1	0	2	1	3	3	3	0	2	0
DVU_1015	20	50	30	28	38	39	92	94	99	44	134	128	288	39	95	89	94	105	46	170	104	163	169	202	149	62	121	95	85
DVU_1016	6	5	4	2	11	6	9	12	18	9	19	18	22	15	22	21	10	18	3	20	15	46	25	38	27	10	17	15	10
DVU_1017	358	826	559	459	522	499	1279	2665	2900	882	2491	2103	3385	666	1484	1030	1174	1075	684	1467	1404	3388	3415	3174	1991	860	1804	1582	1350
DVU_1018	103	304	147	141	207	175	323	690	778	263	781	533	862	237	425	346	342	362	176	381	362	915	704	1066	669	194	387	428	377
DVU_1019	91	326	153	112	189	154	314	662	740	269	750	584	964	218	445	318	298	350	158	387	374	901	686	940	688	201	420	377	383
DVU_1020	462	1207	677	551	684	661	1538	2801	3305	964	2923	1795	3183	994	2090	1281	1330	1400	900	1599	1569	3507	3326	3323	2056	766	1541	1582	1206
DVU_1021	112	309	174	154	165	136	195	660	799	352	923	535	1109	187	419	247	203	274	192	204	242	841	581	1169	654	223	455	380	303
DVU_1022	120	288	121	96	89	99	164	831	770	252	745	529	1008	168	365	201	167	207	118	202	182	841	689	953	503	212	438	324	269
DVU_1023	45	145	56	54	67	60	145	148	166	67	147	110	196	64	162	67	90	109	64	109	130	168	148	192	103	37	92	102	70
DVU_1024	192	514	234	201	245	200	467	520	645	236	641	406	767	292	574	322	276	349	167	358	376	636	501	1068	491	148	295	314	289
DVU_1025	120	374	170	164	244	191	204	1344	1327	772	2018	893	2304	286	560	342	226	408	181	222	216	1661	1033	1428	1410	484	970	779	570
DVU_1026	35	128	33	38	53	64	90	480	570	217	544	330	755	109	197	74	100	111	58	101	95	688	552	333	479	183	426	337	290
DVU_1027	227	583	350	276	311	308	821	1095	1195	375	1098	535	1527	413	847	522	527	590	281	689	700	1254	1140	1382	743	348	642	699	536
DVU_1028	30	68	26	30	40	32	110	226	239	116	226	158	339	37	90	60	50	75	35	86	77	265	173	259	212	82	164	133	114
DVU_1029	43	117	42	46	42	53	101	292	321	125	310	260	528	76	124	58	60	90	43	74	97	345	251	307	205	105	215	148	137
DVU_1030	696	1762	745	618	928	888	2251	1999	2197	664	1754	1037	2720	985	2406	1130	1067	1428	544	1595	1590	2437	2177	2716	1395	704	1249	1243	1121
DVU_1031	5	26	21	21	17	10	57	71	88	16	40	42	117	18	43	19	17	31	29	55	30	72	58	58	47	16	26	15	17
DVU_1032	149	388	235	153	174	191	771	878	930	240	551	330	1018	686	1356	613	824	763	378	1201	1223	1622	2023	1449	933	439	973	889	749
DVU_1033	270	656	262	228	301	288	948	1245	1300	370	1018	694	1562	499	1092	584	677	678	158	970	1004	1406	1411	1614	883	356	707	704	598
DVU_1034	91	301	127	149	153	134	306	378	432	130	418	333	442	201	384	240	233	219	113	238	274	424	382	522	322	112	216	205	176
DVU_1035	76	209	112	99	110	96	279	273	399	103	334	308	387	125	267	177	194	178	130	239	228	362	338	437	235	91	204	212	152
DVU_1036	58	138	81	72	81	54	192	185	205	75	198	246	198	107	190	88	128	103	67	140	169	187	160	213	135	46	127	94	104
DVU_1037	189	512	237	210	210	224	585	683	862	217	666	676	888	337	672	406	456	377	159	494	501	749	664	769	441	207	384	315	290
DVU_1038	211	564	289	233	290	237	606	1491	1649	518	1363	1110	1781	397	832	452	416	432	294	525	532	1596	1417	1429	943	332	671	657	504
DVU_1039	129	384	157	116	130	139	328	734	923	283	841	607	945	224	430	240	224	202	141	274	268	862	768	717	542	196	407	400	310
DVU_1040	149	409	174	144	166	153	352	688	821	351	888	646	1076	270	569	298	239	294	269	309	298	870	729	893	609	192	386	351	320
DVU_1041	83	243	122	107	178	121	213	633	740	283	797	630	1020	171	321	207	185	269	249	192	205	749	508	603	511	187	359	332	266
DVU_1042	147	394	189	165	209	153	354	1183	1154	542	1240	1251	1868	239	445	277	219	302	136	321	334	1516	1019	1512	964	259	494	456	359
DVU_1043	333	903	424	387	446	437	849	2612	3213	1178	3271	2427	3537	669	1154	704	619	696	512	787	713	3263	2295	2902	2159	668	1430	1343	1034
DVU_1044	277	795	410	331	451	387	621	2351	2648	1281	3284	3002	4026	623	1151	765	554	748	466	624	645	2880	1999	3258	2475	805	1569	1415	1061
DVU_1045	262	743	258	221	302	255	346	1280	1330	590	1101	631	1268	358	744	411	359	524	187	292	310	1496	1031	1921	909	203	367	368	294
DVU_1046	5	8	2	2	1	0	0	12	13	2	16	6	10	7	4	6	3	3	7	7	2	17	11	16	4	2	2	3	0
DVU_1047	137	297	152	116	98	106	271	828	952	300	656	401	689	171	400	198	193	185	179	260	272	944	885	651	386	135	261	268	197
DVU_1048	190	434	235	182	175	180	538	1146	1474	323	985	520	901	277	616	334	354	312	228	502	472	1128	1218	840	478	217	467	481	395
DVU_1049	133	299	170	122	159	146	408	957	1176	345	933	463	849	229	422	250	249	241	167	351	356	1043	980	954	503	185	342	334	277
DVU_1050	529	1238	753	526	731	601	1333	3237	4244	1267	4073	1744	3307	833	1667	1169	1005	1111	948	1107	1267	3742	3510	3508	1974	714	1317	1519	1035
DVU_1051	236	636	357	287	433	330	497	1199	1502	678	2217	813	2304	399	811	527	380	705	306	499	477	1793	1328	2102	1345	428	694	659	590
DVU_1052	110	337	164	139	213	194	384	512	513	168	526	331	623	167	384	240	177	288	155	312	269	453	352	497	362	106	203	231	205
DVU_1053	0	2	0	3	5	1	6	9	5	2	8	14	9	1	8	3	2	0	3	6	2	5	7	14	1	0	1	0	1
DVU_1054	16	52	26	15	14	18	48	132	150	49	138	107	223	38	78	44	46	40	22	67	55	142	123	121	79	44	98	79	59
DVU_1055	28	89	47	31	54	30	107	186	257	78	219	138	328	57	131	99	83	73	49	116	96	206	172	165	159	76	158	128	122
DVU_1056	78	163	101	101	126	102	134	186	208	116	228	267	381	136	221	131	110	136	121	126	143	181	172	271	184	51	110	142	94
DVU_1057	26	79	54	40	62	69	98	162	154	63	143	158	220	59	106	78	77	93	55	91	74	145	117	157	115	44	116	93	75
DVU_1058	76	165	94	65	78	72	188	320	371	120	315	338	358	108	217	108	111	124	61	133	150	369	329	350	267	89	208	167	147
DVU_1059	26	67	53	44	49	40	113	300	320	128	291	336	491	45	90	87	82	66	73	107	120	297	218	198	239	80	195	179	158
DVU_1060	25	65	37	41	45	34	120	273	318	105	249	273	358	52	99	70	69	81	51	89	107	251	238	259	192	84	156	117	104
DVU_1061	22	53	44	35	43	45	78	278	337	169	337	364	410	60	106	55	56	50	59	92	80	294	226	259	274	104	168	135	103
DVU_1062	54	162	80	66	67	69	185	707	797	245	615	733	1035	150	260	144	149	168	69	173	228	765	687	518	427	194	461	359	287
DVU_1063	288	775	400	352	423	390	910	1697	1926	700	1699	734	2290	498	1075	545	593	649	369	743	794	1875	1506	1973	1226	451	872	887	736
DVU_1064	427	1100	681	464	628	534	1375	1836	2138	802	2011	1085	3212	667	1422	947	882	932	776	1170	1253	2056	1670	2269	1502	584	1286	1258	947
DVU_1065	725	1996	930	750	966	861	2310	2983	3951	1169	3101	1293	4048	1080	2114	1321	1251	1341	1023	1555	1600	3300	2827	2994	2135	892	1829	1901	1454
DVU_1066	40	96	27	27	32	32	58	270	256	128	286	151	394	100	176	67	59	89	46	91	68	323	250	169	218	109	164	106	115
DVU_1067	170	539	275	225	376	359	677	1030	1262	510	1300	939	2093	298	517	397	360	544	325	526	561	918	821	815	770	431	884	732	648
DVU_1068	13	42	22	19	19	28	69	146	205	98	226	198	389	32	52	43	42	47	30	58	52	136	152	116	121	68	146	108	90
DVU_1069	37	78	44	45	52	43	143	308	460	104	329	246	509	65	130	80	71	59	56	113	118	331	326	189	214	93	165	180	149
DVU_1070	60	156	96	78	97	91	273	654	776	210	598	561	934	116	245	105	132	140	55	208	206	650	647	297	368	165	329	320	238
DVU_1071	114	341	127	135	203	177	277	401	437	225	514	259	694	197	377	205	180	274	138	231	248	548	338	653	440	122	235	264	195
DVU_1072	152	353	151	118	192	163	220	306	313	135	381	201	410	207	365	171	134	221	108	152	195	373	306	668	287	79	157	154	131
DVU_1073	40	97	47	38	40	42	113	206	223	71	187	153	266	301	705	301	347	327	92	433	517	825	776	810	484	201	414	382	336
DVU_1074	246	582	253	225	396	320	426	2496	2257	953	2577	1157	3113	384	1051	488	386	671	105	468	443	3090	2172	4194	2281	591	1014	818	770
DVU_1075	80	218	95	96	97	110	175	785	791	346	855	548	1120	156	298	161	136	222	136	195	194	949	714	618	555	229	444	270	277
DVU_1076	13	55	26	27	27	23	49	213	250	105	258	237	348	35	80	46	37	51	59	41	28	322	216	204	182	67	128	94	92
DVU_1077	464	1206	522	461	576	518	982	4029	4956	1652	4475	2646	4649	823	1829	847	862	983	946	893	958	5465	4217	3715	3273	1007	2047	1796	1415
DVU_1078	240	644	300	250	253	260	519	2000	2650	898	2163	1377	2225	430	811	480	457	501	372	484	523	2919	2406	3116	2017	416	874	929	697
DVU_1079	23	47	46	37	28	32	84	359	416	107	313	229	256	60	112	65	59	53	24	88	71	401	334	318	171	43	110	80	72
DVU_1080	9	22	18	14	16	8	20	79	91	17	80	48	72	15	27	24	33	16	16	18	28	97	75	98	52	13	28	29	25
DVU_1081	29	72	48	34	42	29	81	202	261	100	227	168	212	66	129	77	65	68	43	78	71	217	206	285	166	56	72	89	87
DVU_1082	36	131	76	59	70	81	93	418	487	238	568	309	813	72	168	91	69	116	63	81	94	500	415	431	330	186	312	191	165
DVU_1083	256	778	258	187	270	246	458	519	660	155	432	265	547	357	742	258	239	307	102	295	251	463	362	906	280	118	187	183	162
DVU_1084	179	497	203	160	199	179	277	390	502	121	343	238	426	199	488	193	166	215	139	164	186	335	260	777	209	74	141	125	123
DVU_1085	129	350	186	139	157	132	240	248	372	74	288	153	310	169	383	163	153	170	129	173	151	270	220	561	178	66	139	147	110
DVU_1086	174	439	237	209	198	171	546	872	1039	284	859	515	1065	321	643	372	358	314	186	457	432	856	770	1165	606	243	456	451	390
DVU_1087	199	579	230	170	203	163	524	1021	1299	325	914	561	1018	293	718	349	402	303	201	417	414	1025	967	1130	665	268	489	459	376
DVU_1088	80	195	105	79	77	68	273	431	423	119	302	288	463	145	311	149	186	131	38	237	232	428	414	367	223	92	194	178	150
DVU_1089	144	428	225	232	257	247	421	1564	1829	755	1982	1073	2363	262	570	392	303	410	299	372	426	1582	1146	1778	1428	468	885	881	652
DVU_1090	108	318	127	121	169	155	202	898	989	445	999	564	1211	164	335	190	163	237	135	164	213	916	598	926	734	198	411	388	274
DVU_1091	25	108	50	29	45	52	96	286	389	165	334	165	468	77	127	66	49	87	42	90	102	309	283	288	265	88	180	150	155
DVU_1092	77	178	81	67	78	86	156	587	696	238	706	232	842	109	204	162	123	160	97	150	161	699	548	459	428	189	386	317	252
DVU_1093	380	1101	472	429	562	500	1133	1093	1186	393	1074	603	1315	726	1614	783	778	965	431	935	1006	1082	941	1633	709	241	428	526	425
DVU_1094	235	747	436	372	564	451	966	1389	1574	682	1739	1296	2449	404	862	633	587	715	469	829	883	1213	905	2130	1103	394	746	867	770
DVU_1095	119	298	255	243	259	267	561	803	1057	447	1015	903	1437	190	456	330	299	329	306	428	491	667	588	1166	664	226	493	563	420
DVU_1096	182	492	353	281	399	407	601	1313	1499	436	1220	766	1696	317	620	500	511	592	384	533	624	1146	1094	1424	738	326	631	572	543
DVU_1097	43	121	47	53	51	48	129	182	231	84	190	118	232	86	151	89	78	92	62	107	109	188	166	258	139	47	85	118	94
DVU_1098	25	76	28	34	67	47	102	123	179	49	175	106	217	59	108	104	89	92	51	86	89	247	209	316	117	54	93	91	76
DVU_1099	8	27	20	13	20	24	48	107	105	49	89	92	180	19	54	39	31	49	28	60	43	126	107	262	92	24	60	66	55
DVU_1100	5	24	10	13	16	11	23	68	77	16	50	31	56	18	40	29	24	40	24	22	40	103	99	164	53	18	36	35	26
DVU_1101	2	6	1	1	2	5	5	7	21	5	9	7	11	3	3	12	6	8	2	8	10	14	29	47	15	3	6	5	7
DVU_1102	4	5	3	6	6	4	13	20	25	8	21	27	25	8	22	16	6	13	11	9	27	29	39	91	33	5	8	15	10
DVU_1103	0	0	2	2	2	2	1	9	5	5	5	2	0	4	11	6	2	5	1	4	4	7	16	24	12	3	4	7	5
DVU_1104	0	2	2	5	2	3	4	12	10	2	5	6	7	6	4	5	7	11	2	1	10	17	16	32	17	1	10	4	6
DVU_1105	1	5	4	1	1	2	3	10	9	8	11	14	13	1	6	6	2	7	8	4	14	9	17	41	16	2	5	5	3
DVU_1106	1	5	5	9	3	5	8	19	35	12	24	13	25	9	17	17	24	21	5	18	20	42	46	67	34	11	20	15	14
DVU_1107	6	21	13	5	19	17	17	62	64	29	43	38	33	17	52	36	31	29	25	38	47	201	174	192	72	16	30	36	21
DVU_1108	6	10	14	5	12	9	12	45	45	20	40	46	52	10	28	31	28	31	34	23	30	159	122	144	94	17	24	28	20
DVU_1109	346	1079	282	332	575	391	555	777	810	443	1322	559	1600	319	856	451	369	610	191	539	360	1216	846	2141	1379	302	553	538	463
DVU_1110	5	13	5	4	12	8	4	10	12	8	14	18	21	8	17	15	7	13	6	7	11	26	24	33	19	9	9	10	10
DVU_1111	6	7	7	5	6	8	13	22	23	21	33	25	40	22	21	30	20	29	35	36	40	75	65	59	42	10	37	30	25
DVU_1112	0	0	1	2	3	1	2	0	6	3	1	3	5	2	2	7	2	7	3	6	7	18	10	15	10	1	5	8	11
DVU_1113	1	2	1	1	2	3	3	4	4	2	3	3	4	3	7	7	5	7	9	6	7	12	14	20	8	1	4	8	3
DVU_1114	1	1	1	1	1	2	1	8	5	1	5	4	7	3	5	5	4	4	4	3	7	20	14	16	16	3	5	2	2
DVU_1115	2	3	0	3	6	2	4	15	8	4	10	9	15	3	7	12	9	9	6	10	14	35	37	29	22	7	9	13	5
DVU_1116	2	7	17	14	20	16	22	50	51	13	51	31	42	16	39	41	51	51	35	45	69	130	129	130	89	27	50	41	42
DVU_1117	0	2	3	0	0	1	7	4	5	0	3	3	11	4	12	9	6	10	10	15	11	21	29	25	20	6	14	10	8
DVU_1118	3	12	13	21	15	18	33	35	48	18	38	20	56	17	52	53	42	61	26	76	89	136	167	120	79	21	85	55	50
DVU_1119	3	2	2	3	4	7	3	5	9	2	12	8	11	7	11	9	4	9	5	24	8	31	32	34	28	5	6	5	12
DVU_1120	2	5	14	0	8	3	15	32	33	14	16	14	22	12	22	16	18	22	13	22	20	58	58	58	31	15	31	25	12
DVU_1121	55	114	59	47	104	81	89	346	400	236	636	162	760	270	628	341	283	587	219	371	358	992	663	1475	1163	445	808	674	616
DVU_1122	9	39	21	13	15	10	32	32	45	18	40	42	40	23	43	28	29	30	16	50	28	68	71	74	53	8	29	29	21
DVU_1123	1	1	1	3	1	2	5	5	6	3	6	8	7	2	8	1	4	6	4	8	9	9	17	12	7	2	7	13	6
DVU_1124	0	0	1	0	1	0	2	0	3	1	1	2	6	5	1	1	1	1	0	1	0	3	3	3	2	1	4	3	3
DVU_1125	1	1	2	2	4	2	3	8	6	2	5	5	11	3	10	9	2	2	3	2	3	16	16	14	10	3	7	4	2
DVU_1126	0	0	0	0	0	1	0	2	1	0	4	3	5	0	1	1	0	2	4	0	2	1	2	4	1	1	0	1	2
DVU_1127	1	1	1	1	1	2	1	5	9	7	7	5	5	2	4	5	6	8	5	6	5	17	12	7	9	3	3	6	6
DVU_1128	0	2	1	1	3	1	7	7	12	2	4	2	7	4	8	5	9	14	15	8	10	20	24	21	17	5	11	7	13
DVU_1129	0	3	1	3	3	1	4	4	6	0	4	2	7	2	5	7	6	9	7	2	10	16	15	22	8	7	10	6	3
DVU_1130	4	8	4	2	8	7	8	23	19	7	18	6	12	9	16	18	8	19	5	16	14	44	25	46	29	7	21	21	14
DVU_1131	1	0	2	1	1	2	4	6	4	3	6	6	5	1	5	4	4	2	4	2	2	13	7	8	7	2	3	7	4
DVU_1132	0	2	1	2	3	0	3	11	16	2	20	18	6	4	7	5	6	4	4	12	4	23	17	26	13	9	15	11	12
DVU_1133	2	1	4	4	2	0	6	7	16	5	27	21	17	4	8	17	4	7	4	8	8	23	13	22	16	10	13	8	14
DVU_1134	2	10	5	7	8	3	20	26	29	11	24	29	33	8	15	13	12	16	11	26	24	50	78	47	41	13	39	33	24
DVU_1135	0	3	2	2	4	2	1	15	15	6	14	11	24	7	11	10	6	11	1	9	6	24	13	21	25	3	19	11	12
DVU_1136	4	13	11	7	6	8	8	30	33	12	38	32	63	9	29	18	20	33	13	20	24	63	61	63	46	11	36	41	34
DVU_1137	0	0	0	0	0	2	1	4	1	1	1	0	4	0	1	2	0	3	1	1	1	2	8	14	7	0	7	6	2
DVU_1138	4	6	8	5	6	4	9	13	27	8	22	15	30	10	6	4	11	17	8	15	11	31	32	38	26	10	28	29	23
DVU_1139	3	6	6	4	10	6	19	40	46	18	34	53	52	9	22	20	16	27	10	29	26	82	83	95	58	30	58	61	45
DVU_1140	12	31	25	34	39	47	102	126	106	45	118	80	126	48	95	95	82	92	64	140	156	228	278	267	212	72	145	149	112
DVU_1141	2	11	12	8	10	15	21	33	31	7	41	22	34	10	13	17	28	32	28	28	43	63	63	60	63	21	53	35	31
DVU_1142	2	1	4	6	5	5	10	22	11	7	12	7	16	6	8	1	8	7	6	10	19	24	34	29	29	8	16	15	14
DVU_1143	6	17	23	30	19	37	62	54	61	29	90	62	98	13	29	41	39	43	31	63	62	132	139	175	118	19	87	62	62
DVU_1144	284	697	364	353	611	515	740	1226	1370	591	1650	516	1892	371	903	714	578	923	209	802	682	1668	1232	2135	1109	329	580	649	449
DVU_1145	4	27	6	15	26	13	16	29	32	14	51	23	59	11	22	27	13	26	3	18	19	38	28	42	21	13	11	14	6
DVU_1147	28	84	18	19	45	36	40	135	137	95	227	175	419	33	91	59	41	92	19	60	41	245	177	287	239	96	132	107	89
DVU_1148	28	97	38	32	69	63	60	175	161	103	279	147	402	42	112	65	50	146	21	74	54	389	309	613	503	108	201	161	129
DVU_1150	2	11	6	4	6	7	8	22	25	10	37	22	28	4	7	18	10	14	2	6	3	42	38	54	43	12	12	9	6
DVU_1151	2	11	3	7	4	8	7	14	25	8	26	22	27	2	13	10	4	14	1	6	8	34	36	65	26	8	12	11	10
DVU_1152	28	46	31	15	47	28	67	101	109	32	96	66	119	44	105	66	52	77	32	62	43	184	139	196	120	21	74	63	57
DVU_1153	2	13	8	5	7	10	15	6	9	3	16	22	23	2	12	17	8	18	7	10	9	31	23	49	31	5	18	11	12
DVU_1154	4	16	12	14	14	11	9	8	18	9	21	39	36	10	23	25	21	41	8	22	26	49	34	87	63	15	22	29	28
DVU_1155	2	2	1	1	1	5	2	2	5	6	4	3	10	2	2	2	1	5	1	1	1	7	3	17	4	2	2	3	6
DVU_1156	32	76	34	29	58	34	71	44	62	34	66	73	99	33	46	28	26	55	12	35	32	59	33	61	36	12	21	19	22
DVU_1157	80	241	119	78	139	121	216	160	173	65	214	127	246	33	77	70	43	69	31	56	65	122	94	118	81	24	54	42	45
DVU_1158	3	10	7	7	3	4	16	25	22	10	17	22	32	12	15	9	18	17	7	7	11	21	26	19	16	8	19	14	6
DVU_1159	0	2	0	0	2	0	3	2	2	0	6	3	0	0	1	0	0	0	0	2	0	1	1	6	2	0	0	0	1
DVU_1160	3	14	10	11	21	13	32	38	36	20	40	36	47	19	37	29	32	38	20	42	26	47	55	67	60	27	30	31	22
DVU_1161	20	40	16	11	16	1	116	31	18	0	21	5	11	46	94	17	38	55	3	72	93	16	25	4	2	6	11	14	16
DVU_1162	1	1	1	0	1	0	0	1	1	0	2	2	0	2	0	0	0	0	0	0	0	0	1	4	0	0	1	1	1
DVU_1163	3	7	5	6	6	4	9	9	20	6	10	7	7	5	9	7	7	11	3	8	15	17	13	22	8	0	7	5	3
DVU_1164	0	5	3	4	8	8	10	17	13	6	24	11	16	5	7	4	5	16	5	9	8	25	17	22	11	7	8	6	11
DVU_1165	47	129	68	65	78	57	147	204	259	104	284	943	364	169	347	254	220	211	70	239	237	300	237	510	246	109	172	206	160
DVU_1166	14	28	1	4	13	12	14	39	38	14	86	32	117	16	35	35	21	48	4	28	26	101	56	112	124	25	49	54	29
DVU_1167	15	55	19	23	56	31	49	101	91	65	203	274	287	38	103	93	94	144	33	131	107	195	129	448	334	84	130	145	125
DVU_1168	15	50	31	21	26	16	42	75	73	28	80	32	144	52	94	57	44	60	20	68	57	140	106	109	100	65	106	89	60
DVU_1169	44	153	51	57	80	60	87	149	204	65	209	127	217	233	438	370	368	441	177	396	443	1514	1019	1821	1142	451	798	628	649
DVU_1170	53	161	74	55	89	85	137	233	248	157	502	138	499	66	157	101	110	103	52	96	118	250	260	416	272	134	241	155	135
DVU_1171	6	15	8	2	10	10	18	31	29	12	24	33	34	26	54	35	15	47	14	38	42	60	52	81	39	11	32	22	18
DVU_1172	6	10	5	6	6	3	9	21	24	4	17	23	19	9	18	5	8	7	3	18	6	28	26	50	20	7	6	7	10
DVU_1173	35	122	44	30	50	48	76	190	225	73	193	162	225	85	147	78	87	90	29	83	100	235	184	255	131	65	111	112	79
DVU_1174	154	470	147	133	187	153	357	589	631	234	626	703	763	240	470	239	206	301	61	281	260	763	579	895	406	147	275	317	218
DVU_1175	116	275	134	119	126	134	325	343	433	158	439	408	464	159	401	224	191	240	95	293	325	429	358	628	301	121	175	237	212
DVU_1176	118	280	139	87	121	100	299	1435	1454	451	1115	910	1695	195	431	218	228	252	85	313	276	1440	1304	1372	684	371	713	493	455
DVU_1177	290	705	272	239	341	265	586	534	578	234	640	339	780	505	1054	465	420	587	164	575	590	724	620	958	542	161	325	293	255
DVU_1178	0	0	0	0	0	1	0	0	0	1	0	3	0	1	0	0	0	1	3	1	0	2	0	2	0	0	0	0	1
DVU_1179	6816	17745	7540	6337	8317	7609	18740	16126	18531	4949	14898	9635	18868	8071	17096	9393	9409	10279	6354	11771	12331	14852	12694	16771	8960	3893	7813	7971	6201
DVU_1180	140	384	152	128	180	161	565	476	494	205	431	301	727	278	610	295	331	398	132	572	527	530	577	496	314	147	275	305	283
DVU_1181	191	576	285	260	372	335	596	719	805	382	960	608	1092	356	786	508	417	531	361	528	546	797	640	1229	716	210	392	348	333
DVU_1182	67	195	117	121	145	123	216	289	343	118	365	223	396	110	236	164	135	217	113	194	212	280	192	349	189	78	150	162	104
DVU_1183	66	168	117	98	104	95	170	353	419	141	391	280	501	105	221	159	120	149	97	140	147	341	260	421	238	90	237	163	140
DVU_1184	1	11	0	2	4	2	7	8	22	8	6	12	6	5	7	6	5	4	4	9	5	11	13	13	3	3	11	8	4
DVU_1185	26	60	32	19	25	32	70	148	161	51	124	68	161	32	74	36	54	48	31	45	40	149	143	106	65	45	74	60	39
DVU_1186	95	220	83	77	129	116	222	431	566	153	395	194	518	128	344	182	167	199	76	263	257	375	372	322	227	119	234	239	189
DVU_1187	40	129	64	57	54	60	179	213	265	85	231	129	278	79	146	108	139	84	53	145	152	211	172	190	138	61	112	112	134
DVU_1188	5	4	4	8	13	8	8	12	19	5	19	5	29	10	17	6	8	8	13	5	6	18	10	24	10	5	13	6	6
DVU_1189	93	213	136	97	114	128	339	361	443	101	328	160	374	148	336	186	189	188	120	287	267	350	340	293	218	85	192	197	140
DVU_1190	624	1496	758	612	849	768	2102	1304	1523	431	1290	816	1879	810	1889	1043	1097	1137	526	1515	1428	1369	1277	1540	796	411	841	778	707
DVU_1191	266	792	391	364	493	430	659	1357	1510	615	1631	1555	1671	452	856	534	464	653	398	523	579	1229	855	1691	944	321	584	588	505
DVU_1192	13	31	22	20	23	29	33	58	66	28	73	56	56	9	38	28	30	22	15	27	30	69	31	98	49	18	23	26	21
DVU_1193	52	130	57	50	105	62	185	264	340	98	217	237	241	62	159	96	105	98	61	117	128	219	187	217	105	53	110	101	72
DVU_1194	43	108	49	32	67	50	115	243	262	94	198	270	299	75	140	78	54	79	64	106	96	243	234	279	175	59	121	98	87
DVU_1195	47	216	89	67	133	90	135	416	507	187	572	314	477	111	236	158	107	136	74	106	126	605	423	845	353	79	174	149	126
DVU_1196	804	2059	887	762	1117	896	1550	4238	5148	1753	5125	3402	4644	1174	2330	1332	1022	1330	1020	1222	1267	5338	3836	5997	3210	835	1669	1673	1257
DVU_1197	138	306	163	123	173	134	253	698	838	267	805	576	704	187	371	189	167	194	139	224	221	824	622	767	450	113	271	250	188
DVU_1198	201	503	228	190	242	210	393	1131	1216	489	1219	822	1086	255	518	292	249	296	312	302	304	1330	892	1377	811	187	421	462	313
DVU_1199	422	1164	557	453	534	494	801	2703	3031	1099	2836	1957	2682	598	1221	652	561	615	389	584	635	2865	1968	3258	1706	421	877	857	655
DVU_1200	64	215	127	95	135	102	134	469	595	200	569	374	499	99	297	149	141	148	78	145	119	546	447	593	342	93	162	156	132
DVU_1201	101	241	147	132	125	121	278	695	963	287	871	611	646	195	381	196	137	180	126	235	188	950	815	982	610	118	266	300	214
DVU_1202	47	122	54	38	84	49	107	372	411	162	423	321	346	77	156	83	58	89	65	76	75	441	305	424	343	64	121	103	107
DVU_1203	334	999	479	410	621	512	771	2738	3009	1152	3307	1998	2898	642	1055	773	618	805	501	645	671	3041	2326	3664	2181	534	980	987	808
DVU_1204	667	1872	886	750	1026	893	1322	4811	5500	1851	5661	3495	4927	1046	2026	1348	1196	1406	890	1111	1214	5671	3976	7131	3438	887	1611	1775	1301
DVU_1205	693	1816	724	629	918	845	1591	4144	4555	1419	4408	2162	4155	1010	2517	1343	1159	1498	774	1406	1313	4776	3990	6999	2907	812	1573	1415	1194
DVU_1206	461	1149	550	469	678	547	970	4130	4401	1777	4311	3367	4527	732	1677	908	774	963	434	949	848	5161	3640	7732	3406	705	1280	1157	925
DVU_1207	203	514	278	233	294	248	464	2201	2959	1052	2705	2141	2327	333	540	373	357	390	366	385	406	2668	2074	2602	1929	491	947	849	692
DVU_1208	284	804	416	370	429	386	633	3359	3992	1545	4118	4019	4475	461	940	575	577	652	463	582	643	3752	2705	3210	2635	842	1737	1398	1109
DVU_1209	58	163	78	75	104	78	157	705	888	245	683	237	507	154	318	181	105	187	108	131	190	859	756	1317	534	131	291	336	301
DVU_1210	304	752	289	277	317	290	918	5145	5503	1261	3699	3055	5281	615	1228	552	640	627	220	876	835	5447	5474	4913	2306	1162	2165	1568	1299
DVU_1211	176	487	175	156	272	268	300	2245	2304	1256	3910	1007	3475	329	789	376	351	558	168	426	393	3291	2585	4629	2565	707	1159	980	999
DVU_1212	36	69	43	37	51	53	94	208	220	86	212	184	206	56	78	53	42	57	34	46	45	144	115	199	107	39	82	55	42
DVU_1213	15	60	27	28	23	38	75	132	180	43	121	180	135	31	58	40	49	36	16	36	47	106	93	113	62	28	45	37	41
DVU_1214	151	391	181	176	240	248	379	681	787	309	860	405	1007	254	462	285	266	391	289	325	393	740	642	903	629	183	427	410	342
DVU_1215	23	84	38	38	49	36	63	145	190	79	230	113	240	49	117	52	60	78	44	60	67	213	174	193	136	59	92	72	67
DVU_1216	3	7	2	2	2	3	2	5	5	3	6	2	6	3	9	3	4	1	0	2	1	4	4	6	1	2	3	4	1
DVU_1217	57	185	113	107	116	107	265	1158	1389	395	1035	750	1333	188	321	196	246	207	126	259	257	1290	1197	1197	715	315	594	451	379
DVU_1218	95	184	77	67	81	70	215	213	233	71	172	103	228	94	208	112	110	121	30	121	148	219	210	189	103	49	94	97	103
DVU_1219	116	378	172	161	193	171	383	574	688	250	622	432	771	191	444	231	251	259	206	281	348	572	467	734	478	152	337	367	290
DVU_1220	68	227	74	95	94	91	234	767	826	258	771	389	988	138	304	175	156	188	65	210	225	703	544	685	474	207	301	322	279
DVU_1221	12	27	25	10	21	14	30	85	83	33	99	51	86	21	46	20	30	40	25	26	36	89	54	77	63	20	33	33	41
DVU_1222	48	121	76	72	106	78	152	388	444	154	503	191	521	80	188	130	97	120	88	143	147	445	330	479	286	116	244	222	189
DVU_1223	76	219	102	76	82	86	172	299	357	144	302	142	367	160	302	233	163	182	130	181	253	363	291	429	249	81	163	144	107
DVU_1224	50	100	60	42	43	45	122	286	297	89	243	144	300	72	164	70	81	59	26	69	91	251	197	279	217	58	131	125	85
DVU_1225	24	81	37	27	24	35	45	180	169	101	258	200	345	74	128	54	51	81	37	43	60	208	139	254	186	69	156	102	112
DVU_1226	4	7	1	2	2	1	8	15	10	3	13	10	20	5	7	4	1	6	0	6	4	19	13	16	9	2	6	8	4
DVU_1227	1	1	0	0	2	1	1	6	4	4	4	2	3	1	2	3	4	2	2	1	4	16	10	25	8	0	1	1	2
DVU_1228	811	1887	1129	902	1710	1192	1611	3444	3900	2084	6389	1887	6346	1256	2966	1951	1418	2709	824	1810	1735	4611	3445	8143	4089	1083	1880	1904	1612
DVU_1229	1	2	2	4	1	0	0	1	2	3	3	2	4	3	2	1	0	4	2	2	2	3	1	14	5	1	2	3	2
DVU_1230	1	0	0	0	0	2	1	0	0	0	2	2	4	0	1	0	0	2	0	1	1	3	0	4	0	2	1	0	2
DVU_1231	16	38	17	12	16	22	60	68	102	30	49	72	112	37	83	60	52	42	40	82	98	120	75	104	57	23	68	49	38
DVU_1232	31	107	41	42	70	49	129	140	156	67	158	73	232	98	174	135	118	132	58	177	145	211	196	248	141	54	86	111	90
DVU_1233	68	174	112	89	104	110	256	327	418	129	324	233	469	157	226	151	198	154	90	235	199	312	305	284	185	106	183	182	162
DVU_1234	39	86	55	42	64	54	171	344	371	99	277	196	401	65	154	112	88	107	50	151	134	291	304	208	160	110	188	175	142
DVU_1235	47	135	71	50	65	54	148	330	350	103	290	284	609	70	176	89	107	112	27	157	157	300	312	201	225	114	196	138	143
DVU_1236	132	352	188	149	256	198	317	636	670	281	755	392	1127	233	425	254	208	358	170	231	231	807	620	731	491	171	348	326	251
DVU_1237	58	173	71	65	109	91	126	280	298	159	424	251	511	110	166	94	89	111	159	101	103	353	255	356	311	97	185	142	113
DVU_1238	928	2711	986	984	1676	1369	1729	1869	2268	1005	2594	937	3356	998	2168	1385	1161	2157	904	1318	1359	2427	1676	2936	1888	696	1168	1217	1049
DVU_1239	7	32	15	14	17	19	35	116	115	35	88	72	124	15	37	29	23	28	29	29	24	103	83	71	35	28	52	39	34
DVU_1240	4	39	11	11	9	9	23	88	100	26	85	77	99	23	24	20	18	18	12	28	20	84	91	76	57	19	57	31	31
DVU_1241	90	220	95	78	132	131	238	295	299	134	349	193	464	159	344	258	170	300	77	255	225	342	244	492	275	88	148	178	143
DVU_1242	244	802	334	269	370	330	715	1512	1653	596	1636	1533	2174	464	1039	504	493	574	351	676	642	1709	1470	1771	1112	353	753	705	552
DVU_1243	180	518	195	233	280	234	421	929	1065	431	1154	963	1261	298	612	390	335	461	224	406	385	1176	834	1291	783	264	487	463	401
DVU_1244	84	234	112	128	151	152	226	488	576	222	594	441	773	137	297	227	193	256	93	251	194	671	484	668	445	147	270	260	246
DVU_1245	64	168	106	79	138	96	231	776	825	274	647	610	1028	131	314	166	146	196	152	239	226	846	695	555	416	191	370	307	265
DVU_1246	78	212	103	101	131	130	287	728	913	325	876	722	1077	167	296	174	195	182	213	215	220	879	602	657	535	235	465	391	299
DVU_1247	65	213	104	103	92	104	191	741	869	366	944	899	1248	146	249	161	176	199	85	211	209	900	646	916	734	222	441	468	363
DVU_1248	201	611	383	327	381	368	687	2497	3201	1271	3415	2484	4068	467	909	586	601	769	493	640	703	3089	2291	3807	2526	881	1663	1546	1193
DVU_1249	69	190	106	96	124	122	245	898	1128	405	967	612	1217	109	256	174	155	183	131	199	281	994	758	1082	702	220	517	429	371
DVU_1250	65	175	74	72	79	68	228	268	316	99	288	172	336	116	228	166	189	169	91	210	205	291	273	318	150	77	167	159	139
DVU_1251	20	82	14	14	37	22	51	236	258	77	243	137	341	58	84	30	38	37	10	45	52	216	214	161	140	56	137	115	100
DVU_1252	140	412	150	152	176	200	697	862	1015	320	690	498	1041	300	585	406	498	374	226	542	558	815	985	829	582	219	506	496	383
DVU_1253	5	9	4	7	1	6	9	18	19	12	22	11	32	5	5	11	4	10	9	9	7	28	19	16	15	6	9	7	5
DVU_1254	13	42	21	13	26	10	39	103	89	60	113	66	138	30	52	35	24	32	11	33	38	129	110	124	97	36	59	53	45
DVU_1255	19	67	25	23	30	19	54	199	234	60	134	194	268	45	87	62	45	63	38	71	59	203	200	182	125	57	130	92	72
DVU_1256	57	135	61	61	87	82	183	242	270	85	245	162	300	101	198	119	112	138	83	166	157	252	210	249	176	55	119	102	94
DVU_1257	2890	8673	3936	4008	6633	5169	4497	26889	31187	18518	39878	8690	29967	6549	13581	10467	7561	13567	4139	5947	5679	41824	25462	93144	37003	5140	8739	8429	6813
DVU_1258	183	438	273	204	408	323	494	478	508	268	918	546	1398	483	812	735	573	733	535	681	831	578	466	490	634	252	441	428	319
DVU_1259	1	1	5	1	0	1	0	5	3	1	1	1	7	0	4	2	1	3	0	3	2	7	5	4	2	1	5	1	1
DVU_1260	281	591	428	360	472	450	953	2744	3129	938	2704	1525	5227	405	906	584	602	727	316	704	719	2875	2321	2483	1730	1075	2013	1613	1280
DVU_1261	87	266	108	86	109	97	185	287	346	125	335	301	347	174	353	167	168	209	116	195	208	502	375	459	304	98	191	181	142
DVU_1262	57	108	42	30	68	26	81	227	265	115	238	178	282	90	231	102	87	96	73	111	125	373	264	431	276	69	138	124	120
DVU_1263	35	95	50	33	44	36	94	225	279	104	281	117	314	115	190	103	104	98	75	118	105	440	341	419	251	90	176	182	170
DVU_1264	25	111	40	31	42	30	43	149	144	66	152	102	191	31	103	64	49	81	29	66	72	163	119	207	132	38	78	63	66
DVU_1265	70	176	83	84	81	87	230	303	344	120	290	313	411	138	257	169	180	137	48	192	212	335	300	456	294	91	213	193	179
DVU_1266	172	507	217	130	249	203	411	598	687	280	665	566	875	282	654	460	405	474	254	500	491	936	681	852	737	237	474	475	411
DVU_1267	27	82	41	32	59	28	57	91	102	52	105	77	108	63	122	72	59	88	79	70	74	188	109	185	139	34	65	76	55
DVU_1268	10	21	12	6	7	13	20	43	39	15	54	23	24	30	37	32	24	28	22	28	29	73	57	73	57	22	35	39	31
DVU_1269	6	16	3	7	5	8	20	19	39	12	32	36	42	12	21	10	7	7	2	19	20	24	29	20	11	4	14	7	6
DVU_1270	64	157	74	59	73	76	125	244	301	90	275	207	278	147	365	173	159	219	158	195	221	492	401	450	370	121	222	274	232
DVU_1271	67	212	82	63	99	80	129	368	363	110	382	265	362	210	412	191	215	243	158	278	277	881	694	903	526	170	338	358	298
DVU_1272	59	189	80	60	73	52	103	280	333	126	310	299	384	161	311	224	173	218	173	227	245	632	451	641	487	146	355	327	269
DVU_1273	74	195	72	74	95	91	151	303	384	136	340	329	418	177	378	205	191	293	143	271	302	716	489	800	588	173	359	387	309
DVU_1274	26	35	16	15	23	12	50	90	126	29	85	60	107	54	106	72	80	71	67	113	95	268	234	358	217	49	129	132	112
DVU_1275	18	46	17	15	22	16	43	117	118	33	99	81	106	59	103	64	51	77	57	120	95	240	207	224	167	45	128	127	111
DVU_1276	82	209	78	73	86	73	155	541	609	230	544	532	664	208	414	254	270	354	240	312	312	1406	939	1156	777	276	569	461	427
DVU_1277	2	10	2	3	7	7	10	11	16	4	14	7	24	10	20	4	7	13	1	10	6	19	18	29	25	3	7	13	5
DVU_1278	1223	3456	1601	1249	1601	1466	3241	5089	6278	1509	4353	3711	5334	1928	3876	2110	1988	2266	1036	2222	2279	4570	3731	5183	2600	1027	1963	2045	1569
DVU_1279	101	225	146	101	127	118	277	366	500	142	396	418	630	165	313	144	187	187	108	221	209	315	260	285	249	101	239	202	183
DVU_1280	78	229	79	83	113	125	250	392	427	141	392	426	628	104	262	130	158	179	117	200	215	328	288	272	233	137	280	223	191
DVU_1281	153	406	158	162	195	180	392	663	772	216	671	549	890	256	458	295	262	285	136	342	328	627	485	458	354	181	375	352	305
DVU_1282	295	887	320	299	476	364	728	1152	1434	495	1344	1285	1989	492	988	568	472	661	285	535	616	1239	891	1063	853	407	807	844	683
DVU_1283	468	1305	531	467	753	673	1187	1429	1752	571	1843	1097	2205	675	1405	925	742	1057	396	995	918	1613	1286	1648	1056	478	1014	904	771
DVU_1284	345	969	461	386	501	464	937	1410	1704	601	1657	1524	2047	620	1209	656	633	745	413	692	713	1614	1289	1442	1139	398	799	689	560
DVU_1285	418	1143	661	524	717	647	1582	1934	1930	789	2144	1298	3501	637	1721	1137	1104	1427	636	1425	1309	1897	1833	2603	1631	749	1401	1224	1002
DVU_1286	653	1779	756	589	928	788	2148	4433	5235	1362	4848	1995	5222	1201	2512	1293	1281	1604	1376	1757	1688	5946	5186	3030	2738	1233	2572	2152	1742
DVU_1287	224	604	315	285	405	329	654	1635	2001	643	2303	1099	2467	330	705	547	382	582	462	593	638	2305	1863	1305	1373	516	1059	902	699
DVU_1288	87	195	124	111	157	115	227	569	726	304	817	420	961	141	266	209	165	224	100	217	207	779	559	536	601	204	353	320	261
DVU_1289	366	1006	543	448	702	608	1045	2614	3241	1246	3803	2035	4784	568	1195	864	712	1095	732	994	979	3205	2431	2018	2410	961	1899	1612	1264
DVU_1290	259	752	333	300	516	437	738	1618	2051	771	2409	1070	2897	380	811	570	512	793	714	660	715	2294	1685	1395	1518	641	1361	1167	910
DVU_1291	43	124	82	69	90	84	176	403	486	221	618	264	858	74	161	159	150	235	86	162	165	602	425	433	402	199	367	253	240
DVU_1292	25	41	31	38	53	64	70	185	225	109	197	155	465	38	83	64	67	103	46	87	64	312	248	283	194	73	163	119	86
DVU_1293	51	131	63	54	91	72	101	315	321	170	351	195	554	89	172	82	100	161	79	104	117	422	250	266	305	125	236	192	173
DVU_1294	13	46	41	32	39	31	51	134	137	59	201	94	299	30	61	43	33	78	34	61	62	155	114	145	147	47	105	95	68
DVU_1295	21871	58201	27014	21679	37629	33575	74953	22896	26651	5757	18012	19497	47171	35587	73374	37735	36368	48271	38253	48411	51028	30699	24043	14289	12006	10652	19630	17135	14043
DVU_1296	1	3	0	0	1	0	1	4	1	0	9	4	6	2	1	2	0	1	1	1	0	3	1	7	3	0	7	0	0
DVU_1297	1	2	1	0	2	4	0	1	5	2	5	3	4	2	0	0	1	3	0	3	3	6	4	6	3	0	2	3	4
DVU_1298	608	1677	818	703	942	831	1240	6359	7473	2488	7201	3908	8073	1192	2198	1361	1259	1676	861	1241	1144	9352	6352	11624	5203	1689	3003	2515	1882
DVU_1299	441	1421	688	596	829	722	1033	5070	6566	2060	6822	2778	5695	1023	1943	1281	1116	1374	890	974	957	7745	5124	8082	3904	1406	2500	2153	1703
DVU_1300	2611	7059	3914	3335	4892	4346	8367	29850	38672	11508	37379	18275	38293	5443	10687	7098	6647	7792	6368	7341	7689	42730	31947	47215	21230	8051	15197	13356	10257
DVU_1301	277	836	564	479	702	588	898	2652	3377	984	3933	1945	4469	439	1017	899	644	991	652	802	741	3545	2406	2527	1621	903	1530	1209	928
DVU_1302	256	772	486	386	618	525	688	2575	3110	1115	3228	1988	3999	400	912	638	591	713	402	768	583	3540	2291	2666	1951	740	1324	949	780
DVU_1303	786	2300	1294	1152	1750	1572	2426	7735	9828	3463	10405	5499	11108	1336	2645	2125	1785	2331	1703	2048	2019	10425	6869	8022	5946	2203	4157	3447	2843
DVU_1304	420	1228	772	731	1060	978	1321	3786	5462	1956	5954	3170	5546	738	1363	1345	945	1367	1576	1102	1207	5662	3669	4962	3803	1025	2057	2015	1593
DVU_1305	161	503	262	223	399	290	458	1575	2069	716	2224	1233	2168	292	526	430	347	484	167	412	360	2372	1371	1667	1239	374	707	636	569
DVU_1306	726	2093	1349	1061	1457	1384	2399	6979	10085	2620	9381	3980	7273	1283	2462	2065	1774	2045	2284	1895	1876	9232	6776	6854	5001	1586	3170	2844	2336
DVU_1307	267	765	395	332	518	438	664	2673	3193	870	3000	1901	3191	499	956	680	542	639	496	616	533	3694	2458	2627	1805	487	831	839	656
DVU_1308	238	703	405	354	559	468	648	2095	3113	806	2987	937	1825	450	849	673	574	691	433	559	488	3114	2221	2403	1655	421	906	867	722
DVU_1309	513	1406	845	747	1032	940	1309	4264	6188	1600	6136	2499	4452	884	1652	1438	1128	1417	1370	1169	1065	6304	4495	4784	3131	868	1698	1571	1152
DVU_1310	441	1208	707	614	903	782	1041	3511	4819	1238	4694	1311	2746	735	1403	1155	960	1055	781	745	838	5070	3536	3937	2653	636	1239	1247	961
DVU_1311	23	94	41	53	62	49	50	220	364	102	413	77	168	57	100	86	56	100	86	57	47	375	242	288	215	36	86	84	58
DVU_1312	257	824	470	391	583	471	539	2219	3073	884	3224	1008	1978	499	985	703	573	755	665	501	485	3551	2243	2841	1876	416	761	826	566
DVU_1313	435	1342	650	596	833	758	865	2844	4341	1157	4425	1105	2254	835	1729	1107	931	1159	838	700	686	4500	3055	3759	2362	525	1044	1169	932
DVU_1314	271	912	404	401	612	472	528	2152	3048	951	3278	952	1924	502	1048	771	570	759	579	473	445	3419	2149	2973	2021	386	704	764	541
DVU_1315	706	1991	959	842	1565	1191	1248	4914	6975	2271	7632	2429	4812	1212	2310	1721	1342	1893	1266	1091	1024	8312	4982	7206	4713	832	1719	1622	1151
DVU_1316	158	435	175	215	304	217	240	935	1260	453	1435	435	910	250	502	374	269	344	449	198	184	1594	1007	1207	797	161	336	295	248
DVU_1317	418	1345	552	510	908	659	600	2610	3655	1100	3990	1162	2478	651	1373	1041	820	1032	502	510	533	4573	2504	3546	2142	497	987	862	662
DVU_1318	786	2478	948	916	1499	1197	1397	5551	7648	2067	7269	2408	4768	1476	2709	1900	1530	1975	1173	1103	1067	8946	5632	6907	4088	896	1778	1740	1305
DVU_1319	414	1230	525	494	703	606	703	2530	3736	992	3391	926	1999	757	1348	975	826	994	781	534	525	4392	2739	3457	1926	487	920	934	686
DVU_1320	874	2372	1030	870	1158	1043	1784	5718	7656	1817	6418	2707	4789	1457	3006	1941	1623	1782	864	1378	1488	8391	6077	6754	3683	920	1883	1991	1501
DVU_1321	176	494	188	187	247	245	357	1248	1696	323	1339	574	1063	344	757	389	327	392	222	329	230	1968	1401	1209	629	199	404	300	308
DVU_1322	687	1796	731	594	817	782	1541	4358	5854	1060	4269	1699	3375	1286	2571	1471	1303	1307	1422	1210	1062	6167	4671	5143	2241	789	1430	1359	1017
DVU_1323	3447	8448	3490	2789	4000	3808	7701	24006	29012	6728	22834	10817	22933	6150	14015	6498	6321	6793	8248	7276	6621	34417	26178	28826	13649	4491	9239	8100	6215
DVU_1324	2006	5461	2080	1707	2479	2376	4414	12714	15837	3868	13014	5749	12596	3856	8265	3966	3847	4268	2591	3849	3595	17638	13451	13388	7158	2261	4545	4185	3233
DVU_1325	249	722	255	272	434	349	495	1837	2647	800	2406	766	1939	509	1078	552	467	600	205	449	388	3026	1984	2469	1418	399	753	657	526
DVU_1326	810	2436	836	742	1205	1042	1440	5372	6878	2143	7022	2832	5816	1538	3036	1633	1402	1858	1274	1355	1306	8210	5287	7225	4153	1139	2175	2212	1641
DVU_1327	1289	3780	1377	1291	1868	1606	2326	9584	10756	3947	11167	6300	11304	2377	4767	2470	2288	3016	1120	2303	2191	14402	8744	12527	7391	1919	3607	3442	2586
DVU_1328	1074	3105	1218	1126	1582	1437	1953	7209	9920	2802	10008	3965	7338	2096	4000	2367	1984	2415	3187	1698	1737	11533	7485	9808	5332	1635	3204	3195	2242
DVU_1329	2212	6344	2588	2112	2952	2674	4843	17947	22358	6094	19175	10060	19477	4408	9150	4535	4392	4839	3805	4501	3957	26220	18703	23156	11202	3642	7089	6339	4544
DVU_1330	956	2446	1282	1047	1320	1258	2839	7917	9514	2538	7878	3567	7783	1773	4201	2436	2203	2481	2873	2375	2509	9948	8352	11474	5229	1611	3240	2967	2520
DVU_1331	334	1124	354	385	378	332	1270	1550	1827	421	1655	781	1570	440	1328	644	610	653	305	1059	851	1976	1713	2816	1106	728	723	1127	630
DVU_1332	177	673	161	197	198	165	392	917	1146	296	902	500	846	248	695	234	279	337	215	412	278	1256	1058	1624	562	379	329	568	256
DVU_1333	1	5	1	0	1	1	5	3	9	6	7	4	4	2	7	2	1	3	3	1	3	10	5	24	7	3	2	5	3
DVU_1334	456	1565	675	644	798	688	1267	6362	7591	2651	7342	3777	8216	780	1750	958	886	1352	826	1179	1067	8100	5995	9501	4608	2184	3546	3037	2338
DVU_1335	225	658	329	338	457	357	473	1028	1084	487	1422	645	1384	390	881	617	464	677	232	500	479	1147	810	1798	924	308	503	477	368
DVU_1336	479	1564	653	524	800	674	979	2369	2702	901	3061	1332	2406	883	1754	945	831	1049	643	898	867	2168	1456	2592	1387	454	826	951	685
DVU_1337	658	1885	801	751	1016	847	1259	4043	5202	1600	4689	2897	3938	354	630	457	359	445	201	396	291	683	597	1255	593	185	300	425	238
DVU_1338	15	33	19	24	23	20	40	169	168	88	160	136	207	14	32	17	15	18	9	14	17	55	49	113	39	20	26	25	21
DVU_1339	10	32	24	26	19	21	50	174	192	88	183	150	209	19	29	21	20	27	9	19	9	51	58	90	39	17	31	31	16
DVU_1340	13	27	34	31	20	18	41	121	150	57	138	124	178	6	12	10	10	11	10	18	11	27	26	72	35	17	20	30	10
DVU_1341	19	48	38	39	33	38	102	313	339	124	354	201	348	8	20	23	11	17	15	29	28	77	70	174	78	29	44	50	44
DVU_1342	25	70	52	42	62	48	92	390	438	162	371	272	480	9	19	21	33	17	11	40	32	97	67	235	77	38	50	66	42
DVU_1343	49	148	74	78	88	62	116	671	724	316	795	400	790	543	1102	496	439	633	447	534	592	976	792	1879	786	225	474	484	423
DVU_1344	131	412	161	166	198	150	271	821	1107	444	1038	523	1204	439	888	489	500	522	332	503	567	1640	1210	1636	1104	387	716	605	574
DVU_1345	261	748	349	332	429	383	815	1525	2044	598	1770	933	1909	753	1603	922	869	944	641	923	1077	2566	2051	2634	1739	574	1186	1205	918
DVU_1346	94	267	132	100	157	102	324	601	842	257	628	421	811	283	515	321	320	317	200	340	362	916	789	900	653	208	483	457	378
DVU_1347	56	130	63	72	76	71	186	319	432	92	349	188	397	120	253	140	148	163	75	185	165	481	415	314	290	132	228	208	158
DVU_1348	22	42	28	23	14	23	55	153	176	65	157	107	224	31	105	55	61	53	9	69	54	231	144	164	105	44	85	60	57
DVU_1349	64	163	85	80	83	75	159	434	590	171	471	268	504	149	308	209	182	178	262	225	184	573	533	621	428	145	283	247	204
DVU_1350	346	850	373	303	381	328	811	1827	2274	586	1720	978	1932	645	1493	738	786	667	446	811	857	2480	2221	1947	1411	490	952	856	765
DVU_1351	30	64	53	46	47	32	129	286	338	112	275	165	331	37	93	68	66	81	71	105	111	287	232	230	182	61	149	128	99
DVU_1352	25	68	48	37	48	34	72	149	180	78	176	123	205	43	63	59	43	59	33	57	76	154	108	158	111	44	64	81	64
DVU_1353	256	690	414	353	432	381	620	2267	2571	1005	2658	1533	2841	426	762	583	551	615	359	608	585	2140	1577	2368	1657	504	1034	902	751
DVU_1354	9	30	5	8	8	11	40	40	55	13	36	42	32	14	36	24	24	16	24	23	23	46	52	55	19	9	23	19	22
DVU_1355	13	23	17	16	16	15	41	74	115	37	93	61	101	26	38	39	29	27	20	58	38	84	74	98	62	22	45	44	23
DVU_1356	22	49	44	32	44	21	80	179	227	67	202	116	211	39	68	53	68	72	43	66	83	153	129	165	104	45	114	100	92
DVU_1357	23	65	31	31	29	42	111	151	199	57	165	112	193	30	81	62	75	47	33	77	95	121	113	100	85	37	79	75	87
DVU_1358	54	170	71	67	91	88	188	207	274	95	238	129	282	124	269	152	131	148	121	153	180	249	203	346	194	65	127	118	107
DVU_1359	171	491	232	166	257	251	460	715	802	298	814	345	850	370	745	443	373	490	271	451	435	979	757	1247	637	186	351	403	350
DVU_1360	154	476	174	178	236	220	330	661	756	311	720	397	846	244	554	260	257	313	163	301	310	714	618	830	529	161	309	325	250
DVU_1361	173	456	188	195	226	200	440	457	570	176	505	375	609	230	457	237	239	298	180	328	316	472	381	582	340	97	219	207	206
DVU_1362	126	357	135	143	159	132	316	379	498	139	387	209	426	178	363	224	188	191	200	243	257	380	369	439	233	78	204	167	116
DVU_1363	319	819	334	250	352	301	749	883	1027	279	905	417	848	490	1015	487	459	472	508	571	611	851	770	987	611	204	432	457	348
DVU_1364	104	347	124	107	128	117	263	403	481	198	480	420	507	137	306	177	170	228	131	181	192	421	282	511	301	106	192	153	124
DVU_1365	150	469	201	152	192	153	484	647	703	214	653	469	871	251	519	260	215	263	113	328	293	753	674	739	379	157	340	290	223
DVU_1366	203	514	246	173	191	231	594	852	1065	273	812	543	923	297	717	327	335	353	184	447	421	923	859	1091	537	210	373	422	358
DVU_1367	84	224	80	78	149	106	162	445	409	213	475	230	623	129	271	134	128	191	22	171	118	563	409	858	439	115	211	153	149
DVU_1368	168	498	175	146	171	146	377	851	1056	267	804	620	941	281	547	318	300	237	151	320	325	881	851	854	488	199	412	391	303
DVU_1369	27	77	34	25	28	33	75	146	195	43	178	87	162	42	92	44	48	43	25	60	37	176	138	187	95	31	66	75	46
DVU_1370	85	250	119	92	119	95	206	360	496	161	493	282	454	159	281	158	130	155	166	140	158	390	312	464	253	93	211	220	165
DVU_1371	82	211	120	77	109	95	186	347	405	130	382	230	437	122	280	148	146	135	123	132	143	363	244	421	277	94	173	174	128
DVU_1372	100	249	116	101	155	133	200	361	394	128	371	180	388	125	290	166	158	185	172	175	173	362	260	375	255	73	146	127	91
DVU_1373	155	422	124	140	174	148	262	405	474	149	503	187	383	220	432	230	210	215	115	224	224	420	308	499	330	98	164	182	139
DVU_1374	121	342	140	139	281	170	213	274	356	169	447	285	575	184	401	241	183	292	42	241	202	433	230	526	272	83	163	145	130
DVU_1375	144	450	202	179	283	238	319	341	348	191	512	209	485	219	483	313	227	349	108	296	261	406	280	586	336	102	177	200	174
DVU_1376	2616	6697	3090	2693	3921	3850	11757	7581	8697	2693	7000	3213	8741	3166	6778	4394	4432	5375	3405	6965	6836	7405	7539	6041	4882	2001	4625	4990	3836
DVU_1377	817	2344	1076	1042	1488	1174	1925	2772	3374	1237	3715	1300	3987	1415	3173	1825	1702	2215	926	1772	1696	3648	2581	4790	2391	796	1416	1486	1178
DVU_1378	1372	4590	2129	2042	3266	2333	3021	4951	6668	3164	8547	3365	10363	2928	5314	4680	3559	5362	3751	3280	3463	6163	4325	9708	6486	2212	4281	4379	3142
DVU_1379	12	31	10	11	15	11	19	18	27	7	38	20	65	18	25	11	18	12	11	6	8	31	32	48	26	13	18	11	23
DVU_1380	16	39	41	23	36	46	49	187	206	75	227	138	241	32	55	47	29	38	24	22	23	120	88	78	131	19	84	51	57
DVU_1381	6	18	23	17	24	28	19	89	121	68	148	64	124	16	37	27	16	29	13	11	10	69	42	30	73	7	41	20	28
DVU_1382	600	860	1028	778	1749	1453	1864	4623	5453	1846	5318	2118	5186	777	1184	1394	1073	1433	266	866	1246	2772	2220	1234	2488	401	1983	1680	1643
DVU_1383	11	17	11	9	15	10	25	38	44	13	30	18	37	9	18	10	26	9	2	12	19	31	30	23	19	6	13	8	13
DVU_1384	202	498	185	168	227	240	720	723	731	199	622	361	793	360	760	368	426	427	197	529	542	772	788	725	403	193	358	364	355
DVU_1385	4	4	3	4	4	2	13	7	17	2	7	6	25	9	8	7	7	9	2	10	10	8	10	14	8	4	7	7	8
DVU_1386	32	87	42	45	60	51	125	206	235	80	227	125	303	81	166	81	81	118	89	117	110	216	177	135	134	64	181	103	101
DVU_1387	44	118	69	63	71	61	123	376	402	188	404	223	680	94	220	122	110	157	60	148	171	467	420	394	341	148	248	184	182
DVU_1388	247	583	286	247	309	245	776	1462	1469	360	1140	610	1473	1202	2693	1313	1446	1443	440	1795	1552	3667	3233	3064	1611	793	1533	1385	1129
DVU_1389	119	294	171	145	204	175	422	404	450	175	463	322	618	188	344	257	206	318	128	276	302	328	261	416	267	114	226	207	180
DVU_1390	33	99	50	44	72	47	86	120	162	55	133	61	157	53	116	62	66	61	35	55	75	104	83	83	88	27	59	59	40
DVU_1391	10	20	11	14	4	10	14	35	43	20	36	42	49	17	36	23	12	24	10	21	18	67	61	81	28	16	27	20	15
DVU_1392	578	1488	793	665	1006	959	1836	1879	2042	645	1888	764	2550	842	2044	1112	1138	1500	653	1431	1368	1980	1831	2179	1204	529	958	1005	775
DVU_1393	0	0	2	1	1	0	0	2	0	1	2	1	1	1	0	3	0	0	1	0	1	1	0	2	0	0	1	0	0
DVU_1394	0	0	0	0	0	0	0	0	0	0	0	0	0	0	0	0	0	0	0	0	0	0	0	0	0	0	0	0	0
DVU_1395	10	24	15	5	9	17	24	48	57	27	66	32	69	18	56	22	27	24	2	22	20	76	60	53	38	18	30	40	16
DVU_1396	95	276	119	110	193	169	207	350	391	203	474	291	578	234	565	503	326	708	562	472	456	682	570	1582	987	235	439	493	460
DVU_1397	403	1208	469	420	756	636	734	1376	1669	720	2051	1158	2321	897	1959	1710	1292	2400	850	1456	1592	2939	2204	5283	2933	831	1575	1747	1513
DVU_1398	3	7	7	4	11	4	6	15	17	7	26	8	26	7	16	10	13	19	4	9	6	15	16	28	11	6	9	4	12
DVU_1399	0	1	0	1	4	1	2	1	3	0	5	4	2	0	1	1	1	2	0	2	3	2	2	7	4	3	1	2	3
DVU_1400	31	94	30	21	36	38	52	100	128	49	129	171	113	62	138	103	86	120	39	84	83	268	188	269	137	48	91	80	66
DVU_1401	16	43	14	12	22	15	41	55	76	36	98	88	102	29	53	34	36	38	17	29	31	70	83	72	75	16	45	26	35
DVU_1402	9	53	15	16	14	17	42	60	62	25	47	64	56	19	56	27	17	20	14	31	32	95	85	93	49	19	43	37	43
DVU_1403	38	94	40	42	52	54	87	113	122	38	106	126	162	47	98	61	66	59	27	74	75	109	78	69	59	19	65	42	48
DVU_1404	109	252	119	86	132	104	181	238	258	103	266	310	318	102	278	154	134	167	124	152	191	223	178	266	177	70	136	110	104
DVU_1405	34	93	51	35	61	48	100	123	136	52	111	141	188	54	116	64	58	84	40	70	61	113	99	189	111	31	64	64	56
DVU_1406	178	508	334	300	410	375	550	1226	1469	666	1876	712	1941	330	659	565	437	686	239	428	492	1220	890	1642	1055	447	745	649	531
DVU_1407	450	1156	529	479	598	581	1378	1587	1651	549	1465	1220	1891	712	1495	876	882	1094	508	1384	1296	1716	1592	1822	1016	387	737	687	576
DVU_1408	205	519	211	207	277	259	653	671	763	202	645	321	874	284	637	406	368	429	255	477	455	707	677	761	407	210	431	365	310
DVU_1409	151	404	161	139	184	160	375	549	647	187	535	322	607	228	553	249	230	214	64	286	245	589	561	630	388	146	280	261	243
DVU_1410	118	330	138	116	166	169	319	430	442	183	429	330	535	158	404	214	218	270	135	253	267	463	390	452	284	114	221	202	154
DVU_1411	2644	6909	1247	949	1735	1332	3020	3514	3642	1346	3867	2331	5497	2287	4681	1762	1678	2230	1389	2353	2321	3945	3380	3315	2673	1234	2247	2395	1960
DVU_1412	168	507	205	210	221	211	369	635	708	274	800	564	867	232	432	279	281	321	145	259	292	650	433	912	459	148	289	287	232
DVU_1413	82	254	88	75	102	94	207	339	404	142	359	170	418	292	708	317	307	365	196	418	342	735	626	735	386	154	334	297	243
DVU_1414	133	334	143	104	166	133	351	360	425	147	358	255	491	454	858	416	488	459	261	566	553	674	570	600	433	178	406	372	294
DVU_1415	337	943	380	302	369	362	835	1268	1350	393	1103	549	1120	604	1226	636	704	572	277	738	731	1346	1144	1283	772	220	481	464	469
DVU_1416	2	8	2	2	2	1	5	12	10	7	14	12	16	6	5	8	6	5	0	4	5	15	6	9	7	2	5	8	6
DVU_1417	0	2	1	1	1	1	5	2	4	0	1	11	3	0	2	3	2	1	1	1	2	3	2	6	5	2	1	3	2
DVU_1418	143	438	160	115	178	178	379	1501	1729	488	1087	276	762	197	462	238	261	224	124	226	226	1005	770	849	469	129	215	257	221
DVU_1419	335	988	489	388	541	493	1123	1546	1753	610	1607	1011	1894	624	1465	896	827	784	213	1038	947	1416	1152	1716	878	373	676	671	566
DVU_1420	245	733	262	213	249	250	676	984	1213	320	1066	603	1022	453	852	536	602	476	222	566	506	1142	969	1275	535	226	398	522	398
DVU_1421	794	2200	660	623	954	798	1242	2118	2481	921	2920	1559	3557	1154	2339	1102	969	1474	697	1030	1048	3163	2179	2256	1699	612	1141	1222	987
DVU_1422	9746	25218	9393	7926	12791	11146	22995	29261	32649	11890	33021	16979	41741	14917	30823	17161	15067	22469	12956	20518	23456	34408	27848	39594	23540	8945	17093	18111	14440
DVU_1423	268	716	294	217	324	329	717	1407	1762	459	1419	741	1812	449	1027	541	476	575	331	681	726	1713	1411	1373	951	374	779	767	597
DVU_1424	147	385	233	204	315	259	528	766	909	296	940	482	1048	217	391	320	255	338	229	396	414	752	598	688	510	218	378	401	286
DVU_1425	162	373	204	218	278	252	441	630	812	330	865	532	1032	193	375	293	210	338	345	301	355	625	482	760	532	182	348	297	280
DVU_1426	75	140	65	73	103	85	127	215	237	132	263	151	318	89	194	91	74	98	48	80	88	219	155	307	167	65	100	85	77
DVU_1427	260	775	306	248	400	354	524	1520	1665	755	2068	1043	2195	727	1617	800	790	1183	415	932	850	2749	2194	4073	2043	564	965	1125	894
DVU_1428	295	996	398	345	459	392	808	1331	1526	871	2107	1277	2396	737	1433	889	744	1086	496	993	940	2262	1692	3119	1962	514	985	1089	801
DVU_1429	26	68	25	26	39	32	52	567	620	280	651	328	820	62	100	46	44	59	24	54	65	683	441	492	474	183	340	253	219
DVU_1430	90	229	141	109	184	126	278	837	1048	310	813	521	770	155	281	200	123	215	125	204	220	465	397	618	420	149	300	323	285
DVU_1431	301	798	350	283	381	344	715	1069	1356	480	1363	749	1447	416	807	538	495	525	266	563	540	1075	938	1511	781	266	497	573	531
DVU_1432	100	309	172	164	184	181	320	1373	1635	493	1252	905	1446	202	389	243	190	251	156	221	303	937	754	961	670	271	498	414	338
DVU_1433	3	9	5	1	5	1	2	8	16	4	15	13	7	5	8	6	9	6	5	7	11	12	15	16	8	4	7	8	3
DVU_1434	112	297	101	95	153	144	188	781	943	356	787	477	985	169	338	133	123	189	70	155	159	581	439	770	468	153	283	244	240
DVU_1435	12	69	38	33	40	23	86	101	123	49	122	120	156	40	70	38	39	36	33	45	49	139	101	162	69	32	62	60	50
DVU_1436	36	94	47	37	66	42	86	76	71	36	88	76	107	55	82	48	42	69	18	67	78	87	87	115	55	21	31	34	26
DVU_1437	2	6	3	2	8	1	10	8	24	4	16	24	21	4	9	7	8	8	4	6	7	16	11	8	9	2	7	10	7
DVU_1438	293	821	378	328	478	417	813	605	806	274	832	609	1017	463	905	473	419	569	266	546	555	766	643	854	520	162	400	404	273
DVU_1439	5	16	7	7	5	7	11	17	18	8	20	7	28	6	19	12	3	14	1	12	13	35	25	44	33	10	10	14	13
DVU_1440	116	299	139	140	215	203	470	404	461	178	490	328	786	223	437	303	261	346	115	336	336	374	365	507	298	117	217	228	187
DVU_1441	19	56	14	16	24	14	24	98	94	51	117	34	97	686	1161	533	458	727	422	530	692	2270	1511	2687	1758	428	887	914	770
DVU_1442	24	84	59	31	63	45	109	121	136	60	156	119	180	225	499	219	204	257	91	232	283	559	430	443	296	106	247	236	228
DVU_1443	29	70	20	25	33	23	53	94	111	60	107	87	125	371	770	354	307	523	342	356	430	1295	932	1639	848	227	468	411	363
DVU_1444	6	16	10	10	3	6	17	26	27	10	43	31	29	211	450	188	183	200	79	164	204	692	492	707	358	97	217	204	192
DVU_1445	24	60	34	36	27	32	38	68	68	32	87	91	82	267	525	227	190	279	131	209	237	696	496	649	420	101	221	234	186
DVU_1446	124	374	168	151	146	120	277	377	446	233	516	414	566	156	369	243	167	247	167	194	189	364	279	428	334	78	181	193	165
DVU_1447	223	663	336	239	323	285	514	671	803	321	824	572	876	352	687	383	381	413	285	385	400	714	553	746	545	145	313	346	289
DVU_1448	285	800	291	246	377	313	480	861	1011	391	1095	703	1092	414	800	396	386	471	249	435	405	1013	676	1249	696	193	368	387	296
DVU_1449	60	149	71	75	89	79	172	176	256	111	282	131	269	86	192	144	123	132	146	160	122	252	185	351	201	68	97	101	106
DVU_1450	42	175	69	80	118	97	152	178	207	124	270	193	350	94	220	141	130	177	31	128	112	230	158	331	229	61	100	96	95
DVU_1451	117	350	173	130	217	145	289	352	397	183	526	353	502	152	383	224	219	280	263	258	253	422	313	455	327	86	183	193	174
DVU_1452	32	98	69	54	74	61	141	162	185	73	183	181	218	69	105	88	72	94	73	87	100	169	101	147	128	30	70	80	74
DVU_1453	281	723	364	357	498	412	651	1186	1430	575	1576	1118	1681	391	835	564	470	615	287	522	535	1323	952	1501	1043	299	581	547	432
DVU_1454	39	65	37	38	48	36	66	379	431	197	423	292	486	42	75	44	63	74	38	65	52	383	313	360	280	92	178	159	130
DVU_1455	183	478	203	152	263	190	435	2022	2257	773	2148	1356	2600	329	634	332	338	394	154	459	445	2695	2100	2684	1446	521	978	876	744
DVU_1456	82	287	118	89	121	100	156	1018	1096	538	1366	997	1399	162	331	196	124	208	145	128	153	1314	941	1566	894	283	560	470	364
DVU_1457	326	893	337	317	410	343	702	1580	1702	686	1879	1205	2252	511	915	515	474	669	299	607	617	1515	1160	2093	1076	381	766	761	589
DVU_1458	226	718	364	282	454	391	616	1002	1116	525	1418	725	1915	388	837	544	433	702	198	530	568	1252	964	2037	1038	330	663	600	492
DVU_1459	55	152	93	82	89	90	156	215	276	135	240	271	332	87	173	133	116	132	82	127	124	188	181	295	202	84	132	120	93
DVU_1460	26	81	40	45	59	33	82	96	125	65	152	94	170	27	97	66	42	43	29	66	61	113	91	114	60	40	77	61	45
DVU_1461	121	341	195	151	210	184	388	830	936	335	875	741	1186	229	437	236	237	251	169	316	303	833	608	720	566	199	421	392	274
DVU_1462	102	246	85	77	111	93	183	482	614	195	510	291	511	134	250	127	115	142	76	122	131	486	370	598	304	137	216	189	153
DVU_1463	65	177	80	66	81	80	239	283	393	134	342	199	374	89	236	133	113	118	149	123	171	287	282	445	249	87	179	206	106
DVU_1464	136	322	155	121	146	140	315	450	594	197	520	454	555	180	407	234	233	221	124	232	300	452	344	651	352	114	210	263	224
DVU_1465	123	278	144	117	134	123	342	430	521	149	420	324	450	210	402	199	213	240	143	281	315	448	413	523	313	102	214	194	180
DVU_1466	150	399	225	170	241	213	447	810	978	311	831	952	1270	206	437	233	311	298	130	320	359	633	486	619	440	223	441	370	356
DVU_1467	134	348	177	153	183	172	391	875	989	336	929	953	1151	185	260	205	218	203	134	233	253	671	513	721	464	202	399	438	266
DVU_1468	909	2511	949	844	1226	1047	1810	2798	3124	1156	2954	2385	3127	1055	2226	1214	943	1507	658	1296	1287	1911	1400	3755	1723	542	1008	1062	930
DVU_1469	201	536	294	285	346	362	709	1615	1886	743	1892	1305	2208	320	584	505	408	481	278	538	632	1413	1253	1619	1061	387	802	804	633
DVU_1470	308	873	292	289	489	334	609	1074	1197	502	1582	516	1449	602	1282	796	665	929	210	714	722	1478	1159	2538	1101	357	598	811	713
DVU_1471	76	225	112	105	126	81	140	224	265	144	379	165	363	144	407	269	144	199	103	148	173	324	226	449	240	89	154	155	115
DVU_1472	484	1274	561	483	770	663	1192	1571	1730	730	1986	1157	2622	898	1824	1118	1018	1220	465	1223	1201	2113	1526	2403	1381	524	1006	1070	896
DVU_1473	6	35	22	10	18	18	43	130	133	142	340	124	399	23	70	69	76	74	47	80	97	156	190	838	420	124	203	172	166
DVU_1474	1	3	3	5	3	1	9	10	14	4	15	6	30	2	18	6	8	7	2	9	8	24	13	22	9	2	6	8	3
DVU_1475	89	299	127	104	160	135	295	326	432	96	329	121	407	193	500	289	282	379	186	349	331	663	598	676	411	144	331	337	274
DVU_1476	0	1	1	0	1	2	1	0	3	6	6	55	9	1	13	3	1	4	1	1	1	3	3	31	16	0	1	1	2
DVU_1477	12	22	20	15	19	17	42	188	190	112	199	1683	450	347	890	432	435	532	217	604	543	877	887	915	673	303	574	413	365
DVU_1478	11	27	12	9	30	24	27	65	74	25	90	1133	190	75	143	105	107	174	48	114	100	188	152	187	237	80	169	110	134
DVU_1479	70	188	89	80	161	115	272	329	424	160	529	4940	791	237	621	441	380	588	169	536	464	1082	865	1353	1114	364	740	647	584
DVU_1480	58	190	84	61	75	82	341	393	408	163	337	4270	494	365	800	353	381	530	234	571	537	1246	1242	1502	898	299	685	580	578
DVU_1481	137	312	127	97	137	139	440	477	568	179	381	1813	659	214	488	268	229	294	108	461	420	422	394	421	249	118	217	256	193
DVU_1482	4	5	8	5	8	12	30	28	29	15	28	339	30	8	16	10	4	13	13	18	13	28	17	26	22	7	12	5	7
DVU_1483	13	33	15	19	19	16	156	58	68	26	67	7718	84	30	46	36	33	24	13	25	48	56	62	74	55	23	24	31	25
DVU_1484	2	8	6	3	5	7	32	20	10	9	12	1676	20	2	18	9	2	11	6	7	17	18	12	15	9	0	7	14	10
DVU_1485	5	29	19	9	16	12	118	41	64	21	51	9004	87	18	33	24	31	23	23	42	25	52	41	49	51	14	27	26	19
DVU_1486	56	166	79	74	83	73	546	216	247	109	269	30266	355	95	214	153	117	167	119	149	137	232	194	228	145	40	100	120	84
DVU_1487	11	21	6	10	7	8	113	32	29	15	35	7418	41	9	28	19	16	22	9	23	29	39	30	32	22	8	15	13	12
DVU_1488	7	24	8	13	17	12	94	24	36	14	35	7799	75	17	29	26	22	24	6	18	16	30	34	48	29	7	15	15	16
DVU_1489	1	4	5	3	4	3	32	10	14	4	8	1563	17	1	3	5	6	6	1	5	6	13	8	8	5	3	4	3	6
DVU_1490	18	46	21	25	32	34	257	71	88	40	117	18765	150	32	74	53	38	64	22	48	43	78	76	128	70	26	45	56	38
DVU_1491	2459	5653	3286	2783	3970	4044	16568	14307	15705	3432	8158	5791	11942	4262	10652	4955	5975	6158	5002	10431	6907	10127	13166	8170	5077	2787	5646	4049	4265
DVU_1492	5	7	4	7	9	11	100	13	17	9	28	6798	37	11	15	9	9	21	2	20	20	21	11	27	9	8	8	10	8
DVU_1493	1	2	3	1	3	2	71	6	12	4	12	5690	35	5	5	6	3	3	4	2	2	12	8	24	6	1	2	5	4
DVU_1494	9	10	6	6	12	5	162	24	28	12	24	16054	52	5	13	10	8	6	5	9	4	21	20	33	16	2	10	14	9
DVU_1495	1	1	0	0	2	0	36	6	6	1	8	3246	8	1	3	1	2	4	2	2	0	7	2	6	2	0	1	3	2
DVU_1496	2	2	3	4	4	1	89	9	13	2	7	7292	19	4	11	4	0	4	1	2	6	10	1	11	3	4	8	0	1
DVU_1497	0	2	1	0	0	3	46	2	4	2	1	2648	17	2	4	2	0	3	2	3	2	1	6	6	0	1	1	1	0
DVU_1498	1	4	0	3	5	1	178	11	12	8	9	10499	28	6	6	8	6	6	0	4	7	22	13	12	9	4	5	4	6
DVU_1499	0	4	0	1	0	2	76	3	2	1	5	6916	17	1	2	1	1	0	1	1	2	5	4	5	2	1	3	1	1
DVU_1500	5	14	7	5	10	14	685	32	27	23	39	63829	161	13	25	13	8	13	13	3	15	43	34	56	34	7	15	12	9
DVU_1501	16	34	14	17	25	20	242	88	99	31	71	15440	90	27	51	38	33	39	23	39	41	75	70	107	42	21	30	38	31
DVU_1502	17	37	13	11	23	17	198	101	95	34	122	13293	116	31	62	42	26	36	16	39	38	143	104	165	90	30	46	37	25
DVU_1503	15	52	22	16	27	28	264	156	209	75	169	17633	192	55	86	62	51	63	21	55	51	214	153	233	122	31	55	55	44
DVU_1504	0	11	3	0	3	2	48	26	26	5	25	4549	22	7	10	3	0	4	3	8	3	44	23	34	17	2	9	2	2
DVU_1505	2	2	3	3	4	4	54	30	26	15	23	5013	22	7	9	7	6	6	5	5	3	38	23	36	20	4	7	7	7
DVU_1506	0	3	0	1	0	0	33	8	14	11	7	1735	7	3	5	3	0	4	0	0	2	16	19	19	6	3	2	3	1
DVU_1507	0	0	1	1	0	2	37	13	10	13	15	2359	27	6	5	6	2	1	0	2	2	13	20	38	25	4	9	7	4
DVU_1508	8	26	28	19	19	23	160	103	102	84	212	9793	230	31	46	89	45	93	32	35	33	137	93	466	208	52	81	44	46
DVU_1509	121	332	116	93	333	229	195	401	420	330	893	5530	1272	270	637	438	264	687	165	328	268	559	390	1399	1097	268	462	331	307
DVU_1510	276	748	332	304	582	474	748	1204	1339	655	1872	8413	2786	766	1960	1133	932	1556	545	1169	987	2054	1510	2333	1771	610	966	917	780
DVU_1511	0	0	0	2	1	0	10	0	3	1	3	503	4	1	3	1	1	3	0	1	2	4	0	4	2	2	1	2	1
DVU_1512	1	1	0	0	3	0	8	4	2	2	5	349	5	2	1	2	1	3	0	2	0	6	2	3	1	1	1	1	0
DVU_1513	2	6	1	2	1	3	53	11	11	6	12	5434	25	10	13	7	2	10	4	6	4	14	18	10	16	0	6	5	8
DVU_1514	11	15	3	5	5	6	110	31	25	14	32	9453	52	14	28	20	12	13	10	11	14	37	26	41	25	9	11	15	8
DVU_1515	7	26	7	13	22	9	313	39	48	22	42	23914	99	13	32	28	17	28	15	23	36	57	34	45	32	11	21	25	17
DVU_1516	1	8	1	6	7	4	98	13	21	10	13	10201	37	6	11	11	12	11	10	8	11	19	15	22	16	8	7	6	8
DVU_1517	3	4	5	2	5	2	116	13	12	2	12	10326	37	3	9	9	12	11	7	4	8	18	25	13	13	1	7	8	6
DVU_1518	2	8	1	0	3	5	71	7	9	3	12	4853	21	0	7	5	3	6	0	6	5	16	8	11	8	2	4	4	3
DVU_1519	78	243	82	96	189	135	134	318	299	159	507	226	609	119	303	171	125	288	61	157	141	470	310	340	306	104	159	167	141
DVU_1520	85	236	91	97	214	137	127	229	235	138	439	158	429	133	312	197	133	337	107	125	144	409	233	388	372	81	147	145	116
DVU_1521	6	17	5	5	13	9	5	9	10	8	23	11	25	10	25	16	9	14	9	16	7	26	12	35	22	5	7	11	6
DVU_1522	2	1	1	1	8	3	74	7	4	2	6	4438	15	2	6	4	1	8	0	8	2	3	3	6	3	0	2	2	2
DVU_1523	0	4	1	0	3	0	184	6	7	2	3	13104	12	1	3	3	4	2	2	2	7	5	16	9	8	3	1	3	7
DVU_1524	1	2	0	0	7	1	239	4	7	3	8	14490	9	1	9	4	4	9	2	2	8	11	16	6	9	5	2	5	5
DVU_1525	1	6	2	4	8	3	427	13	21	6	21	27902	21	2	14	3	7	9	2	11	14	11	10	11	8	7	8	15	6
DVU_1526	1	1	0	1	3	1	6	19	16	9	15	83	21	1	7	5	3	3	5	11	6	13	9	13	15	8	12	7	7
DVU_1527	8	21	14	17	14	14	38	89	82	40	120	429	144	16	31	27	16	20	8	15	18	58	59	85	53	19	47	43	41
DVU_1528	57	143	53	40	55	52	95	142	121	52	104	106	142	50	115	63	46	58	22	73	62	108	104	198	90	30	55	58	47
DVU_1529	230	644	237	202	341	319	503	667	745	256	794	361	899	261	623	358	319	445	236	424	415	734	558	1456	559	161	299	324	284
DVU_1530	155	476	220	185	262	266	457	1023	1161	427	1345	609	1477	284	600	342	345	414	266	380	413	1203	851	1607	792	304	512	522	434
DVU_1531	59	183	85	82	90	84	207	315	413	120	294	196	457	108	220	159	162	135	56	189	176	298	264	328	172	98	190	165	134
DVU_1532	42	136	70	51	69	60	139	235	275	88	235	174	311	73	159	72	96	98	68	114	114	205	199	208	152	60	139	129	88
DVU_1533	115	303	159	132	161	132	312	479	555	198	476	325	548	200	372	208	197	228	149	226	215	558	454	603	329	125	226	239	197
DVU_1534	32	110	88	83	102	112	272	456	602	234	669	370	678	407	848	466	441	501	122	452	449	733	614	1011	583	188	390	439	407
DVU_1535	36	112	86	56	72	67	182	419	526	150	449	248	493	343	623	231	290	264	190	325	354	602	491	675	405	146	294	345	285
DVU_1536	54	149	137	122	123	98	322	583	687	212	609	489	844	488	1012	598	590	653	285	719	751	1609	1398	1384	925	359	708	743	558
DVU_1537	621	1713	694	627	1117	931	1136	3072	3507	1465	3969	1106	3332	803	1727	1128	887	1349	585	1030	1050	4578	3317	7116	2896	852	1384	1242	1069
DVU_1538	21	68	42	34	44	37	78	230	268	85	245	159	286	38	68	36	31	51	29	36	45	190	162	206	109	50	73	66	63
DVU_1539	206	546	287	237	273	243	427	1192	1227	601	1394	894	1568	302	600	327	260	410	194	315	327	1099	778	1285	820	292	634	496	410
DVU_1540	100	282	156	126	179	150	275	429	503	235	574	382	675	122	296	189	138	192	134	184	142	474	296	567	369	109	200	183	151
DVU_1541	99	301	107	100	133	122	272	225	258	86	272	133	342	115	252	163	117	175	72	184	176	242	165	280	139	70	120	115	104
DVU_1542	9	19	8	13	14	8	16	39	55	20	46	24	34	16	31	20	23	11	10	14	13	69	56	63	41	10	24	11	9
DVU_1543	56	141	104	81	93	91	259	490	607	167	516	343	640	99	209	129	145	105	73	193	177	439	372	398	261	119	216	249	213
DVU_1544	880	2492	806	743	980	848	1590	3333	4060	1251	3342	2005	3669	1346	2960	1590	1529	1845	1148	1808	2098	4193	3342	3831	2506	906	1649	1671	1346
DVU_1545	1670	4618	1379	1234	1094	990	2078	5010	5980	1574	3936	3122	4251	3663	7457	4309	4066	4687	3253	6372	6817	6725	5185	6043	5438	2110	4084	4003	3206
DVU_1546	4	6	4	4	9	2	3	18	11	10	20	23	25	4	17	7	7	9	1	12	5	31	20	27	16	8	14	12	3
DVU_1547	71	182	76	69	98	77	164	245	251	117	296	256	369	113	234	136	121	124	84	135	163	289	195	340	225	62	131	132	85
DVU_1548	53	235	76	44	62	82	251	1127	1240	548	1138	763	778	246	428	177	73	130	49	142	161	891	792	619	794	210	567	411	313
DVU_1549	40	117	53	36	62	58	108	120	114	31	114	58	145	46	110	75	73	94	28	90	85	98	82	88	68	32	55	51	66
DVU_1550	18	49	23	20	24	14	32	22	35	4	29	28	37	16	28	23	12	13	9	24	15	20	18	28	22	10	21	15	11
DVU_1551	63	178	96	99	87	79	217	125	155	58	145	97	141	75	148	88	78	72	47	92	88	173	143	152	102	31	103	76	64
DVU_1552	50	128	73	72	52	55	99	73	79	30	88	48	58	41	83	57	50	65	40	56	59	95	54	114	66	14	37	35	24
DVU_1553	36	135	69	35	53	49	121	67	62	24	61	45	78	32	68	38	35	48	31	52	43	82	58	60	48	16	36	39	32
DVU_1554	43	98	43	43	46	39	76	18	32	11	42	29	41	14	38	24	15	23	9	28	24	27	22	30	34	8	21	24	15
DVU_1555	19	38	16	8	11	17	42	9	13	4	8	6	9	5	9	8	6	4	8	8	11	9	8	15	3	2	1	3	1
DVU_1556	22	90	36	44	35	27	88	25	25	13	25	20	30	8	32	21	20	19	7	26	23	24	24	32	21	7	17	18	14
DVU_1557	3	3	7	3	4	1	7	3	4	1	1	2	2	2	5	2	0	5	1	2	1	4	1	0	2	0	2	3	1
DVU_1558	92	287	116	104	78	97	197	52	84	34	93	60	66	37	81	46	44	41	31	46	50	83	61	114	71	27	35	40	36
DVU_1559	360	1071	423	370	410	381	785	182	230	65	177	126	232	119	246	131	157	148	77	161	157	186	149	259	124	51	112	103	94
DVU_1560	134	317	121	124	122	110	181	28	36	15	51	33	29	28	71	38	36	30	12	26	32	54	26	107	41	9	20	17	12
DVU_1561	35	93	37	31	52	50	116	151	167	46	166	186	329	42	98	49	54	72	15	84	73	180	133	147	111	49	104	85	86
DVU_1562	198	566	224	193	287	208	367	504	577	202	609	282	710	379	860	364	366	506	180	414	414	1143	857	1344	764	177	372	415	310
DVU_1563	280	799	337	301	410	368	894	1100	1215	457	1227	1145	1587	520	1295	835	738	909	377	958	879	1601	1577	1825	1133	418	806	832	695
DVU_1564	157	358	160	120	149	147	408	583	591	153	466	453	775	272	713	351	386	390	89	573	506	748	809	746	450	231	388	402	353
DVU_1565	3	20	7	1	7	6	17	28	22	7	24	19	25	11	23	19	10	23	7	24	20	26	29	33	20	7	17	12	25
DVU_1566	16	57	27	27	32	33	59	92	111	35	78	99	115	29	69	50	43	45	18	46	65	95	87	104	66	20	56	42	40
DVU_1567	18	26	11	16	18	9	26	141	138	62	167	64	251	25	58	25	32	53	6	36	40	169	122	111	109	56	75	67	68
DVU_1568	537	1494	771	721	1168	942	1717	3426	3808	1732	4841	1855	5459	1407	3145	2361	1940	2942	1089	2431	2180	3918	2980	6575	3531	1202	2086	2154	1865
DVU_1569	402	1218	502	422	495	499	976	2303	2813	891	2736	1668	3023	950	1982	1240	1227	1083	681	1321	1233	2643	2133	2991	1538	610	1151	1191	1000
DVU_1570	278	765	278	274	345	313	661	1204	1444	457	1386	907	1727	621	1336	746	770	735	370	795	827	1444	1175	1497	754	338	636	696	594
DVU_1571	237	720	298	295	339	330	305	1720	1854	988	2485	1586	2242	321	666	501	349	662	288	289	275	2337	1698	1815	1402	446	721	504	401
DVU_1572	370	1018	797	736	994	885	1598	1574	1869	870	2485	1720	3619	553	1340	1352	981	1460	476	1416	1344	1942	1602	2530	1816	753	1301	980	881
DVU_1573	25	120	65	71	98	79	146	587	584	328	698	674	1115	72	153	116	98	167	59	137	145	644	496	664	565	223	375	242	233
DVU_1574	631	1638	882	827	1215	1081	2094	7823	9306	3127	7950	4008	9338	1007	2211	1381	1384	1823	742	1781	1896	9581	7580	8834	5823	2248	4105	3462	3043
DVU_1575	221	683	381	347	410	362	662	3487	3851	1756	4327	3509	5950	417	744	503	456	637	514	519	550	3535	2573	3096	2320	1132	2005	1413	1121
DVU_1576	409	960	496	490	558	604	1513	3419	3864	1369	3506	1888	4386	797	1714	684	785	789	274	1171	1203	3644	3589	3982	2395	971	1849	1421	1266
DVU_1577	154	382	177	162	151	137	371	676	745	237	560	461	670	257	565	246	255	283	156	288	270	611	529	649	392	131	257	237	205
DVU_1578	207	600	278	234	303	242	588	913	954	367	936	662	1025	348	757	370	335	391	263	439	441	885	644	921	566	165	325	350	263
DVU_1579	605	1628	824	689	1049	890	1341	2894	3438	1178	3494	2004	3310	985	2073	1223	1071	1524	895	1179	1241	3370	2489	3079	2074	654	1277	1261	1012
DVU_1580	134	359	162	136	174	151	244	562	677	322	775	485	708	221	372	223	153	235	224	170	198	642	403	771	474	120	230	255	209
DVU_1581	113	267	117	137	144	127	216	422	500	230	503	341	575	176	354	216	171	248	103	209	154	501	385	569	385	116	186	226	153
DVU_1582	171	490	228	241	264	202	398	779	1049	408	1197	582	1040	285	610	354	264	405	235	381	352	1029	761	1144	777	194	433	402	344
DVU_1583	241	666	259	252	324	286	467	1274	1416	573	1528	1017	1651	395	798	438	374	480	265	426	461	1482	1041	1545	1083	307	553	543	425
DVU_1584	201	577	343	282	342	288	510	1340	1531	742	2106	1083	2442	355	800	454	371	613	264	422	456	1412	1164	2307	1438	495	839	761	561
DVU_1585	235	587	313	302	303	305	694	2403	2988	852	2230	1209	2962	454	898	509	544	555	439	700	665	2482	2146	2138	1451	636	1252	1118	869
DVU_1586	25	72	32	32	49	40	97	306	358	104	300	95	304	53	99	70	76	45	66	79	100	261	261	228	186	66	137	129	95
DVU_1587	42	110	63	59	62	57	147	435	497	148	399	234	587	72	159	108	109	115	48	139	132	417	332	290	227	102	198	180	141
DVU_1588	63	194	100	86	93	97	253	629	783	216	562	288	769	124	285	171	170	183	120	214	216	649	560	489	360	132	287	273	221
DVU_1589	253	686	294	259	341	281	606	1121	1486	495	1188	772	1659	376	776	414	384	476	281	480	477	1383	998	1352	877	322	554	529	430
DVU_1590	213	581	339	236	287	285	628	953	1261	385	1106	562	1302	343	741	423	403	425	261	459	499	1006	859	966	629	255	522	522	439
DVU_1591	17	35	23	12	14	18	31	56	72	33	70	67	92	18	26	34	24	29	11	46	30	55	52	96	61	17	37	19	26
DVU_1592	459	1131	622	584	768	616	1287	2203	2697	935	2837	1736	2896	1022	2061	1546	1307	1370	469	1455	1352	2893	2296	3358	1776	671	1185	1230	1024
DVU_1593	81	193	119	100	154	137	242	442	499	221	556	398	652	156	362	220	224	193	84	214	206	546	365	731	348	126	236	229	213
DVU_1594	265	743	498	399	532	502	1047	1764	2171	793	2109	1714	2588	529	1129	791	871	706	407	907	925	1925	1706	2220	1179	494	994	985	912
DVU_1595	53	180	129	120	141	130	285	346	463	199	484	377	604	120	274	181	199	190	70	219	205	389	281	433	305	112	232	249	227
DVU_1596	213	474	273	251	304	284	822	1373	1486	498	1175	1043	2048	334	753	438	519	452	144	744	629	1267	1227	1342	771	355	680	620	569
DVU_1597	393	1048	542	463	695	637	1597	2418	2670	808	2138	1475	3601	643	1490	929	984	969	423	1182	1250	2196	2158	2015	1126	665	1240	1188	987
DVU_1598	25	81	24	31	33	24	67	108	143	53	119	65	166	35	98	50	55	60	34	69	56	114	99	100	85	43	70	63	49
DVU_1599	22	57	27	16	25	15	39	127	117	39	104	65	176	29	71	36	37	43	29	44	27	122	108	99	66	35	75	51	39
DVU_1600	45	115	51	73	59	55	123	336	357	126	318	383	403	80	187	121	90	113	18	130	119	339	265	258	203	69	143	124	102
DVU_1601	33	85	38	42	57	46	95	217	262	85	227	171	235	55	139	77	88	85	38	111	97	190	138	205	145	37	82	89	70
DVU_1602	309	895	391	314	393	348	847	1761	2158	673	1694	1422	1797	600	1167	670	625	609	271	759	762	1577	1250	1800	1006	343	691	720	618
DVU_1603	98	268	128	85	110	88	307	519	659	157	425	392	544	191	369	213	236	212	169	286	295	476	411	427	254	125	267	260	210
DVU_1604	143	397	141	138	194	165	245	323	345	180	513	308	494	203	385	241	158	289	154	194	226	457	330	785	388	119	190	228	189
DVU_1605	171	503	250	218	258	238	423	1003	1197	424	1066	893	1246	307	611	428	409	457	242	401	420	1055	775	952	687	250	507	513	423
DVU_1606	68	206	92	83	116	98	235	357	492	174	474	388	562	147	286	188	220	208	184	219	223	412	310	443	335	130	225	214	166
DVU_1607	63	182	93	76	94	84	226	398	458	142	411	358	475	129	255	156	150	168	98	206	187	440	324	368	261	89	201	173	165
DVU_1608	241	596	299	264	272	269	638	1133	1406	404	1242	1169	1410	407	801	482	434	412	244	544	576	1179	856	918	751	254	515	498	426
DVU_1609	148	426	178	156	192	155	352	615	804	242	654	598	767	245	536	293	256	266	143	280	257	687	516	539	446	151	286	305	232
DVU_1610	307	761	375	298	423	346	870	1468	1862	594	1487	1322	1688	455	1117	617	582	595	450	635	700	1628	1374	1407	958	327	606	647	520
DVU_1611	140	431	222	206	250	214	407	738	887	339	827	619	1056	235	505	357	372	383	242	367	398	687	606	1052	560	205	422	377	305
DVU_1612	357	1039	442	420	714	536	714	1016	1146	565	1513	521	1666	539	1138	767	601	1084	385	664	702	1241	905	2585	1126	304	546	604	501
DVU_1613	322	793	435	331	417	372	932	1641	1807	409	1263	740	1606	474	998	550	590	649	364	719	729	1345	1310	1418	731	377	665	652	512
DVU_1614	197	532	265	248	308	313	766	901	1089	325	775	598	1147	340	769	433	459	487	222	661	623	926	868	1286	553	215	435	399	368
DVU_1615	114	309	196	188	208	201	227	916	1051	402	1198	575	1401	220	483	374	385	479	319	334	361	1095	839	1528	810	341	599	511	486
DVU_1616	0	0	0	1	1	1	1	2	1	1	6	4	0	2	2	4	0	2	0	1	0	4	1	0	1	0	0	1	1
DVU_1617	116	328	171	135	139	154	362	829	980	317	742	340	822	200	431	286	288	300	188	362	310	948	759	1174	638	201	401	396	299
DVU_1618	62	150	50	50	61	42	100	350	405	150	357	185	378	85	201	108	87	113	60	101	79	395	266	474	263	83	169	153	121
DVU_1619	133	367	186	149	162	161	310	989	1212	424	1071	565	1102	252	517	286	282	276	164	301	337	982	837	1085	690	246	495	440	411
DVU_1620	12	49	18	16	22	34	50	139	147	50	144	34	154	36	94	36	36	47	58	53	60	146	129	138	108	42	69	54	52
DVU_1621	17	56	33	26	35	40	45	161	157	95	199	236	243	50	69	39	47	57	26	41	38	139	129	296	138	26	79	64	65
DVU_1622	155	430	245	206	216	219	365	1426	1616	603	1463	1195	1777	319	561	307	332	421	221	344	418	1718	1311	1762	1002	364	689	587	481
DVU_1623	898	2625	1280	1111	1516	1259	2135	3197	3639	1322	3949	1873	4245	1407	3022	2073	1782	2176	1418	1953	1991	3534	2550	3433	2284	811	1550	1419	1217
DVU_1624	216	726	287	274	333	339	604	814	976	403	1047	578	1058	439	852	504	488	517	355	505	557	911	712	747	649	218	470	384	355
DVU_1625	126	348	132	132	171	134	287	448	523	184	491	234	475	202	413	260	236	226	81	261	258	474	403	347	285	93	203	198	164
DVU_1626	296	804	340	313	356	296	579	1065	1283	365	1097	615	1283	437	906	517	523	525	299	614	591	1082	860	786	668	280	492	435	366
DVU_1627	375	1148	443	369	507	429	883	1168	1438	421	1295	786	1685	672	1411	642	709	754	403	846	809	1123	995	900	703	278	580	512	404
DVU_1628	747	2067	1043	861	1157	1076	2485	2685	3177	1214	3920	1869	5126	1321	2907	1684	1524	1906	1225	2118	1872	3327	2802	4008	2523	1057	2038	1904	1558
DVU_1629	566	1428	475	475	738	612	861	1315	1587	678	1910	660	1799	808	1791	835	731	1136	463	741	759	1941	1324	2774	1306	421	810	758	678
DVU_1630	91	225	120	116	131	142	206	346	452	136	466	175	476	180	375	185	157	235	176	166	152	436	348	479	291	93	220	186	139
DVU_1631	110	300	131	104	138	145	195	431	519	183	500	248	514	179	391	185	187	223	153	140	163	462	371	456	284	123	215	223	187
DVU_1632	68	160	90	72	95	88	191	227	231	72	240	130	330	94	251	103	108	142	36	127	128	214	198	186	143	60	146	129	120
DVU_1633	45	115	46	36	55	62	93	129	146	44	175	96	208	60	152	70	72	78	40	77	63	105	92	114	92	46	99	78	51
DVU_1634	36	76	52	40	60	50	83	101	111	78	174	93	208	56	96	74	54	75	40	69	62	123	84	125	125	45	66	68	59
DVU_1635	1	1	0	0	2	0	0	5	4	0	5	1	5	4	6	0	2	2	1	0	1	9	2	8	2	1	1	1	1
DVU_1636	2497	6368	3580	2906	5061	4632	7280	5827	6152	1392	4592	3356	10813	4238	8624	5387	4928	7668	2907	6248	7050	9299	6697	2623	2760	2518	4549	4054	3489
DVU_1637	17	44	23	23	38	45	44	60	68	58	129	89	124	43	107	61	50	121	34	64	61	102	82	268	169	33	53	76	61
DVU_1638	32	98	40	50	118	71	82	99	108	81	269	203	319	74	165	152	112	207	39	117	106	202	129	502	363	71	116	149	118
DVU_1639	51	116	52	55	58	51	112	154	213	56	141	127	202	112	230	132	138	183	76	162	152	297	209	261	181	70	145	138	115
DVU_1640	6	17	6	3	2	5	13	21	23	7	27	16	20	19	26	9	13	15	7	19	14	37	38	24	22	6	16	16	12
DVU_1641	0	9	4	5	5	3	1	8	14	9	15	9	14	7	11	14	8	14	7	7	13	34	17	27	13	6	7	11	11
DVU_1642	12	35	9	8	14	14	29	51	64	16	51	64	56	22	60	30	38	33	20	37	27	78	74	63	54	12	35	31	26
DVU_1644	74	203	83	89	142	101	188	262	319	135	454	185	449	105	274	167	161	211	101	162	182	366	311	511	279	111	206	173	131
DVU_1645	6	27	38	26	18	16	23	32	34	38	102	32	65	6	25	51	14	29	2	14	21	61	31	193	59	14	17	15	20
DVU_1646	79	216	125	96	133	133	254	308	326	123	331	137	433	138	355	185	228	244	54	224	206	369	333	465	267	97	191	157	131
DVU_1647	318	940	406	359	536	421	723	1305	1421	498	1346	1044	1622	513	1161	648	590	731	306	637	618	1569	1286	1635	852	318	603	526	464
DVU_1648	118	304	130	128	148	154	243	439	517	152	498	308	494	170	378	227	189	261	115	201	215	472	395	477	283	94	178	189	186
DVU_1649	393	1061	552	470	571	505	1055	1695	1884	621	1659	1174	1924	660	1369	748	752	827	541	841	907	1645	1382	1529	1134	354	708	666	578
DVU_1650	290	757	327	290	468	374	714	858	1051	385	1081	442	1119	501	1052	499	481	628	337	593	671	1070	826	1107	681	218	433	442	401
DVU_1651	62	213	78	72	125	86	111	200	245	110	312	132	302	99	237	103	103	164	229	82	113	275	169	315	227	62	108	104	118
DVU_1652	116	307	106	94	179	158	147	303	338	163	464	175	374	166	304	211	137	207	104	135	145	428	246	602	312	58	113	152	127
DVU_1653	220	579	269	275	337	325	592	971	1036	399	1043	597	1053	353	803	431	443	545	279	540	511	1053	840	949	569	198	402	426	323
DVU_1654	209	544	209	222	173	220	596	890	1002	323	983	507	1064	336	769	390	354	406	183	490	425	973	895	1134	668	248	508	480	359
DVU_1655	923	2558	1088	913	1408	1115	2069	3024	3682	1343	3702	1784	3793	1506	2955	1805	1615	2025	1301	1680	1889	3654	2648	4894	2568	771	1443	1439	1255
DVU_1656	236	716	295	268	330	311	829	927	1158	341	905	458	1019	401	839	508	431	546	406	642	616	1202	1118	1377	669	226	435	464	408
DVU_1657	425	1017	404	313	472	408	1027	1090	1167	339	1070	628	1376	596	1366	586	577	662	152	768	750	1218	1019	1031	643	242	501	525	411
DVU_1658	355	965	382	315	423	343	964	1258	1370	433	1311	737	1576	562	1171	545	551	641	370	696	692	1432	1295	1230	755	337	642	652	459
DVU_1659	4	9	6	4	7	10	9	12	11	10	37	9	24	7	13	16	4	13	4	8	11	24	14	47	13	7	5	6	2
DVU_1660	23	70	31	24	19	36	45	203	235	109	234	146	287	42	94	41	56	69	37	65	55	263	224	171	185	79	147	88	95
DVU_1661	26	55	16	27	30	26	45	251	281	73	234	125	287	36	83	55	49	47	16	51	63	272	234	282	174	99	146	100	79
DVU_1662	49	143	83	69	86	103	153	779	939	311	845	562	1042	93	217	160	161	189	103	150	150	820	684	628	434	247	481	369	322
DVU_1663	85	196	120	109	133	152	321	910	1156	321	880	581	1071	185	396	229	247	230	122	270	267	1095	991	867	537	234	547	470	388
DVU_1664	196	581	240	245	359	281	519	1542	1833	726	2081	845	2101	451	898	629	505	688	325	569	548	2383	1750	4082	1849	510	897	890	747
DVU_1665	86	173	157	153	123	115	323	1175	1242	356	1069	1489	1839	164	371	316	235	342	182	332	280	1286	1241	1283	759	363	656	478	412
DVU_1666	210	526	270	236	330	339	707	2630	2871	852	2148	1841	2800	408	947	544	703	662	307	807	782	3021	2763	2455	1541	726	1388	1207	1148
DVU_1667	179	549	279	277	365	327	573	1877	2188	827	2067	1904	2307	350	773	458	448	510	294	478	527	2290	1615	2258	1340	503	896	830	696
DVU_1668	113	325	138	140	206	193	265	626	777	297	841	483	853	200	395	232	208	289	127	204	188	768	544	1038	505	157	309	286	228
DVU_1669	95	441	81	221	167	97	220	335	355	164	406	229	446	151	494	170	153	462	209	401	232	332	237	957	293	301	186	409	115
DVU_1670	94	486	71	161	145	64	187	124	166	67	177	95	216	108	544	105	109	300	174	398	200	147	124	907	199	257	83	319	78
DVU_1671	203	653	261	255	404	328	419	1440	1650	675	1801	698	1978	429	885	543	499	730	439	503	509	1799	1208	1453	1125	470	748	715	557
DVU_1672	47	147	58	52	97	77	129	255	299	98	366	173	386	101	178	134	89	163	58	114	124	317	226	252	225	58	118	126	101
DVU_1673	132	304	156	125	196	161	323	529	646	223	625	387	753	194	474	277	217	311	132	320	317	690	545	751	461	136	230	256	186
DVU_1674	96	305	133	108	175	141	214	261	292	89	286	717	390	175	410	214	190	256	99	208	193	518	323	617	286	91	165	140	140
DVU_1675	21	41	12	16	19	22	40	34	55	11	43	143	60	27	50	35	26	47	16	49	49	114	82	131	59	16	47	54	57
DVU_1676	83	294	113	90	171	123	227	1152	1220	510	1411	737	1792	155	333	196	169	278	146	243	229	1636	1249	1314	950	439	822	590	458
DVU_1677	137	361	135	147	161	128	264	895	999	342	961	653	1010	234	502	280	280	260	144	305	289	979	751	872	558	220	395	376	316
DVU_1678	69	147	59	67	103	67	152	425	444	157	401	444	560	106	223	145	159	139	47	175	152	416	339	407	263	91	198	151	137
DVU_1679	133	388	194	147	228	197	362	375	405	153	428	166	548	225	414	260	215	368	184	302	282	430	367	477	333	127	212	179	152
DVU_1680	183	410	218	189	182	196	660	1247	1491	366	978	1070	1477	295	665	390	424	376	143	559	515	1254	1095	941	610	303	615	579	449
DVU_1681	199	624	330	214	299	317	666	1013	1223	315	966	614	1212	356	799	395	433	540	242	493	531	1100	897	845	541	226	525	412	401
DVU_1682	257	699	342	268	350	309	704	1101	1301	447	1389	698	1499	424	919	548	483	567	333	579	537	1272	962	1558	862	289	554	551	464
DVU_1683	351	955	389	345	571	458	819	1191	1358	522	1579	1082	1735	516	1237	636	590	775	383	739	734	1536	1042	1739	1018	321	598	664	545
DVU_1684	349	887	448	339	442	429	995	1509	1564	605	1345	1432	1955	538	1167	623	591	655	405	903	905	1436	1181	1512	961	370	724	758	621
DVU_1685	115	246	98	101	128	94	258	387	446	141	429	489	612	169	300	165	174	161	77	216	214	344	241	343	224	110	185	188	167
DVU_1686	157	419	249	211	259	193	545	617	742	236	709	638	872	227	511	326	320	343	227	397	356	560	420	453	361	174	348	333	255
DVU_1687	45	156	76	68	91	90	152	184	230	93	276	224	353	83	130	105	105	118	68	141	97	226	152	194	152	52	129	97	93
DVU_1688	160	397	155	124	229	223	287	393	514	219	617	358	754	190	445	215	196	321	154	266	229	535	363	454	383	115	251	235	202
DVU_1689	122	313	188	165	278	276	524	883	1075	657	885	575	1076	244	651	369	355	488	217	544	292	1161	918	2112	1275	246	553	293	266
DVU_1690	516	1268	469	456	711	581	602	1252	1413	631	1739	857	2159	555	1244	766	534	1119	460	536	545	1871	1232	2644	1312	380	718	685	481
DVU_1691	4	5	1	1	3	4	2	6	4	6	18	12	15	6	8	2	1	5	4	4	2	10	7	32	14	1	5	5	4
DVU_1692	198	452	227	195	251	209	540	823	866	295	826	463	1319	352	851	349	350	436	159	536	448	936	878	726	547	296	550	466	355
DVU_1693	66	185	102	94	103	116	259	364	430	115	328	169	421	151	316	177	188	194	67	275	251	330	299	223	187	108	210	189	141
DVU_1694	3	6	1	2	1	4	3	11	9	3	13	15	21	5	7	6	2	4	3	6	2	17	21	34	18	2	8	2	3
DVU_1695	3	7	0	2	1	1	1	14	14	7	7	13	8	3	3	5	1	2	5	4	2	19	26	46	12	1	7	7	13
DVU_1696	0	0	0	0	1	2	1	4	11	6	3	8	7	1	4	1	0	1	1	0	6	12	13	17	8	0	2	3	3
DVU_1697	0	4	3	0	2	2	6	17	16	8	14	24	6	2	8	8	5	0	2	2	6	48	39	53	29	0	8	8	9
DVU_1698	6	15	7	11	9	3	17	52	53	17	43	32	41	9	18	13	25	20	14	33	14	133	167	187	114	14	48	47	64
DVU_1699	2	3	1	5	6	8	2	15	10	14	33	20	44	6	9	7	14	16	1	11	15	42	39	193	176	33	53	81	59
DVU_16SA	1	3	9	3	1	3	1	0	4	1	13	0	1	1	2	4	2	5	1	0	4	3	9	0	0	0	0	1	0
DVU_16SB	63	26	308	182	76	16	27	155	225	316	589	45	149	87	33	32	87	106	108	129	94	491	709	40	25	2	15	41	60
DVU_16SC	27	13	66	49	29	11	25	28	51	24	60	7	13	25	16	22	36	37	26	45	39	101	169	14	7	2	5	21	17
DVU_16SD	0	0	2	1	1	0	1	1	1	0	1	0	0	0	1	1	1	1	0	0	0	1	3	0	0	0	0	0	0
DVU_16SE	40	12	210	144	41	10	24	82	120	207	361	10	66	51	23	41	61	82	135	37	56	203	497	21	16	1	11	35	22
DVU_1700	28	99	33	23	52	51	47	105	132	50	153	68	173	57	121	66	61	127	47	82	60	525	443	721	557	90	183	225	161
DVU_1701	4	15	3	6	6	7	17	42	44	24	71	46	138	9	20	39	21	36	15	42	27	71	68	116	113	44	93	85	77
DVU_1702	53	154	57	50	109	79	120	170	222	89	283	176	357	118	264	177	141	233	82	186	143	361	225	368	255	84	154	156	138
DVU_1703	183	458	224	227	393	315	420	690	780	406	1176	962	1435	392	889	620	491	880	452	586	635	1680	1105	1877	1334	362	679	676	509
DVU_1704	496	1502	816	765	1299	1077	1949	1792	1872	985	2133	1393	2703	871	2083	1418	1217	2014	866	1650	1390	3490	2491	4554	3122	784	1621	1644	1344
DVU_1705	12	41	21	12	44	21	28	45	34	29	66	56	89	35	68	34	37	86	26	44	33	117	65	175	120	17	49	47	33
DVU_1706	0	1	0	1	2	1	0	4	4	1	3	6	11	2	4	0	1	7	1	2	1	8	4	3	8	3	3	0	3
DVU_1707	0	6	2	1	3	1	5	4	4	0	7	10	12	7	6	4	2	6	4	6	3	8	3	9	10	0	4	4	1
DVU_1708	23	68	23	30	50	37	32	66	72	28	116	100	171	43	106	71	41	84	35	48	46	121	81	107	77	27	45	44	32
DVU_1709	27	83	32	48	58	61	59	119	113	58	175	159	221	74	157	84	65	111	50	76	69	246	109	263	159	43	102	77	71
DVU_1710	9	27	14	19	14	21	23	27	33	14	50	35	75	29	58	44	47	42	36	38	43	79	58	77	62	19	43	32	32
DVU_1711	8	10	6	3	8	4	14	19	17	8	12	7	21	8	9	11	6	11	3	3	15	18	11	19	12	5	11	12	7
DVU_1712	2	6	0	2	3	1	3	13	10	8	6	14	8	1	9	4	2	6	0	7	8	10	3	9	7	2	8	5	5
DVU_1713	0	3	1	1	1	0	0	2	2	1	2	6	4	1	3	0	0	1	1	1	2	0	4	2	2	0	1	2	1
DVU_1714	5	6	5	1	3	3	16	9	18	5	19	33	28	1	5	6	6	9	4	6	17	24	20	25	16	5	14	9	2
DVU_1715	0	4	1	0	0	0	0	3	5	1	3	4	9	0	1	0	3	1	0	0	3	3	3	1	0	0	6	2	6
DVU_1716	1	1	1	0	0	0	1	1	2	3	6	6	5	1	1	0	5	1	1	1	5	5	2	5	3	0	2	3	3
DVU_1717	0	0	1	1	1	0	1	8	7	2	5	7	4	3	0	0	0	4	2	1	1	5	9	4	6	2	2	2	2
DVU_1718	0	6	1	4	4	1	3	7	13	4	16	12	15	1	6	6	10	0	3	4	4	11	7	4	5	2	3	6	4
DVU_1719	2	4	2	1	1	1	2	3	9	0	7	10	13	0	0	3	3	0	0	2	1	5	3	4	3	1	3	3	2
DVU_1720	0	0	0	0	0	0	0	0	1	1	1	2	2	0	0	0	0	0	1	0	1	0	1	0	1	1	1	0	0
DVU_1721	1	2	3	1	0	0	6	4	3	0	6	10	5	1	2	2	0	3	2	4	8	3	6	8	5	2	2	5	4
DVU_1722	0	0	0	0	0	1	0	2	1	0	0	0	0	0	0	0	1	0	0	1	0	1	1	0	1	0	1	0	0
DVU_1723	1	1	0	1	0	0	1	1	0	2	2	5	4	1	1	2	0	0	2	0	1	5	1	3	1	3	1	0	3
DVU_1724	2	6	4	0	4	1	8	9	11	4	12	8	14	1	8	7	1	8	7	2	9	8	10	8	9	4	5	4	4
DVU_1725	1	1	0	1	0	0	1	1	0	1	0	2	0	0	0	1	1	0	0	2	0	2	4	3	2	1	1	2	1
DVU_1726	0	0	0	0	0	0	0	0	2	1	2	1	1	2	0	0	0	0	0	0	0	0	0	2	2	0	0	0	0
DVU_1727	0	0	0	0	0	0	1	0	0	0	0	4	1	0	0	0	0	0	0	0	0	3	0	1	0	0	0	0	0
DVU_1728	0	0	1	0	0	0	0	5	4	1	1	1	2	1	0	0	0	0	0	0	0	0	2	2	0	0	0	1	0
DVU_1729	39	81	50	44	59	47	104	109	146	75	151	99	187	44	108	82	66	72	25	71	65	100	85	157	105	29	60	74	68
DVU_1730	26	61	25	20	15	10	56	58	84	21	66	37	51	29	48	19	16	18	17	46	42	69	44	95	45	18	31	24	22
DVU_1731	0	0	0	0	0	0	0	0	0	0	0	1	0	0	0	0	0	0	0	0	0	1	3	0	0	0	0	0	0
DVU_1732	0	3	2	0	2	1	2	1	1	2	4	6	5	1	0	3	4	0	0	4	2	5	7	3	4	2	2	0	2
DVU_1733	9	30	12	5	7	11	23	49	47	20	49	35	70	16	52	37	31	43	20	29	29	59	62	52	36	14	40	37	27
DVU_1734	7	33	12	8	17	16	18	34	45	10	41	26	57	15	40	22	25	34	6	31	27	58	38	50	36	18	28	32	21
DVU_1735	4	8	4	5	9	7	10	15	7	8	19	14	15	1	17	17	7	9	7	16	14	21	16	22	14	3	15	12	6
DVU_1736	1	2	3	3	2	3	5	6	1	4	11	8	9	1	7	4	4	10	4	4	4	17	6	11	13	1	2	7	4
DVU_1737	1	5	2	3	2	5	5	13	12	4	21	15	22	4	7	7	3	6	0	7	2	31	23	40	16	6	16	8	10
DVU_1738	5	19	3	5	7	9	18	52	52	13	42	49	70	10	19	16	21	26	11	20	20	95	92	130	61	11	31	32	34
DVU_1739	0	0	1	0	1	1	0	2	0	0	1	3	5	0	1	0	0	2	0	0	0	0	2	0	3	2	1	3	3
DVU_1740	1	3	0	1	3	0	4	3	3	1	7	13	13	4	4	1	1	4	0	2	0	4	1	4	7	1	3	1	0
DVU_1741	3	11	7	5	9	6	13	17	18	13	27	33	43	5	19	11	9	13	4	10	11	31	18	29	23	9	6	13	12
DVU_1742	8	35	14	10	26	5	15	35	23	12	45	10	49	26	45	17	19	24	8	21	11	36	20	21	29	3	9	18	10
DVU_1743	2	1	1	0	0	0	1	6	4	2	4	6	6	3	5	0	0	1	6	3	4	10	2	12	7	1	4	1	4
DVU_1744	1	4	3	1	1	3	4	9	1	1	6	2	6	1	8	1	3	6	2	2	3	12	5	5	5	1	3	2	2
DVU_1745	151	392	156	112	214	189	253	371	368	121	363	132	449	246	555	187	152	281	106	228	222	520	404	380	208	67	168	152	138
DVU_1746	63	141	51	70	85	81	95	213	220	105	297	146	409	69	177	85	84	141	45	94	84	244	183	260	176	82	127	95	88
DVU_1747	185	470	346	340	620	494	486	1151	1160	797	2298	905	2854	631	1216	709	595	1293	439	760	768	1957	1281	2133	1840	521	994	959	749
DVU_1748	80	246	91	123	296	154	169	267	243	196	570	307	924	183	409	253	164	449	95	212	206	484	262	839	843	147	248	216	209
DVU_1749	0	6	1	2	8	5	3	9	17	7	17	6	19	8	7	9	3	7	0	7	7	18	29	20	11	6	4	15	6
DVU_1750	5	26	17	12	17	10	11	43	44	40	71	56	112	32	68	40	29	62	18	44	34	103	79	127	111	37	49	41	30
DVU_1751	3	8	3	0	6	2	8	8	12	6	20	22	34	5	9	9	7	17	2	8	5	31	24	41	22	8	13	11	8
DVU_1752	1	0	0	1	0	0	0	0	1	0	1	1	1	0	0	0	0	0	0	0	1	2	0	1	1	0	0	1	1
DVU_1753	0	0	0	0	1	0	1	0	0	0	1	0	0	0	1	1	1	3	0	0	0	1	0	1	0	0	0	0	0
DVU_1754	0	3	0	1	0	0	1	2	0	0	0	0	2	0	0	0	2	0	0	0	1	1	0	0	2	0	0	0	1
DVU_1755	0	1	0	0	1	2	0	1	3	2	4	3	3	1	2	1	0	0	0	0	1	2	3	1	4	2	1	1	1
DVU_1756	0	2	1	2	2	4	8	10	17	3	13	7	16	7	11	7	4	1	2	14	9	18	18	20	13	8	15	7	8
DVU_1757	12	34	21	14	13	12	22	99	102	40	98	60	122	16	44	27	16	24	6	33	30	91	88	93	65	20	41	41	26
DVU_1758	154	539	194	148	314	252	368	632	623	319	815	483	950	276	596	266	224	351	154	330	349	777	552	1063	598	195	320	286	253
DVU_1759	37	127	49	32	45	34	56	126	125	52	206	96	172	56	122	68	56	75	9	54	49	160	126	182	96	24	58	42	39
DVU_1760	2103	5127	1584	1420	2545	2576	4720	1095	1152	202	717	305	985	2348	6125	2409	2549	3421	704	3625	2944	1625	1437	682	589	224	491	717	610
DVU_1761	4	15	4	7	8	3	5	17	20	12	16	18	23	6	20	11	8	10	1	13	11	23	14	22	19	4	5	9	5
DVU_1762	238	593	223	182	247	243	798	691	719	190	510	301	744	417	987	425	473	478	307	669	704	719	679	741	406	140	318	338	273
DVU_1763	0	1	1	1	1	1	1	5	4	1	3	4	9	0	2	2	1	1	0	2	2	9	1	3	2	1	1	0	1
DVU_1764	49	248	41	78	65	31	68	185	208	71	196	102	203	69	145	50	32	62	18	55	49	212	169	154	121	49	91	96	65
DVU_1765	130	792	124	214	213	131	210	451	518	204	433	305	536	140	368	139	119	178	180	142	117	442	322	412	393	106	251	227	196
DVU_1766	84	410	75	116	98	86	177	294	361	114	274	169	330	122	285	81	70	107	101	106	85	280	193	193	257	74	171	146	129
DVU_1767	34	198	30	53	50	35	81	121	189	63	138	83	160	53	135	45	29	48	37	43	43	155	115	98	112	19	68	73	66
DVU_1768	104	479	74	122	87	68	176	256	359	88	293	174	300	118	306	61	64	95	61	101	86	263	231	166	203	43	91	84	74
DVU_1769	330	1732	187	247	262	176	360	727	932	199	648	416	716	449	962	153	142	225	171	197	167	598	412	286	347	95	218	224	169
DVU_1770	83	432	47	63	56	36	79	203	249	49	184	111	171	100	234	37	31	45	63	45	35	136	110	68	82	18	51	48	50
DVU_1771	122	290	174	132	196	159	459	446	570	183	473	297	595	156	364	248	243	238	161	327	342	445	381	426	272	143	238	216	190
DVU_1772	138	325	189	159	204	153	409	630	735	217	544	378	802	155	425	264	259	279	174	386	331	640	541	538	400	162	343	335	264
DVU_1773	21	64	21	23	26	30	41	84	78	31	102	89	141	28	78	71	54	78	13	84	70	109	60	135	88	26	46	45	30
DVU_1774	107	287	181	134	196	170	295	569	602	364	890	465	920	233	422	325	292	434	164	318	307	679	464	860	532	178	310	311	283
DVU_1775	144	476	232	159	174	195	568	1335	1454	566	1375	1869	2748	683	1663	1046	1058	1324	604	1455	1412	4523	4186	3461	3279	1775	3214	2301	1881
DVU_1776	7	15	7	5	10	6	22	29	59	14	37	15	52	14	32	14	26	15	8	15	20	47	36	52	38	6	18	20	23
DVU_1777	157	458	216	174	246	209	406	613	764	278	655	352	757	262	562	369	332	410	230	345	334	780	530	644	441	148	270	264	234
DVU_1778	87	201	72	62	77	68	131	281	362	122	322	215	425	168	283	143	144	148	73	149	163	377	298	265	215	104	231	175	171
DVU_1779	14	59	14	12	19	15	31	68	67	24	74	37	85	32	108	43	36	42	26	34	31	78	68	75	64	23	41	37	40
DVU_1780	59	167	36	50	55	41	104	171	189	66	187	99	220	125	245	83	115	94	31	95	109	183	141	158	120	58	107	116	65
DVU_1781	354	863	353	307	409	453	898	1424	1598	614	1526	822	1689	565	1339	698	725	907	328	826	784	1598	1436	2167	977	333	659	679	534
DVU_1782	462	1230	476	359	507	395	1000	1794	2134	638	1825	1368	2201	803	1665	785	790	753	468	1025	888	1845	1514	1924	1050	461	778	934	725
DVU_1783	278	773	346	329	337	337	1073	1088	1231	468	1330	708	1459	484	1083	743	671	677	335	892	825	1204	1033	1695	951	362	667	753	617
DVU_1784	175	428	154	158	227	237	450	890	972	404	1087	372	1078	215	560	335	316	442	228	435	430	997	711	1173	668	218	456	413	309
DVU_1785	99	201	117	71	122	98	278	433	494	174	461	275	687	139	320	191	204	242	117	264	283	464	395	476	290	121	220	200	187
DVU_1786	260	701	327	244	332	324	699	1038	1210	299	1103	596	1203	1034	2325	1203	989	1181	567	1197	1115	2250	2059	2149	1143	432	911	850	689
DVU_1787	27	84	26	24	31	26	48	190	246	74	256	156	225	78	148	67	56	77	31	70	47	249	157	153	148	54	101	98	65
DVU_1788	297	904	446	453	573	440	630	2158	2540	874	2778	1692	2332	640	1158	732	580	843	432	616	529	2679	1758	2245	1702	504	939	898	743
DVU_1789	209	557	354	294	404	309	672	1372	1761	603	1648	1214	1912	420	835	551	455	616	204	585	519	1562	1119	1463	1019	400	752	645	583
DVU_1790	343	910	466	444	571	485	1036	2536	3259	1020	2937	1935	3438	713	1382	835	748	776	554	888	942	2853	2199	2519	1811	637	1390	1331	1062
DVU_1791	98	270	132	123	148	148	343	924	1125	373	961	727	1422	184	435	242	238	263	169	299	294	1076	808	972	658	323	591	402	368
DVU_1792	852	1806	1022	903	1134	1169	3535	9040	9472	2216	6362	3312	11056	1294	3142	1784	1855	2039	370	3486	2641	8793	8701	6921	3828	2570	4489	2929	2933
DVU_1793	0	5	6	5	5	5	11	14	16	13	9	20	40	10	9	4	3	12	19	11	3	20	8	23	16	7	10	2	3
DVU_1794	130	335	166	116	244	204	283	455	438	144	465	296	726	198	489	254	213	331	208	263	224	502	304	479	300	110	245	191	188
DVU_1795	160	454	188	154	268	213	319	396	512	194	436	189	473	229	495	291	195	292	125	270	260	520	395	493	293	117	235	209	193
DVU_1796	20	44	27	14	28	25	35	76	75	28	70	68	79	30	62	24	36	34	8	29	29	87	54	100	41	18	28	28	28
DVU_1797	76	242	109	99	108	82	205	312	358	118	333	214	312	138	270	120	144	139	79	154	149	285	262	305	171	69	144	149	145
DVU_1798	53	143	64	49	74	58	104	189	221	83	210	216	260	97	183	80	99	80	56	112	90	195	167	224	136	46	101	78	69
DVU_1799	230	581	260	211	236	228	567	848	1102	292	864	827	1080	333	740	385	416	355	200	443	449	891	805	963	579	196	402	463	347
DVU_1800	0	0	1	1	1	1	2	0	2	0	3	5	4	2	2	0	1	0	0	0	0	1	0	2	0	0	1	0	0
DVU_1801	600	1731	798	655	857	847	1725	2453	2973	991	2483	793	2824	905	1880	1254	1239	1484	600	1472	1421	2879	2171	2632	1786	582	1114	1135	931
DVU_1802	68	163	82	63	72	62	183	207	230	62	183	80	227	105	220	119	113	154	100	166	165	257	212	233	144	60	121	98	106
DVU_1803	119	392	176	143	175	143	526	469	591	148	398	245	638	230	458	245	310	264	145	420	386	391	371	335	285	136	296	269	196
DVU_1804	135	371	174	140	209	165	407	561	712	189	558	262	727	234	494	269	275	223	146	359	346	524	493	497	334	147	294	278	250
DVU_1805	23	64	20	12	25	28	27	82	87	35	121	36	102	579	1173	532	433	647	430	503	577	1721	1325	2310	1208	300	671	698	566
DVU_1806	59	118	61	56	73	65	126	373	403	162	427	312	553	86	178	118	117	157	49	113	125	422	307	383	254	115	214	181	121
DVU_1807	42	131	65	54	61	51	71	282	312	171	369	246	452	86	171	62	57	109	55	98	100	329	227	264	250	88	161	129	102
DVU_1808	49	103	61	55	71	59	110	340	385	157	349	277	440	83	156	93	99	105	89	123	102	318	234	263	229	94	163	128	160
DVU_1809	71	255	143	124	199	163	285	630	696	368	901	478	1094	173	318	227	215	313	167	278	288	776	526	684	683	207	382	375	336
DVU_1810	143	334	144	127	173	174	452	633	769	260	688	422	972	320	724	387	439	469	174	516	463	831	750	618	454	213	426	413	332
DVU_1811	62	201	82	91	106	105	246	509	548	206	556	410	832	219	493	320	328	271	209	365	400	516	440	403	391	159	376	373	297
DVU_1812	176	469	168	192	257	218	433	1086	1224	440	1253	886	1736	488	1068	648	682	723	276	755	790	1255	987	1065	836	397	793	852	633
DVU_1813	19	62	31	25	36	40	86	155	201	80	223	117	361	72	168	123	95	149	106	136	134	203	191	199	170	89	164	158	104
DVU_1814	82	210	129	88	144	131	217	395	529	179	577	337	983	192	497	304	303	384	247	386	368	602	478	489	412	251	440	457	353
DVU_1815	266	689	356	287	401	339	685	1468	1576	641	1641	1084	2517	665	1447	833	918	967	648	1155	1132	1806	1666	1685	1166	589	1174	1159	929
DVU_1816	197	548	296	223	243	214	608	1205	1366	439	1266	837	1718	473	1075	629	639	627	381	723	828	1412	1156	1534	1025	431	833	899	651
DVU_1817	992	2313	1076	816	1134	991	2974	4645	4721	1338	3931	2788	6476	2410	5695	2538	2611	3094	529	3922	3765	5343	4649	5911	3281	1648	3075	2955	2451
DVU_1818	401	944	515	493	686	615	1410	2846	3565	1109	3054	994	3483	587	1312	872	859	975	892	1055	1074	3285	2887	2967	2069	667	1348	1327	968
DVU_1819	354	981	576	511	662	585	1069	2822	3496	1132	3465	1105	3524	604	978	857	782	997	687	782	960	3067	2248	2881	2103	780	1520	1430	1142
DVU_1820	483	1236	496	459	594	600	1170	3225	3475	999	2956	624	2896	769	1715	950	935	1167	642	1202	1234	3511	3108	4317	1777	779	1338	1228	1071
DVU_1821	125	302	200	153	156	128	412	654	870	282	784	784	1025	232	499	306	331	286	104	329	336	718	706	583	472	199	400	413	359
DVU_1822	101	296	188	137	208	170	418	631	801	273	844	813	1150	190	394	321	295	287	215	412	369	546	582	570	499	219	422	425	350
DVU_1823	144	405	280	230	319	274	531	933	1100	468	1324	1113	1934	295	704	568	574	519	247	629	650	926	823	1455	1040	371	768	643	599
DVU_1824	40	80	31	27	38	35	73	152	148	52	119	120	232	51	100	73	64	70	34	58	66	128	95	153	99	36	79	74	57
DVU_1825	117	315	137	108	155	129	266	457	483	199	510	349	542	185	385	214	188	228	120	208	182	532	375	701	370	103	186	235	162
DVU_1826	277	766	265	247	376	357	532	3261	3665	1550	4011	1447	3740	506	1085	563	480	695	277	622	619	4865	3254	6584	3449	1053	1758	1348	1258
DVU_1827	60	174	89	78	104	91	236	891	984	447	1072	768	1222	118	203	147	133	163	129	174	217	963	777	779	672	289	497	445	365
DVU_1828	95	282	158	143	195	163	433	1315	1595	511	1488	929	1767	182	449	270	228	313	142	378	374	1708	1350	1394	1089	339	737	569	538
DVU_1829	13	28	9	13	12	6	24	45	56	24	39	32	55	19	52	24	40	30	7	34	24	66	51	112	36	16	17	23	15
DVU_1830	186	500	214	211	299	259	460	630	638	263	782	475	886	295	645	357	324	463	194	418	428	720	544	824	527	170	280	307	273
DVU_1832	76	221	111	86	143	136	189	201	245	115	318	195	400	125	289	184	172	312	145	154	184	276	207	277	242	84	142	144	105
DVU_1833	2583	6943	2847	2354	3547	2959	5612	11747	14534	4512	13854	7840	16071	4110	8473	4735	4486	5273	4136	4866	5227	14433	11382	11371	8657	3298	6401	6157	4903
DVU_1834	1322	3626	1556	1302	1881	1469	2798	4925	6140	2223	6732	4246	8270	2347	4620	2812	2488	2986	2369	2741	3235	6519	4664	7166	4742	1942	3583	3392	2775
DVU_1835	336	865	419	356	440	402	926	1225	1567	465	1342	870	1797	521	1262	656	657	776	217	770	747	1432	1294	1463	948	412	778	680	576
DVU_1836	140	376	153	116	193	161	312	404	458	163	428	186	464	220	411	232	222	277	96	280	272	469	340	552	267	94	182	200	198
DVU_1837	453	1226	836	659	976	889	1708	2864	3240	1031	3082	1725	3539	684	1496	1093	995	1396	610	1189	1307	2553	2188	2152	1677	658	1247	1232	1002
DVU_1838	484	1375	762	586	799	755	1447	2483	3054	845	2666	1656	3177	749	1524	954	987	1007	493	1141	1129	2186	1752	1917	1360	548	1054	1019	768
DVU_1839	328	835	519	447	575	479	952	1663	1753	701	1607	1026	1931	414	1023	747	638	775	569	736	723	1457	1148	1869	1042	339	737	604	503
DVU_1840	229	644	313	246	299	288	540	1416	1910	618	1627	950	1550	391	765	462	463	475	234	450	412	1653	1367	1346	1029	296	620	577	463
DVU_1841	170	605	261	235	356	284	386	1173	1430	452	1449	613	1160	316	585	412	324	453	299	336	329	1307	886	1070	758	238	473	501	392
DVU_1842	370	947	478	409	610	529	844	1500	1919	666	1852	826	1700	488	1030	682	637	764	563	628	674	1734	1327	1468	1109	383	799	835	655
DVU_1843	318	991	445	370	512	462	799	1460	1874	615	1759	944	1792	560	1210	685	617	728	351	641	667	1740	1400	1586	1044	435	749	704	629
DVU_1844	76	182	90	76	123	150	192	272	370	119	415	129	346	138	255	191	163	179	90	165	128	337	297	330	183	93	151	145	136
DVU_1845	64	215	102	64	158	124	151	261	323	114	324	135	366	103	227	147	118	184	81	145	112	322	232	360	228	63	126	146	142
DVU_1846	173	536	247	218	323	248	417	669	780	316	1036	358	1084	234	592	458	345	474	289	423	407	922	678	957	595	256	505	413	396
DVU_1847	127	312	141	109	185	166	324	1048	1132	355	986	837	1491	238	460	283	286	341	182	361	338	1070	864	860	650	324	626	498	464
DVU_1848	13	55	31	21	17	28	50	122	127	60	139	157	211	46	90	56	61	66	29	68	63	136	144	142	81	41	111	55	70
DVU_1849	55	130	75	59	61	60	125	340	423	151	370	405	532	116	204	132	138	193	82	130	127	469	360	352	280	127	257	164	162
[truncated: 1,714 more rows]
