# Supplementary material for: Mechanism for microbial population collapse in a fluctuating resource environment
Source: Mol Syst Biol. 2017 Mar 20;13(3):919. doi: 10.15252/msb.20167058 (PMC5371734; doi:10.15252/msb.20167058)
Supplement: Supplementary file 22 — Source Data for Figure 6 [file MSB-13-919-s020.xlsx]

## Sheet: Figure 6A
Source data for Boxplots for H2 levels in replicate wild type and mutant co-cultures.
H2(PPM)	Replicates	Condition	Strain
199.087	WT-1	ST1	Wild Type
228.521	WT-4	ST1	Wild Type
291.917	DVU744-1	ST1	DVU0744-Tn5
232.023	DVU744-2	ST1	DVU0744-Tn5
296.166	DVU744-3	ST1	DVU0744-Tn5
234.559	DVU744-4	ST1	DVU0744-Tn5
115.313	WT-1	SR1	Wild Type
82.1058	WT-4	SR1	Wild Type
37.8794	DVU744-1	SR1	DVU0744-Tn5
46.9511	DVU744-2	SR1	DVU0744-Tn5
145.502	DVU744-3	SR1	DVU0744-Tn5
68.2568	DVU744-4	SR1	DVU0744-Tn5
173.424	WT-1	ST2	Wild Type
127.91	WT-4	ST2	Wild Type
123.778	DVU744-1	ST2	DVU0744-Tn5
294.07	DVU744-2	ST2	DVU0744-Tn5
90.1839	DVU744-3	ST2	DVU0744-Tn5
6.63411	DVU744-4	ST2	DVU0744-Tn5
64.8262	WT-1	SR2	Wild Type
95.5975	WT-4	SR2	Wild Type
15.5451	DVU744-1	SR2	DVU0744-Tn5
15.6794	DVU744-2	SR2	DVU0744-Tn5
23.0273	DVU744-3	SR2	DVU0744-Tn5
26.1179	DVU744-4	SR2	DVU0744-Tn5
137.758	WT-1	ST3	Wild Type
160.316	WT-4	ST3	Wild Type
135.918	DVU744-1	ST3	DVU0744-Tn5
95.6247	DVU744-2	ST3	DVU0744-Tn5
89.8081	DVU744-3	ST3	DVU0744-Tn5
127.961	DVU744-4	ST3	DVU0744-Tn5
7.8643	WT-1	SR3	Wild Type
26.853	WT-4	SR3	Wild Type
20.8002	DVU744-1	SR3	DVU0744-Tn5
19.5322	DVU744-2	SR3	DVU0744-Tn5
24.4303	DVU744-3	SR3	DVU0744-Tn5
22.0002	DVU744-4	SR3	DVU0744-Tn5
16.8454	WT-4	ST4	Wild Type
30.3926	DVU744-1	ST4	DVU0744-Tn5
22.0832	DVU744-2	ST4	DVU0744-Tn5
27.336	DVU744-3	ST4	DVU0744-Tn5
21.5171	DVU744-4	ST4	DVU0744-Tn5
15.8469	DVU744-1	SR4	DVU0744-Tn5
21.0794	DVU744-2	SR4	DVU0744-Tn5
15.8024	DVU744-3	SR4	DVU0744-Tn5
28.1594	DVU744-4	SR4	DVU0744-Tn5
32.6945	DVU744-1	ST5	DVU0744-Tn5
33.0417	DVU744-2	ST5	DVU0744-Tn5
20.9134	DVU744-3	ST5	DVU0744-Tn5
34.8681	DVU744-4	ST5	DVU0744-Tn5
10.77	DVU744-1	SR5	DVU0744-Tn5
25.9096	DVU744-3	SR5	DVU0744-Tn5
20.8907	DVU744-4	SR5	DVU0744-Tn5
23.419	DVU744-2	SR5	DVU0744-Tn5

## Sheet: Figure 6C
Source data for Growth rates for replicate co-cultures of Mm with either wild type Dv or DVU0744::Tn5
Experiment ID	Replicate	Strain	Growth rate	Condition
101414	WT.1	Wild Type	0.00887591	ST1
101414	WT.2	Wild Type	0.00899345	ST1
101414	WT.3	Wild Type	0.00644373	ST1
101414	WT.4	Wild Type	0.0095713	ST1
101414	DVU744.1	DVU0744-Tn5	0.0139162	ST1
101414	DVU744.2	DVU0744-Tn5	0.0134766	ST1
101414	DVU744.3	DVU0744-Tn5	0.0140495	ST1
101414	DVU744.4	DVU0744-Tn5	0.0145269	ST1
101414	WT.1	Wild Type	0.0155053	SR1
101414	WT.2	Wild Type	0.0157214	SR1
101414	WT.3	Wild Type	0.0175652	SR1
101414	WT.4	Wild Type	0.0156797	SR1
101414	DVU744.1	DVU0744-Tn5	0.0145887	SR1
101414	DVU744.2	DVU0744-Tn5	0.0141301	SR1
101414	DVU744.3	DVU0744-Tn5	0.0146964	SR1
101414	DVU744.4	DVU0744-Tn5	0.0142644	SR1
101414	WT.1	Wild Type	0.00739263	ST2
101414	WT.2	Wild Type	0.00754807	ST2
101414	WT.3	Wild Type	0.00763955	ST2
101414	WT.4	Wild Type	0.00756938	ST2
101414	DVU744.1	DVU0744-Tn5	0.00748193	ST2
101414	DVU744.2	DVU0744-Tn5	0.00776179	ST2
101414	DVU744.3	DVU0744-Tn5	0.0077761	ST2
101414	DVU744.4	DVU0744-Tn5	0.00842851	ST2
101414	WT.1	Wild Type	0.0156312	SR2
101414	WT.2	Wild Type	0.0154119	SR2
101414	WT.3	Wild Type	0.0071056	SR2
101414	WT.4	Wild Type	0.0154901	SR2
101414	DVU744.1	DVU0744-Tn5	0.0134073	SR2
101414	DVU744.2	DVU0744-Tn5	0.0137733	SR2
101414	DVU744.3	DVU0744-Tn5	0.0138822	SR2
101414	WT.1	Wild Type	0.00791606	ST3
101414	WT.2	Wild Type	0.00816473	ST3
101414	WT.3	Wild Type	0.00938062	ST3
101414	WT.4	Wild Type	0.0106757	ST3
101414	DVU744.1	DVU0744-Tn5	0.0114319	ST3
101414	DVU744.2	DVU0744-Tn5	0.0105979	ST3
101414	WT.1	Wild Type	0.0180333	SR3
101414	WT.2	Wild Type	0.030428	SR3
101414	WT.3	Wild Type	0.0215568	SR3
101414	WT.4	Wild Type	0.0222628	SR3
101414	DVU744.1	DVU0744-Tn5	0.0293851	SR3
101414	DVU744.2	DVU0744-Tn5	0.0234697	SR3
101414	WT.1	Wild Type	0.00180174	ST4
101414	WT.2	Wild Type	0.0075927	ST4
101414	WT.3	Wild Type	0.0041363	ST4
101414	WT.4	Wild Type	0.0104997	ST4
101414	DVU744.1	DVU0744-Tn5	0.0108254	ST4
101414	DVU744.2	DVU0744-Tn5	0.0103476	ST4
101414	WT.1	Wild Type	0	SR4
101414	WT.2	Wild Type	0	SR4
101414	WT.3	Wild Type	0	SR4
101414	WT.4	Wild Type	0.0174195	SR4
101414	DVU744.1	DVU0744-Tn5	0.0180604	SR4
101414	DVU744.2	DVU0744-Tn5	0.0175468	SR4
112614	WT.1	Wild Type	0.00884276	ST1
112614	WT.2	Wild Type	0.00892807	ST1
112614	WT.3	Wild Type	0.0082575	ST1
112614	WT.4	Wild Type	0.00904173	ST1
112614	DVU744.1	DVU0744-Tn5	0.0110389	ST1
112614	DVU744.2	DVU0744-Tn5	0.0106421	ST1
112614	DVU744.3	DVU0744-Tn5	0.0110411	ST1
112614	DVU744.4	DVU0744-Tn5	0.0110397	ST1
112614	WT.1	Wild Type	0.0129247	SR1
112614	WT.2	Wild Type	0.0134612	SR1
112614	WT.3	Wild Type	0.0126672	SR1
112614	WT.4	Wild Type	0.0130328	SR1
112614	DVU744.1	DVU0744-Tn5	0.0108203	SR1
112614	DVU744.2	DVU0744-Tn5	0.0106486	SR1
112614	DVU744.3	DVU0744-Tn5	0.011229	SR1
112614	DVU744.4	DVU0744-Tn5	0.0105231	SR1
112614	WT.1	Wild Type	0.007136	ST2
112614	WT.2	Wild Type	0.00727906	ST2
112614	WT.3	Wild Type	0.00807621	ST2
112614	WT.4	Wild Type	0.00788671	ST2
112614	DVU744.1	DVU0744-Tn5	0.00842235	ST2
112614	DVU744.2	DVU0744-Tn5	0.00852747	ST2
112614	DVU744.3	DVU0744-Tn5	0.00824659	ST2
112614	DVU744.4	DVU0744-Tn5	0.00857247	ST2
112614	WT.1	Wild Type	0.0107548	SR2
112614	WT.2	Wild Type	0.0112894	SR2
112614	WT.3	Wild Type	0.0107182	SR2
112614	WT.4	Wild Type	0.0109578	SR2
112614	DVU744.1	DVU0744-Tn5	0.0101819	SR2
112614	DVU744.2	DVU0744-Tn5	0.00995767	SR2
112614	DVU744.3	DVU0744-Tn5	0.0101624	SR2
112614	DVU744.4	DVU0744-Tn5	0.0104515	SR2
112614	WT.1	Wild Type	0.009878	ST3
112614	WT.2	Wild Type	0.00932577	ST3
112614	WT.3	Wild Type	0.00926723	ST3
112614	WT.4	Wild Type	0.00954452	ST3
112614	DVU744.1	DVU0744-Tn5	0.0120619	ST3
112614	DVU744.2	DVU0744-Tn5	0.0111778	ST3
112614	DVU744.3	DVU0744-Tn5	0.0117878	ST3
112614	DVU744.4	DVU0744-Tn5	0.0113056	ST3
112614	WT.1	Wild Type	0.0122301	SR3
112614	WT.2	Wild Type	0.0115007	SR3
112614	WT.3	Wild Type	0.0116825	SR3
112614	WT.4	Wild Type	0.0121756	SR3
112614	DVU744.1	DVU0744-Tn5	0.0111206	SR3
112614	DVU744.2	DVU0744-Tn5	0.0110607	SR3
112614	DVU744.3	DVU0744-Tn5	0.0111325	SR3
112614	DVU744.4	DVU0744-Tn5	0.0115894	SR3
112614	WT.1	Wild Type	0.0102876	ST4
112614	WT.2	Wild Type	0.00946317	ST4
112614	WT.3	Wild Type	0.00961052	ST4
112614	WT.4	Wild Type	0.00888321	ST4
112614	DVU744.1	DVU0744-Tn5	0.00822867	ST4
112614	DVU744.2	DVU0744-Tn5	0.00861807	ST4
112614	DVU744.3	DVU0744-Tn5	0.00844163	ST4
112614	DVU744.4	DVU0744-Tn5	0.00847718	ST4
112614	WT.1	Wild Type	0.013212	SR4
112614	WT.2	Wild Type	0.0112889	SR4
112614	WT.3	Wild Type	0.0103984	SR4
112614	WT.4	Wild Type	0.0124431	SR4
112614	DVU744.1	DVU0744-Tn5	0.0126168	SR4
112614	DVU744.2	DVU0744-Tn5	0.0113592	SR4
112614	DVU744.3	DVU0744-Tn5	0.0112273	SR4
112614	DVU744.4	DVU0744-Tn5	0.0109131	SR4
10515	WT.1	Wild Type	0.00601618	ST1
10515	WT.2	Wild Type	0.0056965	ST1
10515	WT.3	Wild Type	0.00578072	ST1
10515	WT.4	Wild Type	0.00538513	ST1
10515	DVU744.1	DVU0744-Tn5	0.00796784	ST1
10515	DVU744.2	DVU0744-Tn5	0.00815582	ST1
10515	DVU744.3	DVU0744-Tn5	0.00841154	ST1
10515	DVU744.4	DVU0744-Tn5	0.00847519	ST1
10515	WT.1	Wild Type	0.0115087	SR1
10515	WT.2	Wild Type	0.011598	SR1
10515	WT.3	Wild Type	0.0113536	SR1
10515	WT.4	Wild Type	0.0110452	SR1
10515	DVU744.1	DVU0744-Tn5	0.0113281	SR1
10515	DVU744.2	DVU0744-Tn5	0.0109771	SR1
10515	DVU744.3	DVU0744-Tn5	0.010811	SR1
10515	DVU744.4	DVU0744-Tn5	0.0112348	SR1
10515	WT.1	Wild Type	0.0045019	ST2
10515	WT.2	Wild Type	0.00670113	ST2
10515	WT.3	Wild Type	0.00640523	ST2
10515	WT.4	Wild Type	0.00614471	ST2
10515	DVU744.1	DVU0744-Tn5	0.0087855	ST2
10515	DVU744.2	DVU0744-Tn5	0.00882873	ST2
10515	DVU744.3	DVU0744-Tn5	0.00861747	ST2
10515	DVU744.4	DVU0744-Tn5	0.00908749	ST2
10515	WT.1	Wild Type	0	SR2
10515	WT.2	Wild Type	0.0127148	SR2
10515	WT.3	Wild Type	0.0122632	SR2
10515	WT.4	Wild Type	0.011981	SR2
10515	DVU744.1	DVU0744-Tn5	0.0108341	SR2
10515	DVU744.2	DVU0744-Tn5	0.0110788	SR2
10515	DVU744.3	DVU0744-Tn5	0.0112666	SR2
10515	DVU744.4	DVU0744-Tn5	0.0107022	SR2
10515	WT.2	Wild Type	0.00486302	ST4
10515	WT.3	Wild Type	0.00490919	ST4
10515	WT.4	Wild Type	0	ST4
10515	DVU744.1	DVU0744-Tn5	0.00566405	ST4
10515	DVU744.2	DVU0744-Tn5	0.00567313	ST4
10515	DVU744.3	DVU0744-Tn5	0.00560397	ST4
10515	DVU744.4	DVU0744-Tn5	0.00580339	ST4
10515	WT.2	Wild Type	0.00789435	SR4
10515	WT.3	Wild Type	0.00792522	SR4
10515	DVU744.1	DVU0744-Tn5	0.00746881	SR4
10515	DVU744.2	DVU0744-Tn5	0.0074517	SR4
10515	DVU744.3	DVU0744-Tn5	0.00737286	SR4
10515	DVU744.4	DVU0744-Tn5	0.00752311	SR4
22415	WT.1	Wild Type	0.00922362	ST1
22415	WT.2	Wild Type	0.0116738	ST1
22415	WT.3	Wild Type	0.0109383	ST1
22415	DVU744.1	DVU0744-Tn5	0.0100119	ST1
22415	DVU744.2	DVU0744-Tn5	0.00758732	ST1
22415	DVU744.3	DVU0744-Tn5	0.00855308	ST1
22415	WT.1	Wild Type	0.0108426	SR1
22415	WT.2	Wild Type	0.0108651	SR1
22415	WT.3	Wild Type	0.0123335	SR1
22415	DVU744.1	DVU0744-Tn5	0.0130385	SR1
22415	DVU744.2	DVU0744-Tn5	0.0123875	SR1
22415	DVU744.3	DVU0744-Tn5	0.0115918	SR1
22415	WT.1	Wild Type	0.00899423	ST2
22415	WT.2	Wild Type	0.00858584	ST2
22415	WT.3	Wild Type	0.00900467	ST2
22415	DVU744.1	DVU0744-Tn5	0.00794866	ST2
22415	DVU744.2	DVU0744-Tn5	0.00949089	ST2
22415	DVU744.3	DVU0744-Tn5	0.0088135	ST2
22415	WT.1	Wild Type	0.0106944	SR2
22415	WT.2	Wild Type	0.0115025	SR2
22415	WT.3	Wild Type	0.0113171	SR2
22415	DVU744.1	DVU0744-Tn5	0.00994563	SR2
22415	DVU744.2	DVU0744-Tn5	0.00948598	SR2
22415	DVU744.3	DVU0744-Tn5	0.00956891	SR2
22415	WT.1	Wild Type	0.00836242	ST3
22415	WT.2	Wild Type	0	ST3
22415	WT.3	Wild Type	0.0112094	ST3
22415	DVU744.1	DVU0744-Tn5	0.0176763	ST3
22415	DVU744.2	DVU0744-Tn5	0.0118514	ST3
22415	DVU744.3	DVU0744-Tn5	0.013134	ST3
22415	WT.1	Wild Type	0.0119194	SR3
22415	WT.3	Wild Type	0.0123915	SR3
22415	DVU744.1	DVU0744-Tn5	0.0115703	SR3
22415	DVU744.2	DVU0744-Tn5	0.0125911	SR3
22415	DVU744.3	DVU0744-Tn5	0.0121016	SR3
22415	WT.1	Wild Type	0.00540131	ST4
22415	WT.3	Wild Type	0.00564869	ST4
22415	DVU744.1	DVU0744-Tn5	0.00784913	ST4
22415	DVU744.2	DVU0744-Tn5	0.00735435	ST4
22415	DVU744.3	DVU0744-Tn5	0.00685958	ST4
20915	WT.1	Wild Type	0.00740504	ST1
20915	WT.2	Wild Type	0.00757655	ST1
20915	WT.3	Wild Type	0.00748621	ST1
20915	DVU744.1	DVU0744-Tn5	0.00879908	ST1
20915	DVU744.2	DVU0744-Tn5	0.00883411	ST1
20915	DVU744.3	DVU0744-Tn5	0.0081716	ST1
20915	WT.1	Wild Type	0.0164248	SR1
20915	WT.2	Wild Type	0.0170815	SR1
20915	WT.3	Wild Type	0.0168431	SR1
20915	DVU744.1	DVU0744-Tn5	0.0136925	SR1
20915	DVU744.2	DVU0744-Tn5	0.0152707	SR1
20915	DVU744.3	DVU0744-Tn5	0.0140871	SR1
20915	WT.1	Wild Type	0.0067257	ST2
20915	WT.2	Wild Type	0.00634764	ST2
20915	WT.3	Wild Type	0.00627007	ST2
20915	DVU744.1	DVU0744-Tn5	0.00756658	ST2
20915	DVU744.2	DVU0744-Tn5	0.00751583	ST2
20915	DVU744.3	DVU0744-Tn5	0.00773304	ST2
20915	WT.1	Wild Type	0.00502053	SR2
20915	WT.2	Wild Type	0.00501239	SR2
20915	WT.3	Wild Type	0.00608848	SR2
20915	DVU744.1	DVU0744-Tn5	0.0102333	SR2
20915	DVU744.2	DVU0744-Tn5	0.0108609	SR2
20915	DVU744.3	DVU0744-Tn5	0.0100797	SR2
20915	WT.1	Wild Type	0.000852978	ST3
20915	WT.2	Wild Type	0.000596994	ST3
20915	WT.3	Wild Type	0.000637841	ST3
20915	DVU744.1	DVU0744-Tn5	0.00879491	ST3
20915	DVU744.2	DVU0744-Tn5	0.00781871	ST3
20915	DVU744.3	DVU0744-Tn5	0.00735382	ST3
20915	WT.1	Wild Type	0	SR3
20915	WT.2	Wild Type	0	SR3
20915	WT.3	Wild Type	0	SR3
20915	DVU744.1	DVU0744-Tn5	0.00980542	SR3
20915	DVU744.2	DVU0744-Tn5	0.0115026	SR3
20915	DVU744.3	DVU0744-Tn5	0.0091193	SR3
72214	WT.1	Wild Type	0.00320054	ST1
72214	WT.2	Wild Type	0.0112019	ST1
72214	WT.3	Wild Type	0.00931865	ST1
72214	DVU744.1	DVU0744-Tn5	0.0149812	ST1
72214	DVU744.2	DVU0744-Tn5	0.0146156	ST1
72214	DVU744.3	DVU0744-Tn5	0.0123531	ST1
72214	WT.1	Wild Type	0.0222796	SR1
72214	WT.2	Wild Type	0.0241823	SR1
72214	WT.3	Wild Type	0.0226632	SR1
72214	DVU744.1	DVU0744-Tn5	0.022739	SR1
72214	DVU744.2	DVU0744-Tn5	0.0220153	SR1
72214	DVU744.3	DVU0744-Tn5	0.0219562	SR1
72214	WT.1	Wild Type	0.0137762	ST2
72214	WT.2	Wild Type	0.00985484	ST2
72214	WT.3	Wild Type	0.0118062	ST2
72214	DVU744.1	DVU0744-Tn5	0.0118811	ST2
72214	DVU744.2	DVU0744-Tn5	0.0112059	ST2
72214	DVU744.3	DVU0744-Tn5	0.0119217	ST2
72214	WT.1	Wild Type	0.0263773	SR2
72214	WT.2	Wild Type	0.0288604	SR2
72214	WT.3	Wild Type	0.0292067	SR2
72214	DVU744.1	DVU0744-Tn5	0.0236022	SR2
72214	DVU744.2	DVU0744-Tn5	0.0230513	SR2
72214	DVU744.3	DVU0744-Tn5	0.0230936	SR2
72214	WT.1	Wild Type	0.00671088	ST3
72214	WT.2	Wild Type	0.00600111	ST3
72214	WT.3	Wild Type	0.0122705	ST3
72214	DVU744.1	DVU0744-Tn5	0.0148089	ST3
72214	DVU744.2	DVU0744-Tn5	0.0130105	ST3
72214	DVU744.3	DVU0744-Tn5	0.0142651	ST3
72214	WT.1	Wild Type	0.0230731	SR3
72214	WT.2	Wild Type	0.0215205	SR3
72214	WT.3	Wild Type	0.019754	SR3
72214	DVU744.1	DVU0744-Tn5	0.021967	SR3
72214	DVU744.2	DVU0744-Tn5	0.0207979	SR3
72214	DVU744.3	DVU0744-Tn5	0.0210517	SR3
72214	WT.1	Wild Type	0.00640545	ST4
72214	WT.2	Wild Type	0.00872543	ST4
72214	WT.3	Wild Type	0.00545607	ST4
72214	DVU744.1	DVU0744-Tn5	0.010431	ST4
72214	DVU744.2	DVU0744-Tn5	0.0103975	ST4
72214	DVU744.3	DVU0744-Tn5	0.0110522	ST4
72214	WT.1	Wild Type	0.0143573	SR4
72214	WT.2	Wild Type	0.0171685	SR4
72214	WT.3	Wild Type	0	SR4
72214	DVU744.1	DVU0744-Tn5	0.0147639	SR4
72214	DVU744.2	DVU0744-Tn5	0.0156206	SR4
72214	DVU744.3	DVU0744-Tn5	0.016427	SR4
112513	WT.1	Wild Type	0.00413673	ST1
112513	WT.2	Wild Type	0.0038993	ST1
112513	WT.3	Wild Type	0.00396533	ST1
112513	DVU744.1	DVU0744-Tn5	0.00569536	ST1
112513	DVU744.2	DVU0744-Tn5	0.0045546	ST1
112513	DVU744.3	DVU0744-Tn5	0.00559964	ST1
112513	WT.1	Wild Type	0.014328	SR1
112513	WT.2	Wild Type	0.0147832	SR1
112513	WT.3	Wild Type	0.0150669	SR1
112513	DVU744.1	DVU0744-Tn5	0.014189	SR1
112513	DVU744.2	DVU0744-Tn5	0.0126434	SR1
112513	DVU744.3	DVU0744-Tn5	0.0139665	SR1
112513	WT.1	Wild Type	0.00599228	ST2
112513	WT.2	Wild Type	0.00585864	ST2
112513	WT.3	Wild Type	0.00636176	ST2
112513	DVU744.1	DVU0744-Tn5	0.00742648	ST2
112513	DVU744.2	DVU0744-Tn5	0.00766155	ST2
112513	DVU744.3	DVU0744-Tn5	0.00720449	ST2
112513	WT.1	Wild Type	0.0157687	SR2
112513	WT.2	Wild Type	0.0160879	SR2
112513	WT.3	Wild Type	0.0162776	SR2
112513	DVU744.1	DVU0744-Tn5	0.0129341	SR2
112513	DVU744.2	DVU0744-Tn5	0.0132317	SR2
112513	DVU744.3	DVU0744-Tn5	0.013258	SR2
112513	WT.1	Wild Type	0.00274618	ST3
112513	WT.2	Wild Type	0.00730613	ST3
112513	WT.3	Wild Type	0.00277709	ST3
112513	DVU744.1	DVU0744-Tn5	0.00992553	ST3
112513	DVU744.2	DVU0744-Tn5	0.0107019	ST3
112513	DVU744.3	DVU0744-Tn5	0.00955937	ST3
112513	WT.1	Wild Type	0.00420294	SR3
112513	WT.2	Wild Type	0.0228356	SR3
112513	WT.3	Wild Type	0.000170816	SR3
112513	DVU744.1	DVU0744-Tn5	0.0158263	SR3
112513	DVU744.2	DVU0744-Tn5	0.0170127	SR3
112513	DVU744.3	DVU0744-Tn5	0.0187285	SR3
112513	WT.1	Wild Type	0.00145551	ST4
112513	WT.2	Wild Type	0.00621509	ST4
112513	WT.3	Wild Type	0.00312446	ST4
112513	DVU744.1	DVU0744-Tn5	0.00737447	ST4
112513	DVU744.2	DVU0744-Tn5	0.00775861	ST4
112513	DVU744.3	DVU0744-Tn5	0.00756998	ST4
112513	WT.1	Wild Type	0	SR4
112513	WT.2	Wild Type	0	SR4
112513	WT.3	Wild Type	0	SR4
112513	DVU744.1	DVU0744-Tn5	0.0131264	SR4
112513	DVU744.2	DVU0744-Tn5	0.0133612	SR4
112513	DVU744.3	DVU0744-Tn5	0.0127513	SR4
112513-2	WT.1	Wild Type	0.0041824	ST1
112513-2	WT.2	Wild Type	0.00395638	ST1
112513-2	WT.3	Wild Type	0.00399958	ST1
112513-2	DVU744.1	DVU0744-Tn5	0.00582083	ST1
112513-2	DVU744.2	DVU0744-Tn5	0.00459469	ST1
112513-2	DVU744.3	DVU0744-Tn5	0.00578786	ST1
112513-2	WT.1	Wild Type	0.0147967	SR1
112513-2	WT.2	Wild Type	0.0144954	SR1
112513-2	WT.3	Wild Type	0.0147845	SR1
112513-2	DVU744.1	DVU0744-Tn5	0.0106729	SR1
112513-2	DVU744.2	DVU0744-Tn5	0.0103094	SR1
112513-2	DVU744.3	DVU0744-Tn5	0.0108187	SR1
112513-2	WT.1	Wild Type	0.00615531	ST2
112513-2	WT.2	Wild Type	0.00640784	ST2
112513-2	WT.3	Wild Type	0.00610206	ST2
112513-2	DVU744.1	DVU0744-Tn5	0.00724557	ST2
112513-2	DVU744.2	DVU0744-Tn5	0.00744516	ST2
112513-2	DVU744.3	DVU0744-Tn5	0.0071746	ST2
112513-2	WT.1	Wild Type	0.0128148	SR2
112513-2	WT.2	Wild Type	0.0168335	SR2
112513-2	WT.3	Wild Type	0.0174097	SR2
112513-2	DVU744.1	DVU0744-Tn5	0.0146734	SR2
112513-2	DVU744.2	DVU0744-Tn5	0.0136697	SR2
112513-2	DVU744.3	DVU0744-Tn5	0.0141	SR2
112513-2	WT.1	Wild Type	0.00119254	ST3
112513-2	WT.2	Wild Type	0.00664884	ST3
112513-2	WT.3	Wild Type	0.00593159	ST3
112513-2	DVU744.1	DVU0744-Tn5	0.00854899	ST3
112513-2	DVU744.2	DVU0744-Tn5	0.00909668	ST3
112513-2	DVU744.3	DVU0744-Tn5	0.00815187	ST3
112513-2	WT.1	Wild Type	0	SR3
112513-2	WT.2	Wild Type	0.0199695	SR3
112513-2	WT.3	Wild Type	0	SR3
112513-2	DVU744.1	DVU0744-Tn5	0.0173651	SR3
112513-2	DVU744.2	DVU0744-Tn5	0.0175944	SR3
112513-2	DVU744.3	DVU0744-Tn5	0.0184422	SR3
112513-2	WT.2	Wild Type	0.00640354	ST4
112513-2	DVU744.1	DVU0744-Tn5	0.0075952	ST4
112513-2	DVU744.2	DVU0744-Tn5	0.00742156	ST4
112513-2	DVU744.3	DVU0744-Tn5	0.00718617	ST4
112513-2	WT.2	Wild Type	0.0165575	SR4
112513-2	DVU744.1	DVU0744-Tn5	0.0142293	SR4
112513-2	DVU744.2	DVU0744-Tn5	0.0135188	SR4
112513-2	DVU744.3	DVU0744-Tn5	0.0137915	SR4
